# Supplementary material for: Cell-type-specific mRNA transcription and degradation kinetics in zebrafish embryogenesis from metabolically labeled single-cell RNA-seq
Source: Nat Commun. 2024 Apr 10;15:3104. doi: 10.1038/s41467-024-47290-9 (PMC11006943; doi:10.1038/s41467-024-47290-9)
Supplement: Supplementary file 4 — Supplementary Data 1 [file 41467_2024_47290_MOESM4_ESM.xlsx]

## Sheet: supplementary data 1
Supplementary Data 1: List of 436 cell-type enriched genes.
A one-sided Kolmogorov-Smirnoff test was used to define these genes and 1% Bonferroni multiple testing correction.
gene	p-value	corrected p-value	cell-type	NEW enrichment	OLD enrichment	NTR group
spaca4l	4.4082e-144	6.5615e-139	EVL	4.4082e-144	0.00028361	9
stard14	1.5111e-127	2.2493e-122	EVL	1.5111e-127	0.0012202	9
krt18a.1	1.7853e-124	2.6573e-119	EVL	1.7853e-124	3.981e-08	9
mid1ip1a	2.4012e-119	3.5741e-114	EVL	2.4012e-119	0.00031432	9
krt8	2.1648e-103	3.2222e-98	EVL	2.1648e-103	5.4389e-10	9
krt4	8.8218e-103	1.3131e-97	EVL	8.8218e-103	0.00019056	9
cldne	1.6543e-84	2.4624e-79	EVL	1.6543e-84	1.6451e-05	9
pfn1	2.7734e-84	4.1282e-79	EVL	2.7734e-84	3.5086e-08	4
si.ch211.125o16.4	2.6478e-81	3.9412e-76	EVL	2.6478e-81	0.0021499	9
cebpb	2.9776e-78	4.4322e-73	EVL	2.9776e-78	0.012684	9
cldnb	7.9951e-78	1.1901e-72	EVL	7.9951e-78	0.0016239	9
krt5	1.0649e-74	1.585e-69	EVL	1.0649e-74	2.2302e-20	9
ftr82	2.5649e-69	3.8178e-64	EVL	2.5649e-69	4.5348e-05	9
sult6b1	1.1982e-68	1.7834e-63	EVL	1.1982e-68	0.0013072	9
dhrs13a.2	1.9961e-64	2.9712e-59	EVL	1.9961e-64	0.089858	7
krt92	1.6648e-61	2.478e-56	EVL	1.6648e-61	1.8539e-05	9
cnn2	1.4964e-58	2.2274e-53	EVL	1.4964e-58	8.1165e-05	8
cldn23a	2.1128e-55	3.1449e-50	EVL	2.1128e-55	0.00053691	9
aplnra	2.2349e-51	3.3266e-46	EVL	2.2349e-51	3.7954e-06	9
klf17	1.8441e-46	2.7449e-41	EVL	1.8441e-46	0.00031889	9
tagln2	1.8521e-46	2.7568e-41	EVL	1.8521e-46	3.0225e-06	9
gadd45bb	3.054e-43	4.5458e-38	EVL	3.054e-43	1	9
zgc.193505	3.993e-38	5.9434e-33	EVL	3.993e-38	2.0048e-08	9
tmsb1	4.0729e-37	6.0624e-32	EVL	4.0729e-37	0.036454	9
hsd17b12a	6.7705e-35	1.0078e-29	EVL	6.7705e-35	5.4191e-12	6
grhl3	3.2559e-34	4.8464e-29	EVL	3.2559e-34	0.00017434	9
zgc.153665	7.9102e-34	1.1774e-28	EVL	7.9102e-34	0.036867	9
arl13a	9.5813e-33	1.4262e-27	EVL	9.5813e-33	1	8
evpla	3.2226e-32	4.7968e-27	EVL	3.2226e-32	0.00084396	9
plekhf1	8.2064e-32	1.2215e-26	EVL	8.2064e-32	1.8808e-05	9
adipor2	2.0649e-31	3.0735e-26	EVL	2.0649e-31	1.1652e-06	8
cldn7b	2.1094e-31	3.1398e-26	EVL	2.1094e-31	0.034314	4
cd9b	4.495e-30	6.6907e-25	EVL	4.495e-30	0.00035271	3
elovl1a	5.018e-30	7.4692e-25	EVL	5.018e-30	1	9
ftr83	9.2046e-30	1.3701e-24	EVL	9.2046e-30	3.6089e-06	9
rassf7b	1.1339e-29	1.6877e-24	EVL	1.1339e-29	2.2936e-06	9
arl4d	3.8463e-29	5.7252e-24	EVL	3.8463e-29	1	9
si.dkey.87o1.2	7.1104e-29	1.0584e-23	EVL	7.1104e-29	0.001301	8
epcam	2.6061e-28	3.8792e-23	EVL	4.5666e-23	2.6061e-28	3
lcp1	1.3798e-27	2.0539e-22	EVL	1.3798e-27	0.0017789	9
si.dkey.160o24.3	7.7057e-27	1.147e-21	EVL	7.7057e-27	0.2792	9
tfap2a	8.4836e-27	1.2628e-21	EVL	8.4836e-27	1	9
hsd17b14	1.1603e-26	1.7271e-21	EVL	1.1603e-26	0.0002373	9
alox5b.3	6.0818e-26	9.0527e-21	EVL	6.0818e-26	2.1392e-06	8
waslb	6.6847e-26	9.95e-21	EVL	6.6847e-26	1.2905e-05	7
si.ch211.202f5.3	6.9108e-26	1.0287e-20	EVL	6.9108e-26	1	8
eppk1	4.5755e-24	6.8106e-19	EVL	4.5755e-24	0.0041951	9
si.ch73.347e22.8	1.1044e-23	1.6439e-18	EVL	1.1044e-23	0.00058268	9
f11r.1	1.4666e-23	2.183e-18	EVL	1.4666e-23	3.2118e-06	3
znf185	5.8371e-23	8.6883e-18	EVL	5.8371e-23	0.0043627	9
gclm	1.272e-22	1.8933e-17	EVL	0.5699	1.272e-22	3
depdc7a	1.5661e-22	2.3311e-17	EVL	1.5661e-22	1	9
zgc.110333	2.588e-22	3.8522e-17	EVL	2.588e-22	0.00048954	9
alas1	1.7255e-21	2.5684e-16	EVL	1.7255e-21	1	8
ch25hl1.1	1.8745e-21	2.7902e-16	EVL	1.8745e-21	0.028251	9
krt97	2.5096e-21	3.7355e-16	EVL	2.5096e-21	1	9
her6	3.6199e-20	5.3881e-15	EVL	3.6199e-20	0.087275	9
cdh1	1.2856e-19	1.9136e-14	EVL	1.2856e-19	0.00059365	3
actb1	1.675e-19	2.4933e-14	EVL	1.675e-19	0.59623	8
tor4aa	2.4658e-19	3.6703e-14	EVL	2.4658e-19	1	8
b3gnt5a	2.7317e-19	4.066e-14	EVL	2.7317e-19	0.0019262	9
stx11b.1	1.0641e-18	1.5839e-13	EVL	1.0641e-18	0.0022796	9
capn9	1.2191e-18	1.8146e-13	EVL	1.2191e-18	6.3254e-08	8
fa2h	1.2191e-18	1.8146e-13	EVL	1.2191e-18	0.0038375	9
mgll	4.5093e-18	6.712e-13	EVL	4.5093e-18	0.057175	9
slc2a12	5.1536e-18	7.671e-13	EVL	5.1536e-18	1	9
gata3	8.7731e-18	1.3059e-12	EVL	8.7731e-18	1	9
gcnt7	2.0434e-17	3.0415e-12	EVL	2.0434e-17	0.027692	9
mob2a	3.7423e-17	5.5703e-12	EVL	3.7423e-17	1	9
perp	1.007e-16	1.4989e-11	EVL	1.007e-16	1	9
slc3a2b	8.3339e-16	1.2405e-10	EVL	8.3339e-16	0.00037289	9
esrp1	1.1543e-15	1.7182e-10	EVL	1.1543e-15	1	9
degs2	1.5561e-15	2.3163e-10	EVL	1.5561e-15	1	9
nqo1	1.9913e-15	2.964e-10	EVL	1.9913e-15	1	8
si.ch73.248e21.1	2.5209e-15	3.7524e-10	EVL	2.5209e-15	1	8
ponzr5	9.5754e-15	1.4253e-09	EVL	9.5754e-15	0.0035599	9
dnmbp	2.5741e-14	3.8315e-09	EVL	2.5741e-14	1	8
ACBD3	3.1491e-14	4.6873e-09	EVL	3.1491e-14	9.1776e-06	8
si.ch211.98n17.5	3.3063e-14	4.9214e-09	EVL	3.3063e-14	0.0001638	9
ovol1a	8.1445e-14	1.2123e-08	EVL	8.1445e-14	0.022411	9
zgc.153911	8.6311e-14	1.2847e-08	EVL	8.6311e-14	1	8
ell2	9.9877e-14	1.4866e-08	EVL	9.9877e-14	3.4939e-05	7
ppl	1.5742e-13	2.3432e-08	EVL	1.5742e-13	0.00018852	8
klf6a	3.7015e-13	5.5096e-08	EVL	3.7015e-13	1	9
styk1b	3.7891e-13	5.64e-08	EVL	3.7891e-13	0.049089	9
neurl1ab	4.1445e-13	6.1691e-08	EVL	4.1445e-13	2.7731e-06	9
oclna	6.018e-13	8.9577e-08	EVL	6.018e-13	1.1748e-08	3
si.dkeyp.67a8.4.1	6.0859e-13	9.0588e-08	EVL	6.0859e-13	0.0011407	9
kalrnb	7.1993e-13	1.0716e-07	EVL	7.1993e-13	6.9472e-05	9
npc2	1.2717e-12	1.8929e-07	EVL	0.46091	1.2717e-12	1
fut9b	1.7891e-12	2.663e-07	EVL	1.7891e-12	0.00045616	8
slc35c1	1.9521e-12	2.9056e-07	EVL	1.9521e-12	1	9
si.ch211.157c3.4	1.9969e-12	2.9723e-07	EVL	1.9969e-12	1	9
vamp8	2.9284e-12	4.3588e-07	EVL	2.9284e-12	1	8
jupa	5.569e-12	8.2893e-07	EVL	5.569e-12	0.007228	5
ppp1r9alb	9.4938e-12	1.4131e-06	EVL	9.4938e-12	2.2878e-06	8
ywhaqa	9.9775e-12	1.4851e-06	EVL	9.9775e-12	0.0012667	3
dap	1.2586e-11	1.8734e-06	EVL	0.29617	1.2586e-11	3
fuca1.1	1.6788e-11	2.4989e-06	EVL	1.6788e-11	0.0069735	4
paqr3a	2.1634e-11	3.2202e-06	EVL	0.54982	2.1634e-11	3
rabgap1l2	2.3085e-11	3.4362e-06	EVL	2.3085e-11	0.0065268	9
zgc.174935	2.8449e-11	4.2345e-06	EVL	2.8449e-11	0.027142	9
tnfaip8l2b	3.157e-11	4.6992e-06	EVL	3.157e-11	0.0083304	9
ackr3b	3.7224e-11	5.5407e-06	EVL	3.7224e-11	1	9
alcamb	4.3355e-11	6.4533e-06	EVL	4.3355e-11	1	9
crb3b	4.7772e-11	7.1107e-06	EVL	4.7772e-11	0.0024825	7
xkrx	4.7772e-11	7.1107e-06	EVL	4.7772e-11	1	9
eps8l1b	5.4092e-11	8.0515e-06	EVL	5.4092e-11	1.3275e-07	8
ifi45	5.6945e-11	8.4761e-06	EVL	5.6945e-11	1	9
rgs4	1.4959e-10	2.2266e-05	EVL	1.4959e-10	1	9
si.ch211.69b7.6	2.106e-10	3.1347e-05	EVL	2.106e-10	0.015859	9
acer1	3.1989e-10	4.7615e-05	EVL	3.1989e-10	1	9
mplkip	3.538e-10	5.2662e-05	EVL	3.538e-10	0.44038	9
pitpnc1b	3.8968e-10	5.8002e-05	EVL	3.8968e-10	0.035355	8
im.7150988	7.876e-10	0.00011723	EVL	7.876e-10	0.0070064	9
dnajc1	8.8851e-10	0.00013225	EVL	0.039069	8.8851e-10	2
spag1a	9.3664e-10	0.00013942	EVL	9.3664e-10	1	9
idh1	1.1038e-09	0.00016431	EVL	1.1038e-09	1	8
fam3a	1.3629e-09	0.00020286	EVL	1.3629e-09	1	8
acsbg2	1.5127e-09	0.00022517	EVL	1.5127e-09	1	8
gna15.1	1.5735e-09	0.00023421	EVL	1.5735e-09	6.5064e-05	8
si.ch211.214c7.4	1.7952e-09	0.00026722	EVL	1.7952e-09	1	8
lrmp	3.3696e-09	0.00050156	EVL	1	3.3696e-09	2
cdipt	3.7993e-09	0.00056552	EVL	0.82473	3.7993e-09	3
fopnl	3.8563e-09	0.00057401	EVL	1	3.8563e-09	1
rnf128a	4.3061e-09	0.00064095	EVL	4.3061e-09	1	7
macc1	4.3895e-09	0.00065336	EVL	4.3895e-09	1	9
nfkbiaa	6.5241e-09	0.0009711	EVL	6.5241e-09	1.304e-05	8
relt	1.0742e-08	0.0015989	EVL	1.0742e-08	1	9
dnase1l4.1	1.4659e-08	0.002182	EVL	1.4659e-08	3.6245e-08	7
elovl6l	1.7863e-08	0.0026589	EVL	1.7863e-08	0.0013081	8
slc14a2	1.7863e-08	0.0026589	EVL	1.7863e-08	1	9
spns1	1.9542e-08	0.0029088	EVL	1	1.9542e-08	2
zgc.92313	3.3009e-08	0.0049133	EVL	3.3009e-08	0.49644	6
efhd2	5.9516e-08	0.0088589	EVL	5.9516e-08	0.004027	4
chmp2bb	6.0621e-08	0.0090234	EVL	0.0012743	6.0621e-08	2
mcl1b	6.1428e-08	0.0091434	EVL	6.1428e-08	1	8
wee1	6.6873e-08	0.0099539	EVL	6.6873e-08	1	9
sox32	2.1733e-81	3.2349e-76	Endoderm	2.1733e-81	2.1375e-05	9
gata6	1.3867e-33	2.0641e-28	Endoderm	1.3867e-33	9.4319e-07	9
ctsla	7.1863e-30	1.0697e-24	Endoderm	7.1863e-30	5.5367e-18	5
gata5	2.0038e-25	2.9826e-20	Endoderm	2.0038e-25	1	9
sp5a	7.1e-24	1.0568e-18	Endoderm	7.1e-24	2.8518e-10	8
im.7138239	1.3372e-17	1.9904e-12	Endoderm	1.3372e-17	1	9
pitx2	4.9207e-17	7.3244e-12	Endoderm	4.9207e-17	1	9
flrt3	1.0079e-12	1.5003e-07	Endoderm	1.0079e-12	1	9
mid1ip1b	2.7028e-11	4.023e-06	Endoderm	2.7028e-11	1	9
gtf2a1	6.1945e-11	9.2203e-06	Endoderm	0.3514	6.1945e-11	2
zgc.112994	2.6064e-08	0.0038795	Endoderm	2.6064e-08	1	9
cmtm7	4.9659e-08	0.0073916	Endoderm	4.9659e-08	1	8
fscn1a	2.749e-104	4.0919e-99	MuscleBlood	2.749e-104	1.0571e-05	7
FP102169.1	6.0951e-96	9.0724e-91	MuscleBlood	6.0951e-96	1.0158e-08	9
mixl1	2.0132e-78	2.9966e-73	MuscleBlood	2.0132e-78	8.9491e-08	9
foxa	8.1861e-75	1.2185e-69	MuscleBlood	8.1861e-75	4.2242e-08	9
snai1a	5.0199e-67	7.472e-62	MuscleBlood	5.0199e-67	1	9
cth1	1.2115e-50	1.8033e-45	MuscleBlood	1.2115e-50	9.0605e-05	5
ddit4	9.9413e-48	1.4797e-42	MuscleBlood	9.9413e-48	0.028285	9
dkk1b	2.1869e-45	3.2552e-40	MuscleBlood	2.1869e-45	0.00026227	9
osr1	4.486e-43	6.6773e-38	MuscleBlood	4.486e-43	1	9
apoc1	8.7227e-42	1.2984e-36	MuscleBlood	8.7227e-42	0.00029372	9
aplnrb	2.1382e-40	3.1826e-35	MuscleBlood	2.1382e-40	1.5278e-12	8
zic2a	2.2583e-39	3.3615e-34	MuscleBlood	2.2583e-39	1	9
cst3	1.5974e-35	2.3777e-30	MuscleBlood	1.5974e-35	0.0059874	9
cyp27c1	8.2771e-27	1.232e-21	MuscleBlood	8.2771e-27	1	9
pcdh8	7.7209e-26	1.1492e-20	MuscleBlood	7.7209e-26	1	8
lhx1a	1.368e-24	2.0363e-19	MuscleBlood	1.368e-24	1	9
sdc4	6.2091e-24	9.2422e-19	MuscleBlood	6.2091e-24	0.0016472	7
aif1l	2.5559e-23	3.8044e-18	MuscleBlood	2.5559e-23	5.6779e-05	4
vrtn	8.2869e-22	1.2335e-16	MuscleBlood	8.2869e-22	0.12115	9
mespab	1.7992e-21	2.678e-16	MuscleBlood	1.7992e-21	1	9
tp53inp2	1.4595e-20	2.1724e-15	MuscleBlood	1.4595e-20	0.13906	9
trib3	8.2391e-20	1.2264e-14	MuscleBlood	8.2391e-20	1	8
actb2	1.767e-19	2.6302e-14	MuscleBlood	1.767e-19	4.2866e-07	6
myl12.1	4.235e-19	6.3036e-14	MuscleBlood	0.0014622	4.235e-19	5
akap12b	1.0069e-18	1.4988e-13	MuscleBlood	1.0069e-18	0.12651	9
irx7	1.3306e-18	1.9805e-13	MuscleBlood	1.3306e-18	1	9
fzd7a	5.279e-17	7.8577e-12	MuscleBlood	5.279e-17	1	9
inka1b	6.4673e-16	9.6265e-11	MuscleBlood	6.4673e-16	1	9
tpd52l2b	1.0631e-15	1.5825e-10	MuscleBlood	0.90666	1.0631e-15	2
cmtm6	6.9915e-15	1.0407e-09	MuscleBlood	6.9915e-15	0.0013871	5
rhov	5.64e-13	8.395e-08	MuscleBlood	5.64e-13	1	8
msgn1	8.565e-13	1.2749e-07	MuscleBlood	8.565e-13	1.0964e-12	8
drll.3	1.3355e-11	1.9878e-06	MuscleBlood	1.3355e-11	3.6943e-05	9
coq10b	2.951e-11	4.3925e-06	MuscleBlood	2.951e-11	0.010535	7
tpbga	3.2543e-11	4.844e-06	MuscleBlood	3.2543e-11	1	9
cxcl12a	8.5698e-11	1.2756e-05	MuscleBlood	8.5698e-11	1	8
pnrc2	1.1298e-10	1.6817e-05	MuscleBlood	1.1298e-10	0.00014312	8
sox11b	2.0414e-10	3.0386e-05	MuscleBlood	2.0414e-10	0.24572	9
acvr1ba	2.7885e-10	4.1506e-05	MuscleBlood	2.7885e-10	0.0001699	6
rps2	2.6262e-09	0.00039091	MuscleBlood	2.6262e-09	0.027288	8
ccnb1	3.4141e-09	0.00050818	MuscleBlood	3.4141e-09	0.00074977	7
zfand5b	3.8672e-09	0.00057562	MuscleBlood	3.8672e-09	0.03231	7
ctnnb2	4.3499e-09	0.00064748	MuscleBlood	0.40914	4.3499e-09	3
acin1b	9.219e-09	0.0013722	MuscleBlood	9.219e-09	0.03246	7
rnf19a	1.5098e-08	0.0022473	MuscleBlood	1.5098e-08	1.709e-05	7
hmgb1b	1.7432e-08	0.0025947	MuscleBlood	1.7432e-08	1.0386e-05	5
zswim5	1.8049e-08	0.0026865	MuscleBlood	1.8049e-08	1	8
tpm3	1.9554e-08	0.0029106	MuscleBlood	0.0055894	1.9554e-08	4
sox2	5.6736e-21	8.4451e-16	NeuralEcto	5.6736e-21	1	9
shisa2a	2.049e-16	3.0499e-11	NeuralEcto	2.049e-16	1	9
her3	1.7967e-09	0.00026744	NeuralEcto	1.7967e-09	0.0004822	8
mcm6	2.0171e-09	0.00030025	NeuralEcto	2.0171e-09	0.00033827	9
sp5l	1.5236e-08	0.0022678	NeuralEcto	1.5236e-08	8.3034e-05	9
sox3	6.2033e-95	9.2335e-90	NonNeuralEcto	6.2033e-95	1.0618e-08	9
id1	3.7356e-61	5.5604e-56	NonNeuralEcto	3.7356e-61	5.6271e-14	9
apoeb	7.295e-40	1.0858e-34	NonNeuralEcto	7.295e-40	0.057494	9
bambia	2.8812e-39	4.2887e-34	NonNeuralEcto	2.8812e-39	6.2338e-06	9
marcksl1b	5.9614e-38	8.8735e-33	NonNeuralEcto	5.9614e-38	0.059159	9
aldob	1.8925e-35	2.817e-30	NonNeuralEcto	1.8925e-35	0.11725	9
sox19a	3.1624e-34	4.7071e-29	NonNeuralEcto	3.1624e-34	0.0068345	9
cxcr4b	9.2471e-34	1.3764e-28	NonNeuralEcto	9.2471e-34	7.6266e-08	8
cxcr4a	3.4687e-27	5.1631e-22	NonNeuralEcto	3.4687e-27	0.0093644	9
atp1b1a	5.5064e-27	8.1962e-22	NonNeuralEcto	5.5064e-27	0.02818	9
srsf5a	4.3341e-26	6.4512e-21	NonNeuralEcto	4.3341e-26	0.30999	9
cited4b	3.2687e-25	4.8654e-20	NonNeuralEcto	3.2687e-25	0.22497	9
zic2b	1.9242e-24	2.8642e-19	NonNeuralEcto	1.9242e-24	0.0083354	9
hmgb2a	5.737e-23	8.5394e-18	NonNeuralEcto	5.737e-23	6.8327e-11	6
cdca7a	2.3454e-22	3.4911e-17	NonNeuralEcto	2.3454e-22	9.7307e-13	6
si.ch1073.80i24.3	4.9127e-22	7.3125e-17	NonNeuralEcto	4.9127e-22	0.23976	9
anp32b	2.9169e-21	4.3418e-16	NonNeuralEcto	2.9169e-21	5.4991e-05	6
si.ch211.133n4.4	3.2896e-21	4.8965e-16	NonNeuralEcto	3.2896e-21	0.00076656	9
si.dkey.56m19.5	4.3126e-21	6.4193e-16	NonNeuralEcto	4.3126e-21	0.4261	9
mCh-SV40	1.081e-20	1.6091e-15	NonNeuralEcto	0.80426	1.081e-20	1
si.ch211.222l21.1	6.8717e-19	1.0228e-13	NonNeuralEcto	6.8717e-19	0.016583	8
foxd5	8.4341e-19	1.2554e-13	NonNeuralEcto	8.4341e-19	0.0010039	8
ccnd1	1.1382e-18	1.6942e-13	NonNeuralEcto	1.1382e-18	0.014576	9
nnr	1.2468e-18	1.8558e-13	NonNeuralEcto	1.2468e-18	0.49253	9
glulb	3.5444e-18	5.2758e-13	NonNeuralEcto	3.5444e-18	0.00029248	7
bmp7a	1.5866e-16	2.3617e-11	NonNeuralEcto	1.5866e-16	1	9
si.ch73.1a9.3	2.737e-16	4.074e-11	NonNeuralEcto	2.737e-16	0.10196	9
slc25a5	1.5892e-15	2.3655e-10	NonNeuralEcto	1.5892e-15	2.8944e-09	6
sb.cb81	5.6465e-15	8.4047e-10	NonNeuralEcto	5.6465e-15	0.014728	9
si.ch211.152c2.3	7.5151e-15	1.1186e-09	NonNeuralEcto	7.5151e-15	0.37386	9
eef1a1l1	3.5056e-14	5.218e-09	NonNeuralEcto	3.5056e-14	4.2364e-06	8
cstf3	3.9771e-14	5.9199e-09	NonNeuralEcto	0.51651	3.9771e-14	2
pprc1	8.4527e-14	1.2582e-08	NonNeuralEcto	8.4527e-14	0.12871	8
asb11	9.1038e-14	1.3551e-08	NonNeuralEcto	9.1038e-14	7.0725e-08	8
hnrnpa0l	1.3327e-13	1.9837e-08	NonNeuralEcto	1.3327e-13	7.6771e-12	5
atp5mc1	4.8211e-13	7.1761e-08	NonNeuralEcto	0.50872	4.8211e-13	2
polr3gla	5.9082e-13	8.7942e-08	NonNeuralEcto	5.9082e-13	0.1964	9
stmn1a	8.0416e-13	1.197e-07	NonNeuralEcto	8.0416e-13	0.0061949	8
hnrnpabb	1.0618e-12	1.5805e-07	NonNeuralEcto	1.7712e-09	1.0618e-12	4
anp32e	1.1818e-12	1.7591e-07	NonNeuralEcto	1.1818e-12	9.8158e-06	6
vox	2.6328e-12	3.9189e-07	NonNeuralEcto	2.6328e-12	0.0021972	9
h3f3b.1	3.7268e-12	5.5473e-07	NonNeuralEcto	3.7268e-12	3.1989e-10	7
eif2s1a	4.8498e-12	7.2188e-07	NonNeuralEcto	1.2567e-06	4.8498e-12	5
tubb2b	8.2592e-12	1.2294e-06	NonNeuralEcto	8.2592e-12	0.036633	9
pcna	1.4053e-11	2.0918e-06	NonNeuralEcto	1.4053e-11	0.00015106	7
ctcf	1.7267e-11	2.5702e-06	NonNeuralEcto	1.7267e-11	0.00010144	7
hnrnpaba	3.6016e-11	5.3609e-06	NonNeuralEcto	3.6016e-11	4.7733e-08	6
hmga1a	3.6811e-11	5.4792e-06	NonNeuralEcto	3.6811e-11	1.1753e-07	7
pnn	3.717e-11	5.5327e-06	NonNeuralEcto	0.11726	3.717e-11	5
hnrnpa1b	4.6526e-11	6.9253e-06	NonNeuralEcto	3.6375e-09	4.6526e-11	6
si.ch211.173m16.2	7.459e-11	1.1103e-05	NonNeuralEcto	7.459e-11	1	9
rps4x	7.6769e-11	1.1427e-05	NonNeuralEcto	7.6769e-11	0.068139	8
sec61b	8.4255e-11	1.2541e-05	NonNeuralEcto	1.4534e-06	8.4255e-11	3
ppm1g	1.3066e-10	1.9448e-05	NonNeuralEcto	0.01128	1.3066e-10	4
rpl39	1.3154e-10	1.958e-05	NonNeuralEcto	1.3154e-10	2.2793e-05	8
dut	1.9126e-10	2.8468e-05	NonNeuralEcto	0.86526	1.9126e-10	1
blf	2.0865e-10	3.1057e-05	NonNeuralEcto	2.0865e-10	0.41308	9
calm1a	2.2656e-10	3.3723e-05	NonNeuralEcto	0.75003	2.2656e-10	1
zgc.56699	2.266e-10	3.3729e-05	NonNeuralEcto	0.087838	2.266e-10	3
rpl10	2.2717e-10	3.3813e-05	NonNeuralEcto	2.2717e-10	0.0039812	7
npm1a	2.3646e-10	3.5197e-05	NonNeuralEcto	2.3646e-10	9.6358e-07	6
cbx3a	2.5519e-10	3.7984e-05	NonNeuralEcto	1.3931e-09	2.5519e-10	7
fth1a	3.1701e-10	4.7187e-05	NonNeuralEcto	0.00037481	3.1701e-10	6
mex3b	3.375e-10	5.0236e-05	NonNeuralEcto	3.375e-10	0.10794	9
thoc7	5.8458e-10	8.7014e-05	NonNeuralEcto	0.69183	5.8458e-10	3
ccna2	6.1805e-10	9.1996e-05	NonNeuralEcto	0.056539	6.1805e-10	3
cirbpb	6.1917e-10	9.2162e-05	NonNeuralEcto	6.1917e-10	2.6386e-05	7
h3f3d	6.4887e-10	9.6583e-05	NonNeuralEcto	5.5374e-06	6.4887e-10	4
syncrip	7.8502e-10	0.00011685	NonNeuralEcto	4.4765e-06	7.8502e-10	5
ube2na	8.7581e-10	0.00013036	NonNeuralEcto	0.048256	8.7581e-10	3
gng5	1.0605e-09	0.00015785	NonNeuralEcto	0.11073	1.0605e-09	4
eif4ebp3l	1.2307e-09	0.00018318	NonNeuralEcto	0.016382	1.2307e-09	3
tuba8l4	1.3762e-09	0.00020485	NonNeuralEcto	1.3762e-09	0.26909	9
sap18	1.4773e-09	0.00021989	NonNeuralEcto	1.4421e-06	1.4773e-09	5
cbx5	1.6156e-09	0.00024047	NonNeuralEcto	1.6156e-09	0.0096245	6
smad5	2.0864e-09	0.00031055	NonNeuralEcto	2.0864e-09	0.0060338	5
alyref	2.2495e-09	0.00033483	NonNeuralEcto	0.114	2.2495e-09	3
sf3a3	2.4114e-09	0.00035894	NonNeuralEcto	0.60702	2.4114e-09	3
znf576.2	2.5913e-09	0.00038571	NonNeuralEcto	0.053798	2.5913e-09	6
nhp2	3.1998e-09	0.00047629	NonNeuralEcto	0.00021907	3.1998e-09	4
tra2a	3.2059e-09	0.0004772	NonNeuralEcto	0.0019287	3.2059e-09	6
naa40.1	3.4168e-09	0.00050859	NonNeuralEcto	0.65256	3.4168e-09	2
setb	3.5455e-09	0.00052774	NonNeuralEcto	3.5455e-09	0.00013819	6
timm10	3.8251e-09	0.00056935	NonNeuralEcto	0.67322	3.8251e-09	2
ppig	4.3006e-09	0.00064014	NonNeuralEcto	0.067205	4.3006e-09	5
jpt2	5.7005e-09	0.0008485	NonNeuralEcto	0.076101	5.7005e-09	3
anp32a	5.7533e-09	0.00085637	NonNeuralEcto	5.7533e-09	0.0022689	7
foxh1	5.887e-09	0.00087627	NonNeuralEcto	5.887e-09	1	8
snrpd3l	6.0243e-09	0.0008967	NonNeuralEcto	6.0243e-09	2.6805e-05	6
rplp1	6.6872e-09	0.00099538	NonNeuralEcto	6.6872e-09	0.30392	8
arf2a	7.0475e-09	0.001049	NonNeuralEcto	0.56696	7.0475e-09	4
hmgb1a	7.3651e-09	0.0010963	NonNeuralEcto	7.3651e-09	0.047512	8
si.dkey.151g10.6	7.409e-09	0.0011028	NonNeuralEcto	2.3833e-08	7.409e-09	6
marcksl1a	8.8343e-09	0.001315	NonNeuralEcto	8.8343e-09	0.11015	9
si.ch73.281n10.2	9.2004e-09	0.0013695	NonNeuralEcto	9.1198e-05	9.2004e-09	5
adssl	9.4243e-09	0.0014028	NonNeuralEcto	0.38602	9.4243e-09	5
fxyd6l	1.037e-08	0.0015435	NonNeuralEcto	0.90438	1.037e-08	1
snrpc	1.0914e-08	0.0016245	NonNeuralEcto	5.5984e-05	1.0914e-08	3
hsp90ab1	1.1314e-08	0.0016841	NonNeuralEcto	1.8671e-06	1.1314e-08	5
marcksb	1.2176e-08	0.0018124	NonNeuralEcto	0.0035293	1.2176e-08	5
dkc1	1.3848e-08	0.0020613	NonNeuralEcto	0.094021	1.3848e-08	5
dido1	1.4299e-08	0.0021283	NonNeuralEcto	1.4299e-08	0.016408	8
s100a1	1.4955e-08	0.0022261	NonNeuralEcto	0.93572	1.4955e-08	2
nucks1a	1.6347e-08	0.0024333	NonNeuralEcto	1.6347e-08	1.7486e-06	6
serp1	1.6748e-08	0.002493	NonNeuralEcto	0.00028849	1.6748e-08	4
rhoac	1.6773e-08	0.0024967	NonNeuralEcto	0.86152	1.6773e-08	4
snrpa	1.758e-08	0.0026167	NonNeuralEcto	0.0084026	1.758e-08	4
naa40	1.8107e-08	0.0026953	NonNeuralEcto	0.32675	1.8107e-08	3
cirbpa	1.9286e-08	0.0028707	NonNeuralEcto	0.0035738	1.9286e-08	4
eif1	2.1772e-08	0.0032407	NonNeuralEcto	0.00039472	2.1772e-08	5
eif4h	2.2394e-08	0.0033333	NonNeuralEcto	0.020983	2.2394e-08	3
dnaja2a	2.4651e-08	0.0036692	NonNeuralEcto	0.10277	2.4651e-08	4
prpf4bb	2.4746e-08	0.0036834	NonNeuralEcto	0.60456	2.4746e-08	3
rcc1	2.5671e-08	0.003821	NonNeuralEcto	0.074009	2.5671e-08	3
pak2b	2.7349e-08	0.0040708	NonNeuralEcto	0.60033	2.7349e-08	5
ube2v2	2.7657e-08	0.0041167	NonNeuralEcto	2.7657e-08	2.237e-05	7
hmgn6	2.937e-08	0.0043717	NonNeuralEcto	2.937e-08	0.28853	9
rpa3	3.5288e-08	0.0052526	NonNeuralEcto	0.41915	3.5288e-08	2
bud31	3.7628e-08	0.0056009	NonNeuralEcto	0.0008617	3.7628e-08	4
serpine2	3.9182e-08	0.0058321	NonNeuralEcto	1	3.9182e-08	1
erh	4.3333e-08	0.00645	NonNeuralEcto	0.00017497	4.3333e-08	5
nfyal	4.5249e-08	0.0067352	NonNeuralEcto	1	4.5249e-08	2
sf3b5	4.6936e-08	0.0069863	NonNeuralEcto	0.00062087	4.6936e-08	5
ddx39aa	4.8045e-08	0.0071514	NonNeuralEcto	0.00028104	4.8045e-08	5
srsf3b	4.9358e-08	0.0073469	NonNeuralEcto	0.12122	4.9358e-08	5
eef1b2	5.445e-08	0.0081047	NonNeuralEcto	5.445e-08	0.14206	8
rpl23	6.1758e-08	0.0091926	NonNeuralEcto	6.1758e-08	1.6072e-06	6
xbp1	2.8814e-98	4.2889e-93	Notochord	2.8814e-98	2.9984e-06	9
chrd	1.2919e-67	1.923e-62	Notochord	1.2919e-67	2.8837e-19	8
noto	2.1557e-67	3.2088e-62	Notochord	2.1557e-67	1	9
admp	3.527e-58	5.2498e-53	Notochord	3.527e-58	8.5765e-10	9
rasgef1ba	2.8075e-40	4.1789e-35	Notochord	2.8075e-40	9.9665e-07	9
foxd3	7.0796e-27	1.0538e-21	Notochord	7.0796e-27	1.1787e-06	9
arl4ab	1.7808e-21	2.6507e-16	Notochord	1.7808e-21	1	9
fgf8a	1.2325e-17	1.8345e-12	Notochord	1.2325e-17	1	9
acp5a	2.3055e-14	3.4317e-09	Notochord	0.866	2.3055e-14	1
magi1b	6.181e-14	9.2003e-09	Notochord	6.181e-14	1	8
h1m	4.142e-10	6.1653e-05	Notochord	0.92812	4.142e-10	1
atp1b3b	1.6331e-09	0.00024308	Notochord	1	1.6331e-09	1
dnd1	2.8271e-35	4.2081e-30	PGC	1	2.8271e-35	1
nanos3	6.1115e-33	9.0969e-28	PGC	0.64493	6.1115e-33	1
ddx4	1.6054e-26	2.3895e-21	PGC	0.10189	1.6054e-26	1
gra	3.1658e-22	4.7122e-17	PGC	0.17893	3.1658e-22	2
ca15b	1.7214e-21	2.5623e-16	PGC	0.82288	1.7214e-21	2
tdrd7a	1.3102e-20	1.9503e-15	PGC	1	1.3102e-20	1
surf2	9.94e-16	1.4796e-10	PGC	0.015392	9.94e-16	6
dazl	3.5722e-14	5.3171e-09	PGC	1	3.5722e-14	1
pabpn1l	1.5394e-09	0.00022914	PGC	1	1.5394e-09	1
gsc	3.7716e-110	5.6139e-105	PrechordalPlate	3.7716e-110	0.0062193	9
nog1	1.4983e-79	2.2302e-74	PrechordalPlate	1.4983e-79	1.9932e-10	9
id3	1.4527e-73	2.1623e-68	PrechordalPlate	1.4527e-73	1	9
fzd8b	2.7918e-61	4.1556e-56	PrechordalPlate	2.7918e-61	2.5373e-06	9
ism1	3.5335e-58	5.2596e-53	PrechordalPlate	3.5335e-58	2.1097e-07	9
ripply1	4.1588e-53	6.1903e-48	PrechordalPlate	4.1588e-53	0.0034788	9
rnd1b	1.0803e-52	1.6081e-47	PrechordalPlate	1.0803e-52	1.1105e-09	9
insb	2.9716e-44	4.4232e-39	PrechordalPlate	2.9716e-44	1	9
gadd45ba	8.2053e-39	1.2213e-33	PrechordalPlate	8.2053e-39	3.0181e-05	9
frzb	5.85e-35	8.7077e-30	PrechordalPlate	5.85e-35	2.7001e-05	9
foxa3	6.4045e-33	9.5329e-28	PrechordalPlate	6.4045e-33	1	9
otx2a	2.0736e-30	3.0865e-25	PrechordalPlate	2.0736e-30	1	9
efnb2a	4.7387e-30	7.0535e-25	PrechordalPlate	4.7387e-30	1	9
kirrel3l	1.0929e-26	1.6268e-21	PrechordalPlate	1.0929e-26	0.00030877	9
fzd8a	7.2266e-23	1.0757e-17	PrechordalPlate	7.2266e-23	1	9
lft2	3.812e-14	5.6741e-09	PrechordalPlate	3.812e-14	0.047242	9
fgf3	5.2788e-14	7.8574e-09	PrechordalPlate	5.2788e-14	1.7978e-06	8
foxa2	1.8494e-13	2.7529e-08	PrechordalPlate	1.8494e-13	1	9
ndr2	1.9533e-13	2.9075e-08	PrechordalPlate	1.9533e-13	1	9
otx1	3.8098e-12	5.6709e-07	PrechordalPlate	3.8098e-12	1	8
btg2	1.0607e-11	1.5788e-06	PrechordalPlate	1.0607e-11	8.0946e-06	6
dact2	6.3777e-11	9.493e-06	PrechordalPlate	6.3777e-11	1	9
efnb2b	8.1656e-10	0.00012154	PrechordalPlate	8.1656e-10	1	9
tdgf1	1.3439e-09	0.00020003	PrechordalPlate	1.3439e-09	0.0025669	8
rdh10a	6.9874e-09	0.0010401	PrechordalPlate	6.9874e-09	1	9
gadd45gip1	2.9247e-08	0.0043534	PrechordalPlate	2.9247e-08	0.023974	7
sesn3	2.2196e-169	3.3039e-164	SevenSleeper	2.2196e-169	3.1225e-19	9
si.ch211.260e23.9	1.7735e-161	2.6398e-156	SevenSleeper	1.7735e-161	2.2548e-07	9
rps27l	1.7699e-132	2.6344e-127	SevenSleeper	1.7699e-132	1.0937e-37	8
ccng1	1.0186e-116	1.5161e-111	SevenSleeper	1.0186e-116	2.138e-09	3
mdm2	1.0372e-86	1.5438e-81	SevenSleeper	1.0372e-86	1	9
CABZ01020840.1	1.0859e-75	1.6163e-70	SevenSleeper	1.0859e-75	1	9
tp53	1.2321e-67	1.834e-62	SevenSleeper	1.2321e-67	1.7585e-05	4
phlda3	9.9039e-67	1.4742e-61	SevenSleeper	9.9039e-67	3.7271e-12	8
btg1	2.7604e-58	4.1088e-53	SevenSleeper	2.7604e-58	0.050485	9
phlda1	3.2399e-44	4.8225e-39	SevenSleeper	3.2399e-44	1	8
igf2a	6.0343e-38	8.9819e-33	SevenSleeper	6.0343e-38	1	9
rnf169	5.1623e-33	7.684e-28	SevenSleeper	5.1623e-33	1	8
isg15	4.2002e-32	6.2519e-27	SevenSleeper	4.2002e-32	1	9
tob1a	1.7053e-31	2.5382e-26	SevenSleeper	1.7053e-31	1.2482e-05	6
nupr1a	4.4048e-31	6.5564e-26	SevenSleeper	4.4048e-31	1	8
phlda2	9.935e-26	1.4788e-20	SevenSleeper	9.935e-26	6.7306e-06	8
rasl11b	8.1358e-23	1.211e-17	SevenSleeper	8.1358e-23	1	8
foxi1	3.4692e-19	5.1638e-14	SevenSleeper	3.4692e-19	1	9
ctsh	2.1014e-18	3.1278e-13	SevenSleeper	2.1014e-18	1	9
sesn1	3.0391e-16	4.5236e-11	SevenSleeper	3.0391e-16	1	9
hnrnpa0b	5.7435e-16	8.5491e-11	SevenSleeper	6.0801e-14	5.7435e-16	8
baxa	8.3268e-16	1.2394e-10	SevenSleeper	8.3268e-16	0.00011779	4
grasp	3.5136e-15	5.2299e-10	SevenSleeper	3.5136e-15	1	8
ptp4a2b	7.124e-15	1.0604e-09	SevenSleeper	7.124e-15	3.889e-06	2
gadd45aa	1.0506e-13	1.5639e-08	SevenSleeper	1.0506e-13	1	9
cxcl12b	2.1935e-13	3.2651e-08	SevenSleeper	2.1935e-13	1	8
foxo3b	4.6383e-13	6.904e-08	SevenSleeper	4.6383e-13	1	9
cdkn1a	5.3342e-13	7.9398e-08	SevenSleeper	5.3342e-13	1	9
rpl29	9.3854e-13	1.397e-07	SevenSleeper	3.942e-05	9.3854e-13	6
zgc.64022	3.0567e-12	4.5499e-07	SevenSleeper	3.0567e-12	1	9
si.ch211.239d6.2	2.1547e-11	3.2073e-06	SevenSleeper	2.1547e-11	0.048667	8
casp8	4.3246e-11	6.4371e-06	SevenSleeper	4.3246e-11	1	8
si.ch211.137a8.4	7.2743e-11	1.0828e-05	SevenSleeper	7.2743e-11	0.13404	8
ier5	1.1439e-10	1.7027e-05	SevenSleeper	1.1439e-10	0.37488	9
irf2a	2.8913e-10	4.3037e-05	SevenSleeper	2.8913e-10	0.0040926	7
pabpc1a	4.5713e-10	6.8044e-05	SevenSleeper	0.00016467	4.5713e-10	5
rps17	8.0915e-10	0.00012044	SevenSleeper	0.066501	8.0915e-10	4
rps28	8.1151e-10	0.00012079	SevenSleeper	1.2394e-07	8.1151e-10	6
mat2al	1.0857e-09	0.00016161	SevenSleeper	1.0857e-09	1	8
lnx1	5.2091e-09	0.00077536	SevenSleeper	5.2091e-09	1	9
mCh-NPL	6.5276e-09	0.00097162	SevenSleeper	0.58147	6.5276e-09	1
nck1b	1.1435e-08	0.0017021	SevenSleeper	1.1435e-08	1	9
rps18	1.9493e-08	0.0029015	SevenSleeper	8.7191e-05	1.9493e-08	5
bnip4	2.0482e-08	0.0030487	SevenSleeper	2.0482e-08	0.00057005	6
lgmn	2.9092e-08	0.0043303	SevenSleeper	0.080826	2.9092e-08	3
exo5	6.4544e-08	0.0096072	SevenSleeper	6.4544e-08	1	9
tbxta	8.9293e-214	1.3291e-208	VentralMargin	8.9293e-214	7.0315e-14	9
eve1	5.8752e-141	8.7452e-136	VentralMargin	5.8752e-141	8.4719e-20	9
cdx4	1.9828e-108	2.9513e-103	VentralMargin	1.9828e-108	1.3087e-13	9
ved	1.8371e-104	2.7345e-99	VentralMargin	1.8371e-104	1.2817e-08	9
hes6	1.1416e-79	1.6993e-74	VentralMargin	1.1416e-79	0.020898	9
wnt11f2	1.4998e-78	2.2324e-73	VentralMargin	1.4998e-78	5.7787e-17	9
tbx16	1.8222e-78	2.7123e-73	VentralMargin	1.8222e-78	0.16334	9
znfl2a	6.2475e-27	9.2993e-22	VentralMargin	6.2475e-27	1.307e-05	8
apela	6.5765e-24	9.789e-19	VentralMargin	6.5765e-24	1	9
vent	4.6695e-18	6.9504e-13	VentralMargin	4.6695e-18	1	9
cyp26a1	2.7252e-10	4.0563e-05	VentralMargin	2.7252e-10	1	9
sebox	5.9657e-09	0.00088799	VentralMargin	5.9657e-09	1	8
her1	1.534e-08	0.0022833	VentralMargin	1.534e-08	1	9
