# Supplementary material for: Cell-type-specific mRNA transcription and degradation kinetics in zebrafish embryogenesis from metabolically labeled single-cell RNA-seq
Source: Nat Commun. 2024 Apr 10;15:3104. doi: 10.1038/s41467-024-47290-9 (PMC11006943; doi:10.1038/s41467-024-47290-9)
Supplement: Supplementary file 5 — Supplementary Data 2 [file 41467_2024_47290_MOESM5_ESM.xlsx]

## Sheet: supplementary data 2
Supplementary Data 2: List of functional enrichments in groups A-D from Figure 5.
A 5% g:SCS multiple testing correction method was used.
query	significant	p_value	term_size	query_size	intersection_size	precision	recall	term_id	source	term_name	effective_domain_size	source_order	parents	backgroud	quadrant
query_1	TRUE	0.00468051	171	118	8	0.0677966	0.0467836	GO:0006457	GO:BP	protein folding	21982	2434	GO:0009987	transcriptome	C
query_1	TRUE	0.0136482	1259	118	20	0.169492	0.0158856	GO:1901566	GO:BP	organonitrogen compound biosynthetic process	21982	24842	GO:1901564|GO:1901576	transcriptome	C
query_1	TRUE	8.47587e-09	6976	115	73	0.634783	0.0104644	GO:0005737	GO:CC	cytoplasm	20823	383	GO:0005622|GO:0110165	transcriptome	C
query_1	TRUE	3.25761e-08	12955	115	102	0.886957	0.00787341	GO:0005622	GO:CC	intracellular anatomical structure	20823	282	GO:0110165	transcriptome	C
query_1	TRUE	4.2106e-05	945	115	20	0.173913	0.021164	GO:0005739	GO:CC	mitochondrion	20823	384	GO:0005737|GO:0043231	transcriptome	C
query_1	TRUE	4.38677e-05	8283	115	73	0.634783	0.00881323	GO:0043231	GO:CC	intracellular membrane-bounded organelle	20823	2125	GO:0043227|GO:0043229	transcriptome	C
query_1	TRUE	6.3185e-05	8526	115	74	0.643478	0.00867933	GO:0043227	GO:CC	membrane-bounded organelle	20823	2121	GO:0043226	transcriptome	C
query_1	TRUE	0.000524683	1213	115	21	0.182609	0.0173124	GO:0070013	GO:CC	intracellular organelle lumen	20823	2713	GO:0043229|GO:0043233	transcriptome	C
query_1	TRUE	0.000524683	1213	115	21	0.182609	0.0173124	GO:0031974	GO:CC	membrane-enclosed lumen	20823	1443	GO:0110165	transcriptome	C
query_1	TRUE	0.000524683	1213	115	21	0.182609	0.0173124	GO:0043233	GO:CC	organelle lumen	20823	2127	GO:0031974|GO:0043226	transcriptome	C
query_1	TRUE	0.00258739	9	115	3	0.026087	0.333333	GO:0005832	GO:CC	chaperonin-containing T-complex	20823	470	GO:0005829|GO:0101031	transcriptome	C
query_1	TRUE	0.0027099	932	115	17	0.147826	0.0182403	GO:0005829	GO:CC	cytosol	20823	468	GO:0005737|GO:0110165	transcriptome	C
query_1	TRUE	0.00284067	10782	115	82	0.713043	0.00760527	GO:0043229	GO:CC	intracellular organelle	20823	2123	GO:0005622|GO:0043226	transcriptome	C
query_1	TRUE	0.00329282	11009	115	83	0.721739	0.00753929	GO:0043226	GO:CC	organelle	20823	2120	GO:0110165	transcriptome	C
query_1	TRUE	0.00375189	4398	115	44	0.382609	0.0100045	GO:0032991	GO:CC	protein-containing complex	20823	1567	GO:0005575	transcriptome	C
query_1	TRUE	0.0050415	11	115	3	0.026087	0.272727	GO:0101031	GO:CC	chaperone complex	20823	3797	GO:0140535	transcriptome	C
query_1	TRUE	0.0183094	1195	115	18	0.156522	0.0150628	GO:1902494	GO:CC	catalytic complex	20823	4010	GO:0032991	transcriptome	C
query_1	TRUE	0.0233204	87	115	5	0.0434783	0.0574713	GO:1990204	GO:CC	oxidoreductase complex	20823	4203	GO:1902494	transcriptome	C
query_1	TRUE	0.0294884	207	115	7	0.0608696	0.0338164	GO:0098798	GO:CC	mitochondrial protein-containing complex	20823	3622	GO:0005739|GO:0032991	transcriptome	C
query_1	TRUE	0.000975099	44	122	5	0.0409836	0.113636	GO:0044183	GO:MF	protein folding chaperone	24630	7048	GO:0003674	transcriptome	C
query_1	TRUE	0.0101674	35	122	4	0.0327869	0.114286	GO:0140662	GO:MF	ATP-dependent protein folding chaperone	24630	11908	GO:0044183|GO:0140657	transcriptome	C
query_1	TRUE	0.0250502	85	122	5	0.0409836	0.0588235	GO:0051082	GO:MF	unfolded protein binding	24630	9095	GO:0005515	transcriptome	C
query_1	TRUE	0.0292516	17	122	3	0.0245902	0.176471	GO:0052890	GO:MF	oxidoreductase activity, acting on the CH-CH group of donors, with a flavin as acceptor	24630	9504	GO:0016627	transcriptome	C
query_1	TRUE	0.0292516	17	122	3	0.0245902	0.176471	GO:0003995	GO:MF	acyl-CoA dehydrogenase activity	24630	663	GO:0052890	transcriptome	C
query_1	TRUE	0.0266795	118	50	6	0.12	0.0508475	KEGG:03040	KEGG	Spliceosome	5355	214	KEGG:00000	transcriptome	C
query_1	TRUE	0.0397854	85	50	5	0.1	0.0588235	KEGG:03013	KEGG	Nucleocytoplasmic transport	5355	208	KEGG:00000	transcriptome	C
query_1	TRUE	0.010858	9	60	3	0.05	0.333333	REAC:R-DRE-390471	REAC	Association of TriC/CCT with target proteins during biosynthesis	7340	129	REAC:R-DRE-390466	transcriptome	C
query_1	TRUE	2.25304e-07	204	126	13	0.103175	0.0637255	GO:0016570	GO:BP	histone modification	21982	5842	GO:0036211	transcriptome	B
query_1	TRUE	0.000423585	9742	126	84	0.666667	0.00862246	GO:0043170	GO:BP	macromolecule metabolic process	21982	12167	GO:0071704	transcriptome	B
query_1	TRUE	0.000818245	171	126	9	0.0714286	0.0526316	GO:0018205	GO:BP	peptidyl-lysine modification	21982	6081	GO:0018193	transcriptome	B
query_1	TRUE	0.00113059	9753	126	83	0.65873	0.0085102	GO:0044237	GO:BP	cellular metabolic process	21982	12666	GO:0008152|GO:0009987	transcriptome	B
query_1	TRUE	0.00159537	5613	126	57	0.452381	0.010155	GO:0010467	GO:BP	gene expression	21982	4644	GO:0043170	transcriptome	B
query_1	TRUE	0.00293478	10120	126	84	0.666667	0.0083004	GO:0006807	GO:BP	nitrogen compound metabolic process	21982	2759	GO:0008152	transcriptome	B
query_1	TRUE	0.0032071	5141	126	53	0.420635	0.0103093	GO:0090304	GO:BP	nucleic acid metabolic process	21982	21289	GO:0006139|GO:0043170	transcriptome	B
query_1	TRUE	0.00384558	5611	126	56	0.444444	0.0099804	GO:0006139	GO:BP	nucleobase-containing compound metabolic process	21982	2162	GO:0006725|GO:0034641|GO:0044238|GO:0046483|GO:1901360	transcriptome	B
query_1	TRUE	0.00392284	11459	126	91	0.722222	0.00794136	GO:0071704	GO:BP	organic substance metabolic process	21982	19658	GO:0008152	transcriptome	B
query_1	TRUE	0.00545683	4653	126	49	0.388889	0.0105308	GO:0016070	GO:BP	RNA metabolic process	21982	5663	GO:0090304	transcriptome	B
query_1	TRUE	0.00748602	5726	126	56	0.444444	0.00977995	GO:0046483	GO:BP	heterocycle metabolic process	21982	14140	GO:0044237	transcriptome	B
query_1	TRUE	0.00824248	5743	126	56	0.444444	0.009751	GO:0006725	GO:BP	cellular aromatic compound metabolic process	21982	2688	GO:0044237	transcriptome	B
query_1	TRUE	0.00861321	10705	126	86	0.68254	0.00803363	GO:0044238	GO:BP	primary metabolic process	21982	12667	GO:0008152	transcriptome	B
query_1	TRUE	0.0107977	11865	126	92	0.730159	0.0077539	GO:0008152	GO:BP	metabolic process	21982	3527	GO:0008150	transcriptome	B
query_1	TRUE	0.0118982	601	126	14	0.111111	0.0232945	GO:0045935	GO:BP	positive regulation of nucleobase-containing compound metabolic process	21982	13623	GO:0006139|GO:0019219|GO:0031325|GO:0051173	transcriptome	B
query_1	TRUE	0.0124995	3276	126	38	0.301587	0.0115995	GO:0043412	GO:BP	macromolecule modification	21982	12284	GO:0043170	transcriptome	B
query_1	TRUE	0.0140427	6296	126	59	0.468254	0.00937103	GO:0034641	GO:BP	cellular nitrogen compound metabolic process	21982	9987	GO:0006807|GO:0044237	transcriptome	B
query_1	TRUE	0.014595	5846	126	56	0.444444	0.0095792	GO:1901360	GO:BP	organic cyclic compound metabolic process	21982	24652	GO:0071704	transcriptome	B
query_1	TRUE	0.0182453	2939	126	35	0.277778	0.0119088	GO:0097659	GO:BP	nucleic acid-templated transcription	21982	21881	GO:0010467|GO:0032774	transcriptome	B
query_1	TRUE	0.0182453	2939	126	35	0.277778	0.0119088	GO:0006351	GO:BP	DNA-templated transcription	21982	2346	GO:0097659	transcriptome	B
query_1	TRUE	0.0190747	2945	126	35	0.277778	0.0118846	GO:0032774	GO:BP	RNA biosynthetic process	21982	9008	GO:0009059|GO:0016070|GO:0034654	transcriptome	B
query_1	TRUE	0.0268124	3253	126	37	0.293651	0.0113741	GO:0034654	GO:BP	nucleobase-containing compound biosynthetic process	21982	9996	GO:0006139|GO:0018130|GO:0019438|GO:0044271|GO:1901362	transcriptome	B
query_1	TRUE	0.0425149	3321	126	37	0.293651	0.0111412	GO:0019438	GO:BP	aromatic compound biosynthetic process	21982	6669	GO:0006725|GO:0044249	transcriptome	B
query_1	TRUE	0.045133	3330	126	37	0.293651	0.0111111	GO:0018130	GO:BP	heterocycle biosynthetic process	21982	6010	GO:0044249|GO:0046483	transcriptome	B
query_1	TRUE	0.0459426	65	126	5	0.0396825	0.0769231	GO:0016573	GO:BP	histone acetylation	21982	5845	GO:0016570|GO:0018393	transcriptome	B
query_1	TRUE	0.0459442	507	126	12	0.0952381	0.0236686	GO:1902680	GO:BP	positive regulation of RNA biosynthetic process	21982	25817	GO:0010557|GO:0031328|GO:0032774|GO:0051254|GO:2001141	transcriptome	B
query_1	TRUE	0.0459442	507	126	12	0.0952381	0.0236686	GO:1903508	GO:BP	positive regulation of nucleic acid-templated transcription	21982	26546	GO:0097659|GO:1902680|GO:1903506	transcriptome	B
query_1	TRUE	0.0459442	507	126	12	0.0952381	0.0236686	GO:0045893	GO:BP	positive regulation of DNA-templated transcription	21982	13583	GO:0006351|GO:0006355|GO:1903508	transcriptome	B
query_1	TRUE	0.0494817	66	126	5	0.0396825	0.0757576	GO:0018394	GO:BP	peptidyl-lysine acetylation	21982	6240	GO:0006473|GO:0018205	transcriptome	B
query_1	TRUE	0.0494817	66	126	5	0.0396825	0.0757576	GO:0018393	GO:BP	internal peptidyl-lysine acetylation	21982	6239	GO:0006475|GO:0018394	transcriptome	B
query_1	TRUE	0.0494817	66	126	5	0.0396825	0.0757576	GO:0006475	GO:BP	internal protein amino acid acetylation	21982	2448	GO:0006473	transcriptome	B
query_1	TRUE	8.62365e-13	5412	111	68	0.612613	0.0125647	GO:0005634	GO:CC	nucleus	20823	293	GO:0043231	transcriptome	B
query_1	TRUE	5.14458e-11	8283	111	82	0.738739	0.00989979	GO:0043231	GO:CC	intracellular membrane-bounded organelle	20823	2125	GO:0043227|GO:0043229	transcriptome	B
query_1	TRUE	3.20347e-10	8526	111	82	0.738739	0.00961764	GO:0043227	GO:CC	membrane-bounded organelle	20823	2121	GO:0043226	transcriptome	B
query_1	TRUE	3.5367e-10	563	111	21	0.189189	0.0373002	GO:0005654	GO:CC	nucleoplasm	20823	310	GO:0031981|GO:0110165	transcriptome	B
query_1	TRUE	1.33768e-08	1001	111	25	0.225225	0.024975	GO:0031981	GO:CC	nuclear lumen	20823	1449	GO:0005634|GO:0070013	transcriptome	B
query_1	TRUE	2.67846e-08	1213	111	27	0.243243	0.0222589	GO:0043233	GO:CC	organelle lumen	20823	2127	GO:0031974|GO:0043226	transcriptome	B
query_1	TRUE	2.67846e-08	1213	111	27	0.243243	0.0222589	GO:0070013	GO:CC	intracellular organelle lumen	20823	2713	GO:0043229|GO:0043233	transcriptome	B
query_1	TRUE	2.67846e-08	1213	111	27	0.243243	0.0222589	GO:0031974	GO:CC	membrane-enclosed lumen	20823	1443	GO:0110165	transcriptome	B
query_1	TRUE	3.01594e-07	10782	111	88	0.792793	0.00816175	GO:0043229	GO:CC	intracellular organelle	20823	2123	GO:0005622|GO:0043226	transcriptome	B
query_1	TRUE	5.5785e-07	12955	111	97	0.873874	0.00748746	GO:0005622	GO:CC	intracellular anatomical structure	20823	282	GO:0110165	transcriptome	B
query_1	TRUE	6.03299e-07	606	111	18	0.162162	0.029703	GO:1990234	GO:CC	transferase complex	20823	4216	GO:1902494	transcriptome	B
query_1	TRUE	1.14109e-06	11009	111	88	0.792793	0.00799346	GO:0043226	GO:CC	organelle	20823	2120	GO:0110165	transcriptome	B
query_1	TRUE	2.55381e-06	1195	111	24	0.216216	0.0200837	GO:1902494	GO:CC	catalytic complex	20823	4010	GO:0032991	transcriptome	B
query_1	TRUE	8.1541e-05	1332	111	23	0.207207	0.0172673	GO:0140513	GO:CC	nuclear protein-containing complex	20823	3959	GO:0005634|GO:0032991	transcriptome	B
query_1	TRUE	0.00599088	634	111	13	0.117117	0.0205047	GO:0140535	GO:CC	intracellular protein-containing complex	20823	3962	GO:0032991	transcriptome	B
query_1	TRUE	0.0168676	4398	111	41	0.369369	0.00932242	GO:0032991	GO:CC	protein-containing complex	20823	1567	GO:0005575	transcriptome	B
query_1	TRUE	0.0188877	46	111	4	0.036036	0.0869565	GO:0035097	GO:CC	histone methyltransferase complex	20823	1823	GO:0005654|GO:0034708|GO:0140513	transcriptome	B
query_1	TRUE	0.0205549	89	111	5	0.045045	0.0561798	GO:0016604	GO:CC	nuclear body	20823	897	GO:0005654|GO:0110165	transcriptome	B
query_1	TRUE	0.0305743	52	111	4	0.036036	0.0769231	GO:0034708	GO:CC	methyltransferase complex	20823	1773	GO:0005622|GO:1990234	transcriptome	B
query_1	TRUE	0.000307694	284	137	11	0.080292	0.0387324	GO:0003712	GO:MF	transcription coregulator activity	24630	430	GO:0140110	transcriptome	B
query_1	TRUE	0.00300358	46	137	5	0.0364964	0.108696	GO:0018024	GO:MF	histone-lysine N-methyltransferase activity	24630	4016	GO:0016279|GO:0042054	transcriptome	B
query_1	TRUE	0.00526063	88	137	6	0.0437956	0.0681818	GO:0003713	GO:MF	transcription coactivator activity	24630	431	GO:0003712	transcriptome	B
query_1	TRUE	0.00609483	53	137	5	0.0364964	0.0943396	GO:0042054	GO:MF	histone methyltransferase activity	24630	6575	GO:0008276	transcriptome	B
query_1	TRUE	0.00920791	97	137	6	0.0437956	0.0618557	GO:0008276	GO:MF	protein methyltransferase activity	24630	2077	GO:0008168|GO:0140096	transcriptome	B
query_1	TRUE	0.0109573	100	137	6	0.0437956	0.06	GO:0008170	GO:MF	N-methyltransferase activity	24630	2013	GO:0008168	transcriptome	B
query_1	TRUE	0.0121929	61	137	5	0.0364964	0.0819672	GO:0016278	GO:MF	lysine N-methyltransferase activity	24630	3471	GO:0008170|GO:0008757	transcriptome	B
query_1	TRUE	0.0121929	61	137	5	0.0364964	0.0819672	GO:0016279	GO:MF	protein-lysine N-methyltransferase activity	24630	3472	GO:0008276|GO:0016278	transcriptome	B
query_1	TRUE	0.00971595	367	39	12	0.307692	0.0326975	HP:0011329	HP	Abnormality of cranial sutures	5246	7760	HP:0000235	transcriptome	B
query_1	TRUE	0.0252919	8	39	3	0.0769231	0.375	HP:0012081	HP	Enlarged cerebellum	5246	8500	HP:0001317	transcriptome	B
query_1	TRUE	0.028816	48	39	5	0.128205	0.104167	HP:0100559	HP	Lower limb asymmetry	5246	15361	HP:0002814|HP:0100555	transcriptome	B
query_1	TRUE	0.0373643	917	39	18	0.461538	0.0196292	HP:0000357	HP	Abnormal location of ears	5246	281	HP:0000377	transcriptome	B
query_1	TRUE	0.0377426	9	39	3	0.0769231	0.333333	HP:0010816	HP	Epidermal nevus	5246	7266	HP:0003764	transcriptome	B
query_1	TRUE	0.0145477	57	34	4	0.117647	0.0701754	KEGG:03250	KEGG	Viral life cycle - HIV-1	5355	220	KEGG:00000	transcriptome	B
query_1	TRUE	1.13785e-52	482	399	82	0.205514	0.170124	GO:0006412	GO:BP	translation	21982	2399	GO:0010467|GO:0019538|GO:0034645|GO:0043043	transcriptome	D
query_1	TRUE	2.25287e-52	486	399	82	0.205514	0.168724	GO:0043043	GO:BP	peptide biosynthetic process	21982	12085	GO:0006518|GO:0043604|GO:1901566	transcriptome	D
query_1	TRUE	1.46442e-46	573	399	82	0.205514	0.143106	GO:0043604	GO:BP	amide biosynthetic process	21982	12415	GO:0043603|GO:0044271	transcriptome	D
query_1	TRUE	2.08581e-46	593	399	83	0.20802	0.139966	GO:0006518	GO:BP	peptide metabolic process	21982	2488	GO:0043603|GO:1901564	transcriptome	D
query_1	TRUE	1.24913e-37	767	399	83	0.20802	0.108214	GO:0043603	GO:BP	cellular amide metabolic process	21982	12414	GO:0034641	transcriptome	D
query_1	TRUE	5.6098e-37	847	399	86	0.215539	0.101535	GO:0034645	GO:BP	cellular macromolecule biosynthetic process	21982	9991	GO:0009059|GO:0044249|GO:0044260	transcriptome	D
query_1	TRUE	1.26721e-31	5613	399	216	0.541353	0.0384821	GO:0010467	GO:BP	gene expression	21982	4644	GO:0043170	transcriptome	D
query_1	TRUE	1.18815e-30	6296	399	229	0.573935	0.0363723	GO:0034641	GO:BP	cellular nitrogen compound metabolic process	21982	9987	GO:0006807|GO:0044237	transcriptome	D
query_1	TRUE	1.11485e-27	2166	399	121	0.303258	0.0558633	GO:0044260	GO:BP	cellular macromolecule metabolic process	21982	12680	GO:0043170|GO:0044237	transcriptome	D
query_1	TRUE	5.77056e-27	1259	399	90	0.225564	0.0714853	GO:1901566	GO:BP	organonitrogen compound biosynthetic process	21982	24842	GO:1901564|GO:1901576	transcriptome	D
query_1	TRUE	7.47822e-17	3833	399	145	0.363409	0.0378294	GO:0009059	GO:BP	macromolecule biosynthetic process	21982	3658	GO:0043170|GO:1901576	transcriptome	D
query_1	TRUE	1.21755e-16	9753	399	266	0.666667	0.0272737	GO:0044237	GO:BP	cellular metabolic process	21982	12666	GO:0008152|GO:0009987	transcriptome	D
query_1	TRUE	3.51508e-16	786	399	57	0.142857	0.0725191	GO:0008380	GO:BP	RNA splicing	21982	3604	GO:0006396	transcriptome	D
query_1	TRUE	3.70894e-16	3857	399	144	0.360902	0.0373347	GO:0044271	GO:BP	cellular nitrogen compound biosynthetic process	21982	12686	GO:0034641|GO:0044249	transcriptome	D
query_1	TRUE	5.35399e-15	946	399	61	0.152882	0.064482	GO:0006397	GO:BP	mRNA processing	21982	2385	GO:0006396|GO:0016071	transcriptome	D
query_1	TRUE	9.82976e-15	9742	399	261	0.654135	0.0267912	GO:0043170	GO:BP	macromolecule metabolic process	21982	12167	GO:0071704	transcriptome	D
query_1	TRUE	1.04551e-14	1047	399	64	0.160401	0.061127	GO:0016071	GO:BP	mRNA metabolic process	21982	5664	GO:0016070	transcriptome	D
query_1	TRUE	1.9073e-14	1533	399	79	0.197995	0.0515329	GO:0006396	GO:BP	RNA processing	21982	2384	GO:0010467|GO:0016070	transcriptome	D
query_1	TRUE	4.5789e-14	10120	399	266	0.666667	0.0262846	GO:0006807	GO:BP	nitrogen compound metabolic process	21982	2759	GO:0008152	transcriptome	D
query_1	TRUE	1.64688e-12	4546	399	151	0.378446	0.033216	GO:0044249	GO:BP	cellular biosynthetic process	21982	12674	GO:0009058|GO:0044237	transcriptome	D
query_1	TRUE	8.17871e-12	4629	399	151	0.378446	0.0326204	GO:1901576	GO:BP	organic substance biosynthetic process	21982	24851	GO:0009058|GO:0071704	transcriptome	D
query_1	TRUE	2.51639e-11	4689	399	151	0.378446	0.032203	GO:0009058	GO:BP	biosynthetic process	21982	3657	GO:0008152	transcriptome	D
query_1	TRUE	4.56839e-11	10705	399	268	0.671679	0.025035	GO:0044238	GO:BP	primary metabolic process	21982	12667	GO:0008152	transcriptome	D
query_1	TRUE	1.34382e-10	193	399	24	0.0601504	0.124352	GO:0042254	GO:BP	ribosome biogenesis	21982	11616	GO:0022613	transcriptome	D
query_1	TRUE	1.4906e-10	722	399	46	0.115288	0.0637119	GO:0000398	GO:BP	mRNA splicing, via spliceosome	21982	168	GO:0000377|GO:0006397	transcriptome	D
query_1	TRUE	1.4906e-10	722	399	46	0.115288	0.0637119	GO:0000375	GO:BP	RNA splicing, via transesterification reactions	21982	154	GO:0008380	transcriptome	D
query_1	TRUE	1.4906e-10	722	399	46	0.115288	0.0637119	GO:0000377	GO:BP	RNA splicing, via transesterification reactions with bulged adenosine as nucleophile	21982	156	GO:0000375	transcriptome	D
query_1	TRUE	3.87331e-10	26	399	11	0.0275689	0.423077	GO:0042255	GO:BP	ribosome assembly	21982	11617	GO:0042254|GO:0140694	transcriptome	D
query_1	TRUE	2.1269e-09	11865	399	283	0.709273	0.0238517	GO:0008152	GO:BP	metabolic process	21982	3527	GO:0008150	transcriptome	D
query_1	TRUE	9.69137e-09	11459	399	274	0.686717	0.0239113	GO:0071704	GO:BP	organic substance metabolic process	21982	19658	GO:0008152	transcriptome	D
query_1	TRUE	4.9181e-08	87	399	15	0.037594	0.172414	GO:0006413	GO:BP	translational initiation	21982	2400	GO:0006412|GO:0044237	transcriptome	D
query_1	TRUE	5.69178e-08	49	399	12	0.0300752	0.244898	GO:0002181	GO:BP	cytoplasmic translation	21982	848	GO:0006412	transcriptome	D
query_1	TRUE	7.39375e-08	4653	399	140	0.350877	0.0300881	GO:0016070	GO:BP	RNA metabolic process	21982	5663	GO:0090304	transcriptome	D
query_1	TRUE	1.02219e-07	5141	399	150	0.37594	0.0291772	GO:0090304	GO:BP	nucleic acid metabolic process	21982	21289	GO:0006139|GO:0043170	transcriptome	D
query_1	TRUE	2.6532e-07	131	399	17	0.0426065	0.129771	GO:1903311	GO:BP	regulation of mRNA metabolic process	21982	26365	GO:0016071|GO:0051252	transcriptome	D
query_1	TRUE	3.50611e-07	84	399	14	0.0350877	0.166667	GO:0043484	GO:BP	regulation of RNA splicing	21982	12341	GO:0008380|GO:0010468|GO:0051252	transcriptome	D
query_1	TRUE	1.58542e-06	64	399	12	0.0300752	0.1875	GO:0050684	GO:BP	regulation of mRNA processing	21982	15247	GO:0006397|GO:1903311	transcriptome	D
query_1	TRUE	2.58377e-06	4657	399	135	0.338346	0.0289886	GO:0019538	GO:BP	protein metabolic process	21982	6764	GO:0043170|GO:0044238|GO:1901564	transcriptome	D
query_1	TRUE	4.99296e-06	5611	399	154	0.385965	0.0274461	GO:0006139	GO:BP	nucleobase-containing compound metabolic process	21982	2162	GO:0006725|GO:0034641|GO:0044238|GO:0046483|GO:1901360	transcriptome	D
query_1	TRUE	2.14729e-05	5726	399	154	0.385965	0.0268949	GO:0046483	GO:BP	heterocycle metabolic process	21982	14140	GO:0044237	transcriptome	D
query_1	TRUE	2.37911e-05	51	399	10	0.0250627	0.196078	GO:0048024	GO:BP	regulation of mRNA splicing, via spliceosome	21982	14480	GO:0000398|GO:0043484|GO:0050684	transcriptome	D
query_1	TRUE	2.64703e-05	5743	399	154	0.385965	0.0268153	GO:0006725	GO:BP	cellular aromatic compound metabolic process	21982	2688	GO:0044237	transcriptome	D
query_1	TRUE	8.23174e-05	44	399	9	0.0225564	0.204545	GO:0042273	GO:BP	ribosomal large subunit biogenesis	21982	11629	GO:0022613|GO:0042254	transcriptome	D
query_1	TRUE	9.08488e-05	5846	399	154	0.385965	0.0263428	GO:1901360	GO:BP	organic cyclic compound metabolic process	21982	24652	GO:0071704	transcriptome	D
query_1	TRUE	0.000237556	9	399	5	0.0125313	0.555556	GO:0033120	GO:BP	positive regulation of RNA splicing	21982	9242	GO:0008380|GO:0010628|GO:0043484|GO:0051254	transcriptome	D
query_1	TRUE	0.000504047	18733	399	372	0.932331	0.019858	GO:0009987	GO:BP	cellular process	21982	4269	GO:0008150	transcriptome	D
query_1	TRUE	0.000647441	41	399	8	0.0200501	0.195122	GO:0042274	GO:BP	ribosomal small subunit biogenesis	21982	11630	GO:0022613|GO:0042254	transcriptome	D
query_1	TRUE	0.000845253	11	399	5	0.0125313	0.454545	GO:0000027	GO:BP	ribosomal large subunit assembly	21982	14	GO:0022618|GO:0042255|GO:0042273	transcriptome	D
query_1	TRUE	0.00114216	786	399	35	0.0877193	0.0445293	GO:0009790	GO:BP	embryo development	21982	4128	GO:0007275	transcriptome	D
query_1	TRUE	0.0011873	76	399	10	0.0250627	0.131579	GO:0030218	GO:BP	erythrocyte differentiation	21982	7752	GO:0030099|GO:0034101	transcriptome	D
query_1	TRUE	0.0013427	77	399	10	0.0250627	0.12987	GO:0034101	GO:BP	erythrocyte homeostasis	21982	9660	GO:0002262	transcriptome	D
query_1	TRUE	0.00134768	341	399	21	0.0526316	0.0615836	GO:0043009	GO:BP	chordate embryonic development	21982	12071	GO:0009792	transcriptome	D
query_1	TRUE	0.00134768	341	399	21	0.0526316	0.0615836	GO:0009792	GO:BP	embryo development ending in birth or egg hatching	21982	4130	GO:0009790	transcriptome	D
query_1	TRUE	0.00193753	47	399	8	0.0200501	0.170213	GO:0006414	GO:BP	translational elongation	21982	2401	GO:0006412|GO:0034645	transcriptome	D
query_1	TRUE	0.00217907	5539	399	142	0.35589	0.0256364	GO:1901564	GO:BP	organonitrogen compound metabolic process	21982	24840	GO:0006807|GO:0071704	transcriptome	D
query_1	TRUE	0.00223032	121	399	12	0.0300752	0.0991736	GO:0006417	GO:BP	regulation of translation	21982	2403	GO:0006412|GO:0010608|GO:0034248|GO:0051246|GO:2000112	transcriptome	D
query_1	TRUE	0.00244668	144	399	13	0.0325815	0.0902778	GO:2000112	GO:BP	regulation of cellular macromolecule biosynthetic process	21982	29319	GO:0010556|GO:0031326|GO:0034645	transcriptome	D
query_1	TRUE	0.00259755	102	399	11	0.0275689	0.107843	GO:0006913	GO:BP	nucleocytoplasmic transport	21982	2849	GO:0051169	transcriptome	D
query_1	TRUE	0.00321468	171	399	14	0.0350877	0.0818713	GO:0006457	GO:BP	protein folding	21982	2434	GO:0009987	transcriptome	D
query_1	TRUE	0.00346044	105	399	11	0.0275689	0.104762	GO:0051169	GO:BP	nuclear transport	21982	15618	GO:0046907	transcriptome	D
query_1	TRUE	0.00374932	86	399	10	0.0250627	0.116279	GO:0002262	GO:BP	myeloid cell homeostasis	21982	915	GO:0002376|GO:0048872	transcriptome	D
query_1	TRUE	0.00403487	128	399	12	0.0300752	0.09375	GO:0034248	GO:BP	regulation of cellular amide metabolic process	21982	9786	GO:0031323|GO:0043603|GO:0051171	transcriptome	D
query_1	TRUE	0.0066099	55	399	8	0.0200501	0.145455	GO:0006403	GO:BP	RNA localization	21982	2391	GO:0033036	transcriptome	D
query_1	TRUE	0.00736006	8	399	4	0.0100251	0.5	GO:0048026	GO:BP	positive regulation of mRNA splicing, via spliceosome	21982	14482	GO:0000398|GO:0033120|GO:0048024|GO:0050685	transcriptome	D
query_1	TRUE	0.00736006	8	399	4	0.0100251	0.5	GO:0050685	GO:BP	positive regulation of mRNA processing	21982	15248	GO:0006397|GO:0050684|GO:1903313	transcriptome	D
query_1	TRUE	0.00830556	787	399	33	0.0827068	0.0419314	GO:0022613	GO:BP	ribonucleoprotein complex biogenesis	21982	7600	GO:0044085	transcriptome	D
query_1	TRUE	0.0111577	97	399	10	0.0250627	0.103093	GO:0048872	GO:BP	homeostasis of number of cells	21982	15141	GO:0042592	transcriptome	D
query_1	TRUE	0.017923	148	399	12	0.0300752	0.0810811	GO:0010628	GO:BP	positive regulation of gene expression	21982	4769	GO:0010467|GO:0010468|GO:0010604	transcriptome	D
query_1	TRUE	0.0194448	200	399	14	0.0350877	0.07	GO:0140694	GO:BP	non-membrane-bounded organelle assembly	21982	23167	GO:0070925	transcriptome	D
query_1	TRUE	0.0214514	10	399	4	0.0100251	0.4	GO:0000028	GO:BP	ribosomal small subunit assembly	21982	15	GO:0022618|GO:0042255|GO:0042274	transcriptome	D
query_1	TRUE	0.0289446	131	399	11	0.0275689	0.0839695	GO:0030099	GO:BP	myeloid cell differentiation	21982	7697	GO:0030097|GO:0030154	transcriptome	D
query_1	TRUE	0.0327033	50	399	7	0.0175439	0.14	GO:0051236	GO:BP	establishment of RNA localization	21982	15674	GO:0006403|GO:0051234	transcriptome	D
query_1	TRUE	0.0327033	50	399	7	0.0175439	0.14	GO:0050658	GO:BP	RNA transport	21982	15230	GO:0050657|GO:0051236	transcriptome	D
query_1	TRUE	0.0327033	50	399	7	0.0175439	0.14	GO:0050657	GO:BP	nucleic acid transport	21982	15229	GO:0015931	transcriptome	D
query_1	TRUE	0.0368337	558	399	25	0.0626566	0.0448029	GO:0051254	GO:BP	positive regulation of RNA metabolic process	21982	15689	GO:0010604|GO:0016070|GO:0045935|GO:0051252	transcriptome	D
query_1	TRUE	0.0451123	244	399	15	0.037594	0.0614754	GO:0072594	GO:BP	establishment of protein localization to organelle	21982	20324	GO:0033365|GO:0045184	transcriptome	D
query_1	TRUE	0.0462725	601	399	26	0.0651629	0.0432612	GO:0045935	GO:BP	positive regulation of nucleobase-containing compound metabolic process	21982	13623	GO:0006139|GO:0019219|GO:0031325|GO:0051173	transcriptome	D
query_1	TRUE	8.83948e-51	12955	391	371	0.948849	0.0286376	GO:0005622	GO:CC	intracellular anatomical structure	20823	282	GO:0110165	transcriptome	D
query_1	TRUE	1.33067e-45	80	391	40	0.102302	0.5	GO:0022626	GO:CC	cytosolic ribosome	20823	1013	GO:0005829|GO:0005840	transcriptome	D
query_1	TRUE	7.93245e-42	10782	391	332	0.849105	0.0307921	GO:0043229	GO:CC	intracellular organelle	20823	2123	GO:0005622|GO:0043226	transcriptome	D
query_1	TRUE	4.49205e-40	11009	391	333	0.851662	0.030248	GO:0043226	GO:CC	organelle	20823	2120	GO:0110165	transcriptome	D
query_1	TRUE	2.65007e-38	138	391	43	0.109974	0.311594	GO:0044391	GO:CC	ribosomal subunit	20823	2327	GO:0005840|GO:1990904	transcriptome	D
query_1	TRUE	3.0643e-35	4398	391	196	0.501279	0.0445657	GO:0032991	GO:CC	protein-containing complex	20823	1567	GO:0005575	transcriptome	D
query_1	TRUE	5.06843e-34	1033	391	91	0.232737	0.0880929	GO:1990904	GO:CC	ribonucleoprotein complex	20823	4450	GO:0032991	transcriptome	D
query_1	TRUE	6.78905e-29	47	391	25	0.0639386	0.531915	GO:0022625	GO:CC	cytosolic large ribosomal subunit	20823	1012	GO:0015934|GO:0022626	transcriptome	D
query_1	TRUE	5.42248e-26	5412	391	203	0.519182	0.0375092	GO:0005634	GO:CC	nucleus	20823	293	GO:0043231	transcriptome	D
query_1	TRUE	8.81213e-24	8283	391	258	0.659847	0.0311481	GO:0043231	GO:CC	intracellular membrane-bounded organelle	20823	2125	GO:0043227|GO:0043229	transcriptome	D
query_1	TRUE	5.19553e-23	81	391	26	0.0664962	0.320988	GO:0015934	GO:CC	large ribosomal subunit	20823	837	GO:0044391	transcriptome	D
query_1	TRUE	4.47036e-22	8526	391	259	0.662404	0.0303777	GO:0043227	GO:CC	membrane-bounded organelle	20823	2121	GO:0043226	transcriptome	D
query_1	TRUE	4.45707e-18	109	391	25	0.0639386	0.229358	GO:0005681	GO:CC	spliceosomal complex	20823	333	GO:0140513|GO:1990904	transcriptome	D
query_1	TRUE	1.54119e-15	33	391	15	0.0383632	0.454545	GO:0022627	GO:CC	cytosolic small ribosomal subunit	20823	1014	GO:0015935|GO:0022626	transcriptome	D
query_1	TRUE	9.42836e-15	563	391	46	0.117647	0.0817052	GO:0005654	GO:CC	nucleoplasm	20823	310	GO:0031981|GO:0110165	transcriptome	D
query_1	TRUE	1.0018e-14	932	391	60	0.153453	0.0643777	GO:0005829	GO:CC	cytosol	20823	468	GO:0005737|GO:0110165	transcriptome	D
query_1	TRUE	8.89901e-14	59	391	17	0.0434783	0.288136	GO:0016607	GO:CC	nuclear speck	20823	900	GO:0016604	transcriptome	D
query_1	TRUE	7.67373e-13	56	391	16	0.0409207	0.285714	GO:0015935	GO:CC	small ribosomal subunit	20823	838	GO:0044391	transcriptome	D
query_1	TRUE	1.06306e-11	89	391	18	0.0460358	0.202247	GO:0016604	GO:CC	nuclear body	20823	897	GO:0005654|GO:0110165	transcriptome	D
query_1	TRUE	1.36783e-11	6976	391	202	0.516624	0.0289564	GO:0005737	GO:CC	cytoplasm	20823	383	GO:0005622|GO:0110165	transcriptome	D
query_1	TRUE	1.14381e-10	1213	391	62	0.158568	0.0511129	GO:0031974	GO:CC	membrane-enclosed lumen	20823	1443	GO:0110165	transcriptome	D
query_1	TRUE	1.14381e-10	1213	391	62	0.158568	0.0511129	GO:0070013	GO:CC	intracellular organelle lumen	20823	2713	GO:0043229|GO:0043233	transcriptome	D
query_1	TRUE	1.14381e-10	1213	391	62	0.158568	0.0511129	GO:0043233	GO:CC	organelle lumen	20823	2127	GO:0031974|GO:0043226	transcriptome	D
query_1	TRUE	1.42651e-10	3726	391	128	0.327366	0.0343532	GO:0043228	GO:CC	non-membrane-bounded organelle	20823	2122	GO:0043226	transcriptome	D
query_1	TRUE	1.42651e-10	3726	391	128	0.327366	0.0343532	GO:0043232	GO:CC	intracellular non-membrane-bounded organelle	20823	2126	GO:0043228|GO:0043229	transcriptome	D
query_1	TRUE	1.65168e-10	1001	391	55	0.140665	0.0549451	GO:0031981	GO:CC	nuclear lumen	20823	1449	GO:0005634|GO:0070013	transcriptome	D
query_1	TRUE	7.02724e-10	1332	391	64	0.163683	0.048048	GO:0140513	GO:CC	nuclear protein-containing complex	20823	3959	GO:0005634|GO:0032991	transcriptome	D
query_1	TRUE	5.70698e-09	1195	391	58	0.148338	0.0485356	GO:1902494	GO:CC	catalytic complex	20823	4010	GO:0032991	transcriptome	D
query_1	TRUE	1.67874e-08	1400	391	63	0.161125	0.045	GO:0005840	GO:CC	ribosome	20823	478	GO:0043232	transcriptome	D
query_1	TRUE	1.29441e-07	26	391	9	0.0230179	0.346154	GO:0005684	GO:CC	U2-type spliceosomal complex	20823	336	GO:0005681	transcriptome	D
query_1	TRUE	3.735e-06	11	391	6	0.0153453	0.545455	GO:0071004	GO:CC	U2-type prespliceosome	20823	2918	GO:0005684|GO:0071010	transcriptome	D
query_1	TRUE	3.735e-06	11	391	6	0.0153453	0.545455	GO:0071010	GO:CC	prespliceosome	20823	2924	GO:0005681	transcriptome	D
query_1	TRUE	6.06552e-06	592	391	33	0.084399	0.0557432	GO:0005694	GO:CC	chromosome	20823	346	GO:0043232	transcriptome	D
query_1	TRUE	3.63086e-05	372	391	24	0.0613811	0.0645161	GO:0000785	GO:CC	chromatin	20823	106	GO:0005694|GO:0110165	transcriptome	D
query_1	TRUE	4.02465e-05	94	391	12	0.0306905	0.12766	GO:1905368	GO:CC	peptidase complex	20823	4097	GO:1902494	transcriptome	D
query_1	TRUE	7.15787e-05	37	391	8	0.0204604	0.216216	GO:0071013	GO:CC	catalytic step 2 spliceosome	20823	2927	GO:0005681|GO:1902494	transcriptome	D
query_1	TRUE	7.19449e-05	65	391	10	0.0255754	0.153846	GO:0000502	GO:CC	proteasome complex	20823	97	GO:0140535|GO:1905369	transcriptome	D
query_1	TRUE	0.000167901	71	391	10	0.0255754	0.140845	GO:1905369	GO:CC	endopeptidase complex	20823	4098	GO:1905368	transcriptome	D
query_1	TRUE	0.000721003	502	391	26	0.0664962	0.0517928	GO:0031975	GO:CC	envelope	20823	1444	GO:0110165	transcriptome	D
query_1	TRUE	0.000721003	502	391	26	0.0664962	0.0517928	GO:0031967	GO:CC	organelle envelope	20823	1437	GO:0031975|GO:0043227|GO:0043229	transcriptome	D
query_1	TRUE	0.00123623	38	391	7	0.0179028	0.184211	GO:0005643	GO:CC	nuclear pore	20823	301	GO:0005635|GO:0140513	transcriptome	D
query_1	TRUE	0.0053768	4	391	3	0.00767263	0.75	GO:0000243	GO:CC	commitment complex	20823	49	GO:0005684	transcriptome	D
query_1	TRUE	0.0132543	5	391	3	0.00767263	0.6	GO:0089701	GO:CC	U2AF complex	20823	3164	GO:0140513	transcriptome	D
query_1	TRUE	0.0150658	634	391	27	0.0690537	0.0425868	GO:0140535	GO:CC	intracellular protein-containing complex	20823	3962	GO:0032991	transcriptome	D
query_1	TRUE	0.0158786	13	391	4	0.0102302	0.307692	GO:0005689	GO:CC	U12-type spliceosomal complex	20823	341	GO:0005681	transcriptome	D
query_1	TRUE	0.0183993	25	391	5	0.0127877	0.2	GO:0005686	GO:CC	U2 snRNP	20823	338	GO:0097525	transcriptome	D
query_1	TRUE	0.0271074	27	391	5	0.0127877	0.185185	GO:0005839	GO:CC	proteasome core complex	20823	477	GO:0000502|GO:0140535|GO:1902494	transcriptome	D
query_1	TRUE	8.28642e-56	1452	421	130	0.308789	0.0895317	GO:0003723	GO:MF	RNA binding	24630	440	GO:0003676	transcriptome	D
query_1	TRUE	1.95956e-40	4489	421	199	0.472684	0.0443306	GO:0003676	GO:MF	nucleic acid binding	24630	401	GO:0097159|GO:1901363	transcriptome	D
query_1	TRUE	3.21618e-25	7589	421	237	0.562945	0.0312294	GO:1901363	GO:MF	heterocyclic compound binding	24630	12066	GO:0005488	transcriptome	D
query_1	TRUE	8.39437e-25	7635	421	237	0.562945	0.0310413	GO:0097159	GO:MF	organic cyclic compound binding	24630	10273	GO:0005488	transcriptome	D
query_1	TRUE	1.92015e-15	212	421	29	0.0688836	0.136792	GO:0003729	GO:MF	mRNA binding	24630	445	GO:0003723	transcriptome	D
query_1	TRUE	3.70864e-09	1384	421	61	0.144893	0.0440751	GO:0003735	GO:MF	structural constituent of ribosome	24630	451	GO:0005198	transcriptome	D
query_1	TRUE	6.64022e-09	118	421	17	0.04038	0.144068	GO:0090079	GO:MF	translation regulator activity, nucleic acid binding	24630	10176	GO:0003676|GO:0045182	transcriptome	D
query_1	TRUE	7.28684e-09	136	421	18	0.0427553	0.132353	GO:0045182	GO:MF	translation regulator activity	24630	7148	GO:0003674	transcriptome	D
query_1	TRUE	3.41512e-08	113	421	16	0.0380048	0.141593	GO:0008135	GO:MF	translation factor activity, RNA binding	24630	1993	GO:0090079	transcriptome	D
query_1	TRUE	3.09793e-06	63	421	11	0.0261283	0.174603	GO:0003730	GO:MF	mRNA 3'-UTR binding	24630	446	GO:0003729	transcriptome	D
query_1	TRUE	8.70834e-06	1939	421	67	0.159145	0.0345539	GO:0005198	GO:MF	structural molecule activity	24630	1694	GO:0003674	transcriptome	D
query_1	TRUE	9.77909e-06	70	421	11	0.0261283	0.157143	GO:0003743	GO:MF	translation initiation factor activity	24630	452	GO:0008135	transcriptome	D
query_1	TRUE	8.29606e-05	193	421	16	0.0380048	0.0829016	GO:0003682	GO:MF	chromatin binding	24630	406	GO:0005488	transcriptome	D
query_1	TRUE	0.000676591	16799	421	330	0.783848	0.019644	GO:0005488	GO:MF	binding	24630	1862	GO:0003674	transcriptome	D
query_1	TRUE	0.00129907	15	421	5	0.0118765	0.333333	GO:0031369	GO:MF	translation initiation factor binding	24630	5053	GO:0005515	transcriptome	D
query_1	TRUE	0.00173396	3	421	3	0.00712589	1	GO:0030619	GO:MF	U1 snRNA binding	24630	4914	GO:0017069	transcriptome	D
query_1	TRUE	0.00228289	42	421	7	0.0166271	0.166667	GO:0003727	GO:MF	single-stranded RNA binding	24630	444	GO:0003723	transcriptome	D
query_1	TRUE	0.00352941	30	421	6	0.0142518	0.2	GO:0003746	GO:MF	translation elongation factor activity	24630	453	GO:0008135	transcriptome	D
query_1	TRUE	0.00630415	33	421	6	0.0142518	0.181818	GO:0031491	GO:MF	nucleosome binding	24630	5075	GO:0003682|GO:0044877	transcriptome	D
query_1	TRUE	0.0170304	39	421	6	0.0142518	0.153846	GO:0019843	GO:MF	rRNA binding	24630	4588	GO:0003723	transcriptome	D
query_1	TRUE	0.0252103	581	421	24	0.0570071	0.0413081	GO:0044877	GO:MF	protein-containing complex binding	24630	7115	GO:0005488	transcriptome	D
query_1	TRUE	0.0310289	62	421	7	0.0166271	0.112903	GO:0003724	GO:MF	RNA helicase activity	24630	441	GO:0004386|GO:0008186|GO:0140098	transcriptome	D
query_1	TRUE	0.0344002	63	421	7	0.0166271	0.111111	GO:0008186	GO:MF	ATP-dependent activity, acting on RNA	24630	2024	GO:0140657	transcriptome	D
query_1	TRUE	0.0471279	761	421	28	0.0665083	0.0367937	GO:0017111	GO:MF	ribonucleoside triphosphate phosphatase activity	24630	3976	GO:0016462	transcriptome	D
query_1	TRUE	0.0499505	47	421	6	0.0142518	0.12766	GO:0043021	GO:MF	ribonucleoprotein complex binding	24630	6743	GO:0044877	transcriptome	D
query_1	TRUE	7.27889e-16	22	112	14	0.125	0.636364	HP:0030270	HP	Elevated red cell adenosine deaminase level	5246	10421	HP:0030272	transcriptome	D
query_1	TRUE	7.27889e-16	22	112	14	0.125	0.636364	HP:0005532	HP	Macrocytic dyserythropoietic anemia	5246	3751	HP:0001972	transcriptome	D
query_1	TRUE	7.27889e-16	22	112	14	0.125	0.636364	HP:0020118	HP	Radial artery aplasia	5246	9382	HP:0031640	transcriptome	D
query_1	TRUE	7.27889e-16	22	112	14	0.125	0.636364	HP:0031640	HP	Abnormal radial artery morphology	5246	11716	HP:0011004	transcriptome	D
query_1	TRUE	5.85344e-15	30	112	15	0.133929	0.5	HP:0012410	HP	Pure red cell aplasia	5246	8823	HP:0012131	transcriptome	D
query_1	TRUE	9.62298e-15	25	112	14	0.125	0.56	HP:0012133	HP	Erythroid hypoplasia	5246	8552	HP:0012131	transcriptome	D
query_1	TRUE	1.3794e-14	38	112	16	0.142857	0.421053	HP:0001895	HP	Normochromic anemia	5246	1380	HP:0010972	transcriptome	D
query_1	TRUE	2.04849e-14	26	112	14	0.125	0.538462	HP:0006758	HP	Malignant genitourinary tract tumor	5246	4431	HP:0007379	transcriptome	D
query_1	TRUE	2.06108e-14	32	112	15	0.133929	0.46875	HP:0002669	HP	Osteosarcoma	5246	1942	HP:0010622|HP:0100242	transcriptome	D
query_1	TRUE	3.71284e-14	33	112	15	0.133929	0.454545	HP:0030272	HP	Abnormal erythrocyte enzyme level	5246	10423	HP:0001877|HP:0012379	transcriptome	D
query_1	TRUE	6.5283e-14	34	112	15	0.133929	0.441176	HP:0011904	HP	Persistence of hemoglobin F	5246	8324	HP:0011902	transcriptome	D
query_1	TRUE	3.44969e-13	73	112	19	0.169643	0.260274	HP:0004808	HP	Acute myeloid leukemia	5246	3302	HP:0002488	transcriptome	D
query_1	TRUE	8.99413e-13	32	112	14	0.125	0.4375	HP:0001227	HP	Abnormality of the thenar eminence	5246	940	HP:0001421	transcriptome	D
query_1	TRUE	1.97286e-12	41	112	15	0.133929	0.365854	HP:0009944	HP	Partial duplication of thumb phalanx	5246	6437	HP:0009942|HP:0009999	transcriptome	D
query_1	TRUE	2.56343e-12	34	112	14	0.125	0.411765	HP:0040276	HP	Adenocarcinoma of the colon	5246	14543	HP:0040275|HP:0100273	transcriptome	D
query_1	TRUE	3.54513e-12	51	112	16	0.142857	0.313725	HP:0012131	HP	Abnormal number of erythroid precursors	5246	8550	HP:0001877	transcriptome	D
query_1	TRUE	6.78314e-12	44	112	15	0.133929	0.340909	HP:0009999	HP	Partial duplication of the phalanx of hand	5246	6491	HP:0009997	transcriptome	D
query_1	TRUE	1.06659e-11	37	112	14	0.125	0.378378	HP:0001896	HP	Reticulocytopenia	5246	1381	HP:0004312	transcriptome	D
query_1	TRUE	2.1035e-11	47	112	15	0.133929	0.319149	HP:0005518	HP	Increased mean corpuscular volume	5246	3740	HP:0025065	transcriptome	D
query_1	TRUE	2.1035e-11	47	112	15	0.133929	0.319149	HP:0001790	HP	Nonimmune hydrops fetalis	5246	1304	HP:0001789	transcriptome	D
query_1	TRUE	2.54296e-11	39	112	14	0.125	0.358974	HP:0040275	HP	Adenocarcinoma of the large intestine	5246	14542	HP:0040273|HP:0100834	transcriptome	D
query_1	TRUE	1.23109e-10	43	112	14	0.125	0.325581	HP:0040273	HP	Adenocarcinoma of the intestines	5246	14540	HP:0002672	transcriptome	D
query_1	TRUE	1.46735e-10	63	112	16	0.142857	0.253968	HP:0011902	HP	Abnormal hemoglobin	5246	8322	HP:0001877	transcriptome	D
query_1	TRUE	1.88555e-10	114	112	20	0.178571	0.175439	HP:0002863	HP	Myelodysplasia	5246	2079	HP:0004377	transcriptome	D
query_1	TRUE	1.88555e-10	114	112	20	0.178571	0.175439	HP:0000085	HP	Horseshoe kidney	5246	78	HP:0100542	transcriptome	D
query_1	TRUE	2.89278e-10	55	112	15	0.133929	0.272727	HP:0009777	HP	Absent thumb	5246	6295	HP:0009380|HP:0009601	transcriptome	D
query_1	TRUE	3.74019e-10	118	112	20	0.178571	0.169492	HP:0002488	HP	Acute leukemia	5246	1807	HP:0001909	transcriptome	D
query_1	TRUE	3.88214e-10	56	112	15	0.133929	0.267857	HP:0000912	HP	Sprengel anomaly	5246	712	HP:0000782	transcriptome	D
query_1	TRUE	5.17662e-10	57	112	15	0.133929	0.263158	HP:0025065	HP	Abnormal mean corpuscular volume	5246	9540	HP:0001877	transcriptome	D
query_1	TRUE	5.17662e-10	57	112	15	0.133929	0.263158	HP:0009942	HP	Duplication of thumb phalanx	5246	6435	HP:0009602|HP:0009997	transcriptome	D
query_1	TRUE	3.45314e-09	76	112	16	0.142857	0.210526	HP:0001894	HP	Thrombocytosis	5246	1379	HP:0011873	transcriptome	D
query_1	TRUE	4.81757e-09	119	112	19	0.169643	0.159664	HP:0009778	HP	Short thumb	5246	6296	HP:0009381|HP:0009601	transcriptome	D
query_1	TRUE	6.40617e-09	106	112	18	0.160714	0.169811	HP:0010622	HP	Neoplasm of the skeletal system	5246	7085	HP:0011793|HP:0011842	transcriptome	D
query_1	TRUE	6.80355e-09	67	112	15	0.133929	0.223881	HP:0001199	HP	Triphalangeal thumb	5246	928	HP:0009602	transcriptome	D
query_1	TRUE	8.01277e-09	80	112	16	0.142857	0.2	HP:0002672	HP	Gastrointestinal carcinoma	5246	1944	HP:0006749	transcriptome	D
query_1	TRUE	8.01277e-09	80	112	16	0.142857	0.2	HP:0006749	HP	Malignant gastrointestinal tract tumors	5246	4426	HP:0007378	transcriptome	D
query_1	TRUE	8.57649e-09	68	112	15	0.133929	0.220588	HP:0001972	HP	Macrocytic anemia	5246	1443	HP:0010972	transcriptome	D
query_1	TRUE	1.22615e-08	194	112	23	0.205357	0.118557	HP:0000185	HP	Cleft soft palate	5246	159	HP:0000175|HP:0100736	transcriptome	D
query_1	TRUE	1.58654e-08	256	112	26	0.232143	0.101562	HP:0100736	HP	Abnormal soft palate morphology	5246	15520	HP:0000174	transcriptome	D
query_1	TRUE	1.76967e-08	84	112	16	0.142857	0.190476	HP:0009380	HP	Aplasia of the fingers	5246	5930	HP:0006265	transcriptome	D
query_1	TRUE	2.98001e-08	148	112	20	0.178571	0.135135	HP:0009601	HP	Aplasia/Hypoplasia of the thumb	5246	6139	HP:0001172|HP:0006265	transcriptome	D
query_1	TRUE	4.92067e-08	152	112	20	0.178571	0.131579	HP:0008551	HP	Microtia	5246	5418	HP:0008772	transcriptome	D
query_1	TRUE	8.58414e-08	79	112	15	0.133929	0.189873	HP:0100273	HP	Neoplasm of the colon	5246	15086	HP:0100834	transcriptome	D
query_1	TRUE	1.5386e-07	180	112	21	0.1875	0.116667	HP:0100242	HP	Sarcoma	5246	15055	HP:0011792	transcriptome	D
query_1	TRUE	2.02078e-07	164	112	20	0.178571	0.121951	HP:0001909	HP	Leukemia	5246	1393	HP:0001881|HP:0004377	transcriptome	D
query_1	TRUE	2.30279e-07	71	112	14	0.125	0.197183	HP:0001087	HP	Developmental glaucoma	5246	853	HP:0000501|HP:0007700	transcriptome	D
query_1	TRUE	2.52583e-07	166	112	20	0.178571	0.120482	HP:0008772	HP	Aplasia/Hypoplasia of the external ear	5246	5532	HP:0000377|HP:0008771	transcriptome	D
query_1	TRUE	2.99973e-07	206	112	22	0.196429	0.106796	HP:0100542	HP	Abnormal localization of kidney	5246	15345	HP:0012210	transcriptome	D
query_1	TRUE	3.29411e-07	133	112	18	0.160714	0.135338	HP:0000294	HP	Low anterior hairline	5246	243	HP:0000599	transcriptome	D
query_1	TRUE	6.38727e-07	194	112	21	0.1875	0.108247	HP:0001875	HP	Neutropenia	5246	1362	HP:0011991	transcriptome	D
query_1	TRUE	6.88905e-07	122	112	17	0.151786	0.139344	HP:0001882	HP	Leukopenia	5246	1369	HP:0011893	transcriptome	D
query_1	TRUE	7.34667e-07	176	112	20	0.178571	0.113636	HP:0008771	HP	Aplasia/Hypoplasia of the ear	5246	5531	HP:0031703	transcriptome	D
query_1	TRUE	7.62569e-07	237	112	23	0.205357	0.0970464	HP:0410030	HP	Cleft lip	5246	15864	HP:0000202	transcriptome	D
query_1	TRUE	1.02982e-06	199	112	21	0.1875	0.105528	HP:0010972	HP	Anemia of inadequate production	5246	7416	HP:0001903	transcriptome	D
query_1	TRUE	1.25859e-06	243	112	23	0.205357	0.0946502	HP:0032309	HP	Abnormal granulocyte count	5246	12347	HP:0001911|HP:0011893	transcriptome	D
query_1	TRUE	1.7619e-06	147	112	18	0.160714	0.122449	HP:0001680	HP	Coarctation of aorta	5246	1227	HP:0001679	transcriptome	D
query_1	TRUE	1.79157e-06	205	112	21	0.1875	0.102439	HP:0011991	HP	Abnormal neutrophil count	5246	8410	HP:0001874|HP:0032309	transcriptome	D
query_1	TRUE	1.90032e-06	130	112	17	0.151786	0.130769	HP:0000465	HP	Webbed neck	5246	352	HP:0025668	transcriptome	D
query_1	TRUE	2.10778e-06	114	112	16	0.142857	0.140351	HP:0100834	HP	Neoplasm of the large intestine	5246	15607	HP:0002250|HP:0007378	transcriptome	D
query_1	TRUE	4.55069e-06	88	112	14	0.125	0.159091	HP:0004312	HP	Abnormal reticulocyte morphology	5246	3022	HP:0001877	transcriptome	D
query_1	TRUE	7.30384e-06	441	112	30	0.267857	0.0680272	HP:0011875	HP	Abnormal platelet morphology	5246	8295	HP:0001872	transcriptome	D
query_1	TRUE	8.55592e-06	202	112	20	0.178571	0.0990099	HP:0000104	HP	Renal agenesis	5246	92	HP:0008678	transcriptome	D
query_1	TRUE	1.22481e-05	397	112	28	0.25	0.070529	HP:0001873	HP	Thrombocytopenia	5246	1360	HP:0011873	transcriptome	D
query_1	TRUE	1.39433e-05	689	112	38	0.339286	0.0551524	HP:0001877	HP	Abnormal erythrocyte morphology	5246	1364	HP:0001871	transcriptome	D
query_1	TRUE	2.01872e-05	115	112	15	0.133929	0.130435	HP:0001789	HP	Hydrops fetalis	5246	1303	HP:0000969|HP:0034058	transcriptome	D
query_1	TRUE	2.11622e-05	637	112	36	0.321429	0.0565149	HP:0001903	HP	Anemia	5246	1388	HP:0001877	transcriptome	D
query_1	TRUE	2.30139e-05	306	112	24	0.214286	0.0784314	HP:0004377	HP	Hematological neoplasm	5246	3077	HP:0001871|HP:0011793	transcriptome	D
query_1	TRUE	2.36968e-05	436	112	29	0.258929	0.0665138	HP:0011873	HP	Abnormal platelet count	5246	8293	HP:0011875	transcriptome	D
query_1	TRUE	2.56689e-05	117	112	15	0.133929	0.128205	HP:0001421	HP	Abnormality of the musculature of the hand	5246	1067	HP:0001155|HP:0001446	transcriptome	D
query_1	TRUE	3.05844e-05	1670	112	64	0.571429	0.0383234	HP:0000925	HP	Abnormality of the vertebral column	5246	725	HP:0009121	transcriptome	D
query_1	TRUE	3.58267e-05	338	112	25	0.223214	0.0739645	HP:0001911	HP	Abnormal granulocyte morphology	5246	1394	HP:0010974	transcriptome	D
query_1	TRUE	5.63748e-05	510	112	31	0.276786	0.0607843	HP:0001629	HP	Ventricular septal defect	5246	1188	HP:0010438	transcriptome	D
query_1	TRUE	6.57739e-05	298	112	23	0.205357	0.0771812	HP:0001874	HP	Abnormality of neutrophils	5246	1361	HP:0001911	transcriptome	D
query_1	TRUE	7.74573e-05	488	112	30	0.267857	0.0614754	HP:0001872	HP	Abnormality of thrombocytes	5246	1359	HP:0001871	transcriptome	D
query_1	TRUE	9.72201e-05	522	112	31	0.276786	0.059387	HP:0010438	HP	Abnormal ventricular septum morphology	5246	6918	HP:0001671|HP:0001713	transcriptome	D
query_1	TRUE	0.000139607	172	112	17	0.151786	0.0988372	HP:0000980	HP	Pallor	5246	770	HP:0011121	transcriptome	D
query_1	TRUE	0.000174311	289	112	22	0.196429	0.0761246	HP:0009602	HP	Abnormality of thumb phalanx	5246	6140	HP:0001172	transcriptome	D
query_1	TRUE	0.000194464	368	112	25	0.223214	0.0679348	HP:0010974	HP	Abnormal myeloid leukocyte morphology	5246	7417	HP:0001881	transcriptome	D
query_1	TRUE	0.000221325	137	112	15	0.133929	0.109489	HP:0000519	HP	Developmental cataract	5246	397	HP:0000518|HP:0007700	transcriptome	D
query_1	TRUE	0.000323144	204	112	18	0.160714	0.0882353	HP:0000599	HP	Abnormality of the frontal hairline	5246	464	HP:0000290|HP:0009553	transcriptome	D
query_1	TRUE	0.000474963	187	112	17	0.151786	0.0909091	HP:0000782	HP	Abnormal scapula morphology	5246	611	HP:0000765	transcriptome	D
query_1	TRUE	0.000480561	1655	112	61	0.544643	0.036858	HP:0000002	HP	Abnormality of body height	5246	2	HP:0001507	transcriptome	D
query_1	TRUE	0.000502353	257	112	20	0.178571	0.077821	HP:0007379	HP	Neoplasm of the genitourinary tract	5246	4734	HP:0000119|HP:0011793	transcriptome	D
query_1	TRUE	0.000508722	333	112	23	0.205357	0.0690691	HP:0008678	HP	Renal hypoplasia/aplasia	5246	5475	HP:0012210	transcriptome	D
query_1	TRUE	0.000630785	337	112	23	0.205357	0.0682493	HP:0009381	HP	Short finger	5246	5931	HP:0006265|HP:0011927	transcriptome	D
query_1	TRUE	0.00110633	375	112	24	0.214286	0.064	HP:0006265	HP	Aplasia/Hypoplasia of fingers	5246	4119	HP:0001167|HP:0005927	transcriptome	D
query_1	TRUE	0.00210377	281	112	20	0.178571	0.0711744	HP:0034058	HP	Abnormal fetal morphology	5246	14072	HP:0034057	transcriptome	D
query_1	TRUE	0.00263545	769	112	36	0.321429	0.046814	HP:0001671	HP	Abnormal cardiac septum morphology	5246	1222	HP:0001627	transcriptome	D
query_1	TRUE	0.0026383	422	112	25	0.223214	0.0592417	HP:0100627	HP	Displacement of the urethral meatus	5246	15425	HP:0000795|HP:0032076	transcriptome	D
query_1	TRUE	0.00296682	396	112	24	0.214286	0.0606061	HP:0100037	HP	Abnormality of the scalp hair	5246	14852	HP:0001595|HP:0001965	transcriptome	D
query_1	TRUE	0.00300683	425	112	25	0.223214	0.0588235	HP:0032076	HP	Abnormal male urethral meatus morphology	5246	12127	HP:0000036	transcriptome	D
query_1	TRUE	0.0035582	1701	112	60	0.535714	0.0352734	HP:0007364	HP	Aplasia/Hypoplasia of the cerebrum	5246	4720	HP:0002060|HP:0002977	transcriptome	D
query_1	TRUE	0.00397324	461	112	26	0.232143	0.0563991	HP:0011893	HP	Abnormal leukocyte count	5246	8313	HP:0001881	transcriptome	D
query_1	TRUE	0.00509196	1468	112	54	0.482143	0.0367847	HP:0004322	HP	Short stature	5246	3028	HP:0000002|HP:0001510	transcriptome	D
query_1	TRUE	0.00542242	381	112	23	0.205357	0.0603675	HP:0011792	HP	Neoplasm by histology	5246	8215	HP:0002664	transcriptome	D
query_1	TRUE	0.00549685	410	112	24	0.214286	0.0585366	HP:0001965	HP	Abnormal scalp morphology	5246	1437	HP:0000234	transcriptome	D
query_1	TRUE	0.00585347	501	112	27	0.241071	0.0538922	HP:0001172	HP	Abnormal thumb morphology	5246	913	HP:0001167	transcriptome	D
query_1	TRUE	0.0060682	2215	112	71	0.633929	0.0320542	HP:0002060	HP	Abnormal cerebral morphology	5246	1516	HP:0100547	transcriptome	D
query_1	TRUE	0.00607859	831	112	37	0.330357	0.0445247	HP:0000218	HP	High palate	5246	184	HP:0000174	transcriptome	D
query_1	TRUE	0.00681491	505	112	27	0.241071	0.0534653	HP:0001631	HP	Atrial septal defect	5246	1189	HP:0005120|HP:0011994	transcriptome	D
query_1	TRUE	0.00783052	1209	112	47	0.419643	0.0388751	HP:0000174	HP	Abnormal palate morphology	5246	150	HP:0000163	transcriptome	D
query_1	TRUE	0.00809859	637	112	31	0.276786	0.0486656	HP:0000175	HP	Cleft palate	5246	151	HP:0000202|HP:0100737	transcriptome	D
query_1	TRUE	0.00885398	512	112	27	0.241071	0.0527344	HP:0011994	HP	Abnormal atrial septum morphology	5246	8413	HP:0001671	transcriptome	D
query_1	TRUE	0.00923612	641	112	31	0.276786	0.0483619	HP:0100737	HP	Abnormal hard palate morphology	5246	15521	HP:0000174	transcriptome	D
query_1	TRUE	0.00974378	1967	112	65	0.580357	0.0330452	HP:0011844	HP	Abnormal appendicular skeleton morphology	5246	8266	HP:0011842	transcriptome	D
query_1	TRUE	0.0100839	1458	112	53	0.473214	0.0363512	HP:0000252	HP	Microcephaly	5246	211	HP:0007364|HP:0040195	transcriptome	D
query_1	TRUE	0.0112046	2247	112	71	0.633929	0.0315977	HP:0100547	HP	Abnormality of forebrain morphology	5246	15350	HP:0012443	transcriptome	D
query_1	TRUE	0.0119673	716	112	33	0.294643	0.0460894	HP:0001713	HP	Abnormal cardiac ventricle morphology	5246	1256	HP:0001627	transcriptome	D
query_1	TRUE	0.0122298	236	112	17	0.151786	0.0720339	HP:0001254	HP	Lethargy	5246	955	HP:0004372	transcriptome	D
query_1	TRUE	0.0133819	1471	112	53	0.473214	0.0360299	HP:0040195	HP	Decreased head circumference	5246	14464	HP:0000240	transcriptome	D
query_1	TRUE	0.0142829	494	112	26	0.232143	0.0526316	HP:0000795	HP	Abnormality of the urethra	5246	619	HP:0000032|HP:0010936	transcriptome	D
query_1	TRUE	0.0174632	833	112	36	0.321429	0.0432173	HP:0000508	HP	Ptosis	5246	389	HP:0012373	transcriptome	D
query_1	TRUE	0.0187398	630	112	30	0.267857	0.047619	HP:0025668	HP	Abnormal neck morphology	5246	10099	HP:0000464	transcriptome	D
query_1	TRUE	0.0213096	474	112	25	0.223214	0.0527426	HP:0001679	HP	Abnormal aortic morphology	5246	1226	HP:0011004|HP:0030962	transcriptome	D
query_1	TRUE	0.0220939	1833	112	61	0.544643	0.0332788	HP:0040068	HP	Abnormality of limb bone	5246	14352	HP:0000924|HP:0040064	transcriptome	D
query_1	TRUE	0.0220939	1833	112	61	0.544643	0.0332788	HP:0002813	HP	Abnormality of limb bone morphology	5246	2040	HP:0011844|HP:0040068	transcriptome	D
query_1	TRUE	0.0232552	274	112	18	0.160714	0.0656934	HP:0009553	HP	Abnormality of the hairline	5246	6093	HP:0011361|HP:0100037	transcriptome	D
query_1	TRUE	0.023816	572	112	28	0.25	0.048951	HP:0005120	HP	Abnormal cardiac atrium morphology	5246	3486	HP:0001627	transcriptome	D
query_1	TRUE	0.0256046	542	112	27	0.241071	0.0498155	HP:0005927	HP	Aplasia/hypoplasia involving bones of the hand	5246	3953	HP:0005922|HP:0006496	transcriptome	D
query_1	TRUE	0.028874	226	112	16	0.142857	0.0707965	HP:0009997	HP	Duplication of phalanx of hand	5246	6489	HP:0004275|HP:0005918	transcriptome	D
query_1	TRUE	0.0305151	227	112	16	0.142857	0.0704846	HP:0009142	HP	Duplication of bones involving the upper extremities	5246	5711	HP:0002817	transcriptome	D
query_1	TRUE	0.0305151	227	112	16	0.142857	0.0704846	HP:0004275	HP	Duplication of hand bones	5246	2990	HP:0005922|HP:0009142	transcriptome	D
query_1	TRUE	0.0319387	581	112	28	0.25	0.0481928	HP:0006496	HP	Aplasia/hypoplasia involving bones of the upper limbs	5246	4261	HP:0002817|HP:0045060	transcriptome	D
query_1	TRUE	0.0371512	686	112	31	0.276786	0.0451895	HP:0000202	HP	Oral cleft	5246	173	HP:0000163	transcriptome	D
query_1	TRUE	0.0421923	401	112	22	0.196429	0.0548628	HP:0000047	HP	Hypospadias	5246	43	HP:0100627	transcriptome	D
query_1	TRUE	2.71364e-38	104	223	48	0.215247	0.461538	KEGG:03010	KEGG	Ribosome	5355	207	KEGG:00000	transcriptome	D
query_1	TRUE	5.19114e-30	118	223	44	0.197309	0.372881	KEGG:03040	KEGG	Spliceosome	5355	214	KEGG:00000	transcriptome	D
query_1	TRUE	1.49538e-05	85	223	16	0.0717489	0.188235	KEGG:03013	KEGG	Nucleocytoplasmic transport	5355	208	KEGG:00000	transcriptome	D
query_1	TRUE	1.55488e-05	75	223	15	0.0672646	0.2	KEGG:03015	KEGG	mRNA surveillance pathway	5355	209	KEGG:00000	transcriptome	D
query_1	TRUE	0.0232612	45	223	8	0.0358744	0.177778	KEGG:03050	KEGG	Proteasome	5355	215	KEGG:00000	transcriptome	D
query_1	TRUE	1.38192e-79	509	261	128	0.490421	0.251473	REAC:R-DRE-8953854	REAC	Metabolism of RNA	7340	777	REAC:0000000	transcriptome	D
query_1	TRUE	2.86175e-56	89	261	55	0.210728	0.617978	REAC:R-DRE-1799339	REAC	SRP-dependent cotranslational protein targeting to membrane	7340	1290	REAC:R-DRE-72766	transcriptome	D
query_1	TRUE	8.89919e-54	91	261	54	0.206897	0.593407	REAC:R-DRE-975956	REAC	Nonsense Mediated Decay (NMD) independent of the Exon Junction Complex (EJC)	7340	904	REAC:R-DRE-927802	transcriptome	D
query_1	TRUE	1.24456e-53	96	261	55	0.210728	0.572917	REAC:R-DRE-72689	REAC	Formation of a pool of free 40S subunits	7340	488	REAC:R-DRE-72737	transcriptome	D
query_1	TRUE	2.56579e-53	117	261	59	0.226054	0.504274	REAC:R-DRE-72737	REAC	Cap-dependent Translation Initiation	7340	226	REAC:R-DRE-72613	transcriptome	D
query_1	TRUE	2.56579e-53	117	261	59	0.226054	0.504274	REAC:R-DRE-72613	REAC	Eukaryotic Translation Initiation	7340	438	REAC:R-DRE-72766	transcriptome	D
query_1	TRUE	6.82079e-53	108	261	57	0.218391	0.527778	REAC:R-DRE-156827	REAC	L13a-mediated translational silencing of Ceruloplasmin expression	7340	728	REAC:R-DRE-72613	transcriptome	D
query_1	TRUE	1.39013e-52	109	261	57	0.218391	0.522936	REAC:R-DRE-72706	REAC	GTP hydrolysis and joining of the 60S ribosomal subunit	7340	545	REAC:R-DRE-72737	transcriptome	D
query_1	TRUE	2.80523e-52	110	261	57	0.218391	0.518182	REAC:R-DRE-975957	REAC	Nonsense Mediated Decay (NMD) enhanced by the Exon Junction Complex (EJC)	7340	903	REAC:R-DRE-927802	transcriptome	D
query_1	TRUE	2.80523e-52	110	261	57	0.218391	0.518182	REAC:R-DRE-927802	REAC	Nonsense-Mediated Decay (NMD)	7340	905	REAC:R-DRE-8953854	transcriptome	D
query_1	TRUE	1.20339e-38	230	261	64	0.245211	0.278261	REAC:R-DRE-72766	REAC	Translation	7340	1556	REAC:R-DRE-392499	transcriptome	D
query_1	TRUE	6.95743e-35	158	261	52	0.199234	0.329114	REAC:R-DRE-72163	REAC	mRNA Splicing - Major Pathway	7340	1649	REAC:R-DRE-72172	transcriptome	D
query_1	TRUE	6.02252e-34	164	261	52	0.199234	0.317073	REAC:R-DRE-72172	REAC	mRNA Splicing	7340	1648	REAC:R-DRE-72203	transcriptome	D
query_1	TRUE	8.27717e-31	204	261	54	0.206897	0.264706	REAC:R-DRE-72203	REAC	Processing of Capped Intron-Containing Pre-mRNA	7340	1048	REAC:R-DRE-8953854	transcriptome	D
query_1	TRUE	2.40452e-22	62	261	28	0.10728	0.451613	REAC:R-DRE-72662	REAC	Activation of the mRNA upon binding of the cap-binding complex and eIFs, and subsequent binding to 43S	7340	67	REAC:R-DRE-72737	transcriptome	D
query_1	TRUE	3.38338e-21	61	261	27	0.103448	0.442623	REAC:R-DRE-72649	REAC	Translation initiation complex formation	7340	1557	REAC:R-DRE-72662	transcriptome	D
query_1	TRUE	3.38338e-21	61	261	27	0.103448	0.442623	REAC:R-DRE-72702	REAC	Ribosomal scanning and start codon recognition	7340	1266	REAC:R-DRE-72737	transcriptome	D
query_1	TRUE	2.24575e-20	53	261	25	0.0957854	0.471698	REAC:R-DRE-72695	REAC	Formation of the ternary complex, and subsequently, the 43S complex	7340	497	REAC:R-DRE-72737	transcriptome	D
query_1	TRUE	1.84872e-16	111	261	30	0.114943	0.27027	REAC:R-DRE-8868773	REAC	rRNA processing in the nucleus and cytosol	7340	1668	REAC:R-DRE-72312	transcriptome	D
query_1	TRUE	1.84872e-16	111	261	30	0.114943	0.27027	REAC:R-DRE-72312	REAC	rRNA processing	7340	1667	REAC:R-DRE-8953854	transcriptome	D
query_1	TRUE	1.84872e-16	111	261	30	0.114943	0.27027	REAC:R-DRE-6791226	REAC	Major pathway of rRNA processing in the nucleolus and cytosol	7340	772	REAC:R-DRE-8868773	transcriptome	D
query_1	TRUE	2.67702e-12	1431	261	104	0.398467	0.0726765	REAC:R-DRE-392499	REAC	Metabolism of proteins	7340	792	REAC:0000000	transcriptome	D
query_1	TRUE	9.67191e-11	750	261	67	0.256705	0.0893333	REAC:R-DRE-74160	REAC	Gene expression (Transcription)	7340	557	REAC:0000000	transcriptome	D
query_1	TRUE	2.25062e-10	44	261	16	0.0613027	0.363636	REAC:R-DRE-72187	REAC	mRNA 3'-end processing	7340	1643	REAC:R-DRE-72203	transcriptome	D
query_1	TRUE	2.25062e-10	44	261	16	0.0613027	0.363636	REAC:R-DRE-73856	REAC	RNA Polymerase II Transcription Termination	7340	1140	REAC:R-DRE-73857	transcriptome	D
query_1	TRUE	2.619e-10	656	261	61	0.233716	0.0929878	REAC:R-DRE-73857	REAC	RNA Polymerase II Transcription	7340	1135	REAC:R-DRE-74160	transcriptome	D
query_1	TRUE	3.76196e-06	50	261	13	0.0498084	0.26	REAC:R-DRE-72165	REAC	mRNA Splicing - Minor Pathway	7340	1650	REAC:R-DRE-72172	transcriptome	D
query_1	TRUE	6.31623e-06	52	261	13	0.0498084	0.25	REAC:R-DRE-159236	REAC	Transport of Mature mRNA derived from an Intron-Containing Transcript	7340	1568	REAC:R-DRE-72202	transcriptome	D
query_1	TRUE	1.0342e-05	54	261	13	0.0498084	0.240741	REAC:R-DRE-72202	REAC	Transport of Mature Transcript to Cytoplasm	7340	1566	REAC:R-DRE-72203	transcriptome	D
query_1	TRUE	2.29128e-05	165	261	22	0.0842912	0.133333	REAC:R-DRE-8878171	REAC	Transcriptional regulation by RUNX1	7340	1548	REAC:R-DRE-212436	transcriptome	D
query_1	TRUE	0.000119381	561	261	44	0.168582	0.0784314	REAC:R-DRE-212436	REAC	Generic Transcription Pathway	7340	559	REAC:R-DRE-73857	transcriptome	D
query_1	TRUE	0.000370702	149	261	19	0.0727969	0.127517	REAC:R-DRE-201681	REAC	TCF dependent signaling in response to WNT	7340	1454	REAC:R-DRE-195721	transcriptome	D
query_1	TRUE	0.000490534	52	261	11	0.0421456	0.211538	REAC:R-DRE-5250924	REAC	B-WICH complex positively regulates rRNA expression	7340	141	REAC:R-DRE-5250913	transcriptome	D
query_1	TRUE	0.000490534	52	261	11	0.0421456	0.211538	REAC:R-DRE-5250913	REAC	Positive epigenetic regulation of rRNA expression	7340	1029	REAC:R-DRE-212165	transcriptome	D
query_1	TRUE	0.00060545	75	261	13	0.0498084	0.173333	REAC:R-DRE-202424	REAC	Downstream TCR signaling	7340	380	REAC:R-DRE-202403	transcriptome	D
query_1	TRUE	0.000851262	102	261	15	0.0574713	0.147059	REAC:R-DRE-5696398	REAC	Nucleotide Excision Repair	7340	916	REAC:R-DRE-73894	transcriptome	D
query_1	TRUE	0.00134897	241	261	24	0.091954	0.0995851	REAC:R-DRE-195721	REAC	Signaling by WNT	7340	1381	REAC:R-DRE-162582	transcriptome	D
query_1	TRUE	0.00146237	69	261	12	0.045977	0.173913	REAC:R-DRE-211000	REAC	Gene Silencing by RNA	7340	556	REAC:R-DRE-74160	transcriptome	D
query_1	TRUE	0.00158298	94	261	14	0.0536398	0.148936	REAC:R-DRE-9020702	REAC	Interleukin-1 signaling	7340	677	REAC:R-DRE-446652	transcriptome	D
query_1	TRUE	0.0025552	61	261	11	0.0421456	0.180328	REAC:R-DRE-69563	REAC	p53-Dependent G1 DNA Damage Response	7340	1658	REAC:R-DRE-69580	transcriptome	D
query_1	TRUE	0.0025552	61	261	11	0.0421456	0.180328	REAC:R-DRE-69580	REAC	p53-Dependent G1/S DNA damage checkpoint	7340	1659	REAC:R-DRE-69615	transcriptome	D
query_1	TRUE	0.00300982	62	261	11	0.0421456	0.177419	REAC:R-DRE-69615	REAC	G1/S DNA Damage Checkpoints	7340	521	REAC:R-DRE-69620	transcriptome	D
query_1	TRUE	0.00300982	62	261	11	0.0421456	0.177419	REAC:R-DRE-5578749	REAC	Transcriptional regulation by small RNAs	7340	1551	REAC:R-DRE-211000	transcriptome	D
query_1	TRUE	0.00358348	75	261	12	0.045977	0.16	REAC:R-DRE-9018519	REAC	Estrogen-dependent gene expression	7340	433	REAC:R-DRE-8939211	transcriptome	D
query_1	TRUE	0.00413406	64	261	11	0.0421456	0.171875	REAC:R-DRE-2559580	REAC	Oxidative Stress Induced Senescence	7340	943	REAC:R-DRE-2559583	transcriptome	D
query_1	TRUE	0.00413406	64	261	11	0.0421456	0.171875	REAC:R-DRE-5610785	REAC	GLI3 is processed to GLI3R by the proteasome	7340	534	REAC:R-DRE-5610787	transcriptome	D
query_1	TRUE	0.00413406	64	261	11	0.0421456	0.171875	REAC:R-DRE-212165	REAC	Epigenetic regulation of gene expression	7340	427	REAC:R-DRE-74160	transcriptome	D
query_1	TRUE	0.0043089	89	261	13	0.0498084	0.146067	REAC:R-DRE-5607764	REAC	CLEC7A (Dectin-1) signaling	7340	200	REAC:R-DRE-5621481	transcriptome	D
query_1	TRUE	0.0043089	89	261	13	0.0498084	0.146067	REAC:R-DRE-202403	REAC	TCR signaling	7340	1455	REAC:R-DRE-1280218	transcriptome	D
query_1	TRUE	0.00437379	53	261	10	0.0383142	0.188679	REAC:R-DRE-349425	REAC	Autodegradation of the E3 ubiquitin ligase COP1	7340	135	REAC:R-DRE-69541	transcriptome	D
query_1	TRUE	0.00520198	54	261	10	0.0383142	0.185185	REAC:R-DRE-69541	REAC	Stabilization of p53	7340	1396	REAC:R-DRE-69563	transcriptome	D
query_1	TRUE	0.00520198	54	261	10	0.0383142	0.185185	REAC:R-DRE-8852276	REAC	The role of GTSE1 in G2/M progression after G2 checkpoint	7340	1517	REAC:R-DRE-69275	transcriptome	D
query_1	TRUE	0.00541762	78	261	12	0.045977	0.153846	REAC:R-DRE-195253	REAC	Degradation of beta-catenin by the destruction complex	7340	352	REAC:R-DRE-195721	transcriptome	D
query_1	TRUE	0.00599603	44	261	9	0.0344828	0.204545	REAC:R-DRE-8936459	REAC	RUNX1 regulates genes involved in megakaryocyte differentiation and platelet function	7340	1155	REAC:R-DRE-8878171	transcriptome	D
query_1	TRUE	0.00705418	80	261	12	0.045977	0.15	REAC:R-DRE-176408	REAC	Regulation of APC/C activators between G1/S and early anaphase	7340	1187	REAC:R-DRE-174143	transcriptome	D
query_1	TRUE	0.00726938	56	261	10	0.0383142	0.178571	REAC:R-DRE-174113	REAC	SCF-beta-TrCP mediated degradation of Emi1	7340	1272	REAC:R-DRE-176408	transcriptome	D
query_1	TRUE	0.00777559	26	261	7	0.0268199	0.269231	REAC:R-DRE-6803529	REAC	FGFR2 alternative splicing	7340	455	REAC:R-DRE-5654738	transcriptome	D
query_1	TRUE	0.00787603	94	261	13	0.0498084	0.138298	REAC:R-DRE-450531	REAC	Regulation of mRNA stability by proteins that bind AU-rich elements	7340	1233	REAC:R-DRE-8953854	transcriptome	D
query_1	TRUE	0.00854384	57	261	10	0.0383142	0.175439	REAC:R-DRE-2559582	REAC	Senescence-Associated Secretory Phenotype (SASP)	7340	1323	REAC:R-DRE-2559583	transcriptome	D
query_1	TRUE	0.00995646	70	261	11	0.0421456	0.157143	REAC:R-DRE-73854	REAC	RNA Polymerase I Promoter Clearance	7340	1127	REAC:R-DRE-73864	transcriptome	D
query_1	TRUE	0.00995646	70	261	11	0.0421456	0.157143	REAC:R-DRE-69017	REAC	CDK-mediated phosphorylation and removal of Cdc6	7340	198	REAC:R-DRE-69052	transcriptome	D
query_1	TRUE	0.00995646	70	261	11	0.0421456	0.157143	REAC:R-DRE-174184	REAC	Cdc20:Phospho-APC/C mediated degradation of Cyclin A	7340	239	REAC:R-DRE-179419	transcriptome	D
query_1	TRUE	0.0113164	384	261	30	0.114943	0.078125	REAC:R-DRE-8953897	REAC	Cellular responses to stimuli	7340	255	REAC:0000000	transcriptome	D
query_1	TRUE	0.0113164	384	261	30	0.114943	0.078125	REAC:R-DRE-2262752	REAC	Cellular responses to stress	7340	256	REAC:R-DRE-8953897	transcriptome	D
query_1	TRUE	0.0114163	71	261	11	0.0421456	0.15493	REAC:R-DRE-73864	REAC	RNA Polymerase I Transcription	7340	1130	REAC:R-DRE-74160	transcriptome	D
query_1	TRUE	0.0114163	71	261	11	0.0421456	0.15493	REAC:R-DRE-179419	REAC	APC:Cdc20 mediated degradation of cell cycle proteins prior to satisfation of the cell cycle checkpoint	7340	18	REAC:R-DRE-176409	transcriptome	D
query_1	TRUE	0.0116751	59	261	10	0.0383142	0.169492	REAC:R-DRE-8854050	REAC	FBXL7 down-regulates AURKA during mitotic entry and in early mitosis	7340	446	REAC:R-DRE-69275	transcriptome	D
query_1	TRUE	0.0131509	85	261	12	0.045977	0.141176	REAC:R-DRE-174143	REAC	APC/C-mediated degradation of cell cycle proteins	7340	13	REAC:R-DRE-453276	transcriptome	D
query_1	TRUE	0.0131509	85	261	12	0.045977	0.141176	REAC:R-DRE-453276	REAC	Regulation of mitotic cell cycle	7340	1234	REAC:R-DRE-69278	transcriptome	D
query_1	TRUE	0.0135778	60	261	10	0.0383142	0.166667	REAC:R-DRE-5607761	REAC	Dectin-1 mediated noncanonical NF-kB signaling	7340	346	REAC:R-DRE-5607764	transcriptome	D
query_1	TRUE	0.0135778	60	261	10	0.0383142	0.166667	REAC:R-DRE-5676590	REAC	NIK-->noncanonical NF-kB signaling	7340	858	REAC:R-DRE-5668541	transcriptome	D
query_1	TRUE	0.014897	73	261	11	0.0421456	0.150685	REAC:R-DRE-176409	REAC	APC/C:Cdc20 mediated degradation of mitotic proteins	7340	16	REAC:R-DRE-176814	transcriptome	D
query_1	TRUE	0.014897	73	261	11	0.0421456	0.150685	REAC:R-DRE-8878166	REAC	Transcriptional regulation by RUNX2	7340	1549	REAC:R-DRE-212436	transcriptome	D
query_1	TRUE	0.0157391	61	261	10	0.0383142	0.163934	REAC:R-DRE-450408	REAC	AUF1 (hnRNP D0) binds and destabilizes mRNA	7340	24	REAC:R-DRE-450531	transcriptome	D
query_1	TRUE	0.0157391	61	261	10	0.0383142	0.163934	REAC:R-DRE-5610780	REAC	Degradation of GLI1 by the proteasome	7340	351	REAC:R-DRE-5610787	transcriptome	D
query_1	TRUE	0.0169556	74	261	11	0.0421456	0.148649	REAC:R-DRE-68949	REAC	Orc1 removal from chromatin	7340	933	REAC:R-DRE-69052	transcriptome	D
query_1	TRUE	0.0175784	50	261	9	0.0344828	0.18	REAC:R-DRE-6781823	REAC	Formation of TC-NER Pre-Incision Complex	7340	487	REAC:R-DRE-6781827	transcriptome	D
query_1	TRUE	0.0192539	75	261	11	0.0421456	0.146667	REAC:R-DRE-176814	REAC	Activation of APC/C and APC/C:Cdc20 mediated degradation of mitotic proteins	7340	44	REAC:R-DRE-174143	transcriptome	D
query_1	TRUE	0.0209084	89	261	12	0.045977	0.134831	REAC:R-DRE-69052	REAC	Switching of origins to a post-replicative state	7340	1403	REAC:R-DRE-69239	transcriptome	D
query_1	TRUE	0.020952	63	261	10	0.0383142	0.15873	REAC:R-DRE-1169091	REAC	Activation of NF-kappaB in B cells	7340	55	REAC:R-DRE-1168372	transcriptome	D
query_1	TRUE	0.0240664	64	261	10	0.0383142	0.15625	REAC:R-DRE-187577	REAC	SCF(Skp2)-mediated degradation of p27/p21	7340	1271	REAC:R-DRE-69202|REAC:R-DRE-69656	transcriptome	D
query_1	TRUE	0.0240664	64	261	10	0.0383142	0.15625	REAC:R-DRE-5358346	REAC	Hedgehog ligand biogenesis	7340	606	REAC:R-DRE-5358351	transcriptome	D
query_1	TRUE	0.0240664	64	261	10	0.0383142	0.15625	REAC:R-DRE-174154	REAC	APC/C:Cdc20 mediated degradation of Securin	7340	15	REAC:R-DRE-176409	transcriptome	D
query_1	TRUE	0.0242556	52	261	9	0.0344828	0.173077	REAC:R-DRE-75815	REAC	Ubiquitin-dependent degradation of Cyclin D	7340	1597	REAC:R-DRE-69242	transcriptome	D
query_1	TRUE	0.0242556	52	261	9	0.0344828	0.173077	REAC:R-DRE-69613	REAC	p53-Independent G1/S DNA damage checkpoint	7340	1661	REAC:R-DRE-69615	transcriptome	D
query_1	TRUE	0.0242556	52	261	9	0.0344828	0.173077	REAC:R-DRE-69610	REAC	p53-Independent DNA Damage Response	7340	1660	REAC:R-DRE-69613	transcriptome	D
query_1	TRUE	0.0242556	52	261	9	0.0344828	0.173077	REAC:R-DRE-69601	REAC	Ubiquitin Mediated Degradation of Phosphorylated Cdc25A	7340	1596	REAC:R-DRE-69610	transcriptome	D
query_1	TRUE	0.0275654	65	261	10	0.0383142	0.153846	REAC:R-DRE-1168372	REAC	Downstream signaling events of B Cell Receptor (BCR)	7340	382	REAC:R-DRE-983705	transcriptome	D
query_1	TRUE	0.0280498	22	261	6	0.0229885	0.272727	REAC:R-DRE-450302	REAC	activated TAK1 mediates p38 MAPK activation	7340	1637	REAC:R-DRE-450294	transcriptome	D
query_1	TRUE	0.0283223	53	261	9	0.0344828	0.169811	REAC:R-DRE-4641257	REAC	Degradation of AXIN	7340	348	REAC:R-DRE-201681	transcriptome	D
query_1	TRUE	0.0283223	53	261	9	0.0344828	0.169811	REAC:R-DRE-73772	REAC	RNA Polymerase I Promoter Escape	7340	1128	REAC:R-DRE-73854	transcriptome	D
query_1	TRUE	0.030167	42	261	8	0.0306513	0.190476	REAC:R-DRE-5696395	REAC	Formation of Incision Complex in GG-NER	7340	486	REAC:R-DRE-5696399	transcriptome	D
query_1	TRUE	0.031358	107	261	13	0.0498084	0.121495	REAC:R-DRE-6807070	REAC	PTEN Regulation	7340	975	REAC:R-DRE-1257604	transcriptome	D
query_1	TRUE	0.0314867	66	261	10	0.0383142	0.151515	REAC:R-DRE-1234176	REAC	Oxygen-dependent proline hydroxylation of Hypoxia-inducible Factor Alpha	7340	944	REAC:R-DRE-1234174	transcriptome	D
query_1	TRUE	0.0358704	67	261	10	0.0383142	0.149254	REAC:R-DRE-8948751	REAC	Regulation of PTEN stability and activity	7340	1205	REAC:R-DRE-6807070	transcriptome	D
query_1	TRUE	0.0390356	15	261	5	0.0191571	0.333333	REAC:R-DRE-975110	REAC	TRAF6 mediated IRF7 activation in TLR7/8 or 9 signaling	7340	1483	REAC:R-DRE-975155	transcriptome	D
query_1	TRUE	0.0425913	44	261	8	0.0306513	0.181818	REAC:R-DRE-201722	REAC	Formation of the beta-catenin:TCF transactivating complex	7340	495	REAC:R-DRE-201681	transcriptome	D
query_1	TRUE	0.0476553	24	261	6	0.0229885	0.25	REAC:R-DRE-427413	REAC	NoRC negatively regulates rRNA expression	7340	900	REAC:R-DRE-5250941	transcriptome	D
query_1	TRUE	2.80062e-21	236	518	82	0.158301	0.347458	GO:0006412	GO:BP	translation	5098	2399	GO:0010467|GO:0019538|GO:0034645|GO:0043043	custom	D
query_1	TRUE	7.53577e-21	239	518	82	0.158301	0.343096	GO:0043043	GO:BP	peptide biosynthetic process	5098	12085	GO:0006518|GO:0043604|GO:1901566	custom	D
query_1	TRUE	7.99965e-19	254	518	82	0.158301	0.322835	GO:0043604	GO:BP	amide biosynthetic process	5098	12415	GO:0043603|GO:0044271	custom	D
query_1	TRUE	9.6616e-19	260	518	83	0.160232	0.319231	GO:0006518	GO:BP	peptide metabolic process	5098	2488	GO:0043603|GO:1901564	custom	D
query_1	TRUE	1.10163e-18	1181	518	216	0.416988	0.182896	GO:0010467	GO:BP	gene expression	5098	4644	GO:0043170	custom	D
query_1	TRUE	1.05713e-15	286	518	83	0.160232	0.29021	GO:0043603	GO:BP	cellular amide metabolic process	5098	12414	GO:0034641	custom	D
query_1	TRUE	5.13867e-15	310	518	86	0.166023	0.277419	GO:0034645	GO:BP	cellular macromolecule biosynthetic process	5098	9991	GO:0009059|GO:0044249|GO:0044260	custom	D
query_1	TRUE	2.29462e-14	158	518	57	0.110039	0.360759	GO:0008380	GO:BP	RNA splicing	5098	3604	GO:0006396	custom	D
query_1	TRUE	6.11282e-14	181	518	61	0.117761	0.337017	GO:0006397	GO:BP	mRNA processing	5098	2385	GO:0006396|GO:0016071	custom	D
query_1	TRUE	1.81764e-12	1423	518	229	0.442085	0.160928	GO:0034641	GO:BP	cellular nitrogen compound metabolic process	5098	9987	GO:0006807|GO:0044237	custom	D
query_1	TRUE	3.51167e-11	220	518	64	0.123552	0.290909	GO:0016071	GO:BP	mRNA metabolic process	5098	5664	GO:0016070	custom	D
query_1	TRUE	8.80402e-11	128	518	46	0.0888031	0.359375	GO:0000377	GO:BP	RNA splicing, via transesterification reactions with bulged adenosine as nucleophile	5098	156	GO:0000375	custom	D
query_1	TRUE	8.80402e-11	128	518	46	0.0888031	0.359375	GO:0000375	GO:BP	RNA splicing, via transesterification reactions	5098	154	GO:0008380	custom	D
query_1	TRUE	8.80402e-11	128	518	46	0.0888031	0.359375	GO:0000398	GO:BP	mRNA splicing, via spliceosome	5098	168	GO:0000377|GO:0006397	custom	D
query_1	TRUE	6.65692e-09	410	518	90	0.173745	0.219512	GO:1901566	GO:BP	organonitrogen compound biosynthetic process	5098	24842	GO:1901564|GO:1901576	custom	D
query_1	TRUE	1.11599e-08	340	518	79	0.15251	0.232353	GO:0006396	GO:BP	RNA processing	5098	2384	GO:0010467|GO:0016070	custom	D
query_1	TRUE	2.95807e-06	876	518	145	0.279923	0.165525	GO:0009059	GO:BP	macromolecule biosynthetic process	5098	3658	GO:0043170|GO:1901576	custom	D
query_1	TRUE	1.72605e-05	888	518	144	0.277992	0.162162	GO:0044271	GO:BP	cellular nitrogen compound biosynthetic process	5098	12686	GO:0034641|GO:0044249	custom	D
query_1	TRUE	1.80714e-05	704	518	121	0.233591	0.171875	GO:0044260	GO:BP	cellular macromolecule metabolic process	5098	12680	GO:0043170|GO:0044237	custom	D
query_1	TRUE	0.000322262	1969	518	261	0.503861	0.132555	GO:0043170	GO:BP	macromolecule metabolic process	5098	12167	GO:0071704	custom	D
query_1	TRUE	0.00429864	1019	518	151	0.291506	0.148184	GO:0044249	GO:BP	cellular biosynthetic process	5098	12674	GO:0009058|GO:0044237	custom	D
query_1	TRUE	0.00785038	1028	518	151	0.291506	0.146887	GO:1901576	GO:BP	organic substance biosynthetic process	5098	24851	GO:0009058|GO:0071704	custom	D
query_1	TRUE	0.0132385	1036	518	151	0.291506	0.145753	GO:0009058	GO:BP	biosynthetic process	5098	3657	GO:0008152	custom	D
query_1	TRUE	0.0133528	942	518	140	0.27027	0.14862	GO:0016070	GO:BP	RNA metabolic process	5098	5663	GO:0090304	custom	D
query_1	TRUE	0.0424314	2109	518	266	0.513514	0.126126	GO:0044237	GO:BP	cellular metabolic process	5098	12666	GO:0008152|GO:0009987	custom	D
query_1	TRUE	3.48414e-24	133	518	63	0.121622	0.473684	GO:0005840	GO:CC	ribosome	5098	478	GO:0043232	custom	D
query_1	TRUE	2.64796e-23	268	518	91	0.175676	0.339552	GO:1990904	GO:CC	ribonucleoprotein complex	5098	4450	GO:0032991	custom	D
query_1	TRUE	1.42125e-21	60	518	40	0.0772201	0.666667	GO:0022626	GO:CC	cytosolic ribosome	5098	1013	GO:0005829|GO:0005840	custom	D
query_1	TRUE	6.55079e-16	88	518	43	0.0830116	0.488636	GO:0044391	GO:CC	ribosomal subunit	5098	2327	GO:0005840|GO:1990904	custom	D
query_1	TRUE	8.95838e-13	36	518	25	0.0482625	0.694444	GO:0022625	GO:CC	cytosolic large ribosomal subunit	5098	1012	GO:0015934|GO:0022626	custom	D
query_1	TRUE	3.39944e-11	2819	518	371	0.716216	0.131607	GO:0005622	GO:CC	intracellular anatomical structure	5098	282	GO:0110165	custom	D
query_1	TRUE	5.31042e-11	1178	518	196	0.378378	0.166384	GO:0032991	GO:CC	protein-containing complex	5098	1567	GO:0005575	custom	D
query_1	TRUE	1.87935e-10	2441	518	332	0.640927	0.13601	GO:0043229	GO:CC	intracellular organelle	5098	2123	GO:0005622|GO:0043226	custom	D
query_1	TRUE	2.17692e-10	2453	518	333	0.642857	0.135752	GO:0043226	GO:CC	organelle	5098	2120	GO:0110165	custom	D
query_1	TRUE	1.04534e-08	687	518	128	0.247104	0.186317	GO:0043232	GO:CC	intracellular non-membrane-bounded organelle	5098	2126	GO:0043228|GO:0043229	custom	D
query_1	TRUE	1.04534e-08	687	518	128	0.247104	0.186317	GO:0043228	GO:CC	non-membrane-bounded organelle	5098	2122	GO:0043226	custom	D
query_1	TRUE	1.64945e-08	52	518	26	0.0501931	0.5	GO:0015934	GO:CC	large ribosomal subunit	5098	837	GO:0044391	custom	D
query_1	TRUE	2.87912e-05	24	518	15	0.0289575	0.625	GO:0022627	GO:CC	cytosolic small ribosomal subunit	5098	1014	GO:0015935|GO:0022626	custom	D
query_1	TRUE	5.88959e-05	268	518	60	0.11583	0.223881	GO:0005829	GO:CC	cytosol	5098	468	GO:0005737|GO:0110165	custom	D
query_1	TRUE	6.7551e-05	32	518	17	0.0328185	0.53125	GO:0016607	GO:CC	nuclear speck	5098	900	GO:0016604	custom	D
query_1	TRUE	8.3325e-05	1414	518	203	0.391892	0.143564	GO:0005634	GO:CC	nucleus	5098	293	GO:0043231	custom	D
query_1	TRUE	0.00269201	43	518	18	0.034749	0.418605	GO:0016604	GO:CC	nuclear body	5098	897	GO:0005654|GO:0110165	custom	D
query_1	TRUE	0.00307986	39	518	17	0.0328185	0.435897	GO:0030532	GO:CC	small nuclear ribonucleoprotein complex	5098	1114	GO:0120114|GO:0140513|GO:1990904	custom	D
query_1	TRUE	0.00307986	39	518	17	0.0328185	0.435897	GO:0097525	GO:CC	spliceosomal snRNP complex	5098	3391	GO:0030532	custom	D
query_1	TRUE	0.00333635	35	518	16	0.030888	0.457143	GO:0015935	GO:CC	small ribosomal subunit	5098	838	GO:0044391	custom	D
query_1	TRUE	0.00440323	3253	518	384	0.741313	0.118045	GO:0110165	GO:CC	cellular anatomical entity	5098	3851	GO:0005575	custom	D
query_1	TRUE	0.00722024	80	518	25	0.0482625	0.3125	GO:0005681	GO:CC	spliceosomal complex	5098	333	GO:0140513|GO:1990904	custom	D
query_1	TRUE	0.017225	43	518	17	0.0328185	0.395349	GO:0120114	GO:CC	Sm-like protein family complex	5098	3875	GO:0032991	custom	D
query_1	TRUE	4.78291e-27	455	518	130	0.250965	0.285714	GO:0003723	GO:MF	RNA binding	5098	440	GO:0003676	custom	D
query_1	TRUE	3.26387e-25	121	518	61	0.117761	0.504132	GO:0003735	GO:MF	structural constituent of ribosome	5098	451	GO:0005198	custom	D
query_1	TRUE	2.44624e-20	1017	518	199	0.38417	0.195674	GO:0003676	GO:MF	nucleic acid binding	5098	401	GO:0097159|GO:1901363	custom	D
query_1	TRUE	1.01613e-17	185	518	67	0.129344	0.362162	GO:0005198	GO:MF	structural molecule activity	5098	1694	GO:0003674	custom	D
query_1	TRUE	9.30246e-10	1564	518	237	0.457529	0.151535	GO:1901363	GO:MF	heterocyclic compound binding	5098	12066	GO:0005488	custom	D
query_1	TRUE	1.40201e-09	1569	518	237	0.457529	0.151052	GO:0097159	GO:MF	organic cyclic compound binding	5098	10273	GO:0005488	custom	D
query_1	TRUE	0.00215433	97	518	29	0.0559846	0.298969	GO:0003729	GO:MF	mRNA binding	5098	445	GO:0003723	custom	D
query_1	TRUE	1.38776e-07	19	518	15	0.0289575	0.789474	HP:0012410	HP	Pure red cell aplasia	5098	8823	HP:0012131	custom	D
query_1	TRUE	5.03651e-07	20	518	15	0.0289575	0.75	HP:0030272	HP	Abnormal erythrocyte enzyme level	5098	10423	HP:0001877|HP:0012379	custom	D
query_1	TRUE	1.1064e-06	18	518	14	0.027027	0.777778	HP:0030270	HP	Elevated red cell adenosine deaminase level	5098	10421	HP:0030272	custom	D
query_1	TRUE	1.1064e-06	18	518	14	0.027027	0.777778	HP:0020118	HP	Radial artery aplasia	5098	9382	HP:0031640	custom	D
query_1	TRUE	1.1064e-06	18	518	14	0.027027	0.777778	HP:0031640	HP	Abnormal radial artery morphology	5098	11716	HP:0011004	custom	D
query_1	TRUE	1.1064e-06	18	518	14	0.027027	0.777778	HP:0005532	HP	Macrocytic dyserythropoietic anemia	5098	3751	HP:0001972	custom	D
query_1	TRUE	1.76286e-06	24	518	16	0.030888	0.666667	HP:0012131	HP	Abnormal number of erythroid precursors	5098	8550	HP:0001877	custom	D
query_1	TRUE	2.14179e-06	34	518	19	0.0366795	0.558824	HP:0004808	HP	Acute myeloid leukemia	5098	3302	HP:0002488	custom	D
query_1	TRUE	3.81576e-06	19	518	14	0.027027	0.736842	HP:0012133	HP	Erythroid hypoplasia	5098	8552	HP:0012131	custom	D
query_1	TRUE	4.44226e-06	25	518	16	0.030888	0.64	HP:0001895	HP	Normochromic anemia	5098	1380	HP:0010972	custom	D
query_1	TRUE	4.56106e-06	22	518	15	0.0289575	0.681818	HP:0011904	HP	Persistence of hemoglobin F	5098	8324	HP:0011902	custom	D
query_1	TRUE	1.1544e-05	20	518	14	0.027027	0.7	HP:0006758	HP	Malignant genitourinary tract tumor	5098	4431	HP:0007379	custom	D
query_1	TRUE	1.1544e-05	20	518	14	0.027027	0.7	HP:0001896	HP	Reticulocytopenia	5098	1381	HP:0004312	custom	D
query_1	TRUE	1.18985e-05	23	518	15	0.0289575	0.652174	HP:0009999	HP	Partial duplication of the phalanx of hand	5098	6491	HP:0009997	custom	D
query_1	TRUE	1.18985e-05	23	518	15	0.0289575	0.652174	HP:0009944	HP	Partial duplication of thumb phalanx	5098	6437	HP:0009942|HP:0009999	custom	D
query_1	TRUE	1.18985e-05	23	518	15	0.0289575	0.652174	HP:0002669	HP	Osteosarcoma	5098	1942	HP:0010622|HP:0100242	custom	D
query_1	TRUE	2.3332e-05	27	518	16	0.030888	0.592593	HP:0011902	HP	Abnormal hemoglobin	5098	8322	HP:0001877	custom	D
query_1	TRUE	2.3332e-05	27	518	16	0.030888	0.592593	HP:0001894	HP	Thrombocytosis	5098	1379	HP:0011873	custom	D
query_1	TRUE	3.14332e-05	21	518	14	0.027027	0.666667	HP:0001227	HP	Abnormality of the thenar eminence	5098	940	HP:0001421	custom	D
query_1	TRUE	3.14332e-05	21	518	14	0.027027	0.666667	HP:0040276	HP	Adenocarcinoma of the colon	5098	14543	HP:0040275|HP:0100273	custom	D
query_1	TRUE	3.14332e-05	21	518	14	0.027027	0.666667	HP:0040275	HP	Adenocarcinoma of the large intestine	5098	14542	HP:0040273|HP:0100834	custom	D
query_1	TRUE	7.84595e-05	22	518	14	0.027027	0.636364	HP:0040273	HP	Adenocarcinoma of the intestines	5098	14540	HP:0002672	custom	D
query_1	TRUE	0.000134818	45	518	20	0.03861	0.444444	HP:0002488	HP	Acute leukemia	5098	1807	HP:0001909	custom	D
query_1	TRUE	0.000140092	26	518	15	0.0289575	0.576923	HP:0005518	HP	Increased mean corpuscular volume	5098	3740	HP:0025065	custom	D
query_1	TRUE	0.000140092	26	518	15	0.0289575	0.576923	HP:0001199	HP	Triphalangeal thumb	5098	928	HP:0009602	custom	D
query_1	TRUE	0.000140092	26	518	15	0.0289575	0.576923	HP:0001790	HP	Nonimmune hydrops fetalis	5098	1304	HP:0001789	custom	D
query_1	TRUE	0.000140092	26	518	15	0.0289575	0.576923	HP:0009942	HP	Duplication of thumb phalanx	5098	6435	HP:0009602|HP:0009997	custom	D
query_1	TRUE	0.000140092	26	518	15	0.0289575	0.576923	HP:0000912	HP	Sprengel anomaly	5098	712	HP:0000782	custom	D
query_1	TRUE	0.000140092	26	518	15	0.0289575	0.576923	HP:0009777	HP	Absent thumb	5098	6295	HP:0009380|HP:0009601	custom	D
query_1	TRUE	0.000194336	30	518	16	0.030888	0.533333	HP:0009380	HP	Aplasia of the fingers	5098	5930	HP:0006265	custom	D
query_1	TRUE	0.000286042	27	518	15	0.0289575	0.555556	HP:0025065	HP	Abnormal mean corpuscular volume	5098	9540	HP:0001877	custom	D
query_1	TRUE	0.000341406	47	518	20	0.03861	0.425532	HP:0002863	HP	Myelodysplasia	5098	2079	HP:0004377	custom	D
query_1	TRUE	0.000611477	44	518	19	0.0366795	0.431818	HP:0009778	HP	Short thumb	5098	6296	HP:0009381|HP:0009601	custom	D
query_1	TRUE	0.00160886	26	518	14	0.027027	0.538462	HP:0004312	HP	Abnormal reticulocyte morphology	5098	3022	HP:0001877	custom	D
query_1	TRUE	0.00333635	35	518	16	0.030888	0.457143	HP:0006749	HP	Malignant gastrointestinal tract tumors	5098	4426	HP:0007378	custom	D
query_1	TRUE	0.00333635	35	518	16	0.030888	0.457143	HP:0002672	HP	Gastrointestinal carcinoma	5098	1944	HP:0006749	custom	D
query_1	TRUE	0.00393523	53	518	20	0.03861	0.377358	HP:0009601	HP	Aplasia/Hypoplasia of the thumb	5098	6139	HP:0001172|HP:0006265	custom	D
query_1	TRUE	0.0154897	34	518	15	0.0289575	0.441176	HP:0001789	HP	Hydrops fetalis	5098	1303	HP:0000969|HP:0034058	custom	D
query_1	TRUE	0.0154897	34	518	15	0.0289575	0.441176	HP:0001972	HP	Macrocytic anemia	5098	1443	HP:0010972	custom	D
query_1	TRUE	0.0159203	57	518	20	0.03861	0.350877	HP:0001909	HP	Leukemia	5098	1393	HP:0001881|HP:0004377	custom	D
query_1	TRUE	0.0160061	62	518	21	0.0405405	0.33871	HP:0010972	HP	Anemia of inadequate production	5098	7416	HP:0001903	custom	D
query_1	TRUE	0.017225	43	518	17	0.0328185	0.395349	HP:0001882	HP	Leukopenia	5098	1369	HP:0011893	custom	D
query_1	TRUE	0.0272473	31	518	14	0.027027	0.451613	HP:0001087	HP	Developmental glaucoma	5098	853	HP:0000501|HP:0007700	custom	D
query_1	TRUE	0.0294141	91	518	26	0.0501931	0.285714	HP:0100736	HP	Abnormal soft palate morphology	5098	15520	HP:0000174	custom	D
query_1	TRUE	0.0300511	80	518	24	0.046332	0.3	HP:0004377	HP	Hematological neoplasm	5098	3077	HP:0001871|HP:0011793	custom	D
query_1	TRUE	0.0302364	59	518	20	0.03861	0.338983	HP:0000085	HP	Horseshoe kidney	5098	78	HP:0100542	custom	D
query_1	TRUE	0.033507	75	518	23	0.0444015	0.306667	HP:0000185	HP	Cleft soft palate	5098	159	HP:0000175|HP:0100736	custom	D
query_1	TRUE	0.0350342	115	518	30	0.0579151	0.26087	HP:0011875	HP	Abnormal platelet morphology	5098	8295	HP:0001872	custom	D
query_1	TRUE	0.0382872	36	518	15	0.0289575	0.416667	HP:0001421	HP	Abnormality of the musculature of the hand	5098	1067	HP:0001155|HP:0001446	custom	D
query_1	TRUE	0.04038	50	518	18	0.034749	0.36	HP:0010622	HP	Neoplasm of the skeletal system	5098	7085	HP:0011793|HP:0011842	custom	D
query_1	TRUE	1.106e-20	89	518	48	0.0926641	0.539326	KEGG:03010	KEGG	Ribosome	5098	207	KEGG:00000	custom	D
query_1	TRUE	1.66933e-13	103	518	44	0.0849421	0.427184	KEGG:03040	KEGG	Spliceosome	5098	214	KEGG:00000	custom	D
query_1	TRUE	0.00012253	1600	518	223	0.430502	0.139375	KEGG:00000	KEGG	KEGG root term	5098	1		custom	D
query_1	TRUE	1.03316e-37	361	518	128	0.247104	0.354571	REAC:R-DRE-8953854	REAC	Metabolism of RNA	5098	777	REAC:0000000	custom	D
query_1	TRUE	9.96778e-35	75	518	55	0.106178	0.733333	REAC:R-DRE-1799339	REAC	SRP-dependent cotranslational protein targeting to membrane	5098	1290	REAC:R-DRE-72766	custom	D
query_1	TRUE	2.5725e-33	75	518	54	0.104247	0.72	REAC:R-DRE-975956	REAC	Nonsense Mediated Decay (NMD) independent of the Exon Junction Complex (EJC)	5098	904	REAC:R-DRE-927802	custom	D
query_1	TRUE	9.64456e-33	79	518	55	0.106178	0.696203	REAC:R-DRE-72689	REAC	Formation of a pool of free 40S subunits	5098	488	REAC:R-DRE-72737	custom	D
query_1	TRUE	1.05554e-32	91	518	59	0.1139	0.648352	REAC:R-DRE-72737	REAC	Cap-dependent Translation Initiation	5098	226	REAC:R-DRE-72613	custom	D
query_1	TRUE	1.05554e-32	91	518	59	0.1139	0.648352	REAC:R-DRE-72613	REAC	Eukaryotic Translation Initiation	5098	438	REAC:R-DRE-72766	custom	D
query_1	TRUE	3.03359e-32	86	518	57	0.110039	0.662791	REAC:R-DRE-927802	REAC	Nonsense-Mediated Decay (NMD)	5098	905	REAC:R-DRE-8953854	custom	D
query_1	TRUE	3.03359e-32	86	518	57	0.110039	0.662791	REAC:R-DRE-975957	REAC	Nonsense Mediated Decay (NMD) enhanced by the Exon Junction Complex (EJC)	5098	903	REAC:R-DRE-927802	custom	D
query_1	TRUE	8.003e-32	87	518	57	0.110039	0.655172	REAC:R-DRE-156827	REAC	L13a-mediated translational silencing of Ceruloplasmin expression	5098	728	REAC:R-DRE-72613	custom	D
query_1	TRUE	2.06663e-31	88	518	57	0.110039	0.647727	REAC:R-DRE-72706	REAC	GTP hydrolysis and joining of the 60S ribosomal subunit	5098	545	REAC:R-DRE-72737	custom	D
query_1	TRUE	1.31803e-21	149	518	64	0.123552	0.42953	REAC:R-DRE-72766	REAC	Translation	5098	1556	REAC:R-DRE-392499	custom	D
query_1	TRUE	1.87109e-15	128	518	52	0.100386	0.40625	REAC:R-DRE-72163	REAC	mRNA Splicing - Major Pathway	5098	1649	REAC:R-DRE-72172	custom	D
query_1	TRUE	6.4923e-15	131	518	52	0.100386	0.396947	REAC:R-DRE-72172	REAC	mRNA Splicing	5098	1648	REAC:R-DRE-72203	custom	D
query_1	TRUE	2.46702e-12	157	518	54	0.104247	0.343949	REAC:R-DRE-72203	REAC	Processing of Capped Intron-Containing Pre-mRNA	5098	1048	REAC:R-DRE-8953854	custom	D
query_1	TRUE	1.99627e-11	49	518	28	0.0540541	0.571429	REAC:R-DRE-72662	REAC	Activation of the mRNA upon binding of the cap-binding complex and eIFs, and subsequent binding to 43S	5098	67	REAC:R-DRE-72737	custom	D
query_1	TRUE	1.17695e-10	48	518	27	0.0521236	0.5625	REAC:R-DRE-72649	REAC	Translation initiation complex formation	5098	1557	REAC:R-DRE-72662	custom	D
query_1	TRUE	1.17695e-10	48	518	27	0.0521236	0.5625	REAC:R-DRE-72702	REAC	Ribosomal scanning and start codon recognition	5098	1266	REAC:R-DRE-72737	custom	D
query_1	TRUE	4.56348e-10	43	518	25	0.0482625	0.581395	REAC:R-DRE-72695	REAC	Formation of the ternary complex, and subsequently, the 43S complex	5098	497	REAC:R-DRE-72737	custom	D
query_1	TRUE	6.95396e-08	525	518	104	0.200772	0.198095	REAC:R-DRE-392499	REAC	Metabolism of proteins	5098	792	REAC:0000000	custom	D
query_1	TRUE	5.07821e-06	82	518	30	0.0579151	0.365854	REAC:R-DRE-72312	REAC	rRNA processing	5098	1667	REAC:R-DRE-8953854	custom	D
query_1	TRUE	5.07821e-06	82	518	30	0.0579151	0.365854	REAC:R-DRE-8868773	REAC	rRNA processing in the nucleus and cytosol	5098	1668	REAC:R-DRE-72312	custom	D
query_1	TRUE	5.07821e-06	82	518	30	0.0579151	0.365854	REAC:R-DRE-6791226	REAC	Major pathway of rRNA processing in the nucleolus and cytosol	5098	772	REAC:R-DRE-8868773	custom	D
query_1	TRUE	0.000142191	1955	518	261	0.503861	0.133504	REAC:0000000	REAC	REACTOME root term	5098	1672		custom	D
query_1	TRUE	0.00842532	311	518	61	0.117761	0.196141	REAC:R-DRE-73857	REAC	RNA Polymerase II Transcription	5098	1135	REAC:R-DRE-74160	custom	D
query_1	TRUE	0.0127984	358	518	67	0.129344	0.187151	REAC:R-DRE-74160	REAC	Gene expression (Transcription)	5098	557	REAC:0000000	custom	D
query_1	TRUE	0.021013	39	518	16	0.030888	0.410256	REAC:R-DRE-72187	REAC	mRNA 3'-end processing	5098	1643	REAC:R-DRE-72203	custom	D
query_1	TRUE	0.021013	39	518	16	0.030888	0.410256	REAC:R-DRE-73856	REAC	RNA Polymerase II Transcription Termination	5098	1140	REAC:R-DRE-73857	custom	D
query_1	TRUE	0.0367078	70	518	22	0.042471	0.314286	REAC:R-DRE-8878171	REAC	Transcriptional regulation by RUNX1	5098	1548	REAC:R-DRE-212436	custom	D
query_1	TRUE	2.23498e-12	5613	221	111	0.502262	0.0197755	GO:0010467	GO:BP	gene expression	21982	4644	GO:0043170	transcriptome	A
query_1	TRUE	2.52726e-12	6296	221	119	0.538462	0.0189009	GO:0034641	GO:BP	cellular nitrogen compound metabolic process	21982	9987	GO:0006807|GO:0044237	transcriptome	A
query_1	TRUE	6.11411e-12	9753	221	155	0.701357	0.0158925	GO:0044237	GO:BP	cellular metabolic process	21982	12666	GO:0008152|GO:0009987	transcriptome	A
query_1	TRUE	1.02709e-09	193	221	18	0.081448	0.0932642	GO:0042254	GO:BP	ribosome biogenesis	21982	11616	GO:0022613	transcriptome	A
query_1	TRUE	6.60806e-09	135	221	15	0.0678733	0.111111	GO:0006364	GO:BP	rRNA processing	21982	2358	GO:0016072|GO:0034470|GO:0042254	transcriptome	A
query_1	TRUE	7.12165e-09	9742	221	148	0.669683	0.015192	GO:0043170	GO:BP	macromolecule metabolic process	21982	12167	GO:0071704	transcriptome	A
query_1	TRUE	1.404e-08	10120	221	151	0.683258	0.0149209	GO:0006807	GO:BP	nitrogen compound metabolic process	21982	2759	GO:0008152	transcriptome	A
query_1	TRUE	2.06774e-08	146	221	15	0.0678733	0.10274	GO:0016072	GO:BP	rRNA metabolic process	21982	5665	GO:0034660	transcriptome	A
query_1	TRUE	5.51062e-08	11865	221	166	0.751131	0.0139907	GO:0008152	GO:BP	metabolic process	21982	3527	GO:0008150	transcriptome	A
query_1	TRUE	6.55469e-08	10705	221	155	0.701357	0.0144792	GO:0044238	GO:BP	primary metabolic process	21982	12667	GO:0008152	transcriptome	A
query_1	TRUE	7.25609e-08	4653	221	89	0.402715	0.0191274	GO:0016070	GO:BP	RNA metabolic process	21982	5663	GO:0090304	transcriptome	A
query_1	TRUE	7.41399e-08	5141	221	95	0.429864	0.0184789	GO:0090304	GO:BP	nucleic acid metabolic process	21982	21289	GO:0006139|GO:0043170	transcriptome	A
query_1	TRUE	1.34292e-07	5611	221	100	0.452489	0.0178221	GO:0006139	GO:BP	nucleobase-containing compound metabolic process	21982	2162	GO:0006725|GO:0034641|GO:0044238|GO:0046483|GO:1901360	transcriptome	A
query_1	TRUE	1.57193e-07	3857	221	78	0.352941	0.020223	GO:0044271	GO:BP	cellular nitrogen compound biosynthetic process	21982	12686	GO:0034641|GO:0044249	transcriptome	A
query_1	TRUE	1.85652e-07	5726	221	101	0.457014	0.0176388	GO:0046483	GO:BP	heterocycle metabolic process	21982	14140	GO:0044237	transcriptome	A
query_1	TRUE	2.21992e-07	5743	221	101	0.457014	0.0175866	GO:0006725	GO:BP	cellular aromatic compound metabolic process	21982	2688	GO:0044237	transcriptome	A
query_1	TRUE	6.27152e-07	2166	221	53	0.239819	0.0244691	GO:0044260	GO:BP	cellular macromolecule metabolic process	21982	12680	GO:0043170|GO:0044237	transcriptome	A
query_1	TRUE	6.41697e-07	5846	221	101	0.457014	0.0172768	GO:1901360	GO:BP	organic cyclic compound metabolic process	21982	24652	GO:0071704	transcriptome	A
query_1	TRUE	6.84557e-07	482	221	23	0.104072	0.0477178	GO:0006412	GO:BP	translation	21982	2399	GO:0010467|GO:0019538|GO:0034645|GO:0043043	transcriptome	A
query_1	TRUE	7.62756e-07	573	221	25	0.113122	0.04363	GO:0043604	GO:BP	amide biosynthetic process	21982	12415	GO:0043603|GO:0044271	transcriptome	A
query_1	TRUE	7.83374e-07	3833	221	76	0.343891	0.0198278	GO:0009059	GO:BP	macromolecule biosynthetic process	21982	3658	GO:0043170|GO:1901576	transcriptome	A
query_1	TRUE	8.02865e-07	486	221	23	0.104072	0.0473251	GO:0043043	GO:BP	peptide biosynthetic process	21982	12085	GO:0006518|GO:0043604|GO:1901566	transcriptome	A
query_1	TRUE	1.99208e-06	269	221	17	0.0769231	0.063197	GO:0034470	GO:BP	ncRNA processing	21982	9927	GO:0006396|GO:0034660	transcriptome	A
query_1	TRUE	2.59461e-06	11459	221	158	0.714932	0.0137883	GO:0071704	GO:BP	organic substance metabolic process	21982	19658	GO:0008152	transcriptome	A
query_1	TRUE	2.08621e-05	355	221	18	0.081448	0.0507042	GO:0034660	GO:BP	ncRNA metabolic process	21982	10000	GO:0016070	transcriptome	A
query_1	TRUE	2.66713e-05	4546	221	81	0.366516	0.0178179	GO:0044249	GO:BP	cellular biosynthetic process	21982	12674	GO:0009058|GO:0044237	transcriptome	A
query_1	TRUE	3.35478e-05	593	221	23	0.104072	0.0387858	GO:0006518	GO:BP	peptide metabolic process	21982	2488	GO:0043603|GO:1901564	transcriptome	A
query_1	TRUE	4.90433e-05	4689	221	82	0.371041	0.0174877	GO:0009058	GO:BP	biosynthetic process	21982	3657	GO:0008152	transcriptome	A
query_1	TRUE	6.08928e-05	4629	221	81	0.366516	0.0174984	GO:1901576	GO:BP	organic substance biosynthetic process	21982	24851	GO:0009058|GO:0071704	transcriptome	A
query_1	TRUE	0.000101355	787	221	26	0.117647	0.0330368	GO:0022613	GO:BP	ribonucleoprotein complex biogenesis	21982	7600	GO:0044085	transcriptome	A
query_1	TRUE	0.000233358	767	221	25	0.113122	0.0325945	GO:0043603	GO:BP	cellular amide metabolic process	21982	12414	GO:0034641	transcriptome	A
query_1	TRUE	0.00116893	895	221	26	0.117647	0.0290503	GO:0007049	GO:BP	cell cycle	21982	2959	GO:0009987	transcriptome	A
query_1	TRUE	0.00143146	847	221	25	0.113122	0.0295159	GO:0034645	GO:BP	cellular macromolecule biosynthetic process	21982	9991	GO:0009059|GO:0044249|GO:0044260	transcriptome	A
query_1	TRUE	0.00299408	41	221	6	0.0271493	0.146341	GO:0042274	GO:BP	ribosomal small subunit biogenesis	21982	11630	GO:0022613|GO:0042254	transcriptome	A
query_1	TRUE	0.00400313	1533	221	35	0.158371	0.0228311	GO:0006396	GO:BP	RNA processing	21982	2384	GO:0010467|GO:0016070	transcriptome	A
query_1	TRUE	0.00503607	68	221	7	0.0316742	0.102941	GO:0006119	GO:BP	oxidative phosphorylation	21982	2145	GO:0009060	transcriptome	A
query_1	TRUE	0.00932122	1259	221	30	0.135747	0.0238284	GO:1901566	GO:BP	organonitrogen compound biosynthetic process	21982	24842	GO:1901564|GO:1901576	transcriptome	A
query_1	TRUE	0.0105528	30	221	5	0.0226244	0.166667	GO:0030490	GO:BP	maturation of SSU-rRNA	21982	7865	GO:0006364|GO:0042274	transcriptome	A
query_1	TRUE	0.011029	51	221	6	0.0271493	0.117647	GO:0042775	GO:BP	mitochondrial ATP synthesis coupled electron transport	21982	11929	GO:0042773	transcriptome	A
query_1	TRUE	0.0159409	675	221	20	0.0904977	0.0296296	GO:0044265	GO:BP	cellular macromolecule catabolic process	21982	12683	GO:0009057|GO:0044248|GO:0044260	transcriptome	A
query_1	TRUE	0.0190693	56	221	6	0.0271493	0.107143	GO:0042773	GO:BP	ATP synthesis coupled electron transport	21982	11927	GO:0006119|GO:0022904	transcriptome	A
query_1	TRUE	0.0221345	3321	221	57	0.257919	0.0171635	GO:0019438	GO:BP	aromatic compound biosynthetic process	21982	6669	GO:0006725|GO:0044249	transcriptome	A
query_1	TRUE	0.0237387	277	221	12	0.0542986	0.0433213	GO:1903047	GO:BP	mitotic cell cycle process	21982	26147	GO:0000278|GO:0022402	transcriptome	A
query_1	TRUE	0.0239565	3330	221	57	0.257919	0.0171171	GO:0018130	GO:BP	heterocycle biosynthetic process	21982	6010	GO:0044249|GO:0046483	transcriptome	A
query_1	TRUE	0.0245826	3253	221	56	0.253394	0.0172149	GO:0034654	GO:BP	nucleobase-containing compound biosynthetic process	21982	9996	GO:0006139|GO:0018130|GO:0019438|GO:0044271|GO:1901362	transcriptome	A
query_1	TRUE	0.025084	2939	221	52	0.235294	0.0176931	GO:0097659	GO:BP	nucleic acid-templated transcription	21982	21881	GO:0010467|GO:0032774	transcriptome	A
query_1	TRUE	0.025084	2939	221	52	0.235294	0.0176931	GO:0006351	GO:BP	DNA-templated transcription	21982	2346	GO:0097659	transcriptome	A
query_1	TRUE	0.0265182	2945	221	52	0.235294	0.017657	GO:0032774	GO:BP	RNA biosynthetic process	21982	9008	GO:0009059|GO:0016070|GO:0034654	transcriptome	A
query_1	TRUE	0.0402172	3716	221	61	0.276018	0.0164155	GO:0080090	GO:BP	regulation of primary metabolic process	21982	20830	GO:0019222|GO:0044238	transcriptome	A
query_1	TRUE	0.0403188	2221	221	42	0.190045	0.0189104	GO:0044085	GO:BP	cellular component biogenesis	21982	12609	GO:0071840	transcriptome	A
query_1	TRUE	0.0425675	3397	221	57	0.257919	0.0167795	GO:1901362	GO:BP	organic cyclic compound biosynthetic process	21982	24654	GO:1901360|GO:1901576	transcriptome	A
query_1	TRUE	0.0494101	558	221	17	0.0769231	0.0304659	GO:0000278	GO:BP	mitotic cell cycle	21982	118	GO:0007049	transcriptome	A
query_1	TRUE	3.21852e-23	12955	203	190	0.935961	0.0146662	GO:0005622	GO:CC	intracellular anatomical structure	20823	282	GO:0110165	transcriptome	A
query_1	TRUE	2.85889e-20	10782	203	171	0.842365	0.0158598	GO:0043229	GO:CC	intracellular organelle	20823	2123	GO:0005622|GO:0043226	transcriptome	A
query_1	TRUE	4.80838e-20	5412	203	118	0.581281	0.0218034	GO:0005634	GO:CC	nucleus	20823	293	GO:0043231	transcriptome	A
query_1	TRUE	5.03663e-19	11009	203	171	0.842365	0.0155327	GO:0043226	GO:CC	organelle	20823	2120	GO:0110165	transcriptome	A
query_1	TRUE	5.35492e-19	8283	203	147	0.724138	0.0177472	GO:0043231	GO:CC	intracellular membrane-bounded organelle	20823	2125	GO:0043227|GO:0043229	transcriptome	A
query_1	TRUE	1.32144e-17	8526	203	147	0.724138	0.0172414	GO:0043227	GO:CC	membrane-bounded organelle	20823	2121	GO:0043226	transcriptome	A
query_1	TRUE	1.9131e-11	1213	203	43	0.211823	0.0354493	GO:0043233	GO:CC	organelle lumen	20823	2127	GO:0031974|GO:0043226	transcriptome	A
query_1	TRUE	1.9131e-11	1213	203	43	0.211823	0.0354493	GO:0070013	GO:CC	intracellular organelle lumen	20823	2713	GO:0043229|GO:0043233	transcriptome	A
query_1	TRUE	1.9131e-11	1213	203	43	0.211823	0.0354493	GO:0031974	GO:CC	membrane-enclosed lumen	20823	1443	GO:0110165	transcriptome	A
query_1	TRUE	3.95318e-10	1001	203	37	0.182266	0.036963	GO:0031981	GO:CC	nuclear lumen	20823	1449	GO:0005634|GO:0070013	transcriptome	A
query_1	TRUE	9.84477e-10	1195	203	40	0.197044	0.0334728	GO:1902494	GO:CC	catalytic complex	20823	4010	GO:0032991	transcriptome	A
query_1	TRUE	2.1997e-08	4398	203	83	0.408867	0.0188722	GO:0032991	GO:CC	protein-containing complex	20823	1567	GO:0005575	transcriptome	A
query_1	TRUE	1.80293e-07	138	203	13	0.0640394	0.0942029	GO:0044391	GO:CC	ribosomal subunit	20823	2327	GO:0005840|GO:1990904	transcriptome	A
query_1	TRUE	1.02742e-06	80	203	10	0.0492611	0.125	GO:0022626	GO:CC	cytosolic ribosome	20823	1013	GO:0005829|GO:0005840	transcriptome	A
query_1	TRUE	1.35214e-06	563	203	23	0.1133	0.0408526	GO:0005654	GO:CC	nucleoplasm	20823	310	GO:0031981|GO:0110165	transcriptome	A
query_1	TRUE	2.70957e-06	634	203	24	0.118227	0.0378549	GO:0140535	GO:CC	intracellular protein-containing complex	20823	3962	GO:0032991	transcriptome	A
query_1	TRUE	5.32116e-05	46	203	7	0.0344828	0.152174	GO:0030684	GO:CC	preribosome	20823	1135	GO:1990904	transcriptome	A
query_1	TRUE	0.000133285	3726	203	65	0.320197	0.017445	GO:0043228	GO:CC	non-membrane-bounded organelle	20823	2122	GO:0043226	transcriptome	A
query_1	TRUE	0.000133285	3726	203	65	0.320197	0.017445	GO:0043232	GO:CC	intracellular non-membrane-bounded organelle	20823	2126	GO:0043228|GO:0043229	transcriptome	A
query_1	TRUE	0.000171762	207	203	12	0.0591133	0.057971	GO:0098798	GO:CC	mitochondrial protein-containing complex	20823	3622	GO:0005739|GO:0032991	transcriptome	A
query_1	TRUE	0.000172584	1033	203	28	0.137931	0.0271055	GO:1990904	GO:CC	ribonucleoprotein complex	20823	4450	GO:0032991	transcriptome	A
query_1	TRUE	0.00147888	606	203	19	0.0935961	0.0313531	GO:1990234	GO:CC	transferase complex	20823	4216	GO:1902494	transcriptome	A
query_1	TRUE	0.00185237	77	203	7	0.0344828	0.0909091	GO:0005746	GO:CC	mitochondrial respirasome	20823	391	GO:0005743|GO:0070469	transcriptome	A
query_1	TRUE	0.00259009	932	203	24	0.118227	0.0257511	GO:0005829	GO:CC	cytosol	20823	468	GO:0005737|GO:0110165	transcriptome	A
query_1	TRUE	0.00259184	81	203	7	0.0344828	0.0864198	GO:0098803	GO:CC	respiratory chain complex	20823	3626	GO:0070469|GO:0098796	transcriptome	A
query_1	TRUE	0.00259184	81	203	7	0.0344828	0.0864198	GO:0015934	GO:CC	large ribosomal subunit	20823	837	GO:0044391	transcriptome	A
query_1	TRUE	0.00281056	82	203	7	0.0344828	0.0853659	GO:0070469	GO:CC	respirasome	20823	2818	GO:0016020|GO:0110165	transcriptome	A
query_1	TRUE	0.00289671	33	203	5	0.0246305	0.151515	GO:0022627	GO:CC	cytosolic small ribosomal subunit	20823	1014	GO:0015935|GO:0022626	transcriptome	A
query_1	TRUE	0.0031329	115	203	8	0.0394089	0.0695652	GO:0005819	GO:CC	spindle	20823	459	GO:0015630|GO:0043232	transcriptome	A
query_1	TRUE	0.00313665	56	203	6	0.0295567	0.107143	GO:0015935	GO:CC	small ribosomal subunit	20823	838	GO:0044391	transcriptome	A
query_1	TRUE	0.00762022	509	203	16	0.0788177	0.0314342	GO:0015630	GO:CC	microtubule cytoskeleton	20823	836	GO:0005856	transcriptome	A
query_1	TRUE	0.00893858	133	203	8	0.0394089	0.0601504	GO:0098800	GO:CC	inner mitochondrial membrane protein complex	20823	3624	GO:0005743|GO:0098796|GO:0098798	transcriptome	A
query_1	TRUE	0.00992344	6976	203	95	0.46798	0.0136181	GO:0005737	GO:CC	cytoplasm	20823	383	GO:0005622|GO:0110165	transcriptome	A
query_1	TRUE	0.0167608	47	203	5	0.0246305	0.106383	GO:0022625	GO:CC	cytosolic large ribosomal subunit	20823	1012	GO:0015934|GO:0022626	transcriptome	A
query_1	TRUE	0.0171769	25	203	4	0.0197044	0.16	GO:0005751	GO:CC	mitochondrial respiratory chain complex IV	20823	395	GO:0005746|GO:0045277|GO:0098800	transcriptome	A
query_1	TRUE	0.018406	1332	203	28	0.137931	0.021021	GO:0140513	GO:CC	nuclear protein-containing complex	20823	3959	GO:0005634|GO:0032991	transcriptome	A
query_1	TRUE	0.0312815	29	203	4	0.0197044	0.137931	GO:0045277	GO:CC	respiratory chain complex IV	20823	2478	GO:0070069|GO:0098803	transcriptome	A
query_1	TRUE	0.0321578	404	203	13	0.0640394	0.0321782	GO:0005730	GO:CC	nucleolus	20823	376	GO:0031981|GO:0043232	transcriptome	A
query_1	TRUE	0.040438	88	203	6	0.0295567	0.0681818	GO:0098687	GO:CC	chromosomal region	20823	3605	GO:0005694|GO:0110165	transcriptome	A
query_1	TRUE	0.0474993	214	203	9	0.044335	0.0420561	GO:0005874	GO:CC	microtubule	20823	503	GO:0015630|GO:0099513	transcriptome	A
query_1	TRUE	2.25071e-10	4489	211	83	0.393365	0.0184896	GO:0003676	GO:MF	nucleic acid binding	24630	401	GO:0097159|GO:1901363	transcriptome	A
query_1	TRUE	1.2928e-06	7589	211	106	0.50237	0.0139676	GO:1901363	GO:MF	heterocyclic compound binding	24630	12066	GO:0005488	transcriptome	A
query_1	TRUE	1.86574e-06	7635	211	106	0.50237	0.0138834	GO:0097159	GO:MF	organic cyclic compound binding	24630	10273	GO:0005488	transcriptome	A
query_1	TRUE	4.20488e-05	1452	211	34	0.161137	0.023416	GO:0003723	GO:MF	RNA binding	24630	440	GO:0003676	transcriptome	A
query_1	TRUE	0.00736326	212	211	10	0.0473934	0.0471698	GO:0003729	GO:MF	mRNA binding	24630	445	GO:0003723	transcriptome	A
query_1	TRUE	0.0167615	570	211	16	0.0758294	0.0280702	GO:0140640	GO:MF	catalytic activity, acting on a nucleic acid	24630	11900	GO:0003824	transcriptome	A
query_1	TRUE	2.36901e-08	104	101	15	0.148515	0.144231	KEGG:03010	KEGG	Ribosome	5355	207	KEGG:00000	transcriptome	A
query_1	TRUE	0.0143281	118	101	9	0.0891089	0.0762712	KEGG:03040	KEGG	Spliceosome	5355	214	KEGG:00000	transcriptome	A
query_1	TRUE	1.9755e-15	509	126	41	0.325397	0.0805501	REAC:R-DRE-8953854	REAC	Metabolism of RNA	7340	777	REAC:0000000	transcriptome	A
query_1	TRUE	1.35233e-08	111	126	16	0.126984	0.144144	REAC:R-DRE-72312	REAC	rRNA processing	7340	1667	REAC:R-DRE-8953854	transcriptome	A
query_1	TRUE	1.35233e-08	111	126	16	0.126984	0.144144	REAC:R-DRE-6791226	REAC	Major pathway of rRNA processing in the nucleolus and cytosol	7340	772	REAC:R-DRE-8868773	transcriptome	A
query_1	TRUE	1.35233e-08	111	126	16	0.126984	0.144144	REAC:R-DRE-8868773	REAC	rRNA processing in the nucleus and cytosol	7340	1668	REAC:R-DRE-72312	transcriptome	A
query_1	TRUE	4.19088e-07	750	126	37	0.293651	0.0493333	REAC:R-DRE-74160	REAC	Gene expression (Transcription)	7340	557	REAC:0000000	transcriptome	A
query_1	TRUE	1.81612e-05	230	126	18	0.142857	0.0782609	REAC:R-DRE-72766	REAC	Translation	7340	1556	REAC:R-DRE-392499	transcriptome	A
query_1	TRUE	2.14459e-05	96	126	12	0.0952381	0.125	REAC:R-DRE-72689	REAC	Formation of a pool of free 40S subunits	7340	488	REAC:R-DRE-72737	transcriptome	A
query_1	TRUE	3.58958e-05	656	126	31	0.246032	0.0472561	REAC:R-DRE-73857	REAC	RNA Polymerase II Transcription	7340	1135	REAC:R-DRE-74160	transcriptome	A
query_1	TRUE	7.66789e-05	467	126	25	0.198413	0.0535332	REAC:R-DRE-1640170	REAC	Cell Cycle	7340	240	REAC:0000000	transcriptome	A
query_1	TRUE	8.04444e-05	108	126	12	0.0952381	0.111111	REAC:R-DRE-156827	REAC	L13a-mediated translational silencing of Ceruloplasmin expression	7340	728	REAC:R-DRE-72613	transcriptome	A
query_1	TRUE	8.7073e-05	89	126	11	0.0873016	0.123596	REAC:R-DRE-1799339	REAC	SRP-dependent cotranslational protein targeting to membrane	7340	1290	REAC:R-DRE-72766	transcriptome	A
query_1	TRUE	8.90944e-05	109	126	12	0.0952381	0.110092	REAC:R-DRE-72706	REAC	GTP hydrolysis and joining of the 60S ribosomal subunit	7340	545	REAC:R-DRE-72737	transcriptome	A
query_1	TRUE	9.85637e-05	110	126	12	0.0952381	0.109091	REAC:R-DRE-927802	REAC	Nonsense-Mediated Decay (NMD)	7340	905	REAC:R-DRE-8953854	transcriptome	A
query_1	TRUE	9.85637e-05	110	126	12	0.0952381	0.109091	REAC:R-DRE-975957	REAC	Nonsense Mediated Decay (NMD) enhanced by the Exon Junction Complex (EJC)	7340	903	REAC:R-DRE-927802	transcriptome	A
query_1	TRUE	0.000109611	91	126	11	0.0873016	0.120879	REAC:R-DRE-975956	REAC	Nonsense Mediated Decay (NMD) independent of the Exon Junction Complex (EJC)	7340	904	REAC:R-DRE-927802	transcriptome	A
query_1	TRUE	0.000136446	415	126	23	0.18254	0.0554217	REAC:R-DRE-69278	REAC	Cell Cycle, Mitotic	7340	242	REAC:R-DRE-1640170	transcriptome	A
query_1	TRUE	0.000194027	117	126	12	0.0952381	0.102564	REAC:R-DRE-72613	REAC	Eukaryotic Translation Initiation	7340	438	REAC:R-DRE-72766	transcriptome	A
query_1	TRUE	0.000194027	117	126	12	0.0952381	0.102564	REAC:R-DRE-72737	REAC	Cap-dependent Translation Initiation	7340	226	REAC:R-DRE-72613	transcriptome	A
query_1	TRUE	0.000492733	85	126	10	0.0793651	0.117647	REAC:R-DRE-453276	REAC	Regulation of mitotic cell cycle	7340	1234	REAC:R-DRE-69278	transcriptome	A
query_1	TRUE	0.000492733	85	126	10	0.0793651	0.117647	REAC:R-DRE-174143	REAC	APC/C-mediated degradation of cell cycle proteins	7340	13	REAC:R-DRE-453276	transcriptome	A
query_1	TRUE	0.000682609	561	126	26	0.206349	0.0463458	REAC:R-DRE-212436	REAC	Generic Transcription Pathway	7340	559	REAC:R-DRE-73857	transcriptome	A
query_1	TRUE	0.000933768	300	126	18	0.142857	0.06	REAC:R-DRE-68886	REAC	M Phase	7340	751	REAC:R-DRE-69278	transcriptome	A
query_1	TRUE	0.00109082	39	126	7	0.0555556	0.179487	REAC:R-DRE-6791312	REAC	TP53 Regulates Transcription of Cell Cycle Genes	7340	1472	REAC:R-DRE-3700989	transcriptome	A
query_1	TRUE	0.00123895	246	126	16	0.126984	0.0650407	REAC:R-DRE-69620	REAC	Cell Cycle Checkpoints	7340	241	REAC:R-DRE-1640170	transcriptome	A
query_1	TRUE	0.00162042	168	126	13	0.103175	0.077381	REAC:R-DRE-2467813	REAC	Separation of Sister Chromatids	7340	1328	REAC:R-DRE-68882	transcriptome	A
query_1	TRUE	0.00196955	171	126	13	0.103175	0.0760234	REAC:R-DRE-68882	REAC	Mitotic Anaphase	7340	828	REAC:R-DRE-2555396	transcriptome	A
query_1	TRUE	0.00196955	171	126	13	0.103175	0.0760234	REAC:R-DRE-2555396	REAC	Mitotic Metaphase and Anaphase	7340	831	REAC:R-DRE-68886	transcriptome	A
query_1	TRUE	0.0025212	260	126	16	0.126984	0.0615385	REAC:R-DRE-3700989	REAC	Transcriptional Regulation by TP53	7340	1543	REAC:R-DRE-212436	transcriptome	A
query_1	TRUE	0.0070351	70	126	8	0.0634921	0.114286	REAC:R-DRE-174178	REAC	APC/C:Cdh1 mediated degradation of Cdc20 and other APC/C:Cdh1 targeted proteins in late mitosis/early G1	7340	17	REAC:R-DRE-174143	transcriptome	A
query_1	TRUE	0.00895674	53	126	7	0.0555556	0.132075	REAC:R-DRE-72695	REAC	Formation of the ternary complex, and subsequently, the 43S complex	7340	497	REAC:R-DRE-72737	transcriptome	A
query_1	TRUE	0.00911189	94	126	9	0.0714286	0.0957447	REAC:R-DRE-69618	REAC	Mitotic Spindle Checkpoint	7340	835	REAC:R-DRE-69620	transcriptome	A
query_1	TRUE	0.0117028	75	126	8	0.0634921	0.106667	REAC:R-DRE-176814	REAC	Activation of APC/C and APC/C:Cdc20 mediated degradation of mitotic proteins	7340	44	REAC:R-DRE-174143	transcriptome	A
query_1	TRUE	0.0130643	204	126	13	0.103175	0.0637255	REAC:R-DRE-72203	REAC	Processing of Capped Intron-Containing Pre-mRNA	7340	1048	REAC:R-DRE-8953854	transcriptome	A
query_1	TRUE	0.0187171	80	126	8	0.0634921	0.1	REAC:R-DRE-176408	REAC	Regulation of APC/C activators between G1/S and early anaphase	7340	1187	REAC:R-DRE-174143	transcriptome	A
query_1	TRUE	0.0226258	61	126	7	0.0555556	0.114754	REAC:R-DRE-72649	REAC	Translation initiation complex formation	7340	1557	REAC:R-DRE-72662	transcriptome	A
query_1	TRUE	0.0226258	61	126	7	0.0555556	0.114754	REAC:R-DRE-72702	REAC	Ribosomal scanning and start codon recognition	7340	1266	REAC:R-DRE-72737	transcriptome	A
query_1	TRUE	0.0251458	62	126	7	0.0555556	0.112903	REAC:R-DRE-72662	REAC	Activation of the mRNA upon binding of the cap-binding complex and eIFs, and subsequent binding to 43S	7340	67	REAC:R-DRE-72737	transcriptome	A
query_1	TRUE	0.025467	107	126	9	0.0714286	0.0841121	REAC:R-DRE-2500257	REAC	Resolution of Sister Chromatid Cohesion	7340	1254	REAC:R-DRE-68877	transcriptome	A
query_1	TRUE	0.0273849	108	126	9	0.0714286	0.0833333	REAC:R-DRE-5663220	REAC	RHO GTPases Activate Formins	7340	1095	REAC:R-DRE-195258	transcriptome	A
query_1	TRUE	0.0329825	164	126	11	0.0873016	0.0670732	REAC:R-DRE-69275	REAC	G2/M Transition	7340	527	REAC:R-DRE-453274	transcriptome	A
query_1	TRUE	0.0367649	166	126	11	0.0873016	0.0662651	REAC:R-DRE-453274	REAC	Mitotic G2-G2/M phases	7340	830	REAC:R-DRE-69278	transcriptome	A
query_1	TRUE	2.27948e-05	1181	284	111	0.390845	0.0939881	GO:0010467	GO:BP	gene expression	5098	4644	GO:0043170	custom	A
query_1	TRUE	0.00257193	942	284	89	0.31338	0.0944798	GO:0016070	GO:BP	RNA metabolic process	5098	5663	GO:0090304	custom	A
query_1	TRUE	0.00643625	1423	284	119	0.419014	0.0836261	GO:0034641	GO:BP	cellular nitrogen compound metabolic process	5098	9987	GO:0006807|GO:0044237	custom	A
query_1	TRUE	0.0243024	1078	284	95	0.334507	0.0881262	GO:0090304	GO:BP	nucleic acid metabolic process	5098	21289	GO:0006139|GO:0043170	custom	A
query_1	TRUE	0.0086575	1414	284	118	0.415493	0.0834512	GO:0005634	GO:CC	nucleus	5098	293	GO:0043231	custom	A
