# Supplementary material for: Cell-type-specific mRNA transcription and degradation kinetics in zebrafish embryogenesis from metabolically labeled single-cell RNA-seq
Source: Nat Commun. 2024 Apr 10;15:3104. doi: 10.1038/s41467-024-47290-9 (PMC11006943; doi:10.1038/s41467-024-47290-9)
Supplement: Supplementary file 6 — Supplementary Data 3 [file 41467_2024_47290_MOESM6_ESM.xlsx]

## Sheet: supplementary data 3
Supplementary Data 3: List of 149 genes with trajectory-specific mRNA dynamics.
A likelihood ratio test was used to define these genes and 1% FDR multiple testing correction.
cell_type	gene_name	population	neg_log10_pval	max_rsq	expression
ecto	prpf38b	maternal	3.02783	0.987754	unstable
ecto	glulb	maternal	2.26988	0.988601	unstable
ecto	mphosph10	maternal	4.1434	0.980881	unstable
ecto	ddx4	maternal	2.5088	0.840317	unstable
ecto	hnrnpa0b	maternal	8.42805	0.940486	unstable
evl	actb1	maternal	14.1501	0.983577	unstable
evl	rps2	maternal	8.43668	0.953127	stable
evl	tob1a	maternal	4.59326	0.997262	unstable
evl	lrmp	maternal	8.43668	0.970793	stable
evl	cycsb	maternal	4.9454	0.959494	stable
evl	rp2	maternal	3.37393	0.994475	stable
evl	acin1b	maternal	4.88144	0.971458	stable
evl	rps4x	maternal	7.1476	0.999086	stable
evl	gclm	maternal	5.45996	0.937869	stable
evl	eaf2	maternal	3.21527	0.977509	stable
evl	si.ch73.1a9.3	maternal	2.21612	0.995423	stable
evl	dhrs13a.2	maternal	11.0778	0.978043	unstable
evl	cuedc2	maternal	2.78037	0.995352	stable
evl	pprc1	maternal	3.85041	0.989281	stable
evl	lin28a	maternal	4.9488	0.985788	stable
evl	C20H12orf57	maternal	2.30279	0.888782	stable
evl	pfn1	maternal	21.4726	0.996067	unstable
evl	sall4	maternal	17.38	0.97791	stable
evl	hsd17b12a	maternal	2.47315	0.894579	stable
noto	si.dkey.68o6.5	maternal	3.66629	0.994315	unstable
ecto	wnt11f2	zygotic	12.7977	0.988331	slow
ecto	gadd45ba	zygotic	6.96807	0.917927	slow
ecto	foxa	zygotic	14.5356	0.927623	slow
ecto	tbxta	zygotic	5.99562	0.937807	slow
ecto	mixl1	zygotic	13.855	0.981676	slow
ecto	krt8	zygotic	7.20152	0.845277	slow
endolpm	krt4	zygotic	10.4922	0.934782	slow
endolpm	sox32	zygotic	4.16442	0.947334	fast
endolpm	mid1ip1a	zygotic	4.89712	0.856761	slow
endolpm	osr1	zygotic	2.77452	0.975399	fast
endolpm	mixl1	zygotic	3.19944	0.986709	fast
endolpm	zgc.112994	zygotic	6.1276	0.944569	fast
endolpm	krt8	zygotic	3.91297	0.925239	slow
evl	chmp2bb	zygotic	3.69162	0.971379	fast
evl	crb3b	zygotic	17.7289	0.950477	fast
evl	elf2b	zygotic	3.64406	0.805459	slow
evl	ppp1r9alb	zygotic	22.334	0.988837	fast
evl	elovl1a	zygotic	31.3263	0.997677	fast
evl	klf17	zygotic	18.4227	0.926818	fast
evl	gadd45bb	zygotic	32.9254	0.940328	fast
evl	cnn2	zygotic	14.9493	0.90463	fast
evl	si.ch73.248e21.1	zygotic	4.71344	0.811487	fast
evl	tob1a	zygotic	9.44435	0.895585	fast
evl	ppl	zygotic	23.7423	0.965213	fast
evl	waslb	zygotic	26.8704	0.946488	fast
evl	mapk12b	zygotic	2.98792	0.997057	fast
evl	apex1	zygotic	3.06337	0.885942	slow
evl	adipor2	zygotic	25.2209	0.968356	fast
evl	cd9b	zygotic	14.7347	0.971315	fast
evl	hmgn7	zygotic	2.58264	0.809274	slow
evl	ier5l	zygotic	4.7609	0.987927	fast
evl	f11r.1	zygotic	18.0086	0.971845	fast
evl	si.ch211.202f5.3	zygotic	29.8151	0.987883	fast
evl	ftr82	zygotic	33.8805	0.9521	fast
evl	her6	zygotic	18.3201	0.917156	fast
evl	krt4	zygotic	53.175	0.933162	fast
evl	nop10	zygotic	2.13996	0.910016	slow
evl	hmgb3a	zygotic	5.3261	0.894373	slow
evl	si.dkey.56m19.5	zygotic	5.75232	0.80619	slow
evl	si.dkey.112a7.4	zygotic	11.5367	0.932769	fast
evl	arl14ep	zygotic	2.0117	0.944684	slow
evl	cdh1	zygotic	10.7417	0.9711	fast
evl	zgc.56525	zygotic	7.96125	0.990429	fast
evl	CABZ01044746.1	zygotic	7.5499	0.866369	slow
evl	cebpb	zygotic	51.7587	0.93501	fast
evl	efhd2	zygotic	19.1189	0.960167	fast
evl	aplnra	zygotic	24.4563	0.961902	fast
evl	tbx16	zygotic	2.79048	0.829053	slow
evl	arl4cb	zygotic	4.44481	0.98512	fast
evl	mid1ip1a	zygotic	49.2715	0.939041	fast
evl	sumo3b	zygotic	2.08955	0.813024	slow
evl	hic2	zygotic	5.23725	0.914571	fast
evl	cx43.4	zygotic	2.98238	0.822203	slow
evl	cldn23a	zygotic	46.1396	0.91508	fast
evl	tor4aa	zygotic	20.1997	0.941853	fast
evl	cldn7b	zygotic	31.8183	0.995159	fast
evl	dhrs13a.2	zygotic	32.9026	0.862006	fast
evl	gadd45ba	zygotic	10.1041	0.96034	fast
evl	jupa	zygotic	7.05327	0.995676	fast
evl	sult6b1	zygotic	21.1606	0.953132	fast
evl	alas1	zygotic	9.11277	0.92953	fast
evl	dnmbp	zygotic	20.3671	0.934274	fast
evl	arl4d	zygotic	10.0043	0.97122	fast
evl	zgc.92313	zygotic	7.13656	0.936211	fast
evl	epcam	zygotic	38.8753	0.953931	fast
evl	zgc.193505	zygotic	39.272	0.880807	fast
evl	si.dkey.102m7.3	zygotic	2.86685	0.897233	slow
evl	arl13a	zygotic	35.0704	0.985611	fast
evl	stard14	zygotic	40.0022	0.812227	fast
evl	alcamb	zygotic	2.92377	0.944504	fast
evl	spint2	zygotic	14.925	0.994884	fast
evl	alox5b.3	zygotic	30.2936	0.984754	fast
evl	si.ch211.137a8.4	zygotic	2.79048	0.823803	slow
evl	cldne	zygotic	55.04	0.971029	fast
evl	ppp1r14ab	zygotic	4.00697	0.945154	fast
evl	si.dkey.87o1.2	zygotic	30.7516	0.928692	fast
evl	si.ch211.69g19.2	zygotic	3.29546	0.834608	slow
evl	utp11	zygotic	2.38437	0.903079	slow
evl	timm9	zygotic	2.08013	0.890108	slow
evl	irf2bpl	zygotic	3.39379	0.991517	fast
evl	si.ch211.125o16.4	zygotic	59.1125	0.921371	fast
evl	id3	zygotic	3.51477	0.844903	slow
evl	cenpf	zygotic	4.98795	0.870257	slow
evl	depdc7a	zygotic	20.6953	0.982993	fast
evl	relt	zygotic	13.4759	0.990148	fast
evl	spaca4l	zygotic	33.0279	0.899067	fast
evl	gmnn	zygotic	3.27808	0.984895	slow
evl	krt92	zygotic	48.9475	0.862422	fast
evl	ywhaz	zygotic	3.22756	0.830095	fast
evl	stmn1a	zygotic	2.38001	0.879147	slow
evl	fuca1.1	zygotic	14.1216	0.955121	fast
evl	vrtn	zygotic	3.92703	0.80258	slow
evl	ywhaqa	zygotic	19.1189	0.994778	fast
evl	ell2	zygotic	12.1083	0.993077	fast
evl	slc3a2b	zygotic	15.193	0.900015	fast
evl	cldnb	zygotic	56.402	0.963761	fast
evl	tma7	zygotic	2.60557	0.978054	slow
evl	ccnt2b	zygotic	2.57998	0.829409	slow
evl	srsf3b	zygotic	3.62772	0.951213	slow
evl	hdgfl2	zygotic	3.87738	0.860761	slow
evl	chaf1a	zygotic	2.16967	0.873061	slow
evl	krt18a.1	zygotic	40.3137	0.955916	fast
evl	pfn1	zygotic	35.0704	0.967217	fast
evl	krt5	zygotic	33.4702	0.945765	fast
evl	krt8	zygotic	46.4303	0.945062	fast
evl	dnmt3bb.2	zygotic	2.42555	0.841075	slow
evl	sp5l	zygotic	3.51477	0.844843	slow
evl	zgc.56095	zygotic	3.15038	0.869451	slow
evl	ptgdsb.1	zygotic	2.52081	0.978784	fast
evl	eif5a	zygotic	3.26594	0.848929	slow
evl	rps27l	zygotic	2.60557	0.929425	slow
evl	hsd17b12a	zygotic	33.8851	0.980942	fast
noto	eve1	zygotic	2.91522	0.984045	slow
noto	krt4	zygotic	6.13405	0.969374	slow
noto	noto	zygotic	2.6386	0.85491	fast
noto	chrd	zygotic	3.39849	0.906055	fast
noto	krt18a.1	zygotic	2.01006	0.884767	slow
noto	krt8	zygotic	3.93932	0.899891	slow
pcp	fzd8b	zygotic	26.7511	0.918047	fast
pcp	nog1	zygotic	35.851	0.925957	fast
pcp	eve1	zygotic	5.91616	0.969275	slow
pcp	xbp1	zygotic	4.5523	0.930539	fast
pcp	cth1	zygotic	5.24922	0.979537	fast
pcp	fgf3	zygotic	5.37179	0.975174	fast
pcp	zic2a	zygotic	2.00487	0.902718	fast
pcp	efnb2a	zygotic	4.34161	0.917987	fast
pcp	gadd45ba	zygotic	4.71807	0.905302	fast
pcp	ved	zygotic	9.32219	0.906507	slow
pcp	dkk1b	zygotic	7.79873	0.922749	fast
pcp	ndr2	zygotic	5.24437	0.990927	fast
pcp	osr1	zygotic	4.8771	0.947381	fast
pcp	dact2	zygotic	3.21105	0.85874	fast
pcp	ism1	zygotic	7.1007	0.846085	fast
pcp	vent	zygotic	3.02012	0.93935	slow
pcp	insb	zygotic	9.5996	0.860118	fast
pcp	foxa	zygotic	9.54173	0.971964	fast
pcp	kirrel3l	zygotic	4.19993	0.950043	fast
pcp	lhx1a	zygotic	5.24922	0.981066	fast
pcp	chrd	zygotic	16.5699	0.918668	fast
pcp	lft2	zygotic	6.94259	0.992146	fast
pcp	id3	zygotic	3.68846	0.917472	fast
pcp	foxa3	zygotic	12.9649	0.964847	fast
pcp	arl4ab	zygotic	3.97512	0.993092	fast
pcp	krt8	zygotic	5.24437	0.824121	slow
