# Supplementary material for: Cell-type-specific mRNA transcription and degradation kinetics in zebrafish embryogenesis from metabolically labeled single-cell RNA-seq
Source: Nat Commun. 2024 Apr 10;15:3104. doi: 10.1038/s41467-024-47290-9 (PMC11006943; doi:10.1038/s41467-024-47290-9)
Supplement: Supplementary file 8 — Source Data [file 41467_2024_47290_MOESM8_ESM.zip]

Archive with 2 entries (2 files):
- Main figures.xlsx
- Supplementary Figures.xlsx
