# Supplementary material for: Cell-type-specific mRNA transcription and degradation kinetics in zebrafish embryogenesis from metabolically labeled single-cell RNA-seq
Source: Nat Commun. 2024 Apr 10;15:3104. doi: 10.1038/s41467-024-47290-9 (PMC11006943; doi:10.1038/s41467-024-47290-9)
Supplement: Supplementary file 8 — Source Data [file 41467_2024_47290_MOESM8_ESM.zip › Main figures.xlsx]

## Sheet: figure 1B
		treatment	no treatment		umi.3.all
	dome	0.027979	0.0036909		scSLAM_Seq_analysis/Results/cnt_load_select
	30% epiboly	0.032903	0.0038695
	50% epiboly	0.034863	0.0037109

## Sheet: Figure 1C
% labeled	stage (by number)	stage			fromLior_May2022/matlab_plots_July2022/sc_plots/cell_umi.violin.jpg
11.3753	1	dome
13.5514	1	dome
15.0646	1	dome
15.9833	1	dome
18.2186	1	dome
13.0137	1	dome
11.4174	1	dome
10.0888	1	dome
11.9449	1	dome
19.3883	1	dome
12.5185	1	dome
11.7161	1	dome
10.6648	1	dome
7.5327	1	dome
14.8735	1	dome
5.8429	1	dome
22.7242	1	dome
33.7264	1	dome
12.258	1	dome
7.4205	1	dome
14.7428	1	dome
6.0278	1	dome
13.5211	1	dome
2.7723	1	dome
8.0447	1	dome
14.8478	1	dome
6.9295	1	dome
15.694	1	dome
18.7174	1	dome
14.1773	1	dome
6.9424	1	dome
8.7777	1	dome
4.6557	1	dome
14.717	1	dome
10.6021	1	dome
9.5285	1	dome
14.7011	1	dome
7.9055	1	dome
6.688	1	dome
36.0316	1	dome
15.2501	1	dome
10.0803	1	dome
9.9649	1	dome
1.9839	1	dome
7.8035	1	dome
19.5435	1	dome
9.1647	1	dome
9.6781	1	dome
6.5378	1	dome
8.5504	1	dome
8.9277	1	dome
9.4374	1	dome
32.5928	1	dome
7.7959	1	dome
9.3316	1	dome
5.1404	1	dome
11.506	1	dome
12.1553	1	dome
11.0917	1	dome
30.7762	1	dome
16.3802	1	dome
14.172	1	dome
9.6449	1	dome
13.0311	1	dome
8.7036	1	dome
10.8087	1	dome
10.6247	1	dome
8.2637	1	dome
13.7641	1	dome
16.1731	1	dome
10.1312	1	dome
19.9416	1	dome
17.0679	1	dome
12.0762	1	dome
5.1043	1	dome
20.395	1	dome
8.4186	1	dome
7.5243	1	dome
7.0057	1	dome
10.0804	1	dome
9.0952	1	dome
7.0891	1	dome
12.7598	1	dome
8.0858	1	dome
14.1823	1	dome
13.2441	1	dome
9.7136	1	dome
12.5	1	dome
6.0862	1	dome
7.6034	1	dome
9.9167	1	dome
6.5222	1	dome
4.7986	1	dome
23.8703	1	dome
8.2239	1	dome
6.8457	1	dome
10.9948	1	dome
25.1436	1	dome
16.9539	1	dome
12.1043	1	dome
10.3629	1	dome
12.2807	1	dome
10.4688	1	dome
20.6155	1	dome
6.2513	1	dome
37.0285	1	dome
10.5206	1	dome
6.3121	1	dome
5.988	1	dome
14.4819	1	dome
7.7007	1	dome
16.2314	1	dome
5.9493	1	dome
9.0368	1	dome
15.3352	1	dome
31.6471	1	dome
16.3161	1	dome
32.1353	1	dome
8.5281	1	dome
14.7162	1	dome
13.7771	1	dome
5.9068	1	dome
6.3224	1	dome
22.2919	1	dome
14.8726	1	dome
18.7532	1	dome
19.43	1	dome
14.1633	1	dome
7.5776	1	dome
9.1016	1	dome
8.8476	1	dome
12.7779	1	dome
12.5905	1	dome
10.0628	1	dome
18.4458	1	dome
9.4657	1	dome
6.8966	1	dome
12.3661	1	dome
5.117	1	dome
8.559	1	dome
8.2637	1	dome
9.1183	1	dome
12.9357	1	dome
13.8501	1	dome
9.1078	1	dome
7.7627	1	dome
9.3023	1	dome
35.2628	1	dome
15.0068	1	dome
7.5765	1	dome
8.286	1	dome
17.7324	1	dome
6.9471	1	dome
14.8014	1	dome
33.7286	1	dome
6.0937	1	dome
7.526	1	dome
10.2639	1	dome
7.0097	1	dome
14.7847	1	dome
6.1779	1	dome
12.7842	1	dome
8.868	1	dome
8.6249	1	dome
10.7416	1	dome
9.1427	1	dome
19.6417	1	dome
12.7398	1	dome
3.8419	1	dome
1.8437	1	dome
7.7937	1	dome
23.1058	1	dome
3.4935	1	dome
5.2335	1	dome
4.7201	1	dome
24.6218	1	dome
11.6645	1	dome
19.7459	1	dome
14.9049	1	dome
5.5505	1	dome
20.2614	1	dome
21.9574	1	dome
19.3735	1	dome
9.6685	1	dome
7.538	1	dome
15.1608	1	dome
10.4213	1	dome
17.7411	1	dome
2.0853	1	dome
12.7447	1	dome
10.9355	1	dome
7.3867	1	dome
16.4024	1	dome
6.7849	1	dome
9.6701	1	dome
32.5409	1	dome
22.6667	1	dome
10.027	1	dome
17.5962	1	dome
12.715	1	dome
8.2418	1	dome
5.3593	1	dome
10.3551	1	dome
12.0548	1	dome
10.5329	1	dome
15.2934	1	dome
10.6616	1	dome
12.1159	1	dome
10.6667	1	dome
24.8394	1	dome
9.2966	1	dome
5.9831	1	dome
19.3445	1	dome
31.3624	1	dome
6.8166	1	dome
6.8496	1	dome
6.1569	1	dome
9.7467	1	dome
22.6818	1	dome
14.2857	1	dome
29.1868	1	dome
23.1434	1	dome
6.6405	1	dome
10.0536	1	dome
7.9645	1	dome
12.1438	1	dome
16.2779	1	dome
23.0031	1	dome
23.9935	1	dome
7.1512	1	dome
17.6327	1	dome
8.3886	1	dome
10.3584	1	dome
11.3648	1	dome
17.0404	1	dome
22.1837	1	dome
17.3835	1	dome
9.4091	1	dome
5.4192	1	dome
9.4706	1	dome
3.0473	1	dome
15.2365	1	dome
6.1655	1	dome
8.263	1	dome
10.3555	1	dome
7.1303	1	dome
19.4039	1	dome
12.2589	1	dome
18.4511	1	dome
12.9906	1	dome
32.4581	1	dome
4.6526	1	dome
9.7567	1	dome
10.9316	1	dome
12.388	1	dome
7.1724	1	dome
13.6218	1	dome
18.0552	1	dome
12.9229	1	dome
9.009	1	dome
16.1658	1	dome
30.5522	1	dome
14.0632	1	dome
8.0214	1	dome
11.7474	1	dome
7.3189	1	dome
4.8544	1	dome
2.981	1	dome
6.4677	1	dome
10.0134	1	dome
12.012	1	dome
6.1681	1	dome
11.8012	1	dome
24.3878	1	dome
7.0028	1	dome
11.0432	1	dome
5.8526	1	dome
20.5568	1	dome
8.5414	1	dome
34.9022	1	dome
8.5433	1	dome
7.9142	1	dome
9.1344	1	dome
20.5209	1	dome
36.9697	1	dome
4.3044	1	dome
16.2448	1	dome
10.2201	1	dome
19.8167	1	dome
10.2512	1	dome
26.9112	1	dome
10.9357	1	dome
13.5998	1	dome
5.8116	1	dome
4.8056	1	dome
14.6328	1	dome
38.2372	1	dome
18.857	1	dome
16.104	1	dome
17.2653	1	dome
12.6854	1	dome
10.2564	1	dome
22.7691	1	dome
7.3368	1	dome
7.3908	1	dome
5.9418	1	dome
13.6664	1	dome
18.5404	1	dome
18.497	1	dome
13.3862	1	dome
9.2772	1	dome
24.6549	1	dome
11.6206	1	dome
8.2383	1	dome
5.1691	1	dome
5.0787	1	dome
20.9806	1	dome
9.8999	1	dome
10.123	1	dome
11.0667	1	dome
5.1917	1	dome
18.7384	1	dome
10.801	1	dome
11.5673	1	dome
12.9249	1	dome
11.3049	1	dome
14.9526	1	dome
12.2112	1	dome
12.2143	1	dome
7.5139	1	dome
5.0204	1	dome
31.9055	1	dome
7.7714	1	dome
8.0266	1	dome
11.9221	1	dome
14.0673	1	dome
7.4827	1	dome
4.4759	1	dome
11.8678	1	dome
8.2517	1	dome
9.1192	1	dome
6.3654	1	dome
14.3067	1	dome
14.7624	1	dome
37.0275	1	dome
5.3484	1	dome
30.7118	1	dome
15.5835	1	dome
29.2015	1	dome
6.7174	1	dome
35.0531	1	dome
7.7521	1	dome
11.0065	1	dome
17.7322	1	dome
13.6349	1	dome
11.3995	1	dome
14.959	1	dome
15.2355	1	dome
13.7588	1	dome
14.3918	1	dome
28.076	1	dome
8.5625	1	dome
14.0362	1	dome
12.9049	1	dome
15.6921	1	dome
12.0361	1	dome
5.9582	1	dome
26.6626	1	dome
12.1711	1	dome
14.0187	1	dome
9.8415	1	dome
8.3937	1	dome
36.8282	1	dome
11.1377	1	dome
17.5276	1	dome
9.7943	1	dome
14.0106	1	dome
12.0289	1	dome
15.177	1	dome
19.8301	1	dome
12.3632	1	dome
13.0764	1	dome
7.7807	1	dome
8.4485	1	dome
11.6048	1	dome
13.1627	1	dome
12.6402	1	dome
13.122	1	dome
5.225	1	dome
12.1375	1	dome
1.9065	1	dome
11.5731	1	dome
8.4048	1	dome
8.7786	1	dome
8.2617	1	dome
8.9797	1	dome
4.0816	1	dome
18.1699	1	dome
6.5495	1	dome
8.0645	1	dome
9.6245	1	dome
15.1808	1	dome
14.8174	1	dome
9.8428	1	dome
21.0004	1	dome
6.74	1	dome
18.3599	1	dome
9.8841	1	dome
11.8563	1	dome
17.1123	1	dome
11.1258	1	dome
11.6246	1	dome
11.2757	1	dome
5.7303	1	dome
32.2156	1	dome
8.9409	1	dome
7.935	1	dome
11.4819	1	dome
7.7421	1	dome
7.6423	1	dome
8.8328	1	dome
8.4572	1	dome
7.7465	1	dome
19.2646	1	dome
2.7997	1	dome
20.3473	1	dome
7.0971	1	dome
8.5931	1	dome
11.2379	1	dome
8.8053	1	dome
6.5217	1	dome
8.3646	1	dome
9.3562	1	dome
11.9087	1	dome
12.0593	1	dome
12.4928	1	dome
32.6136	1	dome
2.6855	1	dome
11.0275	1	dome
7.0362	1	dome
12.4486	1	dome
14.4328	1	dome
2.0223	1	dome
11.0405	1	dome
14.2455	1	dome
34.7261	1	dome
16.7762	1	dome
5.7465	1	dome
5.7733	1	dome
17.5637	1	dome
24.1742	1	dome
6.9033	1	dome
13.8382	1	dome
8.4922	1	dome
7.7427	1	dome
7.8963	1	dome
10.4922	1	dome
21.8136	1	dome
15.7204	1	dome
20.1579	1	dome
7.9592	1	dome
7.5552	1	dome
5.867	1	dome
5.6018	1	dome
5.232	1	dome
5.6088	1	dome
4.3345	1	dome
24.2504	1	dome
26.9409	1	dome
7.9131	1	dome
18.156	1	dome
12.1275	1	dome
5.4545	1	dome
20.2343	1	dome
8.8929	1	dome
6.3552	1	dome
9.9442	1	dome
8.8764	1	dome
19.6946	1	dome
14.8546	1	dome
16.0042	1	dome
13.6766	1	dome
15.9856	1	dome
8.6862	1	dome
18.818	1	dome
12.4949	1	dome
15.568	1	dome
6.4945	1	dome
16.163	1	dome
18.8636	1	dome
10.7734	1	dome
5.5011	1	dome
15.6002	1	dome
12.7684	1	dome
16.5241	1	dome
10.1652	1	dome
13.8511	1	dome
8.0029	1	dome
12.5517	1	dome
13.5601	1	dome
5.9162	1	dome
14.4146	1	dome
9.0192	1	dome
15.0759	1	dome
13.9022	1	dome
10.3135	1	dome
9.7005	1	dome
7.6646	1	dome
23.5513	1	dome
10.0623	1	dome
11.2681	1	dome
20.7277	1	dome
10.0579	1	dome
8.1289	1	dome
5.6615	1	dome
18.3414	1	dome
8.6605	1	dome
13.5949	1	dome
7.848	1	dome
7.0906	1	dome
7.8983	1	dome
8.4786	1	dome
16.558	1	dome
11.2492	1	dome
11.2577	1	dome
3.8924	1	dome
9.4208	1	dome
12.0227	1	dome
12.419	1	dome
8.7153	1	dome
14.5455	1	dome
12.3724	1	dome
37.6027	1	dome
6.1313	1	dome
11.3023	1	dome
13.466	1	dome
12.6777	1	dome
10.1665	1	dome
20.4525	1	dome
17.1404	1	dome
14.9175	1	dome
4.6119	1	dome
16.8348	1	dome
17.384	1	dome
6.5599	1	dome
6.7726	1	dome
9.622	1	dome
12.1701	1	dome
13.564	1	dome
5.7901	1	dome
6.7494	1	dome
15.0343	1	dome
32.6127	1	dome
11.6111	1	dome
7.4317	1	dome
22.8033	1	dome
34.192	1	dome
5.6232	1	dome
10.5983	1	dome
46.0411	1	dome
11.9338	1	dome
17.681	1	dome
16.3845	1	dome
12.1358	1	dome
7.5688	1	dome
6.4516	1	dome
12.1067	1	dome
20.3845	1	dome
37.5413	1	dome
5.4277	1	dome
17.4548	1	dome
4.5011	1	dome
14.6335	1	dome
12.4741	1	dome
11.1432	1	dome
2.1414	1	dome
3.1891	1	dome
6.8496	1	dome
11.6858	1	dome
16.609	1	dome
10.8392	1	dome
8.6727	1	dome
6.815	1	dome
5.9303	1	dome
14.3799	1	dome
14.261	1	dome
11.8243	1	dome
9.9168	1	dome
14.8974	1	dome
17.7962	1	dome
14.8501	1	dome
15.7649	1	dome
20.3873	1	dome
15.4768	1	dome
10.9211	1	dome
8.4128	1	dome
9.4254	1	dome
5.6725	1	dome
16.2832	1	dome
13.0435	1	dome
5.9051	1	dome
16.4446	1	dome
16.3731	1	dome
9.8852	1	dome
7.431	1	dome
6.7242	1	dome
4.3834	1	dome
5.7944	1	dome
16.1726	1	dome
10.034	1	dome
4.2139	1	dome
4.5015	1	dome
7.6754	1	dome
15.7984	1	dome
14.5558	1	dome
14.5564	1	dome
22.2311	1	dome
13.8284	1	dome
11.7558	1	dome
8.0963	1	dome
9.1472	1	dome
7.0955	1	dome
31.328	1	dome
9.0209	1	dome
14.1722	1	dome
21.9927	1	dome
14.9742	1	dome
9.15	1	dome
18.1441	1	dome
15.5099	1	dome
12.784	1	dome
7.4456	1	dome
6.6759	1	dome
8.7534	1	dome
6.3218	1	dome
6.6929	1	dome
24.0997	1	dome
14.246	1	dome
13.4168	1	dome
8.2133	1	dome
9.5195	1	dome
11.2073	1	dome
10.4498	1	dome
12.5791	1	dome
21.8141	1	dome
12.4784	1	dome
15.7076	1	dome
6.1084	1	dome
13.8497	1	dome
7.5887	1	dome
7.8166	1	dome
14.8747	1	dome
15.5205	1	dome
10.8567	1	dome
32.8895	1	dome
4.713	1	dome
11.0156	1	dome
11.3304	1	dome
9.6758	1	dome
13.3069	1	dome
7.8423	1	dome
8.1588	1	dome
32.4242	1	dome
20.779	1	dome
10.5167	1	dome
11.7694	1	dome
11.3857	1	dome
11.8761	1	dome
26.5367	1	dome
7.7137	1	dome
7.2379	1	dome
34.311	1	dome
4.9027	1	dome
12.87	1	dome
21.5997	1	dome
12.6773	1	dome
33.1754	1	dome
11.0751	1	dome
7.9598	1	dome
9.5536	1	dome
26.5405	1	dome
7.3443	1	dome
5.1699	1	dome
15.8163	1	dome
12.0838	1	dome
8.5272	1	dome
6.5655	1	dome
21.4519	1	dome
20.0506	1	dome
15.9268	1	dome
10.3426	1	dome
16.979	1	dome
10.7579	1	dome
12.7607	1	dome
22.8982	1	dome
9.5613	1	dome
9.3227	1	dome
8.2718	1	dome
8.3867	1	dome
13.1563	1	dome
4.3418	1	dome
28.3447	1	dome
36.8545	1	dome
13.8483	1	dome
7.6417	1	dome
13.161	1	dome
11.4569	1	dome
22.9849	1	dome
7.8838	1	dome
7.9977	1	dome
9.8516	1	dome
14.013	1	dome
15.3199	1	dome
4.9803	1	dome
7.7779	1	dome
27.0479	1	dome
7.4248	1	dome
5.8313	1	dome
34.1203	1	dome
12.8196	1	dome
31.9029	1	dome
7.5746	1	dome
24.5698	1	dome
5.1758	1	dome
32.338	1	dome
10.6598	1	dome
12.4555	1	dome
6.3167	1	dome
7.7559	1	dome
13.4452	1	dome
14.2403	1	dome
8.4838	1	dome
12.7585	1	dome
6.8077	1	dome
15.9733	1	dome
6.0956	1	dome
6.575	1	dome
5.6899	1	dome
14.606	1	dome
13.2165	1	dome
9.0653	1	dome
9.065	1	dome
5.1796	1	dome
8.9379	1	dome
20.552	1	dome
11.3573	1	dome
15.5335	1	dome
11.4963	1	dome
17.2997	1	dome
11.6462	1	dome
14.7326	1	dome
18.1379	1	dome
29.8096	1	dome
2.0381	1	dome
9.2045	1	dome
14.5693	1	dome
12.4816	1	dome
6.1475	1	dome
17.5986	1	dome
9.487	1	dome
5.5586	1	dome
17.2947	1	dome
8.2951	1	dome
15.9065	1	dome
11.3761	1	dome
12.9993	1	dome
5.814	1	dome
7.97	1	dome
8.6631	1	dome
9.8148	1	dome
12.2612	1	dome
9.3617	1	dome
15.1531	1	dome
11.2236	1	dome
11.4391	1	dome
21.2877	1	dome
5.1914	1	dome
2.4905	1	dome
9.817	1	dome
4.6979	1	dome
7.6865	1	dome
9.4705	1	dome
12.3052	1	dome
14.9576	1	dome
9.6132	1	dome
14.6645	1	dome
14.9476	1	dome
8.7203	1	dome
8.3723	1	dome
12.2222	1	dome
17.4474	1	dome
11.7361	1	dome
15.6016	1	dome
13.1497	1	dome
7.6605	1	dome
22.0398	1	dome
20.4745	1	dome
6.3753	1	dome
13.3077	1	dome
14.8586	1	dome
8.8846	1	dome
4.064	1	dome
17.5349	1	dome
11.1954	1	dome
13.5316	1	dome
16.5517	1	dome
5.2907	1	dome
10.7293	1	dome
5.2137	1	dome
12.4497	1	dome
11.6017	1	dome
3.3761	1	dome
15.0634	1	dome
4.7653	1	dome
14.5631	1	dome
12.7455	1	dome
7.4448	1	dome
19.1453	1	dome
9.0944	1	dome
9.6029	1	dome
12.1965	1	dome
14.6728	1	dome
12.8456	1	dome
12.9198	1	dome
4.4238	1	dome
15.2426	1	dome
4.667	1	dome
8.6907	1	dome
11.2039	1	dome
13.9011	1	dome
9.7744	1	dome
5.8518	1	dome
7.5441	1	dome
11.7856	1	dome
14.0675	1	dome
4.1916	1	dome
9.564	1	dome
5.3318	1	dome
22.096	1	dome
12.0449	1	dome
8.1484	1	dome
12.6825	1	dome
18.7367	1	dome
14.0341	1	dome
15.3935	1	dome
31.3305	1	dome
7.9468	1	dome
11.7261	1	dome
12.7267	1	dome
13.2916	1	dome
12.5565	1	dome
13.2678	1	dome
8.2998	1	dome
9.6705	1	dome
13.7492	1	dome
5.3188	1	dome
7.5814	1	dome
17.0794	1	dome
9.2413	1	dome
20.3485	1	dome
12.8997	1	dome
19.9059	1	dome
19.2677	1	dome
19.0579	1	dome
15.6211	1	dome
12.6833	1	dome
7.8104	1	dome
7.2534	1	dome
23.7464	1	dome
10.5393	1	dome
11.1745	1	dome
9.0179	1	dome
9.6343	1	dome
10.2019	1	dome
12.7852	1	dome
14.6585	1	dome
16.9648	1	dome
8.399	1	dome
7.0953	1	dome
11.3366	1	dome
6.4103	1	dome
8.6243	1	dome
17.681	1	dome
9.127	1	dome
17.3697	1	dome
8.9863	1	dome
13.0668	1	dome
21.7642	1	dome
9.608	1	dome
12.296	1	dome
10.1475	1	dome
19.7393	1	dome
5.1032	1	dome
7.0896	1	dome
17.9266	1	dome
8.0092	1	dome
12.6336	1	dome
16.277	1	dome
12.8741	1	dome
12.0495	1	dome
8.8953	1	dome
17.633	1	dome
8.0114	1	dome
15.3061	1	dome
7.2029	1	dome
13.4268	1	dome
8.7598	1	dome
7.5132	1	dome
10.854	1	dome
13.7013	1	dome
10.701	1	dome
8.0603	1	dome
6.7878	1	dome
16.2182	1	dome
13.2088	1	dome
25.8858	1	dome
9.7118	1	dome
14.6756	1	dome
6.1411	1	dome
11.306	1	dome
3.4383	1	dome
13.4882	1	dome
9.7598	1	dome
10.0374	1	dome
16.7274	1	dome
12.6143	1	dome
12.5275	1	dome
19.3773	1	dome
23.2811	1	dome
8.7026	1	dome
9.375	1	dome
15.1845	1	dome
24.946	1	dome
7.0085	1	dome
23.5067	1	dome
15.8855	1	dome
17.9424	1	dome
5.848	1	dome
5.7382	1	dome
14.3177	1	dome
5.9687	1	dome
2.4012	1	dome
14.8163	1	dome
7.3157	1	dome
29.8191	1	dome
10.5893	1	dome
5.7341	1	dome
30.6012	1	dome
12.5166	1	dome
23.1794	1	dome
18.83	1	dome
12.6419	1	dome
8.6175	1	dome
8.0759	1	dome
29.668	1	dome
10.579	1	dome
11.5547	1	dome
7.6178	1	dome
7.6206	1	dome
7.5492	1	dome
8.9202	1	dome
7.8339	1	dome
15.0115	1	dome
9.568	1	dome
9.4415	1	dome
6.1822	1	dome
28.3828	1	dome
7.7296	1	dome
13.9952	1	dome
6.7762	1	dome
6.1387	1	dome
17.4157	1	dome
10.4419	1	dome
9.9138	1	dome
14.703	1	dome
8.1977	1	dome
19.5449	1	dome
12.5876	1	dome
13.7022	1	dome
15.8838	1	dome
11.0354	1	dome
10.4178	1	dome
8.2751	1	dome
13.3351	1	dome
2.9435	1	dome
10.5027	1	dome
18.427	1	dome
18.3943	1	dome
15.9425	1	dome
15.2276	1	dome
10.0989	1	dome
15.7634	1	dome
24.04	1	dome
13.6465	1	dome
11.4496	1	dome
10.1135	1	dome
19.3395	1	dome
14.9336	1	dome
17.9549	1	dome
11.0559	1	dome
7.2452	1	dome
13.5075	1	dome
10.4691	1	dome
14.2766	1	dome
11.872	1	dome
10.7484	1	dome
6.4942	1	dome
9.2204	1	dome
7.4956	1	dome
9.2521	1	dome
11.4449	1	dome
28.5925	1	dome
12.6916	1	dome
12.3016	1	dome
16.3146	1	dome
11.1217	1	dome
4.3796	1	dome
8.2932	1	dome
10.7831	1	dome
10.9304	1	dome
9.6797	1	dome
9.8819	1	dome
29.3126	1	dome
10.5107	1	dome
31.6713	1	dome
8.3679	1	dome
20.1399	1	dome
4.6115	1	dome
6.3749	1	dome
6.9663	1	dome
13.8476	1	dome
13.3729	1	dome
17.9558	1	dome
26.1905	1	dome
9.129	1	dome
7.2251	1	dome
7.5829	1	dome
16.3553	1	dome
6.1477	1	dome
9.3913	1	dome
8.5723	1	dome
17.0118	1	dome
8.4595	1	dome
9.7615	1	dome
22.4105	1	dome
23.9663	1	dome
12.0316	1	dome
6.6022	1	dome
14.5517	1	dome
5.8305	1	dome
9.2355	1	dome
18.8813	1	dome
16.2998	1	dome
4.5149	1	dome
9.365	1	dome
13.2577	1	dome
8.0808	1	dome
18.203	1	dome
15.9354	1	dome
17.0596	1	dome
15.8909	1	dome
8.1562	1	dome
5.7083	1	dome
6.6813	1	dome
7.2258	1	dome
5.5853	1	dome
12.0891	1	dome
4.3522	1	dome
14.5157	1	dome
17.5457	1	dome
12.294	1	dome
28.046	1	dome
10.0789	1	dome
14.3048	1	dome
9.5688	1	dome
3.0084	1	dome
7.8823	1	dome
19.6472	1	dome
21.457	1	dome
7.8479	1	dome
10.0273	1	dome
12.1979	1	dome
13.4652	1	dome
12.4577	1	dome
13.6424	1	dome
16.452	1	dome
17.9114	1	dome
12.1115	1	dome
26.4	1	dome
4.8065	1	dome
11.7907	1	dome
20.6097	1	dome
18.7875	1	dome
15.8765	1	dome
30.5349	1	dome
12.0819	1	dome
6.8645	1	dome
4.3058	1	dome
15.055	1	dome
25.7852	1	dome
15.0811	1	dome
12.6833	1	dome
10.086	1	dome
7.8348	1	dome
16.1773	1	dome
8.2466	1	dome
11.6088	1	dome
10.9179	1	dome
5.9232	1	dome
8.2401	1	dome
7.4611	1	dome
10.004	1	dome
13.3932	1	dome
15.1809	1	dome
6.4757	1	dome
8.2159	1	dome
4.4077	1	dome
7.1429	1	dome
14.6909	1	dome
3.5139	1	dome
5.9627	1	dome
7.8215	1	dome
11.4522	1	dome
8.409	1	dome
21.1283	1	dome
7.6137	1	dome
9.0909	1	dome
5.4081	1	dome
12.9589	1	dome
4.7081	1	dome
10.1363	1	dome
8.1432	1	dome
5.4334	1	dome
9.4573	1	dome
25.8393	1	dome
17.9748	1	dome
22.0319	1	dome
13.6013	1	dome
14.8076	1	dome
13.9551	1	dome
10.8085	1	dome
2.1292	1	dome
14.7359	1	dome
3.6825	1	dome
18.064	1	dome
5.8146	1	dome
9.0997	1	dome
18.8036	1	dome
18.8257	1	dome
11.599	1	dome
6.7821	1	dome
10.3437	1	dome
14.8575	1	dome
16.9078	1	dome
11.2872	1	dome
8.7947	1	dome
5.6669	1	dome
6.8666	1	dome
17.8002	1	dome
21.5434	1	dome
41.568	1	dome
7.6516	1	dome
9.8544	1	dome
13.0261	1	dome
7.4136	1	dome
6.9661	1	dome
16.4496	1	dome
10.3779	1	dome
19.3933	1	dome
18.2184	1	dome
6.1899	1	dome
12.4545	1	dome
13.3636	1	dome
6.6906	1	dome
12.1648	1	dome
6.318	1	dome
15.2257	1	dome
34.7659	1	dome
41.8698	1	dome
9.7837	1	dome
23.1442	1	dome
6.1229	1	dome
11.1849	1	dome
8.4672	1	dome
11.2364	1	dome
6.7744	1	dome
9.5448	1	dome
6.1913	1	dome
9.8251	1	dome
12.03	1	dome
5.722	1	dome
18.4533	1	dome
12.2563	1	dome
10.3471	1	dome
13.474	1	dome
22.0894	1	dome
6.4838	1	dome
10.4633	1	dome
8.0289	1	dome
21.8414	1	dome
9.9929	1	dome
11.6813	1	dome
6.6714	1	dome
5.5268	1	dome
12.8502	1	dome
7.4262	1	dome
6.16	1	dome
7.4475	1	dome
30.4854	1	dome
7.4301	1	dome
39.0704	1	dome
10.4172	1	dome
13.3063	1	dome
35.4924	1	dome
5.1927	1	dome
8.6919	1	dome
13.9064	1	dome
7.5489	1	dome
6.5326	1	dome
16.5362	1	dome
4.3468	1	dome
15.7585	1	dome
12.715	1	dome
26.8403	1	dome
7.8781	1	dome
2.8527	1	dome
15.8496	1	dome
19.2903	1	dome
13.3777	1	dome
13.7759	1	dome
7.7221	1	dome
8.7626	1	dome
10.8864	1	dome
21.2399	1	dome
12.4133	1	dome
7.5368	1	dome
11.7203	1	dome
8.7177	1	dome
33.5941	1	dome
6.3601	1	dome
13.6855	1	dome
9.4362	1	dome
7.5666	1	dome
17.7083	1	dome
6.4841	1	dome
14.3298	1	dome
5.0095	1	dome
6.9686	1	dome
7.5543	1	dome
1.9905	1	dome
9.1601	1	dome
9.0698	1	dome
27.399	1	dome
4.6249	1	dome
22.4011	1	dome
18.3895	1	dome
7.9907	1	dome
7.0296	1	dome
5.9688	1	dome
14.0777	1	dome
21.783	1	dome
7.2387	1	dome
12.6183	1	dome
17.3551	1	dome
11.3291	1	dome
12.7481	1	dome
22.9489	1	dome
7.5845	1	dome
5.1254	1	dome
21.7617	1	dome
17.4844	1	dome
3.5958	1	dome
7.9933	1	dome
4.5556	1	dome
12.3249	1	dome
5.4582	1	dome
13.4807	1	dome
19.5765	1	dome
11.6693	1	dome
32.5503	1	dome
10.0632	1	dome
17.295	1	dome
11.1502	1	dome
11.0827	1	dome
10.2008	1	dome
20.3886	1	dome
11.3134	1	dome
8.3075	1	dome
12.5726	1	dome
32.0458	1	dome
11.5455	1	dome
17.7094	1	dome
6.3525	1	dome
25.8088	1	dome
17.879	1	dome
19.2646	1	dome
13.8789	1	dome
7.1864	1	dome
11.8671	1	dome
18.1257	1	dome
18.5399	1	dome
36.5385	1	dome
5.9796	1	dome
9.4517	1	dome
17.4614	1	dome
2.1825	1	dome
7.2122	1	dome
8.2201	1	dome
6.6895	1	dome
11.9244	1	dome
7.2791	1	dome
11.772	1	dome
3.7998	1	dome
4.667	1	dome
4.7222	1	dome
10.1129	1	dome
20.196	1	dome
8.1861	1	dome
26.1443	1	dome
4.1586	1	dome
15.6082	1	dome
6.4392	1	dome
10.7357	1	dome
13.7049	1	dome
5.2035	1	dome
5.9113	1	dome
6.6834	1	dome
16.8737	1	dome
11.8042	1	dome
12.5951	1	dome
16.4514	1	dome
14.3078	1	dome
6.4963	1	dome
26.5618	1	dome
20.1545	1	dome
8.525	1	dome
8.5829	1	dome
14.1146	1	dome
10.4794	1	dome
7.2958	1	dome
6.6734	1	dome
5.1678	1	dome
8.9261	1	dome
9.1315	1	dome
24.2812	1	dome
11.0397	1	dome
20.1857	1	dome
13.2503	1	dome
16.4493	1	dome
14.5478	1	dome
23.8056	1	dome
18.2237	1	dome
8.6762	1	dome
25.3497	1	dome
14.452	1	dome
12.9765	1	dome
11.584	1	dome
19.099	1	dome
21.6743	1	dome
15.1098	1	dome
7.4666	1	dome
9.5645	1	dome
15.6289	1	dome
13.3099	1	dome
26.8424	1	dome
18.5185	1	dome
6.6956	1	dome
12.1152	1	dome
12.4319	1	dome
11.7786	1	dome
12.9507	1	dome
12.4703	1	dome
6.9758	1	dome
16.1784	1	dome
17.8808	1	dome
21.573	1	dome
27.6367	1	dome
11.9477	1	dome
4.5444	1	dome
23.2856	1	dome
7.0805	1	dome
6.892	1	dome
20.5182	1	dome
13.9189	1	dome
18.0403	1	dome
8.8184	1	dome
19.4372	1	dome
16.8203	1	dome
11.7627	1	dome
14.008	1	dome
11.8059	1	dome
15.7049	1	dome
13.9955	1	dome
5.3895	1	dome
15.8135	1	dome
6.6411	1	dome
3.2561	1	dome
7.6377	1	dome
10.9601	1	dome
12.3343	1	dome
9.1327	1	dome
16.4725	1	dome
5.5997	1	dome
8.4441	1	dome
9.946	1	dome
22.3748	1	dome
9.6154	1	dome
11.0179	1	dome
9.3769	1	dome
33.6728	1	dome
11.4706	1	dome
16.5088	1	dome
27.5289	1	dome
13.4721	1	dome
7.1397	1	dome
12.0135	1	dome
10.2843	1	dome
6.6397	1	dome
29.221	1	dome
22.1901	1	dome
13.3244	1	dome
16.5078	1	dome
26.8281	1	dome
6.8672	1	dome
9.7613	1	dome
22.2308	1	dome
6.5222	1	dome
2.5242	1	dome
2.9259	1	dome
18.8634	1	dome
5.1255	1	dome
27.2627	1	dome
9.603	1	dome
9.7333	1	dome
10.9396	1	dome
13.2466	1	dome
7.7859	1	dome
12.7082	1	dome
14.8037	1	dome
15.0869	1	dome
26.1063	1	dome
11.2181	1	dome
9.2175	1	dome
8.2828	1	dome
9.6048	1	dome
11.3009	1	dome
13.7358	1	dome
6.8068	1	dome
12.6933	1	dome
19.8696	1	dome
7.4212	1	dome
5.5645	1	dome
8.7878	1	dome
17.7974	1	dome
6.4586	1	dome
12.326	1	dome
16.0617	1	dome
1.7584	1	dome
3.5539	1	dome
10.1734	1	dome
13.0495	1	dome
14.4195	1	dome
14.1328	1	dome
8.2951	1	dome
12.6571	1	dome
8.2709	1	dome
7.2012	1	dome
17.2969	1	dome
31.9609	1	dome
8.5866	1	dome
17.0107	1	dome
11.03	1	dome
11.4747	1	dome
9.6058	1	dome
20.7308	1	dome
6.5014	1	dome
15.7695	1	dome
8.3319	1	dome
6.4921	1	dome
17.0128	1	dome
6.6309	1	dome
7.5913	1	dome
10.5905	1	dome
11.7856	1	dome
5.23	1	dome
5.4217	1	dome
10.4162	1	dome
12.1122	1	dome
12.7138	1	dome
18.177	1	dome
2.6983	1	dome
16.6935	1	dome
21.253	1	dome
11.1894	1	dome
14.1374	1	dome
16.1597	1	dome
2.3056	1	dome
10.2888	1	dome
14.4158	1	dome
16.2779	1	dome
9.1821	1	dome
15.2108	1	dome
8.906	1	dome
11.3786	1	dome
12.3143	1	dome
10.1726	1	dome
3.2325	1	dome
5.3017	1	dome
13.9713	1	dome
10.774	1	dome
6.5889	1	dome
7.6013	1	dome
6.8729	1	dome
5.0734	1	dome
7.6169	1	dome
32.2052	1	dome
10.8824	1	dome
9.4065	1	dome
6.2885	1	dome
8.7434	1	dome
15.213	1	dome
12.4452	1	dome
5.0251	1	dome
11.8834	1	dome
7.9142	1	dome
11.7321	1	dome
13.9406	1	dome
8.0091	1	dome
10.1763	1	dome
35.1729	1	dome
3.5946	1	dome
9.551	1	dome
16.5915	1	dome
8.8363	1	dome
16.5219	1	dome
19.4554	1	dome
7.6468	1	dome
21.0738	1	dome
7.4337	1	dome
11.7632	1	dome
7.7581	1	dome
31.7919	1	dome
6.3573	1	dome
5.5417	1	dome
9.0547	1	dome
12.2844	1	dome
6.4797	1	dome
7.5625	1	dome
20.9255	1	dome
10.11	1	dome
12.6757	1	dome
9.688	1	dome
30.6601	1	dome
14.0717	1	dome
5.2558	1	dome
2.3536	1	dome
7.4927	1	dome
7.8055	1	dome
8.3802	1	dome
11.8203	1	dome
10.3373	1	dome
5.2857	1	dome
6.9333	1	dome
10.4104	1	dome
11.8859	1	dome
12.3879	1	dome
19.7674	1	dome
35.9318	1	dome
17.5695	1	dome
10.8711	1	dome
18.5776	1	dome
18.7375	1	dome
6.2417	1	dome
21.711	1	dome
6.2301	1	dome
13.6477	1	dome
12.3908	1	dome
5.138	1	dome
16.9438	1	dome
10.7446	1	dome
22.6783	1	dome
33.3722	1	dome
12.8869	1	dome
4.5577	1	dome
22.097	1	dome
3.7097	1	dome
13.7592	1	dome
11.9238	1	dome
17.8636	1	dome
11.9483	1	dome
33.7377	1	dome
4.7855	1	dome
8.7585	1	dome
18.9189	1	dome
5.6879	1	dome
4.9307	1	dome
28.2977	1	dome
8.05	1	dome
17.7984	1	dome
25.2203	1	dome
37.3333	1	dome
12.011	1	dome
15.579	1	dome
13.3126	1	dome
3.0467	1	dome
9.585	1	dome
17.8276	1	dome
20.3073	1	dome
19.0377	1	dome
33.2656	1	dome
9.5577	1	dome
11.7726	1	dome
10.4986	1	dome
17.2382	1	dome
10.2081	1	dome
6.4304	1	dome
27.1827	1	dome
5.5071	1	dome
6.4327	1	dome
5.5037	1	dome
12.6161	1	dome
12.142	1	dome
3.5308	1	dome
5.6614	1	dome
19.1354	1	dome
10.5894	1	dome
17.4266	1	dome
18.6548	1	dome
18.4565	1	dome
10.5988	1	dome
22.4163	1	dome
13.8546	1	dome
18.1025	1	dome
11.371	1	dome
6.7407	1	dome
10.3562	1	dome
8.9356	1	dome
12.0617	1	dome
6.9956	1	dome
27.8869	1	dome
6.3702	1	dome
17.9675	1	dome
9.3386	1	dome
6.344	1	dome
8.4997	1	dome
8.4052	1	dome
5.9727	1	dome
9.5301	1	dome
16.3054	1	dome
18.9822	1	dome
4.9211	1	dome
6.489	1	dome
7.4661	1	dome
20.9023	1	dome
6.4535	1	dome
5.4508	1	dome
8.3753	1	dome
12.8411	1	dome
16.6667	1	dome
21.2104	1	dome
17.9746	1	dome
18.5564	1	dome
9.5869	1	dome
20.5397	1	dome
9.9928	1	dome
7.8895	1	dome
19.6657	1	dome
14.8812	1	dome
9.0722	1	dome
7.0275	1	dome
12.2197	1	dome
12.8645	1	dome
10.1019	1	dome
7.0999	1	dome
6.6828	1	dome
18.8249	1	dome
8.7344	1	dome
9.1769	1	dome
7.7434	1	dome
12.6967	1	dome
9.1743	1	dome
13.9762	1	dome
15.1477	1	dome
12.1934	1	dome
11.7761	1	dome
13.028	1	dome
29.3729	1	dome
13.9759	1	dome
9.7902	1	dome
8.0567	1	dome
10.4683	1	dome
17.9775	1	dome
20.8967	1	dome
12.7625	1	dome
5.3857	1	dome
14.9449	1	dome
8.6045	1	dome
16.7755	1	dome
9.8764	1	dome
13.8816	1	dome
4.0136	1	dome
12.4116	1	dome
17.6401	1	dome
6.7151	1	dome
5.5058	1	dome
14.4178	1	dome
23.4345	1	dome
7.8298	1	dome
13.586	1	dome
7.4225	1	dome
18.5109	1	dome
11.5807	1	dome
11.9771	1	dome
6.8016	1	dome
6.6262	1	dome
12.0112	1	dome
6.6667	1	dome
7.2602	1	dome
28.8312	1	dome
12.2903	1	dome
9.4125	1	dome
10.213	1	dome
5.5805	1	dome
19.925	1	dome
15.7454	1	dome
5.8622	1	dome
14.4966	1	dome
27.907	1	dome
13.5895	1	dome
25.3421	1	dome
11.3687	1	dome
8.074	1	dome
10.9088	1	dome
15.2397	1	dome
7.5227	1	dome
12.0729	1	dome
3.7747	1	dome
6.2097	1	dome
5.4664	1	dome
20.0533	1	dome
5.2742	1	dome
18.3459	1	dome
6.8493	1	dome
21.5083	1	dome
9.1265	1	dome
9.2593	1	dome
23.6875	1	dome
8.2493	1	dome
8.4929	1	dome
18.2324	1	dome
22.1452	1	dome
12.2578	1	dome
21.9709	1	dome
18.541	1	dome
8.5484	1	dome
10.2634	1	dome
6.8811	1	dome
6.1901	1	dome
11.3414	1	dome
11.8316	1	dome
8.8269	1	dome
7.8999	1	dome
13.3562	1	dome
8.7968	1	dome
18.3095	1	dome
10.4989	1	dome
9.6161	1	dome
5.0615	1	dome
24.7706	1	dome
13.7595	1	dome
26.8499	1	dome
10.3476	1	dome
5.5993	1	dome
18.4234	1	dome
14.5678	1	dome
9.7816	1	dome
8.3018	1	dome
4.779	1	dome
5.5149	1	dome
4.8766	1	dome
11.5689	1	dome
7.2043	1	dome
26.7254	1	dome
20.164	1	dome
11.0885	1	dome
7.9358	1	dome
10.9184	1	dome
10.8301	1	dome
33.9504	1	dome
9.4703	1	dome
9.2464	1	dome
9.8153	1	dome
12.6598	1	dome
16.3829	1	dome
22.0056	1	dome
13.9692	1	dome
7.5971	1	dome
11.0811	1	dome
8.4893	1	dome
28.6002	1	dome
9.4656	1	dome
10.2986	1	dome
5.9135	1	dome
13.8748	1	dome
8.645	1	dome
29.8322	1	dome
8.7869	1	dome
10.6423	1	dome
11.5659	1	dome
8.4928	1	dome
8.8509	1	dome
15.9591	1	dome
10.8336	1	dome
16.4496	1	dome
2.8851	1	dome
9.8712	1	dome
28.084	1	dome
10.0379	1	dome
24.4658	1	dome
9.1641	1	dome
15.3686	1	dome
11.0846	1	dome
20.4167	1	dome
18.1712	1	dome
11.852	1	dome
9.0757	1	dome
12.2725	1	dome
19.4241	1	dome
10.0219	1	dome
2.6711	1	dome
5.7929	1	dome
11.5367	1	dome
12.1296	1	dome
7.0802	1	dome
24.4014	1	dome
15.0493	1	dome
8.982	1	dome
27.6741	1	dome
24.5145	1	dome
20.614	1	dome
6.5544	1	dome
4.9515	1	dome
6.8158	1	dome
14.0784	1	dome
7.2435	1	dome
23.3021	1	dome
19.4979	1	dome
10.8188	1	dome
7.7798	1	dome
10.6557	1	dome
12.2924	1	dome
14.0593	1	dome
8.6038	1	dome
15.3511	1	dome
13.0931	1	dome
24.8314	2	epi30
33.49	2	epi30
28.0663	2	epi30
28.6616	2	epi30
20.3494	2	epi30
38.9931	2	epi30
37.0466	2	epi30
33.3223	2	epi30
20.9277	2	epi30
31.227	2	epi30
30.4651	2	epi30
38.2558	2	epi30
28.2479	2	epi30
32.5788	2	epi30
42.0624	2	epi30
38.7487	2	epi30
28.2169	2	epi30
40.1376	2	epi30
24.3286	2	epi30
32.4173	2	epi30
25.5272	2	epi30
31.0732	2	epi30
28.059	2	epi30
32.638	2	epi30
17.3333	2	epi30
33.7185	2	epi30
17.5258	2	epi30
34.7619	2	epi30
35.2005	2	epi30
19.4286	2	epi30
23.3241	2	epi30
30.4749	2	epi30
32.1297	2	epi30
24.2596	2	epi30
24.3517	2	epi30
26.2772	2	epi30
37.2222	2	epi30
39.1671	2	epi30
35.5117	2	epi30
34.1194	2	epi30
23.0609	2	epi30
20.8389	2	epi30
33.9108	2	epi30
33.0171	2	epi30
22.8726	2	epi30
23.0058	2	epi30
36.1564	2	epi30
35.5537	2	epi30
27.7835	2	epi30
31.0213	2	epi30
26.449	2	epi30
34.222	2	epi30
29.3539	2	epi30
32.6767	2	epi30
26.1705	2	epi30
45.3194	2	epi30
29.4463	2	epi30
30.7859	2	epi30
35.7302	2	epi30
28.5451	2	epi30
37.1237	2	epi30
22.9482	2	epi30
45.3914	2	epi30
33.0166	2	epi30
23.0523	2	epi30
24.2591	2	epi30
29.8144	2	epi30
39.8693	2	epi30
38.8833	2	epi30
31.8209	2	epi30
36.0067	2	epi30
30.3783	2	epi30
36.7667	2	epi30
31.5992	2	epi30
20.2634	2	epi30
30.5587	2	epi30
25.704	2	epi30
30.7195	2	epi30
35.072	2	epi30
21.9565	2	epi30
27.5524	2	epi30
37.4043	2	epi30
39.1886	2	epi30
41.4044	2	epi30
24.2335	2	epi30
18.6029	2	epi30
32.967	2	epi30
26.5291	2	epi30
22.2129	2	epi30
37.5681	2	epi30
26.589	2	epi30
17.5306	2	epi30
21.8352	2	epi30
33.8235	2	epi30
39.2039	2	epi30
24.1763	2	epi30
18.8513	2	epi30
24.5385	2	epi30
38.6275	2	epi30
26.6117	2	epi30
36.2703	2	epi30
37.3737	2	epi30
29.4232	2	epi30
26.3526	2	epi30
29.9342	2	epi30
37.0566	2	epi30
34.1959	2	epi30
33.1868	2	epi30
29.9062	2	epi30
29.1011	2	epi30
40.2035	2	epi30
29.5749	2	epi30
23.5985	2	epi30
41.4422	2	epi30
22.8078	2	epi30
31.893	2	epi30
33.3949	2	epi30
18.2818	2	epi30
34.398	2	epi30
45.5696	2	epi30
26.0472	2	epi30
34.2205	2	epi30
29.2587	2	epi30
34.1399	2	epi30
41.0343	2	epi30
38.2725	2	epi30
30.5497	2	epi30
30.5543	2	epi30
33.5971	2	epi30
30.2431	2	epi30
25.9921	2	epi30
20.5138	2	epi30
41.1057	2	epi30
27.4688	2	epi30
30.106	2	epi30
32.0935	2	epi30
33.5917	2	epi30
26.1727	2	epi30
39.5682	2	epi30
36.6156	2	epi30
31.9785	2	epi30
36.3506	2	epi30
29.1857	2	epi30
30.9339	2	epi30
[truncated: 6,227 more rows]

## Sheet: Fig 1d
dataset_name	sample_name	percent_labeled
polyA_contol	1hr	0
polyA_contol	6hr	18
ribo_control	1hr	3
ribo_control	6hr	26

## Sheet: Fig 2a
cell	cell_type_renamed_joined	UMAP_1	UMAP_2
dome.240min.IAA.A.ACACGCTAACAA	Dome	7.32007	-6.23842
dome.240min.IAA.A.ATAAGGTTTTAG	Dome	5.22331	-4.52113
dome.240min.IAA.A.GTACGCCCCTCT	YSL contam	4.43331	-6.02623
dome.240min.IAA.A.TCAAAAGGGGAT	YSL contam	4.18422	-5.38258
dome.240min.IAA.A.TGAGATACACCA	Dome	6.08775	-3.18578
dome.240min.IAA.A.GCCAGGAACATG	Notochord	5.56364	-6.79408
dome.240min.IAA.A.AATCCTGCAATG	Dome	6.51017	-3.3998
dome.240min.IAA.A.TGTCGAGGGTGC	Dome	6.93135	-5.08169
dome.240min.IAA.A.CTCACAAAAACG	Dome	6.16309	-4.08225
dome.240min.IAA.A.GCTAAACTTGCC	Neural Ectoderm	1.62646	-4.0684
dome.240min.IAA.A.CTGTCTAGTCGC	Dome	5.53489	-3.64068
dome.240min.IAA.A.TCTACTGTTGCG	Dome	7.04909	-4.63879
dome.240min.IAA.A.GGAGGAACTAGT	Seven Sleeper	7.89833	-5.01486
dome.240min.IAA.A.GCTGCATTACTG	Dome	7.38172	-6.60987
dome.240min.IAA.A.GAGCCCTCCAAC	Dome	4.8612	-4.22401
dome.240min.IAA.A.TCTAATCGCTAC	Dome	9.14603	-7.60688
dome.240min.IAA.A.TTTCCAACAGTG	Notochord	1.15449	-5.52822
dome.240min.IAA.A.GGTTCGTTCTGT	EVL	6.53796	0.269442
dome.240min.IAA.A.AATACCAAGATT	Dome	6.99086	-6.26286
dome.240min.IAA.A.ATGTGCGAGCAG	Dome	7.36671	-6.02373
dome.240min.IAA.A.CAATACTCCTGA	YSL contam	3.88947	-6.0008
dome.240min.IAA.A.AACGATGATGCC	EVL	8.01379	-0.197716
dome.240min.IAA.A.CCTAGGGGGCCG	Dome	6.60166	-3.49238
dome.240min.IAA.A.GTGCGTGACATT	Cell Cycle Dome	-12.0862	-6.41745
dome.240min.IAA.A.GTTGGTACTAGT	Dome	9.25324	-7.30595
dome.240min.IAA.A.GAGTGGGTGGCA	Dome	5.09922	-3.62281
dome.240min.IAA.A.CCAATTACAGTA	Dome	8.0776	-6.03372
dome.240min.IAA.A.AGGTCAACGCCC	Unspecified (30)	5.94351	-3.31948
dome.240min.IAA.A.TTCACACGTTTC	Notochord	2.05096	-5.40105
dome.240min.IAA.A.GTTGCTGGGGAA	EVL	6.78893	-5.42752
dome.240min.IAA.A.CTGTAAGAGGAC	EVL	8.22267	-0.0728299
dome.240min.IAA.A.ACCCATTCCTAC	Seven Sleeper	8.33935	-4.86065
dome.240min.IAA.A.GTCTGCAGAAAA	Dome	8.49495	-7.42894
dome.240min.IAA.A.TCTGGTACGATG	Dome	6.67298	-4.83962
dome.240min.IAA.A.AGCCTAAGATGT	Seven Sleeper	8.59092	-4.73936
dome.240min.IAA.A.ATTCACGGGCGG	Notochord	5.83074	-6.24706
dome.240min.IAA.A.GCGGGGCACACC	Dome	5.88584	-3.21502
dome.240min.IAA.A.CAACCGCCTGCT	Dome	6.91636	-5.18409
dome.240min.IAA.A.AGCGCTGGGGGT	Dome	8.41478	-7.02462
dome.240min.IAA.A.AAGTGGATTTGA	Neural Ectoderm	0.0843736	1.62925
dome.240min.IAA.A.TTGTCGCGAGTC	Dome	5.8615	-2.77882
dome.240min.IAA.A.GGTCCGAACACG	Ventral Margin	4.16782	-5.76259
dome.240min.IAA.A.AATAATTAACCA	Dome	9.2432	-6.91693
dome.240min.IAA.A.ATCCCCCATTTT	Cell Cycle Dome	-12.2012	-6.50098
dome.240min.IAA.A.GGTCAAAGTTAT	Dome	7.84654	-6.30444
dome.240min.IAA.A.GTGTACGTGGGC	Unspecified (30)	5.84126	-3.06796
dome.240min.IAA.A.AATCGCCTACGT	Dome	6.64245	-3.79737
dome.240min.IAA.A.AGTCGCCCGTCC	Dome	6.81684	-3.30765
dome.240min.IAA.A.CGCTGGTCTCGA	Dome	7.67088	-6.77924
dome.240min.IAA.A.TACATTAACTGG	Dome	7.66681	-6.49256
dome.240min.IAA.A.TGAATAGTTTGA	Notochord	7.71294	-7.3186
dome.240min.IAA.A.CTTTCAATTGTG	Dome	7.50302	-6.61161
dome.240min.IAA.A.AGACGCTACTGC	Notochord	-7.43558	2.82797
dome.240min.IAA.A.TGTTGATGGGCC	Dome	5.91559	-5.45874
dome.240min.IAA.A.GGAAATGGGTTG	Dome	6.68128	-5.46876
dome.240min.IAA.A.CCTATTATTATG	Notochord	5.61166	-7.24877
dome.240min.IAA.A.AGTTGTAGGTAT	Dome	5.75381	-3.35477
dome.240min.IAA.A.AAAGAGACGCGA	Dome	6.69386	-5.4361
dome.240min.IAA.A.TGAAGAGCGACA	Dome	9.20091	-6.92821
dome.240min.IAA.A.ATGTGTGGTTCC	Non Neural Ectoderm	0.303431	1.91572
dome.240min.IAA.A.TGACCGTTTGGA	Unspecified (30)	6.04589	-2.76397
dome.240min.IAA.A.AGAAATCTAACA	Dome	6.44558	-6.65255
dome.240min.IAA.A.CCGGTGATGGCG	Dome	6.63362	-4.82399
dome.240min.IAA.A.CTGGAGGTACGT	Dome	7.86409	-6.72793
dome.240min.IAA.A.TGCCCCAACACG	Dome	8.89819	-6.70744
dome.240min.IAA.A.AGCTCAGAGAGG	Dome	6.29117	-4.43155
dome.240min.IAA.A.CGGGTTTACTGG	Dome	6.57358	-4.61151
dome.240min.IAA.A.TTGATAATCGTG	Notochord	4.11511	-7.2951
dome.240min.IAA.A.ACCAGCACACGA	Dome	6.16457	-3.47049
dome.240min.IAA.A.ATTCTATGATCC	Unspecified (30)	5.72677	-3.37366
dome.240min.IAA.A.GAGTCGTAAGAT	EVL	7.33099	-1.02357
dome.240min.IAA.A.CCTAGCACGCAC	Neural Ectoderm	-2.10335	-1.18717
dome.240min.IAA.A.CATCCTAGCCGT	Unspecified (30)	5.32021	-4.12917
dome.240min.IAA.A.TTGCAATGATAG	Seven Sleeper	6.7515	-7.71316
dome.240min.IAA.A.TAGTTCCCCTGT	Dome	8.50688	-7.17175
dome.240min.IAA.A.ATATTCCATCGG	Dome	4.61676	-4.71948
dome.240min.IAA.A.ATATCCTGTTGT	Dome	6.52034	-3.55177
dome.240min.IAA.A.AAATCCTCAATA	Dome	6.34622	-4.27068
dome.240min.IAA.A.TGCTACCTGTGT	Dome	7.22405	-1.18431
dome.240min.IAA.A.ACCAGTGAGCGT	Dome	6.56189	-4.71752
dome.240min.IAA.A.AGCAATCACGTA	Dome	7.23467	-4.76569
dome.240min.IAA.A.GTTTCAGCTTAC	Dome	8.3157	-6.79783
dome.240min.IAA.A.AATCCTAATGTA	Dome	6.40154	-2.81946
dome.240min.IAA.A.GAGAAAGATCTC	Dome	7.00459	-5.20737
dome.240min.IAA.A.CGATGGGCCCGG	Dome	5.3073	-4.13595
dome.240min.IAA.A.CAATAACAGGAA	Ventral Margin	4.59607	-5.38102
dome.240min.IAA.A.CACGACGATCCA	Notochord	3.88161	-7.11027
dome.240min.IAA.A.CATGGCCCCTGG	Dome	6.61603	-5.38402
dome.240min.IAA.A.GATCGTGGCGAT	EVL	7.57949	-6.37352
dome.240min.IAA.A.ATCTGTCATACT	Notochord	4.68564	-7.10513
dome.240min.IAA.A.GCCAGGCACGAC	PGC	6.77391	-7.61986
dome.240min.IAA.A.GGCTATAAGTAT	Dome	7.05265	-4.3101
dome.240min.IAA.A.TTATGTGAGGAC	Dome	10.1819	-7.57688
dome.240min.IAA.A.CGTTCCTTCGAA	Prechordal Plate	-10.7079	5.34352
dome.240min.IAA.A.GAAAGGATAATT	Dome	9.35348	-7.58229
dome.240min.IAA.A.ATGGCCTCGAGA	Dome	9.24711	-7.36123
dome.240min.IAA.A.TATGGTTCACAT	Seven Sleeper	8.21851	-4.96637
dome.240min.IAA.A.CGCCGTCCATCT	Neural Ectoderm	4.92938	-3.63466
dome.240min.IAA.A.GCTCAAGTTCAT	Ventral Margin	0.0803614	5.92044
dome.240min.IAA.A.CAAAGACTCTAA	Dome	5.56692	-3.65429
dome.240min.IAA.A.CCACCTGTAATT	Dome	6.28137	-3.72172
dome.240min.IAA.A.ATCCCTCTCGGT	Neural Ectoderm	5.39733	-4.39303
dome.240min.IAA.A.CCATATGTGTCC	Dome	5.31108	-4.21133
dome.240min.IAA.A.CAGTGCTTAGTA	Ventral Margin	0.455406	0.942374
dome.240min.IAA.A.AACACGGCCCTG	Dome	7.25441	-3.84982
dome.240min.IAA.A.GAACCGTAATTC	EVL	6.6338	0.284514
dome.240min.IAA.A.ATTGCGCTCGTC	Dome	6.06648	-6.81596
dome.240min.IAA.A.AACCGAGGGGGC	Dome	7.88479	-6.73984
dome.240min.IAA.A.GAACTAGTATAT	YSL contam	3.4519	-6.04247
dome.240min.IAA.A.GGATTGCAAAGT	Dome	6.29069	-3.32164
dome.240min.IAA.A.GTGCTGTGATCC	Dome	6.50188	-5.2043
dome.240min.IAA.A.GAAGATAGAAGG	Dome	6.02692	-2.85613
dome.240min.IAA.A.CTTGAGACTTTG	Dome	7.95745	-7.40778
dome.240min.IAA.A.ACTGATTTTTGC	Seven Sleeper	8.23113	-4.92018
dome.240min.IAA.A.CTGGGGCAGCGA	Dome	5.79611	-2.73764
dome.240min.IAA.A.AATGGTACTTGG	Seven Sleeper	-7.6161	-4.4692
dome.240min.IAA.A.TGTTATCGTGGT	Dome	4.93486	-4.23357
dome.240min.IAA.A.AGGACTAGTATG	Neural Ectoderm	-3.26322	-1.41681
dome.240min.IAA.A.GGTTGGCAGCCC	Dome	7.93553	-5.7278
dome.240min.IAA.A.AGGGTGCACGTA	Dome	8.84822	-6.72565
dome.240min.IAA.A.CGCATCGTGAAG	Dome	6.1927	-2.9688
dome.240min.IAA.A.GGCGATAGCTAT	EVL	8.2222	-0.0710351
dome.240min.IAA.A.CGACCTACTACC	Dome	9.04307	-7.13852
dome.240min.IAA.A.GAGAAAGACTCG	Ventral Margin	4.48654	-5.37729
dome.240min.IAA.A.CCGATGGCGGTG	Notochord	6.34115	-4.73864
dome.240min.IAA.A.TTACGGCAAATC	Neural Ectoderm	-2.74549	-1.6495
dome.240min.IAA.A.GCCGTTAGTTTT	Unspecified (30)	4.67637	-4.76577
dome.240min.IAA.A.CCCGCGACCAAG	Dome	7.2513	-5.14904
dome.240min.IAA.A.ATCGTGCTGGTG	Dome	7.55906	-6.12138
dome.240min.IAA.A.CGACTTGGTAAT	Notochord	4.11202	-7.11329
dome.240min.IAA.A.ATAATGACATTC	Dome	7.10201	-5.50665
dome.240min.IAA.A.AATCGTTCAATC	Notochord	6.15208	-6.53409
dome.240min.IAA.A.GCAAACCCGTAA	YSL contam	3.70137	-6.07336
dome.240min.IAA.A.GTAGCTTTAGCC	Dome	6.90434	-3.35934
dome.240min.IAA.A.AATTATTAACGG	Unspecified (30)	5.43719	-3.47625
dome.240min.IAA.A.CACGCGAGGCCC	Dome	4.98237	-5.64747
dome.240min.IAA.A.TGGCTCTAGGAT	Unspecified (30)	5.54059	-3.46779
dome.240min.IAA.A.GACAGGCGACTA	Dome	6.97407	-5.97016
dome.240min.IAA.A.CCAGAGAGACTG	Notochord	5.33706	-7.19395
dome.240min.IAA.A.ACGCCCCGCAAT	Dome	4.32264	-5.98845
dome.240min.IAA.A.ACGTGTCATTGA	Seven Sleeper	4.49699	-6.19342
dome.240min.IAA.A.GCCTCACGCTCG	Dome	7.70449	-5.68163
dome.240min.IAA.A.GGCTAAGGGCTC	Dome	7.07219	-6.20337
dome.240min.IAA.A.ATAAACGCTGTG	Dome	5.07502	-3.76287
dome.240min.IAA.A.TCGTCCTCACCT	Dome	6.03716	-4.56642
dome.240min.IAA.A.GTAATGAGTGGG	Dome	7.63738	-6.05019
dome.240min.IAA.A.GCCTGGGCTGAC	YSL contam	3.71018	-6.05569
dome.240min.IAA.A.ATAATTAGAGTC	Neural Ectoderm	-3.35523	-1.78964
dome.240min.IAA.A.GAATCGTAATAT	Unspecified (30)	2.37355	-3.25727
dome.240min.IAA.A.TGAGGCCCTCAT	Dome	7.33121	-5.56559
dome.240min.IAA.A.AAAAGGGGGAAC	Dome	7.47782	-6.0729
dome.240min.IAA.A.AGTACAGTCCGG	Dome	5.88559	-2.77605
dome.240min.IAA.A.ATCGGGGCTCAT	Dome	9.45913	-7.52353
dome.240min.IAA.A.TCCGGGATATTT	Dome	4.35112	-5.46677
dome.240min.IAA.A.TCTGCCGTTACG	EVL	11.1175	1.0381
dome.240min.IAA.A.TTCTCTCTCAGG	Dome	7.64621	-6.53474
dome.240min.IAA.A.AAGCCTACAACC	Dome	6.98379	-5.31202
dome.240min.IAA.A.GTATTGGCAGCA	Dome	5.82847	-3.42106
dome.240min.IAA.A.TCCTCAATCATT	Dome	6.91286	-5.45405
dome.240min.IAA.A.ACAAGAGCGCCA	Dome	5.75654	-3.45807
dome.240min.IAA.A.CTCTTACCCCAT	Dome	9.00023	-7.73521
dome.240min.IAA.A.CTGGGCTGTCTT	YSL contam	4.41624	-5.93758
dome.240min.IAA.A.TGACGGACATTG	Dome	6.72372	-3.00084
dome.240min.IAA.A.TTTCAATAGCAG	Dome	6.54368	-5.21365
dome.240min.IAA.A.ACGGGCTCCGAA	YSL contam	3.33234	-6.00896
dome.240min.IAA.A.ACGGGCTGGTCG	Dome	8.51178	-6.62134
dome.240min.IAA.A.AGTGATCCTCTC	EVL	6.48488	-0.157303
dome.240min.IAA.A.CCCCTGGCCTAC	Dome	7.16305	-4.34803
dome.240min.IAA.A.TCGTCGCCCCAT	Dome	10.153	-7.60346
dome.240min.IAA.A.GTTGGGTACCCC	Cell Cycle Dome	-12.0523	-6.38533
dome.240min.IAA.A.GGGTTTCAAAAC	Dome	6.33551	-4.47158
dome.240min.IAA.A.GATAACGTCTAT	Seven Sleeper	-7.28056	-5.87001
dome.240min.IAA.A.GTGCATACGTGG	Dome	-11.3914	-6.13848
dome.240min.IAA.A.TGTTCGCCGTCT	Dome	9.17055	-7.58577
dome.240min.IAA.A.GTGGCTCGGCAG	Notochord	8.72276	-7.74308
dome.240min.IAA.A.CAGTTGAACTAT	Dome	6.09356	-2.70278
dome.240min.IAA.A.TAATATGAGTTG	Notochord	4.09286	-7.31194
dome.240min.IAA.A.TTTAGATGTCTA	Dome	5.3185	-4.23062
dome.240min.IAA.A.CTACGGTGTTGC	Dome	4.5514	-5.36812
dome.240min.IAA.A.ACCCGGTAGGCT	Dome	9.15086	-7.67794
dome.240min.IAA.A.TTCCATTTGGGG	Dome	5.70657	-3.36083
dome.240min.IAA.A.TATGAGACCAAA	EVL	7.2789	-0.669584
dome.240min.IAA.A.GGAAAGGTGTAT	Dome	5.25125	-3.61111
dome.240min.IAA.A.GAATGTCTGTTT	YSL contam	4.45635	-5.98107
dome.240min.IAA.A.GACGCGTCAGTC	Seven Sleeper	4.49206	-6.1752
dome.240min.IAA.A.GGTGTGACGACA	Dome	6.03505	-3.16694
dome.240min.IAA.A.GATCTTTGGGAT	Dome	7.12172	-6.04674
dome.240min.IAA.A.ACGAATGATTCA	Dome	5.82811	-2.76449
dome.240min.IAA.A.TCATACTCGAGT	Cell Cycle Dome	-11.9327	-6.30724
dome.240min.IAA.A.GCGACATCCTCA	Dome	6.45363	-5.15286
dome.240min.IAA.A.ACTCTCTGCCTA	Dome	6.91936	-5.50801
dome.240min.IAA.A.GCTATGTGGCGT	Dome	8.18808	-6.4951
dome.240min.IAA.A.CCACAATGTCAG	Dome	5.85275	-3.61318
dome.240min.IAA.A.CGGAGGCAATTG	Dome	6.64248	-6.59561
dome.240min.IAA.A.CTTAGAGGATTG	Dome	7.57275	-3.75771
dome.240min.IAA.A.CCAAATGATGCA	Non Neural Ectoderm	-0.982875	1.14968
dome.240min.IAA.A.GGAGTTGTCTGC	Non Neural Ectoderm	-0.523943	0.0372202
dome.240min.IAA.A.GCGCCGGGGTAA	Dome	6.9392	-6.01138
dome.240min.IAA.A.TGCACAACGACT	Dome	5.17323	-3.78956
dome.240min.IAA.A.ACGCCGATTTGT	Notochord	4.6488	-7.01514
dome.240min.IAA.A.CCACCGAATGAT	Dome	8.17724	-7.44404
dome.240min.IAA.A.CCCGGTCTCGGA	Dome	8.78692	-7.36719
dome.240min.IAA.A.GCGTGTGTGCGA	Dome	6.7731	-3.80722
dome.240min.IAA.A.CCCCAAGCTGTA	Dome	6.33649	-3.08871
dome.240min.IAA.A.CTGAGGACTACC	Dome	7.58487	-5.77754
dome.240min.IAA.A.GGTGCGGGATCG	Neural Ectoderm	0.817651	0.706152
dome.240min.IAA.A.GCTAATCCCTGA	Dome	6.45645	-3.0727
dome.240min.IAA.A.GCCCTCATCCTC	Dome	5.73751	-3.87945
dome.240min.IAA.A.CTCCTACAATGC	Dome	5.971	-2.96267
dome.240min.IAA.A.TTTGAAGATGCC	Seven Sleeper	-6.59118	-6.33867
dome.240min.IAA.A.TCGTGGACCACT	YSL contam	4.5486	-6.1088
dome.240min.IAA.A.AAATCCAAGTTC	PGC	6.75676	-7.62115
dome.240min.IAA.A.GTCAGGCTATCG	EVL	7.66684	-0.127391
dome.240min.IAA.A.CCCTCACTCCCT	Ventral Margin	-1.2008	7.70158
dome.240min.IAA.A.ACTGTCCCTTAT	Dome	7.2721	-6.35352
dome.240min.IAA.A.AAGGAGATATTC	Dome	6.63681	-4.93186
dome.240min.IAA.A.CTGTTGGTCATG	Dome	8.71274	-7.24078
dome.240min.IAA.A.TGCCGCAATGCG	Notochord	5.76666	-6.07919
dome.240min.IAA.A.ACCTAAACGACG	Ventral Margin	-1.00259	6.52398
dome.240min.IAA.A.AACAACGTTATT	YSL contam	3.80166	-6.03174
dome.240min.IAA.A.TCCTTCTCCGCA	Seven Sleeper	-0.186498	1.5969
dome.240min.IAA.A.ACACCCGTGTTT	Non Neural Ectoderm	-1.3956	-1.33102
dome.240min.IAA.A.CTGAGTCTGGCT	YSL contam	3.79833	-6.06131
dome.240min.IAA.A.GCACGGAATCGG	Dome	5.66198	-3.81014
dome.240min.IAA.A.AGACAGTCACTG	Dome	8.90304	-7.08405
dome.240min.IAA.A.TACCTGTGTTCC	Dome	6.07364	-4.16028
dome.240min.IAA.A.TCACTCTGGTCC	Unspecified (30)	6.44253	-5.10741
dome.240min.IAA.A.AGACCCTTTTAT	Unspecified (30)	0.921615	1.19854
dome.240min.IAA.A.CCGCCAGTATGA	Seven Sleeper	-7.15455	-5.21965
dome.240min.IAA.A.CCAGTGAGCAGA	Dome	6.83828	-5.78157
dome.240min.IAA.A.TTACTATTAATT	Neural Ectoderm	4.77394	-3.39102
dome.240min.IAA.A.GAGATGTATAAA	Notochord	4.86582	-7.02934
dome.240min.IAA.A.TCGAAACACCCG	Dome	6.831	-5.15274
dome.240min.IAA.A.TTTCCCCCGAGC	Dome	7.53086	-3.71748
dome.240min.IAA.A.GCTAAGCGATGT	Notochord	5.14556	-4.78616
dome.240min.IAA.A.TCTTTCGGACTC	Dome	4.80962	-3.48502
dome.240min.IAA.A.TCACTCTCACAC	Dome	5.14788	-4.39818
dome.240min.IAA.A.GACTGAGATCGT	Dome	6.87848	-5.58798
dome.240min.IAA.A.CGAACATGTGGG	Notochord	7.32428	-7.42383
dome.240min.IAA.A.CGGAATCGTAGC	Seven Sleeper	8.56652	-4.7549
dome.240min.IAA.A.ACTCAGAGCCTA	Dome	-11.5307	-6.13293
dome.240min.IAA.A.CTTTGCTAGCAT	YSL contam	-0.411859	9.39218
dome.240min.IAA.A.AGCGTGCAGGTC	Dome	3.94303	-6.02246
dome.240min.IAA.A.GAAGATTGACCA	Dome	7.50658	-6.5443
dome.240min.IAA.A.TAAACGCGGATG	Dome	6.88213	-6.15572
dome.240min.IAA.A.TTTTTGGCTCAT	Dome	9.45509	-7.45259
dome.240min.IAA.A.TGACTGCATAGA	Seven Sleeper	-7.15736	-5.27097
dome.240min.IAA.A.CAATCGGTTTTT	Ventral Margin	4.34113	-5.82474
dome.240min.IAA.A.CCCCAGCACGGG	Notochord	-8.33931	4.2215
dome.240min.IAA.A.CCGCGACGAACC	Dome	6.51184	-3.45073
dome.240min.IAA.A.GATTTGAGAGAT	Endoderm (A)	-2.16881	10.5625
dome.240min.IAA.A.CTCCAGCGCTGG	Dome	6.75581	-5.25495
dome.240min.IAA.A.CTTGGCACTCCC	Dome	7.44648	-5.60169
dome.240min.IAA.A.CTCCCCTGGACA	Dome	7.05095	-1.18704
dome.240min.IAA.A.ATGAGAAGTACT	Ventral Margin	4.92356	-6.70366
dome.240min.IAA.A.ACATGACGTAAT	Dome	7.70664	-7.11636
dome.240min.IAA.A.CCATCCAGTAGG	Dome	7.14965	-4.46639
dome.240min.IAA.A.ATTCGTAAGGTC	Notochord	1.61278	-5.43915
dome.240min.IAA.A.AGTCACGAAGGC	Notochord	3.49368	-6.51514
dome.240min.IAA.A.TGAGCTCCGGTC	Dome	6.42013	-4.37985
dome.240min.IAA.A.ATTTAACGCAAA	Dome	7.00496	-5.90628
dome.240min.IAA.A.TGTGGGCGCCGC	Seven Sleeper	-8.13026	-4.10288
dome.240min.IAA.A.AGGTTCCTATAA	YSL contam	3.32805	-6.01172
dome.240min.IAA.A.ACCAAATACCTT	Dome	9.18977	-7.35368
dome.240min.IAA.A.CGGGAGTGCTCG	Notochord	5.10596	-7.06117
dome.240min.IAA.A.CTCCCCCGACGG	Dome	6.84999	-3.26004
dome.240min.IAA.A.GCCAAATACGGA	Dome	8.63937	-7.2241
dome.240min.IAA.A.CCTTCTGCCACT	Cell Cycle Dome	-11.6401	-6.15616
dome.240min.IAA.A.AGCAAGGTTGAT	PGC	7.54673	-7.31601
dome.240min.IAA.A.TGCCCTGCGCAG	YSL contam	4.54337	-5.56499
dome.240min.IAA.A.AAGCTTTCAGGG	Dome	6.2889	-2.97879
dome.240min.IAA.A.ATTCTTTGGGGA	Dome	9.40324	-7.21752
dome.240min.IAA.A.CCACATCTATTG	Seven Sleeper	5.57917	-3.70124
dome.240min.IAA.A.CATGAATAATGG	Ventral Margin	4.44528	-5.29463
dome.240min.IAA.A.ATGTGATTGCGC	Dome	8.5566	-7.34737
dome.240min.IAA.A.AACAGTATTAGT	Dome	5.65441	-4.61218
dome.240min.IAA.A.TTACATAAGAAG	Seven Sleeper	8.40187	-4.8356
dome.240min.IAA.A.AGGTGCTCCCCT	Non Neural Ectoderm	0.430115	0.741504
dome.240min.IAA.A.AATCAAACGGGG	Dome	8.17601	-6.79795
dome.240min.IAA.A.ACTGGACTCCTC	EVL	-4.68826	3.2624
dome.240min.IAA.A.CCTCGCGTGGGA	Dome	7.05276	-4.95755
dome.240min.IAA.A.CATGAATACAAG	Notochord	7.88403	-7.48605
dome.240min.IAA.A.GTACGTTCGCTA	Dome	7.86571	-5.74394
dome.240min.IAA.A.CAATATCGCTGT	Ventral Margin	4.23722	-5.49159
dome.240min.IAA.A.GTGACCATCAAT	Non Neural Ectoderm	0.704989	1.99664
dome.240min.IAA.A.GGCCTCACTTGT	Notochord	7.16676	-7.44804
dome.240min.IAA.A.CCCGCTATTCAG	Seven Sleeper	-6.63318	-6.26434
dome.240min.IAA.A.GTGTGTGTGTCC	Dome	6.42817	-4.3894
dome.240min.IAA.A.CCCCGGGGTGAA	Seven Sleeper	-7.11949	-5.36443
dome.240min.IAA.A.AATCTTGCTTCA	Seven Sleeper	8.62432	-4.71095
dome.240min.IAA.A.GATTTAGAGTAT	Prechordal Plate	-9.56264	4.79131
dome.240min.IAA.A.GGGCTGCGTTTC	Seven Sleeper	8.11117	-4.93077
dome.240min.IAA.A.GTGGCCAAGTTA	Dome	6.13714	-3.76806
dome.240min.IAA.A.ACGTCGGCTCTG	Dome	8.00726	-6.45709
dome.240min.IAA.A.AGGTTGTTGTCC	Dome	9.4655	-7.51943
dome.240min.IAA.A.CGAAGGTGATAG	Unspecified (30)	5.74822	-3.13259
dome.240min.IAA.A.TATTCGCTGCGA	Neural Ectoderm	-3.44494	0.830725
dome.240min.IAA.A.TAAGAAGTAGTC	Dome	6.11216	-4.96132
dome.240min.IAA.A.ACTCTATCTAAT	Dome	6.58359	-2.74719
dome.240min.IAA.A.TATCAAGGCCCA	Dome	4.71598	-5.37756
dome.240min.IAA.A.TGAGAGTACTTG	Ventral Margin	4.31521	-5.86869
dome.240min.IAA.A.GCCCATATAAGC	Seven Sleeper	7.66104	-5.189
dome.240min.IAA.A.TCCTGAGGTGCG	Ventral Margin	4.51711	-5.38031
dome.240min.IAA.A.CGAGTCTGTGAT	Notochord	5.37709	-6.94323
dome.240min.IAA.A.GATAAGTATAGA	Dome	7.18512	-4.3641
dome.240min.IAA.A.GTGAGTTCTCCC	Dome	8.72928	-7.33459
dome.240min.IAA.A.GATCGGTACTCT	Ventral Margin	4.55254	-6.26989
dome.240min.IAA.A.GAACTCGCGGAC	Dome	6.33331	-5.05139
dome.240min.IAA.A.CTGCCTTCCGGT	Dome	5.33852	-3.68378
dome.240min.IAA.A.TGCTAGTGCCAT	Dome	6.31446	-3.01621
dome.240min.IAA.A.ACACCATATCAC	Dome	7.50821	-6.5891
dome.240min.IAA.A.ATTGTTCACTAA	Unspecified (30)	2.64947	-2.56026
dome.240min.IAA.A.TTATAAAAACTA	Dome	6.40011	-4.49497
dome.240min.IAA.A.ATCGCGTCCCCT	Dome	8.05155	-6.25326
dome.240min.IAA.A.AGTCAGGGTTCG	YSL contam	6.77449	-7.63713
dome.240min.IAA.A.CTACGCCTGAGA	Dome	7.66752	-6.79713
dome.240min.IAA.A.CGAACGATCGGG	Dome	4.88363	-3.42682
dome.240min.IAA.A.GTTCCTCAAAAC	Dome	7.05523	-3.9701
dome.240min.IAA.A.GAAGCATAAATC	Notochord	5.20856	-7.02519
dome.240min.IAA.A.AGCTTCACGGCC	Dome	7.26766	-3.89844
dome.240min.IAA.A.CTCAACCGTATG	Dome	10.1273	-7.59335
dome.240min.IAA.A.AGAAGAAATACT	Dome	5.51183	-3.36653
dome.240min.IAA.A.GAAACTGGACAA	Dome	5.84336	-3.6024
dome.240min.IAA.A.GATGTCAGTCTC	Dome	7.49766	-6.55449
dome.240min.IAA.A.TCGCCCACGAAC	Ventral Margin	7.02075	-1.21012
dome.240min.IAA.A.CGGTGGATGAAC	Dome	7.47426	-7.25441
dome.240min.IAA.A.CACTACCCAGAA	Dome	5.13692	-4.38101
dome.240min.IAA.A.GCAGCATCCGCC	Dome	7.17653	-5.31069
dome.240min.IAA.A.ACTTTACATTCA	Dome	7.13461	-1.17217
dome.240min.IAA.A.TCTAGCACATCA	PGC	6.61068	-8.5892
dome.240min.IAA.A.TAGGAGCCTTTA	Cell Cycle Dome	-11.3218	-6.1226
dome.240min.IAA.A.GCGCCGGCCGTT	Non Neural Ectoderm	-1.26636	1.4495
dome.240min.IAA.A.AATTCGAAGCGA	Dome	6.82321	-3.39904
dome.240min.IAA.A.CGACAAAGGTCT	Dome	8.10254	-6.81568
dome.240min.IAA.A.TGACTTACAGTG	Dome	7.5152	-3.70529
dome.240min.IAA.A.GTCGTAATAGTA	Dome	6.03419	-3.44478
dome.240min.IAA.A.ACTTTGGCTAGG	Dome	5.76434	-4.86353
dome.240min.IAA.A.GAACTAATGGAT	Dome	9.32663	-7.23153
dome.240min.IAA.A.CTGAGCAGTGAG	Notochord	3.98489	-7.3125
dome.240min.IAA.A.ATAGAGTGAGCC	Dome	7.07235	-5.69369
dome.240min.IAA.A.TTTGTGAAAACT	Dome	6.82968	-6.48903
dome.240min.IAA.A.TGTGACGGGCGT	Dome	9.21934	-7.36214
dome.240min.IAA.A.AGAAGTGCAGAG	YSL contam	4.69946	-5.65194
dome.240min.IAA.A.AGAAACACGCAT	Dome	9.20674	-6.89909
dome.240min.IAA.A.AACCCCACGTTC	Non Neural Ectoderm	-3.21944	-1.25683
dome.240min.IAA.A.CTTGTTCTAGCT	Dome	8.08524	-6.10126
dome.240min.IAA.A.ACCAGCCTTATG	Non Neural Ectoderm	0.642262	1.71218
dome.240min.IAA.A.TGGCACTCAACC	Dome	5.30755	-3.72956
dome.240min.IAA.A.GGTAAACATGCT	Ventral Margin	-2.4991	3.78319
dome.240min.IAA.A.TCACTCTGTAGT	Dome	6.02181	-4.54324
dome.240min.IAA.A.TTAGGGATATAT	Non Neural Ectoderm	0.307738	1.73123
dome.240min.IAA.A.GTCTAACTCTTT	Seven Sleeper	8.5971	-4.73636
dome.240min.IAA.A.TCCACATTGGAA	Dome	7.80528	-5.71908
dome.240min.IAA.A.TTTTTGCAGGTT	Dome	6.09721	-3.0382
dome.240min.IAA.A.GAGTGAAGAGGT	Dome	6.51247	-3.53462
dome.240min.IAA.A.CAATAAACAGCC	YSL contam	4.47512	-6.13567
dome.240min.IAA.A.ACCCGTATGGGA	EVL	7.18412	-1.17098
dome.240min.IAA.A.ACCACATTCAAT	EVL	7.28654	-0.754391
dome.240min.IAA.A.CCTCAATGATGG	Dome	5.67818	-3.8268
dome.240min.IAA.A.TGCCACTAGTGA	Dome	6.33144	-4.43311
dome.240min.IAA.A.TTGTGCAATGGG	EVL	6.30226	0.224784
dome.240min.IAA.A.CCTGCAGTGTTA	Dome	6.73326	-5.37112
dome.240min.IAA.A.TCTTCTCCAATG	Dome	7.05183	-5.57985
dome.240min.IAA.A.CAGTATTAAAGC	Non Neural Ectoderm	5.77729	-3.0552
dome.240min.IAA.A.ACGCATGTGAAC	Dome	5.95745	-3.46745
dome.240min.IAA.A.AGGAAATGGGCC	Notochord	4.10301	-7.29038
dome.240min.IAA.A.CCACACTTCATG	Notochord	7.01531	-7.41344
dome.240min.IAA.A.TTTGAGTAATGT	Non Neural Ectoderm	0.405272	1.60983
dome.240min.IAA.A.TAGGTATCAGAT	Seven Sleeper	-6.85783	-5.78157
dome.240min.IAA.A.AGCCCATCGCGA	Dome	6.44572	-3.77815
dome.240min.IAA.A.CGCGTCGTGTGC	Dome	6.75477	-5.85587
dome.240min.IAA.A.TGGGACTCCCGG	Seven Sleeper	8.17818	-4.99156
dome.240min.IAA.A.AGTGTATCAGTC	Neural Ectoderm	-4.33682	-2.53908
dome.240min.IAA.A.AACGTAAGTCCG	Dome	5.5806	-6.38091
dome.240min.IAA.A.AATCAGACGTAG	EVL	7.81332	-0.327636
dome.240min.IAA.A.CGAAGACGTTAC	Dome	6.71739	-3.01601
dome.240min.IAA.A.TAATCGAGGGAC	Dome	4.60641	-5.55663
dome.240min.IAA.A.CATGTATCGATT	Unspecified (30)	6.08892	-5.17749
dome.240min.IAA.A.TCTATAGGTCTC	Notochord	4.96088	-4.53909
dome.240min.IAA.A.CTCTCAGGACAA	Ventral Margin	7.27501	-0.819624
dome.240min.IAA.A.GCTGTCGGAAGT	Dome	5.99833	-4.72748
dome.240min.IAA.A.TCGAGGTTACAA	YSL contam	3.33913	-6.02805
dome.240min.IAA.A.TATCGCAGCCGT	Notochord	7.70562	-7.41867
dome.240min.IAA.A.GTCGATCACATA	Dome	7.63666	-7.12648
dome.240min.IAA.A.GTAAAGGCGGCT	Seven Sleeper	7.80119	-5.0475
dome.240min.IAA.A.TCCGGCTAACTC	Dome	7.31488	-6.16704
dome.240min.IAA.A.GGAAGATAGTCA	Dome	4.27061	-5.83189
dome.240min.IAA.A.ACCCCACTGGGG	Notochord	6.31161	-6.81137
dome.240min.IAA.A.ATCTTTCTTAGC	Dome	8.12695	-6.4058
dome.240min.IAA.A.AGCCGACTCTAC	Dome	3.30779	-2.8463
dome.240min.IAA.A.GCTTGAATCCCT	Cell Cycle Dome	-12.2558	-6.54834
dome.240min.IAA.A.GAACTGCGTTTA	YSL contam	4.44617	-5.44711
dome.240min.IAA.A.CATGAGCCAGGG	Dome	7.66556	-3.64298
dome.240min.IAA.A.TTGACTAAAGTA	Dome	6.41277	-4.19505
dome.240min.IAA.A.GCCGGGTACTTG	YSL contam	4.3902	-5.99138
dome.240min.IAA.A.GGCCTGACACAA	Dome	6.54805	-4.45338
dome.240min.IAA.A.CCGCGGTGAAAC	Dome	8.49468	-7.43631
dome.240min.IAA.A.ACCGCACGAGGA	Seven Sleeper	-7.21255	-5.84628
dome.240min.IAA.A.ACCAATGGAGGC	Dome	8.67387	-7.25248
dome.240min.IAA.A.GCGGTACCAAGA	Dome	6.7742	-5.00628
dome.240min.IAA.A.CTAACGCTTATA	Notochord	4.09836	-6.63721
dome.240min.IAA.A.GGTGGACAACGG	Dome	6.23712	-4.35853
dome.240min.IAA.A.CCATGGCGACGG	Seven Sleeper	8.08411	-4.92581
dome.240min.IAA.A.CGCCGCCATATC	Dome	6.7991	-3.42355
dome.240min.IAA.A.ACTGCTCCAGAC	Dome	5.92216	-2.90209
dome.240min.IAA.A.GCTTTACGCCCA	Seven Sleeper	6.55004	-6.41101
dome.240min.IAA.A.CACTGAAGAATA	Seven Sleeper	-6.63169	-6.30057
dome.240min.IAA.A.TTAGACAAGTAT	Dome	6.33264	-4.18026
dome.240min.IAA.A.CAAGCCTGATAG	EVL	7.19551	-1.13391
dome.240min.IAA.A.CGCTGTCATCGA	Dome	5.21015	-3.95672
dome.240min.IAA.A.ATTGCCAAATTC	Dome	7.56042	-3.67135
dome.240min.IAA.A.AAATTAGCTTCT	Dome	8.88397	-7.04231
dome.240min.IAA.A.CAGAGCGCTTCC	Dome	6.96378	-4.57794
dome.240min.IAA.A.CCGTTGCTCACC	Notochord	7.68411	-7.43963
dome.240min.IAA.A.TATTGAGAAGTA	Non Neural Ectoderm	0.0422364	0.92959
dome.240min.IAA.A.GCATAGATGCTA	YSL contam	4.67701	-6.00485
dome.240min.IAA.A.AAAGACCGTTAT	EVL	7.35847	-0.946148
dome.240min.IAA.A.CTACGGGTAATC	Dome	5.49268	-4.44628
dome.240min.IAA.A.ACACGGTGGACG	Dome	9.49916	-7.53501
dome.240min.IAA.A.ACCTCTTTAGCT	Dome	7.25036	-3.85928
dome.240min.IAA.A.GGTTCCCTGGCC	Dome	6.63996	-3.30368
dome.240min.IAA.A.GGATGCCGAGCG	Dome	7.52763	-6.1788
dome.240min.IAA.A.CCAATCTGGACG	YSL contam	4.46763	-5.99479
dome.240min.IAA.A.TATGAGGGAAGA	Seven Sleeper	-6.92592	-5.80094
dome.240min.IAA.A.CTTAAGCGGAGT	Cell Cycle Dome	-12.0156	-6.36211
dome.240min.IAA.A.GGACTGAAGGGC	Ventral Margin	4.39664	-5.33143
dome.240min.IAA.A.GGCTTCCAGAGG	Dome	6.43616	-4.52901
dome.240min.IAA.A.TGCTATTTACTG	Dome	5.65097	-3.31843
dome.240min.IAA.A.CAGGACTGCGCA	Dome	6.85953	-3.51704
dome.240min.IAA.A.GTACAAACTCAC	Dome	5.9476	-5.07976
dome.240min.IAA.A.AGTCATGTGTTA	Notochord	8.61674	-7.73605
dome.240min.IAA.A.CCGGCGGAGAAG	Dome	6.19466	-4.92179
dome.240min.IAA.A.TCACATTTTTCA	Dome	6.57313	-3.89109
dome.240min.IAA.A.TGTGTACAAAAT	Dome	6.54047	-5.83414
dome.240min.IAA.A.CCTGTAATGTGG	Dome	8.4433	-6.23274
dome.240min.IAA.A.CCAAGAACGACA	Dome	5.94413	-4.38972
dome.240min.IAA.A.TTCCAATCGTCA	Ventral Margin	-1.06936	6.96318
dome.240min.IAA.A.CTTGTCCTTCGT	Cell Cycle Dome	-12.0143	-6.35781
dome.240min.IAA.A.GGATGCCGAGAC	Dome	6.99863	-3.64202
dome.240min.IAA.A.TCAGCCTAAGCT	Dome	7.88534	-6.95268
dome.240min.IAA.A.ACACGTAATCAA	Dome	6.41767	-4.36228
dome.240min.IAA.A.AGACTCAAAAGC	Dome	7.03054	-3.68466
dome.240min.IAA.A.CACGAGGGTCCC	Cell Cycle Dome	-12.0287	-6.3702
dome.240min.IAA.A.TTATTAGTCCAA	Dome	6.5686	-4.6583
dome.240min.IAA.A.TAGTTCTGTCTG	Dome	6.74902	-5.35829
dome.240min.IAA.A.CAAGGGACTATT	Neural Ectoderm	-4.46782	-2.65341
dome.240min.IAA.A.AATGCGTAAGCC	Dome	4.94728	-3.59899
dome.240min.IAA.A.AGCGCGGACATG	Dome	7.3654	-6.18642
dome.240min.IAA.A.TAACGGTCAACG	Dome	8.70019	-7.23389
dome.240min.IAA.A.CCACATACGACG	Dome	5.14915	-4.34101
dome.240min.IAA.A.GTCAATGCGACC	Neural Ectoderm	1.05817	1.21187
dome.240min.IAA.A.AGTACAATCTAT	Dome	9.55627	-7.55901
dome.240min.IAA.A.GCTTCAGGGGCC	Dome	6.51749	-2.94393
dome.240min.IAA.A.AACGACGGGTAT	Dome	9.20478	-6.86832
dome.240min.IAA.A.ACCGTGCGCAGG	YSL contam	3.7114	-6.06576
dome.240min.IAA.A.ATATGGTATAGG	Dome	8.43262	-7.07665
dome.240min.IAA.A.CTTATTCTTATA	Dome	9.30926	-7.35777
dome.240min.IAA.A.ACTTATAATGGA	Unspecified (30)	4.5839	-4.66833
dome.240min.IAA.A.CACTTGCACATC	Dome	7.49085	-3.71542
dome.240min.IAA.A.TCCGAGATGTAA	Dome	6.38048	-5.52683
dome.240min.IAA.A.CTTGTCTCTGCC	Dome	9.41976	-7.45418
dome.240min.IAA.A.ATGAGGCCTGAA	Dome	8.93826	-7.067
dome.240min.IAA.A.CGCTGGGGCCAT	Dome	7.36822	-6.88986
dome.240min.IAA.A.CATCCCTTGCGC	Seven Sleeper	8.28647	-7.05198
dome.240min.IAA.A.CGTTCGGCATGA	Dome	7.27814	-4.19412
dome.240min.IAA.A.GGCAGTATTCGC	Dome	8.67123	-7.2214
dome.240min.IAA.A.CGACACCTGTGG	Dome	9.14814	-7.67164
dome.240min.IAA.A.GCCTAATAATCC	Unspecified (30)	-0.717636	5.57306
dome.240min.IAA.A.GTTTGTAGGTCA	Seven Sleeper	-1.69084	2.76991
dome.240min.IAA.A.CATGCCGGGCGT	EVL	7.75355	-0.399688
dome.240min.IAA.A.TTAGCTACCGTA	Dome	5.83265	-2.86352
dome.240min.IAA.A.TCTTGTGGGCCT	Dome	6.45963	-4.00646
dome.240min.IAA.A.GTCGCAATGCTT	Dome	9.33477	-7.03728
dome.240min.IAA.A.AATTGCTCGTGG	Dome	5.49959	-3.45084
dome.240min.IAA.A.CCTATTTACAAA	Dome	6.98824	-4.96055
dome.240min.IAA.A.CAAACCCGGTGT	PGC	6.73216	-7.81953
dome.240min.IAA.A.GTTGCCTCATGG	Dome	4.55391	-6.03743
dome.240min.IAA.A.GTAGAAGCTCTA	Dome	6.96787	-5.55366
dome.240min.IAA.A.ACGTCTAGCATA	Endoderm (B)	-0.412704	9.32504
dome.240min.IAA.A.TAGTCAAAACGT	Dome	5.01819	-3.61402
dome.240min.IAA.A.GTTGATTTACCT	Dome	4.2719	-5.48882
dome.240min.IAA.A.CTGCACTCCATT	Notochord	2.568	-6.0177
dome.240min.IAA.A.TTAGGCGTCTGT	Dome	5.83458	-3.84235
dome.240min.IAA.A.TGCAAACTTACC	Dome	8.02419	-6.0546
dome.240min.IAA.A.GGAGGTAAGCAG	EVL	6.40208	-1.39872
dome.240min.IAA.A.CTTAATATGTGG	Dome	8.38876	-6.18977
dome.240min.IAA.A.GCCACCAGTACT	Dome	4.87779	-4.37058
dome.240min.IAA.A.CCCGACCGAGAA	Seven Sleeper	7.8243	-5.0685
dome.240min.IAA.A.GCTCCACTGCCC	Dome	7.52811	-6.18687
dome.240min.IAA.A.TGCCCCCGATCA	Neural Ectoderm	4.82337	-3.48117
dome.240min.IAA.A.TGTCGGATGATA	Dome	6.88892	-4.09589
dome.240min.IAA.A.AATCGGTTCTAA	Notochord	8.58927	-7.72237
dome.240min.IAA.A.TCGTTTATGCAA	Dome	6.52888	-2.73592
dome.240min.IAA.A.GTGCTTCCCGAG	Dome	6.44124	-4.66526
dome.240min.IAA.A.GAGTTCGGGCCT	Dome	6.26951	-2.92187
dome.240min.IAA.A.AAAGCGTCTCGC	Dome	6.17602	-3.30464
dome.240min.IAA.A.TATTTAAGCTAC	Dome	8.84845	-6.72334
dome.240min.IAA.A.TTCAGTTCGCAC	Dome	8.37293	-6.18297
dome.240min.IAA.A.CGTTGTGGTAAC	YSL contam	4.40669	-5.88056
dome.240min.IAA.A.CAACGACCTAGG	Seven Sleeper	-7.24029	-5.84133
dome.240min.IAA.A.CCCCCTCCACTG	Dome	6.99048	-5.09916
dome.240min.IAA.A.TGGCTCGCAACC	Dome	4.26652	-6.95613
dome.240min.IAA.A.GTTCAGCGTGGC	Dome	3.96219	-7.01848
dome.240min.IAA.A.AAAGGACCCCTA	Notochord	1.77209	-5.40762
dome.240min.IAA.A.GAAGCATTGTGG	Dome	5.98998	-4.05964
dome.240min.IAA.A.ATTGATTTGACC	Dome	4.94088	-6.36992
dome.240min.IAA.A.CTGCAGTTTACT	Dome	6.84749	-5.38483
dome.240min.IAA.A.TGTAAAAGACGA	Dome	7.1414	-5.402
dome.240min.IAA.A.GCTGTCAACGGA	Neural Ectoderm	-4.22116	-2.59267
dome.240min.IAA.A.CGTCTTAACTAT	Dome	7.93176	-6.01583
dome.240min.IAA.A.GGTACAAAGATG	Dome	4.57397	-6.57871
dome.240min.IAA.A.AGGGACGCGAAA	Dome	0.183349	0.725381
dome.240min.IAA.A.CCATAAGTTAGT	Dome	5.41057	-6.01889
dome.240min.IAA.A.ATGTTCCGCACT	Dome	6.56839	-3.85658
dome.240min.IAA.A.TCGGCTGCTATA	Dome	6.86603	-5.74493
dome.240min.IAA.A.TCTTTAAGGCGA	EVL	9.85253	0.585006
dome.240min.IAA.A.AGCCCCGGGGAA	EVL	7.27553	-1.11756
dome.240min.IAA.A.GTACGCCAAGAC	Dome	5.41065	-4.74263
dome.240min.IAA.A.ACACCGCTCTGG	Dome	7.2193	-6.20156
dome.240min.IAA.A.CTGTCTTTCTAA	Dome	8.69023	-7.28466
dome.240min.IAA.A.GTTTATCGCCGA	Dome	7.92115	-7.40831
dome.240min.IAA.A.ATGTCGGGCAAC	Dome	5.89108	-4.52519
dome.240min.IAA.A.CAAGCCCGCTGT	Dome	6.03524	-2.92129
dome.240min.IAA.A.AATTTACAGTAC	Dome	7.81112	-5.86246
dome.240min.IAA.A.GTAAGAGCAAAT	YSL contam	4.50148	-6.0667
dome.240min.IAA.A.TGCAGGGTAATC	Dome	7.49766	-6.11557
dome.240min.IAA.A.TTCCCGAGAGAT	Dome	6.94475	-5.51995
dome.240min.IAA.A.TCCATTTACAGT	Dome	6.85624	-5.37002
dome.240min.IAA.A.TCTTAAGGTCAA	Dome	3.26337	-2.95511
dome.240min.IAA.A.TTTTTGGGCACA	Dome	6.13781	-5.32338
dome.240min.IAA.A.TAGGTCTCCTAA	Dome	4.86202	-4.40812
dome.240min.IAA.A.TTTTTAAGACAT	EVL	7.16751	-1.21925
dome.240min.IAA.A.CCACGGAAGATT	Seven Sleeper	-8.25472	-4.766
dome.240min.IAA.A.CAACATCTGAAC	Dome	8.20475	-6.85276
dome.240min.IAA.A.GATGCGCCCATA	Notochord	4.04953	-7.21374
dome.240min.IAA.A.CTTGTGAGATCG	YSL contam	3.29728	-5.9891
dome.240min.IAA.A.TCGTAAAAATCC	Dome	5.9718	-3.40221
dome.240min.IAA.A.CGCACCGGGAAC	Notochord	7.0364	-6.94337
dome.240min.IAA.A.ATCTCCGCGGCA	Seven Sleeper	-6.56693	-6.32706
dome.240min.IAA.A.TATTACAATTTC	Neural Ectoderm	4.79975	-3.38648
dome.240min.IAA.A.TGTGCGTGGTAG	Seven Sleeper	-6.7804	-5.95301
dome.240min.IAA.A.CCGACTTAGGTT	YSL contam	7.87187	-7.37199
dome.240min.IAA.A.CGCGTCTACAAC	Unspecified (30)	4.4709	-4.42946
dome.240min.IAA.A.CGTTAGGAAATG	Neural Ectoderm	5.84104	-2.77765
dome.240min.IAA.A.CCTGAAACGGTC	Dome	7.6845	-7.04361
dome.240min.IAA.A.CCCGGTAGCAGC	Notochord	4.25899	-7.26841
dome.240min.IAA.A.AGCCCTAGGATG	Dome	6.90655	-5.53352
dome.240min.IAA.A.ACCGATGGTGAC	EVL	7.15664	-5.85717
dome.240min.IAA.A.ACCGTAGACTAC	Dome	6.02818	-3.00715
dome.240min.IAA.A.GACCGGAGGAGT	Dome	7.92035	-7.44248
dome.240min.IAA.A.ATCATGAAGAAG	Dome	9.3915	-7.4157
dome.240min.IAA.A.CCGGCCGACAAA	Dome	6.07814	-4.99037
dome.240min.IAA.A.TTGTACTCTGCA	Neural Ectoderm	-2.91643	-1.18092
dome.240min.IAA.A.GCATTTCCCTGG	Dome	6.55179	-3.53767
dome.240min.IAA.A.ACTGGAGCAGAT	Dome	8.62226	-7.10566
dome.240min.IAA.A.AGATTGCGGGAA	Ventral Margin	-0.905911	4.62207
dome.240min.IAA.A.TCGATGTCCATT	Neural Ectoderm	2.20396	4.98966
dome.240min.IAA.A.GGGGTACGGGCC	Dome	9.08514	-7.66464
dome.240min.IAA.A.TAGTCAACGAAG	Dome	6.93711	-4.91101
dome.240min.IAA.A.CCCGCATAAACT	EVL	12.5679	1.42792
dome.240min.IAA.A.CTCACGTCGTCG	Dome	8.64105	-6.97788
dome.240min.IAA.A.TGAGATATGTAT	Unspecified (30)	5.74098	-3.16311
dome.240min.IAA.A.CTGTCTTACATC	Notochord	3.58206	-6.96349
dome.240min.IAA.A.AGAAGTTACTCC	Dome	6.30494	-2.92192
dome.240min.IAA.A.GTGGCAATCCGC	Dome	6.97478	-3.60941
dome.240min.IAA.A.TTAAGTAATTTT	PGC	6.71753	-7.7959
dome.240min.IAA.A.TACCCGTATGAG	Dome	8.52824	-6.37855
dome.240min.IAA.A.GTGTCCCACACT	Ventral Margin	-0.926225	7.50874
dome.240min.IAA.A.GAATTCCTTGGT	Neural Ectoderm	4.70975	-3.52173
dome.240min.IAA.A.ACAGTCAGACGT	Dome	8.10114	-7.47624
dome.240min.IAA.A.GACTGTCGTAGC	Dome	6.1085	-2.85052
dome.240min.IAA.A.CCAAGTGGCAAA	Dome	9.07666	-7.65916
dome.240min.IAA.A.AGAGAGAGTGGA	Dome	7.03721	-3.72891
dome.240min.IAA.A.TAGGGCCGTGGA	Dome	4.43974	-5.5006
dome.240min.IAA.A.ACGAGGGAGAAT	Notochord	2.04407	-5.46027
dome.240min.IAA.A.AATTAGCTTCGC	Cell Cycle Dome	-12.1529	-6.46914
dome.240min.IAA.A.CTATTAGATGCA	Dome	8.51718	-7.12651
dome.240min.IAA.A.ACCTAATGTTGC	Dome	7.91833	-5.75738
dome.240min.IAA.A.TGGTGCCGACAT	Unspecified (30)	4.39011	-5.49557
dome.240min.IAA.A.GTTCGTCTTGTC	Dome	5.5498	-3.3123
dome.240min.IAA.A.GTATAACCTTAG	Dome	5.81597	-3.50543
dome.240min.IAA.A.AAGAAAATGCCC	Neural Ectoderm	5.25339	-4.48055
dome.240min.IAA.A.AAACCCAGATCC	Dome	6.95193	-5.8658
dome.240min.IAA.A.CGCACGAAATGT	Dome	7.64806	-6.7251
dome.240min.IAA.A.GTAAGCCAGAGG	Dome	7.15764	-5.99754
dome.240min.IAA.A.ATAAACTCAGAA	Neural Ectoderm	0.660362	-1.93125
dome.240min.IAA.A.ATTGAGTATCGG	Dome	8.78291	-6.68257
dome.240min.IAA.A.GGAGCGCGCTAG	Dome	6.45346	-4.53404
dome.240min.IAA.A.AATTAGGTCGGG	Seven Sleeper	-6.68342	-6.01307
dome.240min.IAA.A.AGAATTAAAATG	Dome	6.27985	-2.96184
dome.240min.IAA.A.ACGGAGTAACTT	Dome	6.22736	-3.65384
dome.240min.IAA.A.ATGTCCACTGGT	Muscle Blood	-0.635218	8.59311
dome.240min.IAA.A.CATCAACGGCAT	Ventral Margin	-0.740743	6.41857
dome.240min.IAA.A.TAGATCGCTGTT	Dome	5.16826	-4.03902
dome.240min.IAA.A.AGCAGGCCCCTC	Notochord	2.58683	-6.03949
dome.240min.IAA.A.CATGGGATGAGC	Notochord	4.08198	-6.67183
dome.240min.IAA.A.CAATTCGTAATC	Dome	6.29647	-3.73121
dome.240min.IAA.A.CGTCTACGCATA	Dome	7.69788	-6.97727
dome.240min.IAA.A.TCTTCCTGCATC	Dome	6.51202	-2.84055
dome.240min.IAA.A.ATTTGGCTGACG	Dome	6.85072	-5.54609
dome.240min.IAA.A.AATTAGCTTCCG	Dome	8.55436	-7.47642
dome.240min.IAA.A.TTTACAGATTCA	Dome	5.18067	-3.63317
dome.240min.IAA.A.TTTTAAGCATTG	Neural Ectoderm	5.32492	-3.65709
dome.240min.IAA.A.GTTGCAAAATTA	Dome	7.14363	-4.25462
dome.240min.IAA.A.GACTAGAACTTG	Dome	7.00801	-6.34744
dome.240min.IAA.A.TCCCGCTTTAAC	Dome	7.65341	-3.68786
dome.240min.IAA.A.GCTAAGTCGTGC	Dome	10.1261	-7.59117
dome.240min.IAA.A.GAAGAAAATCAC	Notochord	4.36614	-7.18407
dome.240min.IAA.A.ACGCGAGTGAAA	Seven Sleeper	4.64595	-6.50715
dome.240min.IAA.A.ACCTGGCCTTGC	Dome	6.36437	-3.1917
dome.240min.IAA.A.TCTCGTACGGGA	Dome	8.48472	-7.32995
dome.240min.IAA.A.AGTTCGTTTGTG	EVL	8.00727	-0.209123
dome.240min.IAA.A.GACCGTGACGCA	Dome	9.2791	-7.36065
dome.240min.IAA.A.GCGGGCCCTGGG	Dome	4.85638	-4.37579
dome.240min.IAA.A.ATCTACATCAAC	Unspecified (30)	4.92299	-4.41214
dome.240min.IAA.A.CGAGCGTATTCC	Dome	7.6428	-6.46983
dome.240min.IAA.A.GTGCTCACTCAC	Neural Ectoderm	-2.32463	-2.60452
dome.240min.IAA.A.TGGTTATCCTCT	Dome	7.61735	-5.64797
dome.240min.IAA.A.AGGAGTATACAT	Dome	6.33755	-3.03553
dome.240min.IAA.A.GCTCTAGTCTAG	Dome	7.79746	-5.67475
dome.240min.IAA.A.AGTTGTGTTCTA	Dome	7.82689	-5.91989
dome.240min.IAA.A.CGATGTCAGCGT	Seven Sleeper	8.04869	-7.3704
dome.240min.IAA.A.ATCACAGTCGCC	Neural Ectoderm	-2.74345	-2.32437
dome.240min.IAA.A.GCTAAGGACGCG	Dome	5.83725	-3.93754
dome.240min.IAA.A.TTCACGGTCCCC	Dome	5.65485	-4.70405
dome.240min.IAA.A.CACGTTGGATTT	Seven Sleeper	-7.40955	-5.70959
dome.240min.IAA.A.GTAAGGAGGTGT	Notochord	2.51591	-5.94343
dome.240min.IAA.A.GACGAAAACGGC	Dome	6.65808	-4.80861
dome.240min.IAA.A.CAGATCGTGCCT	Dome	0.797361	0.887887
dome.240min.IAA.A.AGGAAGCAATCA	Dome	6.026	-4.0197
dome.240min.IAA.A.ACTATCTCAACG	Seven Sleeper	8.24783	-4.90678
dome.240min.IAA.A.TTTGTTAATTCG	Dome	8.43384	-7.0333
dome.240min.IAA.A.AACCCGAGGCAA	Dome	6.94951	-5.82076
dome.240min.IAA.A.TAGCTACGCGGC	Dome	7.69928	-7.01735
dome.240min.IAA.A.CGGGATGGCTGA	Dome	9.28837	-7.35835
dome.240min.IAA.A.GCCTATCGCACT	PGC	7.87729	-7.38061
dome.240min.IAA.A.TCATCGGCACAC	Dome	4.70266	-3.43103
dome.240min.IAA.A.GAAAGACGAGGC	Dome	5.25808	-4.49611
dome.240min.IAA.A.AATATGGTTGTA	Dome	6.81813	-5.04242
dome.240min.IAA.A.CAATTTACCGGA	Notochord	5.72148	-6.82995
dome.240min.IAA.A.TCAGCCCGGATT	Dome	6.00276	-4.42266
dome.240min.IAA.A.GCGTCAGAATAC	Dome	5.64765	-4.60836
dome.240min.IAA.A.ACGGAGATAAGC	Dome	7.1484	-5.98703
dome.240min.IAA.A.GCGTTGCTCAAA	Dome	6.78029	-5.40627
dome.240min.IAA.A.CCCAAGTACGTG	EVL	6.45553	-1.14594
dome.240min.IAA.A.TCTGCAGAGAAA	YSL contam	3.34542	-6.02569
dome.240min.IAA.A.CAAATAGTTCAG	Ventral Margin	7.39701	-0.829594
dome.240min.IAA.A.CGCTTTGTAGTA	Notochord	4.22005	-7.20491
dome.240min.IAA.A.TGCGCGTGGACC	Dome	6.46664	-3.87277
dome.240min.IAA.A.AGGGATACATCA	Notochord	4.29753	-7.06695
dome.240min.IAA.A.ACAATAACGCGA	Notochord	4.90831	-7.01437
dome.240min.IAA.A.TCGAATGACCTA	Dome	6.13814	-3.06006
dome.240min.IAA.A.CGGCTTAAAGGG	Dome	0.680363	0.784367
dome.240min.IAA.A.ATAACAAGGCTC	Dome	6.79128	-5.42499
dome.240min.IAA.A.ATGTTAACGCCC	Seven Sleeper	-7.82716	-5.07951
dome.240min.IAA.A.ACGTCATTAAAA	YSL contam	5.08662	-5.74129
dome.240min.IAA.A.GGCCTGCCACCG	Dome	7.58026	-3.73997
dome.240min.IAA.A.CCCGAGTAATAC	Dome	6.27959	-4.31894
dome.240min.IAA.A.CAAACTGGCAGC	Notochord	8.00425	-7.49582
dome.240min.IAA.A.TTCGCTGTAATC	Dome	7.11045	-4.28248
dome.240min.IAA.A.GGCTGTGCCGTC	Dome	8.05884	-6.09071
dome.240min.IAA.A.TCGTACGGCCTA	Dome	8.32518	-6.93045
dome.240min.IAA.A.GTCGGTCTTTAT	Neural Ectoderm	0.189839	1.60964
dome.240min.IAA.A.TTCATGCGACTC	Dome	6.07829	-2.98723
dome.240min.IAA.A.TCGTAATCAATG	Dome	9.42099	-7.32405
dome.240min.IAA.A.AAAGCGTTTGCC	Dome	4.34982	-5.85955
dome.240min.IAA.A.CTTGTACAACAG	Seven Sleeper	-6.91151	-5.88811
dome.240min.IAA.A.TGGATTGTTCAG	Dome	7.20087	-6.30688
dome.240min.IAA.A.CCCTCGCTGGTG	Notochord	-3.55881	-2.34873
dome.240min.IAA.A.AGGATCCGCACG	Dome	6.66928	-4.8954
dome.240min.IAA.A.CACAGGCTTTTT	Dome	6.24323	-6.43943
dome.240min.IAA.A.CACACATCTGCC	Muscle Blood	-2.52942	9.5953
dome.240min.IAA.A.TTAGACGCGTAG	YSL contam	7.28942	-4.25699
dome.240min.IAA.A.ACGCTGACGAGT	Seven Sleeper	4.52084	-6.17314
dome.240min.IAA.A.TTTCACTGTCCC	Non Neural Ectoderm	0.498617	1.71291
dome.240min.IAA.A.AGAAATCAAGAT	Dome	5.97946	-4.17428
dome.240min.IAA.A.GGTCACACGGTA	Ventral Margin	-1.59225	2.32736
dome.240min.IAA.A.GTTAGTAGAAGT	Unspecified (30)	6.03337	-4.25849
dome.240min.IAA.A.CCGGCATCGTAT	Dome	7.10249	-4.07731
dome.240min.IAA.A.CATCTTCTTCCC	YSL contam	3.31981	-6.00726
dome.240min.IAA.A.CTTGGGATCAAT	Unspecified (30)	6.08499	-2.73435
dome.240min.IAA.A.CCATGTAGATCC	Dome	6.91822	-3.56467
dome.240min.IAA.A.GCTTTCTAAATA	PGC	6.6822	-7.97387
dome.240min.IAA.A.ACTCCTATCATC	Dome	6.40241	-6.75085
dome.240min.IAA.A.AAGCGGGTGCAG	YSL contam	3.32708	-6.01852
dome.240min.IAA.A.CGAGTGCTCTGA	Dome	9.3781	-7.44998
dome.240min.IAA.A.CGTACAGGACGG	Dome	7.09855	-4.32929
dome.240min.IAA.A.TGATGTGGTTTC	Dome	5.79522	-3.38139
dome.240min.IAA.A.TGCGAAAACGAA	Ventral Margin	-0.623548	4.80025
dome.240min.IAA.A.GAAACGTCATCT	Dome	5.98335	-3.21756
dome.240min.IAA.A.CAGCGTTGTGAT	Dome	6.11134	-4.87404
dome.240min.IAA.A.GGTAAATGGTAA	YSL contam	3.30691	-6.00795
dome.240min.IAA.A.TCAGGTCCAGGA	Seven Sleeper	8.51151	-4.78365
dome.240min.IAA.A.ACATCGTGTCCA	Dome	5.59839	-4.10327
dome.240min.IAA.A.ATATGAATTGTA	Neural Ectoderm	2.24438	-2.93506
dome.240min.IAA.A.TGCTACAGTTTG	Dome	6.50591	-3.43892
dome.240min.IAA.A.AGTCAGTGATGC	Notochord	5.47778	-7.05553
dome.240min.IAA.A.CACTCCCTACAG	Dome	9.24645	-7.34624
dome.240min.IAA.A.TACTTAGAAAGG	Dome	8.40207	-6.97431
dome.240min.IAA.A.GGTCCCCTGCCC	Dome	6.3035	-3.09363
dome.240min.IAA.A.TTTCAACCCAGT	Dome	7.89873	-6.90059
dome.240min.IAA.A.TGGCACTTTAGC	Neural Ectoderm	1.48304	-4.11496
dome.240min.IAA.A.ATTCGTCTACCC	Seven Sleeper	-7.74355	-5.17452
dome.240min.IAA.A.GGGAGTAATGCT	Unspecified (30)	5.83457	-3.86897
dome.240min.IAA.A.TACGACAACTAA	Dome	7.29793	-5.67049
dome.240min.IAA.A.GCGTCTACGCGT	Seven Sleeper	4.4597	-6.06854
dome.240min.IAA.A.CATCACTCCGAG	EVL	7.18032	-0.972673
dome.240min.IAA.A.TTTCGAGCATGG	Non Neural Ectoderm	-0.847942	1.55954
dome.240min.IAA.A.ACTCCTGCGTGA	Dome	6.96765	-5.8398
dome.240min.IAA.A.CGTGACGTGTTC	Dome	7.29871	-6.02753
dome.240min.IAA.A.ACATTCAGTAAC	Dome	6.73421	-4.95592
dome.240min.IAA.A.CATGTAGTTCTC	Ventral Margin	3.7246	-5.06581
dome.240min.IAA.A.TTTAACAAAGCA	Dome	5.86588	-2.76628
dome.240min.IAA.A.TGATAACCTACC	Dome	9.73796	-7.5639
dome.240min.IAA.A.AGTGGGATGCCT	Seven Sleeper	4.70036	-6.07924
dome.240min.IAA.A.GTGACTGCAAGC	Ventral Margin	4.36546	-5.31314
dome.240min.IAA.A.CCGCACACTATG	Dome	7.82917	-6.89874
dome.240min.IAA.A.CTCCAAGGTAAT	Dome	8.36741	-7.12308
dome.240min.IAA.A.GGTCTCAGGTTA	Non Neural Ectoderm	-2.12969	-0.0802611
dome.240min.IAA.A.CATCAAGTCGAC	Notochord	3.40112	-6.60944
dome.240min.IAA.A.GGTCCATGCCTG	Non Neural Ectoderm	-0.315578	-0.284857
dome.240min.IAA.A.TCGCCAACCGAA	PGC	6.60729	-8.62746
dome.240min.IAA.A.CTGAGTTCTCAG	Ventral Margin	-0.966906	7.18665
dome.240min.IAA.A.CCGTTGTAGTCG	Dome	9.25758	-7.55167
dome.240min.IAA.A.AAGTCCGAGCCC	Neural Ectoderm	0.396624	1.49602
dome.240min.IAA.A.CCAGAACGATGA	Dome	6.95598	-3.63405
dome.240min.IAA.A.TTGGGTGCTTAG	Dome	6.18914	-2.9781
dome.240min.IAA.A.AACATGGCGCTA	Seven Sleeper	8.26428	-7.35085
dome.240min.IAA.A.GATCCCCTTTTC	Seven Sleeper	7.5027	-5.70478
dome.240min.IAA.A.GCTTTGTTACAA	Dome	6.13815	-3.25075
dome.240min.IAA.A.ACAGTGAAAGTT	Dome	5.55	-3.41171
dome.240min.IAA.A.CAGTGTGGCCGT	Dome	8.90875	-6.69609
dome.240min.IAA.A.ACCGGCGAAAAG	Dome	6.0662	-5.11408
dome.240min.IAA.A.CGCGCAACCAGA	Dome	5.09126	-5.62618
dome.240min.IAA.A.AGTGGTAATCTC	Seven Sleeper	-6.59129	-6.20177
dome.240min.IAA.A.ATCCTTTACCGA	Dome	7.42716	-6.00341
dome.240min.IAA.A.ACTGCGCGCTGA	Dome	7.34617	-5.61643
dome.240min.IAA.A.ACGTCGATGGCT	Dome	4.94305	-5.73724
dome.240min.IAA.A.TACTTGGAGACG	Notochord	3.5829	-6.76929
dome.240min.IAA.A.GTGTTAGAAACA	Seven Sleeper	8.61936	-4.71703
dome.240min.IAA.A.CTCTTGGACATG	Dome	7.98348	-6.02545
dome.240min.IAA.A.TCAGAGAATCTG	Notochord	5.74077	-6.12228
dome.240min.IAA.A.CAGTAACCTTAA	Notochord	7.24803	-6.60741
dome.240min.IAA.A.CCGGTCTCCGCG	PGC	4.62942	-6.79928
dome.240min.IAA.A.CAGTCCCAGGGA	Non Neural Ectoderm	-0.264465	0.659089
dome.240min.IAA.A.AGCCATACATTC	Dome	8.75778	-6.73898
dome.240min.IAA.A.GATTGTTTCCAT	Notochord	5.02151	-4.35917
dome.240min.IAA.A.CAGCACGAACAC	Dome	8.88412	-6.73378
dome.240min.IAA.A.TCCGACAGAGGC	Unspecified (30)	4.41551	-4.37115
dome.240min.IAA.A.CTGTCCACGTCC	Dome	6.33561	-4.46736
dome.240min.IAA.A.ACCCGTCGAGCC	Dome	4.89067	-5.67662
dome.240min.IAA.A.GACTTTTCCCGA	Notochord	1.95579	-5.55571
dome.240min.IAA.A.ACTATCGGAGTG	Neural Ectoderm	0.812171	1.64069
dome.240min.IAA.A.CCGTGAGAGTGA	Cell Cycle Dome	-11.9483	-6.31778
dome.240min.IAA.A.GTTTTCTACGTA	Dome	7.85641	-6.61739
dome.240min.IAA.A.TCAAGGAACGGC	Neural Ectoderm	4.85717	-3.53708
dome.240min.IAA.A.CAATACGCCGAA	Seven Sleeper	8.62121	-4.71818
dome.240min.IAA.A.CCCGGAGATAAC	Dome	7.81797	-6.87597
dome.240min.IAA.A.AGGCTGACTGGG	Notochord	2.44021	-5.91326
dome.240min.IAA.A.AGTGACGAGCTA	Seven Sleeper	4.52793	-6.3531
dome.240min.IAA.A.TGATTTGCAGAG	Dome	9.11238	-7.65812
dome.240min.IAA.A.ACAGCGCAATAG	Dome	5.47632	-4.20437
dome.240min.IAA.A.ACCTCTCAAAAA	Dome	9.15448	-6.92178
dome.240min.IAA.A.ATCTCGTAGGGA	Dome	2.21739	-3.03212
dome.240min.IAA.A.CGCAACAGACTT	EVL	7.54166	-0.422473
dome.240min.IAA.A.TTCAACGAAGCC	Dome	7.17964	-3.73315
dome.240min.IAA.A.AGTCGAAAGGGG	Notochord	4.84279	-7.1235
dome.240min.IAA.A.TGATAACGGCTA	Dome	8.0175	-5.83412
dome.240min.IAA.A.TGTCCAAACAGG	Dome	4.7959	-5.93111
dome.240min.IAA.A.TACGATTAACAA	Seven Sleeper	4.50681	-6.82916
dome.240min.IAA.A.TCACAAGGGGAT	Dome	5.92204	-3.95214
dome.240min.IAA.A.AGCTTGCCCGCG	PGC	6.76435	-7.65646
dome.240min.IAA.A.TATCCGATAGCA	Dome	5.54488	-3.37857
dome.240min.IAA.A.CCATGTGTGGAG	Dome	8.87036	-6.67689
dome.240min.IAA.A.GACGTTCATCAA	Dome	6.76485	-4.94672
dome.240min.IAA.A.TTTTAGCAGTGT	Seven Sleeper	-6.9915	-5.83172
dome.240min.IAA.A.GCTCCAAAGGAC	Dome	7.27743	-6.70161
dome.240min.IAA.A.TTGCGCACTCTG	Cell Cycle Dome	-12.2204	-6.51536
dome.240min.IAA.A.CGTCATGACGGT	Seven Sleeper	7.92836	-7.40554
dome.240min.IAA.A.GCTGCAATATGG	Dome	10.1526	-7.59836
dome.240min.IAA.A.CAACGTACTCCC	Dome	7.79526	-5.73548
dome.240min.IAA.A.ATCAGCAGTAGT	EVL	7.28142	-1.09666
dome.240min.IAA.A.ACAAGGTACACT	Dome	5.7629	-3.8648
dome.240min.IAA.A.GCATAGGATCCT	Neural Ectoderm	5.66965	-3.27262
dome.240min.IAA.A.CATACACACATT	Dome	6.68651	-5.44512
dome.240min.IAA.A.AGGTAAAGCTCC	Dome	7.26945	-1.25419
dome.240min.IAA.A.AGTCACGCCGTG	Dome	5.46855	-5.4068
dome.240min.IAA.A.TGCACCAATTCT	Notochord	6.67968	-6.43623
dome.240min.IAA.A.GTCGGAGCGTGA	Dome	6.43632	-4.56447
dome.240min.IAA.A.GGAAACATACTA	Dome	6.40848	-4.50861
dome.240min.IAA.A.GAGGCAAATGAA	Dome	5.58139	-3.30483
dome.240min.IAA.A.GTAGACAACTTT	Dome	6.92941	-5.0739
dome.240min.IAA.A.ACGAATTGGTCG	Notochord	5.73291	-6.84732
dome.240min.IAA.A.GAAGGATCACCA	Endoderm (B)	4.55574	-6.05841
dome.240min.IAA.A.GCTCACAGCCGC	YSL contam	4.44311	-6.1387
dome.240min.IAA.A.TATCCTATGCTC	Muscle Blood	4.1338	-5.3776
dome.240min.IAA.A.TACTGGCCATCG	YSL contam	-0.391976	9.37059
dome.240min.IAA.A.ACTTTAAAACAG	Notochord	4.38063	-6.79642
dome.240min.IAA.A.GCATTATGAATC	Dome	6.39818	-2.89977
dome.240min.IAA.A.ACGGATTCCTCG	Dome	5.95324	-4.72986
dome.240min.IAA.A.AGGGCGGACGAT	Dome	8.48285	-6.65847
dome.240min.IAA.A.TAAGAAGTAACG	Dome	9.19207	-7.43036
dome.240min.IAA.A.GGTGGCATCCTT	Dome	6.13755	-2.90185
dome.240min.IAA.A.CATCGTAGGTAC	Dome	8.14341	-6.41557
dome.240min.IAA.A.AGTGGTTATGCC	Unspecified (30)	4.3799	-5.65289
dome.240min.IAA.A.ACCATAGTACCG	Dome	5.76556	-4.25272
dome.240min.IAA.A.TACAGAAGAGTC	PGC	6.75892	-7.688
dome.240min.IAA.A.AGGGAGTGTATG	Dome	5.95465	-3.22365
dome.240min.IAA.A.AGTAGGAGTTAC	Dome	7.02977	-5.6618
dome.240min.IAA.A.AGAGGGCGCAAT	Dome	7.0364	-3.96492
dome.240min.IAA.A.TTCAGTCGGCTG	Seven Sleeper	8.28085	-4.87978
dome.240min.IAA.A.TTTATCTCATCT	Cell Cycle Dome	-11.9677	-6.32931
dome.240min.IAA.A.GAGTAGGCTCCA	Dome	5.87203	-3.30332
dome.240min.IAA.A.ACCGTTTATTCC	Dome	9.43835	-7.37292
dome.240min.IAA.A.CATTCACTCACA	Dome	5.70223	-3.83722
dome.240min.IAA.A.CTGAAACTATTA	Notochord	3.69847	-7.23513
dome.240min.IAA.A.CGTAGTAGGAGA	Dome	7.63141	-6.65818
dome.240min.IAA.A.CTCTCAAATTAC	Unspecified (30)	1.65167	-3.42404
dome.240min.IAA.A.GACGGTTCATCC	Dome	6.3836	-4.6147
dome.240min.IAA.A.TTCTCACGTCGT	Dome	9.21694	-7.22777
dome.240min.IAA.A.ATAAAGTTAATG	Dome	7.35345	-6.3272
dome.240min.IAA.A.CTGTAAATCGCA	Dome	5.36588	-4.56616
dome.240min.IAA.A.GGCCTCACGCAT	Dome	4.95733	-3.57921
dome.240min.IAA.A.TGTGTAGGCTCG	Ventral Margin	4.39499	-5.69513
dome.240min.IAA.A.AAGGCTGTTGAC	Dome	9.40195	-7.66038
dome.240min.IAA.A.TTTTTTACTCGG	Dome	5.20871	-4.37099
dome.240min.IAA.A.AGTGGCCATTTG	Notochord	5.50219	-7.22849
dome.240min.IAA.A.GTCATTTCTGTT	Dome	8.24952	-6.89852
dome.240min.IAA.A.AGTTACCACGAT	EVL	7.24363	-1.14382
dome.240min.IAA.A.GACCCGTTTCAA	Dome	5.70221	-3.38375
dome.240min.IAA.A.ATAAACTCCCTC	Dome	6.76706	-5.08081
dome.240min.IAA.A.TTAGTCGATAGT	Dome	7.76137	-6.81507
dome.240min.IAA.A.ACTTCCCTAGGA	Dome	7.72373	-5.94128
dome.240min.IAA.A.TAACGTTCAGAG	Seven Sleeper	8.24184	-4.89105
dome.240min.IAA.A.CTGTAATCGAGG	Dome	5.56314	-4.39098
dome.240min.IAA.A.GTCCTAGACTAC	Dome	8.53086	-7.47871
dome.240min.IAA.A.GCCTCGGCCACC	Dome	5.7287	-5.83734
dome.240min.IAA.A.CTCGATACGATG	PGC	5.66501	-7.27538
dome.240min.IAA.A.TGAAGAAGAGGC	Unspecified (30)	0.756669	0.994209
dome.240min.IAA.A.TTGAAGCACAAT	Dome	5.72293	-3.74275
dome.240min.IAA.A.CTGGCGCGGAAG	Dome	6.31577	-4.52444
dome.240min.IAA.A.AATAAGGAGTAA	EVL	7.21477	-1.18518
dome.240min.IAA.A.AGTTTCAAACTA	Dome	0.709784	0.666349
dome.240min.IAA.A.TATCATGAGGCA	Dome	6.25053	-6.59327
dome.240min.IAA.A.CTAGACGTCAGC	Notochord	3.31218	-6.82345
dome.240min.IAA.A.GACGGGGTCGTC	Non Neural Ectoderm	1.72964	1.94731
dome.240min.IAA.A.TCTCGGCTAAGC	Dome	7.67606	-7.03416
dome.240min.IAA.A.GACACGCCAAAC	Dome	7.20982	-0.94196
dome.240min.IAA.A.TTATCGCCCCCG	Dome	7.59824	-3.70608
dome.240min.IAA.A.GTTTGGCCGCGT	Dome	5.66575	-4.11292
dome.240min.IAA.A.AAGCTGCGGGTG	Dome	8.28361	-6.21876
dome.240min.IAA.A.TGGTCTGGTGTG	Dome	4.61495	-5.46342
dome.240min.IAA.A.GTCTAAATAAAG	Notochord	4.67352	-7.04144
dome.240min.IAA.A.GCGATATCGATT	Notochord	7.63517	-7.12507
dome.240min.IAA.A.AACTGTACGCAG	Dome	6.1792	-3.69933
dome.240min.IAA.A.CTGGTGCGGATT	Dome	7.34738	-5.92556
dome.240min.IAA.A.CTGAAGTGTGGC	Dome	8.39482	-7.1027
dome.240min.IAA.A.CGTACCTTGAAA	Dome	6.15881	-3.70869
dome.240min.IAA.A.AGGGATTACGCG	Dome	7.69296	-6.28353
dome.240min.IAA.A.CGTCTTGTAGCT	Dome	5.64523	-4.24845
dome.240min.IAA.A.GCATTTAGGTGC	Seven Sleeper	5.58396	-4.09053
dome.240min.IAA.A.ATCCTCTGGAAA	Dome	0.793951	0.750938
dome.240min.IAA.A.ACAGTATGGAAG	Dome	2.46893	4.63457
dome.240min.IAA.A.GGCTGTTCCCCC	Dome	7.38955	-6.3846
dome.240min.IAA.A.GTGCTCTCCTTG	Dome	6.88916	-5.62722
dome.240min.IAA.A.GGATGGGTCCGT	Dome	5.98227	-3.90964
dome.240min.IAA.A.GTGCTTTGCGTG	Dome	6.24502	-4.49107
dome.240min.IAA.A.CCTTGACGTGAT	YSL contam	3.58756	-6.0572
dome.240min.IAA.A.CAGTAGTAGAGT	Ventral Margin	-2.10309	5.96239
dome.240min.IAA.A.GATCCGACGGGC	Dome	5.81068	-4.47808
dome.240min.IAA.A.TCACGTACTGGA	Dome	7.6462	-6.21801
dome.240min.IAA.A.CCAGCAGCGGTC	Dome	6.89897	-3.48568
dome.240min.IAA.A.ATGGTTTTCCAG	Dome	6.8178	-3.28084
dome.240min.IAA.A.AGAATGTATGAG	Dome	6.2781	-4.18887
dome.240min.IAA.A.CACAGAGCGAAC	Dome	5.82131	-3.89657
dome.240min.IAA.A.ATCTTCTTCTAA	Seven Sleeper	8.33739	-4.86011
dome.240min.IAA.A.AGCGCAAACCGT	Dome	6.32572	-2.83897
dome.240min.IAA.A.ATACGTCATCCC	EVL	7.92732	-0.224878
dome.240min.IAA.A.ATAGATAACCGG	Dome	7.56962	-6.62312
dome.240min.IAA.A.TCGGGGGTCTAT	Dome	6.95331	-5.95202
dome.240min.IAA.A.CGACGTTCACAG	Dome	6.90023	-5.59713
dome.240min.IAA.A.AAGAATTTCGTC	Dome	7.27307	-3.64263
dome.240min.IAA.A.GTGCCACAGCCA	Dome	5.40463	-3.47717
dome.240min.IAA.A.GGTGTAGCAGTA	Dome	7.44497	-5.24252
dome.240min.IAA.A.ATATTCTCTCAA	Unspecified (30)	5.17231	-3.60998
dome.240min.IAA.A.CTCATCATACGA	Dome	6.36206	-4.32382
dome.240min.IAA.A.AGAACAACCGTT	Dome	7.14834	-6.07602
dome.240min.IAA.A.GAGGAGCGCGTA	Unspecified (30)	0.658338	0.00732658
dome.240min.IAA.A.TCCTAAACACAA	Notochord	4.12044	-7.28367
dome.240min.IAA.A.GTAGGCTAGTTG	Dome	6.60881	-3.37478
dome.240min.IAA.A.AAAGGTTCGTGG	Dome	7.78659	-6.60621
dome.240min.IAA.A.AATTGGTTGGCA	Unspecified (30)	5.3525	-5.3394
dome.240min.IAA.A.CGAGCGAAGCGT	Dome	9.35089	-7.3098
dome.240min.IAA.A.TAATTAATATAA	YSL contam	3.47196	-6.03862
dome.240min.IAA.A.CTACTCCCATAA	Dome	5.66364	-3.45842
dome.240min.IAA.A.GGGTTTAGTAAA	Dome	6.70706	-5.28405
dome.240min.IAA.A.GTTTCCGTGATC	Ventral Margin	4.15839	-5.49662
dome.240min.IAA.A.GCGTCAGATACA	EVL	6.47872	-1.06391
dome.240min.IAA.A.CTTCAAGTGGAC	Dome	5.68954	-4.67902
dome.240min.IAA.A.CTATTTCCGATC	EVL	6.43923	-1.54607
dome.240min.IAA.A.ACTAATGCGGCA	Dome	6.79308	-5.284
dome.240min.IAA.A.CTTAAGGAAGGG	Neural Ectoderm	4.77721	-3.43973
dome.240min.IAA.A.TAAAAACATGGA	Dome	6.77774	-5.20615
dome.240min.IAA.A.CATTGAAGCGCT	Neural Ectoderm	7.59759	-3.68119
dome.240min.IAA.A.GCAGAATAGTCG	Dome	9.2467	-7.15831
dome.240min.IAA.A.CAGGCAAGGCCT	EVL	6.293	-3.04711
dome.240min.IAA.A.CAACTTACGAAA	Dome	7.32175	-6.24954
dome.240min.IAA.A.AGGTGAACCTCG	EVL	7.55388	-0.636985
dome.240min.IAA.A.CCTAGATTATCT	Dome	5.54085	-5.86773
dome.240min.IAA.A.GTTTATAGTACC	Dome	6.54041	-2.79552
dome.240min.IAA.A.AACATATGGGAC	Dome	7.61256	-6.53205
dome.240min.IAA.A.CATATGCAATCC	Dome	6.52647	-4.51351
dome.240min.IAA.A.TGATGAGAATTA	EVL	7.33394	-1.00563
dome.240min.IAA.A.ACCGCCAAGGAC	Dome	5.11678	-3.36416
dome.240min.IAA.A.AATTTACTGTTG	Dome	6.63245	-4.73961
dome.240min.IAA.A.AATATCATAGGC	Notochord	2.19298	-4.80768
dome.240min.IAA.A.TCGCTAGGGCTT	Dome	6.77722	-5.36809
dome.240min.IAA.A.AAGCTCGCCAAG	Dome	5.59024	-3.2523
dome.240min.IAA.A.CAGCTTAAACTA	Dome	7.3164	-6.48479
dome.240min.IAA.A.ATATCCGCGCAG	YSL contam	4.52813	-5.98203
dome.240min.IAA.A.CCCGCGTTGCCA	Dome	7.60032	-6.747
dome.240min.IAA.A.ACGACCTGTCTA	Dome	6.56252	-3.58847
dome.240min.IAA.A.CATTCACTTCCC	Dome	7.08032	-3.96703
dome.240min.IAA.A.ACGCGGTCCCCG	Dome	7.68038	-6.48114
dome.240min.IAA.A.CCTCCAGTATTG	Dome	6.40267	-2.81967
dome.240min.IAA.A.CAGCAAAGTGAG	Dome	7.05151	-4.39743
dome.240min.IAA.A.GGTGCAGCGAAC	Dome	6.69522	-2.98278
dome.240min.IAA.A.CAAGCTGGCCTG	Dome	6.41048	-2.96099
dome.240min.IAA.A.GTATGCGGGCCT	Unspecified (30)	-0.667183	4.77708
dome.240min.IAA.A.GCATGAAGGTCT	Notochord	4.34365	-6.79493
dome.240min.IAA.A.TACGCACCTAGG	Dome	6.74768	-3.32819
dome.240min.IAA.A.TATCGACAGGCA	Dome	6.06533	-4.96924
dome.240min.IAA.A.TTCTTTGCTTGC	Unspecified (30)	0.73916	1.77543
dome.240min.IAA.A.GGTGGGTCCCCT	Dome	9.41973	-7.44123
dome.240min.IAA.A.CAGCATTTAAAA	EVL	8.14789	-0.0588481
dome.240min.IAA.A.ATATCTTGGAAT	Notochord	3.63737	-7.08794
dome.240min.IAA.A.TCTCCAAAATTC	Neural Ectoderm	5.89502	-3.28313
dome.240min.IAA.A.GAGCTCAAACCC	Dome	7.85709	-6.08179
dome.240min.IAA.A.CGCACAGGCGGG	Dome	8.6445	-7.33588
dome.240min.IAA.A.AACCACAGCAAA	Unspecified (30)	5.46325	-3.51827
dome.240min.IAA.A.GAAAGAGTCGAA	PGC	6.65869	-6.70005
dome.240min.IAA.A.CGCGGTTGATAC	Cell Cycle Dome	-11.6651	-6.1681
dome.240min.IAA.A.ATCGTGTGCCAA	Dome	6.52379	-3.88884
dome.240min.IAA.A.AGCAGATTCATA	YSL contam	3.42641	-6.03747
dome.240min.IAA.A.CAGTACAGCACC	Seven Sleeper	-7.18102	-5.46581
dome.240min.IAA.A.GGCTGGAAACCC	Dome	6.51072	-6.83874
dome.240min.IAA.A.GGCCGAGATCCC	Dome	7.97523	-7.40106
dome.240min.IAA.A.TACGTTGTGAAC	Notochord	-7.13285	2.86718
dome.240min.IAA.A.TAGGTTTAGAAT	EVL	6.48881	-4.54976
dome.240min.IAA.A.TGGTGGACGTTA	Notochord	1.14438	-5.41611
dome.240min.IAA.A.AATTCTTGGCTT	Dome	6.17932	-2.94513
dome.240min.IAA.A.AGGTAGCTAGTG	Dome	6.23655	-4.27086
dome.240min.IAA.A.AAGGGCAGGCAT	Dome	7.70373	-7.01691
dome.240min.IAA.A.AGTGGGCTCGCT	Dome	7.14381	-4.3978
dome.240min.IAA.A.GTATCACCTGGG	Notochord	0.630023	1.09251
dome.240min.IAA.A.TACTAGAAAGGA	Dome	5.4319	-5.98579
dome.240min.IAA.A.CATCCTGTATGA	PGC	6.62716	-8.44189
dome.240min.IAA.A.TTTGTGTTGTAA	Dome	7.98893	-6.82179
dome.240min.IAA.A.CGAGCGATACTA	Dome	8.69213	-7.21808
dome.240min.IAA.A.TTCATGTAATTG	Notochord	5.50412	-7.2117
dome.240min.IAA.A.GATATAGACAAG	Dome	6.5056	-5.16844
dome.240min.IAA.A.GCTGTTAGCCCT	Dome	7.85509	-5.85511
dome.240min.IAA.A.TCCCACAAGAGC	Dome	2.28915	-3.00068
dome.240min.IAA.A.CACACACGTCTT	Dome	7.15141	-6.17554
dome.240min.IAA.A.AAGGTGATAGAG	EVL	7.25258	-1.12501
dome.240min.IAA.A.GGATCCACAAAA	Dome	7.16236	-5.81428
dome.240min.IAA.A.CCGTCTAATAGC	Non Neural Ectoderm	-1.7846	2.66647
dome.240min.IAA.A.CAACTATGAGCA	Dome	9.31403	-6.97726
dome.240min.IAA.A.AAAGCGTTTATC	Dome	6.25302	-2.88922
dome.240min.IAA.A.TTTTACCTTACA	Dome	9.23108	-6.89079
dome.240min.IAA.A.TCTTTGTCCTCA	Dome	5.81517	-7.27573
dome.240min.IAA.A.TATACACGTCCC	Ventral Margin	5.20617	-3.96624
dome.240min.IAA.A.TGCTCAGCATCT	Dome	7.12588	-4.43762
dome.240min.IAA.A.ACCGAAGGGAAC	Dome	6.55519	-3.84558
dome.240min.IAA.A.GTGTCAGCCTTC	Ventral Margin	4.16368	-5.52899
dome.240min.IAA.A.TCGGAGGGTCTG	Notochord	5.79013	-7.28264
dome.240min.IAA.A.TTCATATGGCGC	EVL	7.94709	-0.153125
dome.240min.IAA.A.GTTAAAGACCCC	Dome	7.72505	-6.50339
dome.240min.IAA.A.TACGAGGTTTGT	Dome	7.64035	-6.27345
dome.240min.IAA.A.GGCTTTTAAACT	Dome	5.34799	-3.96555
dome.240min.IAA.A.AAGCATCGCCCC	Dome	6.05774	-4.94301
dome.240min.IAA.A.GGGCGAGCATGG	Dome	6.87172	-6.3305
dome.240min.IAA.A.ACGCGGCGCAGA	EVL	7.6451	-0.515087
dome.240min.IAA.A.TTCTTAGGCCCC	Dome	6.1344	-2.97158
dome.240min.IAA.A.ATCGTGTGCCCT	Cell Cycle Dome	-12.1564	-6.46864
dome.240min.IAA.A.TTTTTTTGTAGA	Dome	6.99112	-4.491
dome.240min.IAA.A.CTGACCGGTGCG	Dome	2.15427	-4.61632
dome.240min.IAA.A.AACATTGGCGCT	Ventral Margin	0.0545892	5.84494
dome.240min.IAA.A.ACAAAGGAGACT	Dome	6.40921	-5.53646
dome.240min.IAA.A.TTCCTTGATTCC	EVL	5.86008	-3.36854
dome.240min.IAA.A.TGTCGGCGATGC	Dome	7.09195	-3.49228
dome.240min.IAA.A.ACTTTCATGTGA	Dome	6.70867	-5.42814
dome.240min.IAA.A.GCCCTCTACATG	Unspecified (30)	2.56151	-2.62678
dome.240min.IAA.A.GACAACGTATCA	Unspecified (30)	5.51534	-3.49965
dome.240min.IAA.A.GAGCTTGACCAA	EVL	7.09038	-1.2179
dome.240min.IAA.A.ACTATCTCAGTG	YSL contam	3.36349	-6.04194
dome.240min.IAA.A.CAACCTGTTTGT	Dome	7.07697	-1.1892
dome.240min.IAA.A.TAGATCCGAAGC	Dome	5.91741	-4.2422
dome.240min.IAA.A.ACCGGTCATCGT	Dome	5.53749	-3.45332
dome.240min.IAA.A.CGACGTCACGAG	YSL contam	4.38068	-5.43597
dome.240min.IAA.A.CTCGGGACATGC	Dome	7.5536	-6.50889
dome.240min.IAA.A.ACAGGATATGGG	Dome	5.28791	-3.51841
dome.240min.IAA.A.CAGTCCTGTTAC	Dome	6.3397	-3.07559
dome.240min.IAA.A.TCATTATAACTT	Dome	6.21568	-5.15516
dome.240min.IAA.A.ATCGTGTGCCGT	Dome	9.06838	-7.26796
dome.240min.IAA.A.TAAGGGCACGAC	Notochord	4.02188	-7.11119
dome.240min.IAA.A.ATGGCGGGTGGT	Notochord	5.2604	-7.0944
dome.240min.IAA.A.GTCACAGCCGGG	Dome	6.35404	-6.61667
dome.240min.IAA.A.GCCGTGTCAGCT	Dome	6.76241	-6.41069
dome.240min.IAA.A.CACCTGGTCCGC	Dome	6.62406	-6.274
dome.240min.IAA.A.CTCTAATGCGCC	Ventral Margin	4.34122	-5.65698
dome.240min.IAA.A.ATCCTTTTAGAG	Seven Sleeper	-7.19668	-5.59867
dome.240min.IAA.A.TGTACGTATGAT	Dome	7.00705	-5.64076
dome.240min.IAA.A.CATTACATGCGA	Dome	6.30423	-5.5082
dome.240min.IAA.A.AGCCAACGCACC	Dome	6.17868	-4.57378
dome.240min.IAA.A.TCTTACACTGGG	Dome	7.28653	-3.87716
dome.240min.IAA.A.GCATCTACACTT	Dome	9.29513	-7.47485
dome.240min.IAA.A.ATCGTAACATGT	Dome	5.70482	-6.03941
dome.240min.IAA.A.CTAAGGAGGCTG	Dome	7.56955	-6.20225
dome.240min.IAA.A.TCTATTTCGACG	Dome	7.81976	-6.54918
dome.240min.IAA.A.GACGGTTAGGCA	Notochord	5.73527	-6.8524
dome.240min.IAA.A.AAGGCCAAGCTT	Dome	9.11804	-6.77876
dome.240min.IAA.A.ATCCCTCTCCTC	Notochord	-0.479205	-3.2851
dome.240min.IAA.A.TTCGTTTCCACA	Dome	6.60282	-4.66293
dome.240min.IAA.A.GCATATCAAGCG	Non Neural Ectoderm	-3.28232	-0.170138
dome.240min.IAA.A.CAGACCCCCAGG	Dome	6.01137	-4.24479
dome.240min.IAA.A.CGCCACCCCGGC	Dome	0.663419	1.04884
dome.240min.IAA.A.CGTCCAACACAC	Dome	-11.3591	-6.12025
dome.240min.IAA.A.CTCGTACATCTC	Dome	8.53509	-7.15966
dome.240min.IAA.A.GGGTACTAAGCC	Dome	4.21221	-7.05711
dome.240min.IAA.A.CAGACACTATTC	Notochord	-8.59168	4.41516
dome.240min.IAA.A.AAAGAGGGATTC	Dome	6.47875	-3.66948
dome.240min.IAA.A.AGTAAAACGTGT	Dome	6.43157	-1.36811
dome.240min.IAA.A.CATTCACGACAG	Non Neural Ectoderm	0.586888	0.651939
dome.240min.IAA.A.ACGTCCCTGTAG	Dome	7.20412	-0.995102
dome.240min.IAA.A.CGTGTTGCTATG	YSL contam	4.65424	-6.02314
dome.240min.IAA.A.GGCGGAAATCCA	Dome	7.06143	-3.78156
dome.240min.IAA.A.CTCGGCAGGTCA	YSL contam	-2.01349	8.82853
dome.240min.IAA.A.GCAAGGCCAGCT	Notochord	6.89899	-7.47269
dome.240min.IAA.A.CATAGGCAAGCG	Dome	7.51278	-5.83615
dome.240min.IAA.A.TACAACTATGGA	Seven Sleeper	8.57143	-4.74604
dome.240min.IAA.A.GGCGATAACCAT	Unspecified (30)	5.78129	-3.23652
dome.240min.IAA.A.CGTCGAAGCCTC	Dome	8.12176	-6.30562
dome.240min.IAA.A.GGAGGGGACCTG	Dome	9.22387	-7.2749
dome.240min.IAA.A.GCGACGTACACA	Unspecified (30)	-0.740013	5.57819
dome.240min.IAA.A.TCCCAATGATAA	Neural Ectoderm	0.60539	0.943121
dome.240min.IAA.A.GGCTTATTGACG	EVL	7.23145	-1.2138
dome.240min.IAA.A.ACCATCTCGCAT	Dome	9.29496	-6.97547
dome.240min.IAA.A.ATCGCGATATGC	Dome	7.35392	-5.78412
dome.240min.IAA.A.AGGGTTACCGCG	YSL contam	3.62978	-6.06457
dome.240min.IAA.A.AGGCAGCGCTTG	YSL contam	3.64607	-6.06612
dome.240min.IAA.A.ACATTCGATGTT	Dome	5.47295	-3.44302
dome.240min.IAA.A.ACAACTATCAAG	Unspecified (30)	5.29856	-3.48763
dome.240min.IAA.A.TGCGAAGCTTGT	Dome	9.16842	-7.68493
dome.240min.IAA.A.AGTCTGGTCCAG	Dome	7.24935	-6.41262
dome.240min.IAA.A.TTTGCGGCGGAA	EVL	7.40287	-0.170706
dome.240min.IAA.A.TGGCTGGGAAAT	Dome	7.13084	-5.58485
dome.240min.IAA.A.CCTATAGTGCTC	YSL contam	-0.519611	9.04909
dome.240min.IAA.A.CTACTCGAACAG	Notochord	1.65284	-5.43615
dome.240min.IAA.A.GCCAGTCGCTAG	Dome	7.313	-6.3156
dome.240min.IAA.A.CCGCCGAGCTTC	Dome	6.61879	-2.79472
dome.240min.IAA.A.AATTTGTCGTAT	Notochord	4.19629	-7.28281
dome.240min.IAA.A.TCTTGGGCGATG	YSL contam	6.99313	-7.37798
dome.240min.IAA.A.GATTCCCTCCGA	Dome	7.16716	-5.84877
dome.240min.IAA.A.GCTCCGCCCCGC	YSL contam	3.9649	-6.07064
dome.240min.IAA.A.ACCGGTCTCCGT	Dome	8.00758	-6.42008
dome.240min.IAA.A.CAGATATATTAA	Dome	6.46892	-5.16438
dome.240min.IAA.A.GTTACGTGCATA	YSL contam	7.38674	-7.40143
dome.240min.IAA.A.CACTGAGGCGAA	Seven Sleeper	7.67639	-5.35434
dome.240min.IAA.A.AGAGTACTCATT	Dome	4.91459	-3.54544
dome.240min.IAA.A.TCACGCCATCCC	Seven Sleeper	7.70331	-5.09263
dome.240min.IAA.A.GATACTACCGTC	Dome	-0.136778	0.313686
dome.240min.IAA.A.AGGTGTAGCACC	Dome	6.27885	-5.11038
dome.240min.IAA.A.TCCGACGACACA	Dome	6.24622	-2.86467
dome.240min.IAA.A.GATTAGAAGGCG	Dome	6.92594	-4.96809
dome.240min.IAA.A.CCAAGATCGGCA	Cell Cycle Dome	-11.6103	-6.14245
dome.240min.IAA.A.CGAGCGGAAACC	Dome	8.53463	-7.14309
dome.240min.IAA.A.CCACTCACGTAT	Dome	5.83142	-3.04921
dome.240min.IAA.A.CCACAACTCCAC	Unspecified (30)	5.11386	-3.59087
dome.240min.IAA.A.GGGTATTCTGTT	Dome	6.17738	-5.26052
dome.240min.IAA.A.CTTGCTATGGCC	Dome	5.13149	-4.40376
dome.240min.IAA.A.GTCTGTAACTTG	Dome	6.50589	-4.36202
dome.240min.IAA.A.CGGACTGACGTA	Notochord	3.63854	-6.7598
dome.240min.IAA.A.AACACCTACGTG	Dome	5.41696	-3.46332
dome.240min.IAA.A.CAGGGTCGTCGT	EVL	7.95134	-0.215227
dome.240min.IAA.A.ATAAAGGAAATG	Unspecified (30)	6.27985	-2.78197
dome.240min.IAA.A.CCTACTAGGAGT	Neural Ectoderm	5.19192	-4.48611
dome.240min.IAA.A.GAACAATCTGGC	Dome	5.19736	-6.03666
dome.240min.IAA.A.CTATCGCTGAAC	Ventral Margin	-1.81522	7.22417
dome.240min.IAA.A.GCGTGATAAAAC	Dome	9.49612	-7.57678
dome.240min.IAA.A.TAAAGGAGCGCG	Dome	5.83472	-4.31355
dome.240min.IAA.A.CAGCACGGACGT	Unspecified (30)	5.22198	-3.67371
dome.240min.IAA.A.CGGGTAACCGAC	Dome	6.17258	-3.72787
dome.240min.IAA.A.CCATCATGACGG	Dome	5.72465	-5.64559
dome.240min.IAA.A.TATGCCTAGTGA	Neural Ectoderm	-2.05301	-1.99474
dome.240min.IAA.A.TGCTTTAGTAAA	Dome	6.1089	-3.90291
dome.240min.IAA.A.GCTGTGCTTAAT	Dome	6.75603	-7.16833
dome.240min.IAA.A.CTGGTGATAATT	Dome	9.01744	-7.67173
dome.240min.IAA.A.GTGAGGTAGAGA	EVL	9.65941	0.512642
dome.240min.IAA.A.CAGTGTAATCAA	Dome	0.805469	0.860211
dome.240min.IAA.A.CGAGAGGTCAAA	Dome	6.94104	-4.62894
dome.240min.IAA.A.TCGATTTCCTTG	Seven Sleeper	-6.58389	-6.27777
dome.240min.IAA.A.AGAAGGACGCGA	Dome	7.9035	-6.71131
dome.240min.IAA.A.ATGGCCGGCTTG	Dome	9.45144	-7.50886
dome.240min.IAA.A.GCGTCGTAACTA	Dome	6.31533	-2.97275
dome.240min.IAA.A.ACCTACCGCCAA	Dome	6.71912	-6.08039
dome.240min.IAA.A.GATTGCAATTTG	Dome	7.05735	-6.01015
dome.240min.IAA.A.CCTAATCTTATT	Notochord	5.10689	-7.01827
dome.240min.IAA.A.AAGCGCTTTTGG	Notochord	4.25154	-7.27086
dome.240min.IAA.A.GTCACTAATAGT	Dome	5.24976	-5.74098
dome.240min.IAA.A.TTATGGTACAGA	Dome	9.32073	-7.46522
dome.240min.IAA.A.TAGGCAGCAAAG	EVL	7.2044	-1.17909
dome.240min.IAA.A.AGCGTCCGCTTA	Dome	6.26945	-5.78746
dome.240min.IAA.A.ACCTGCCTAATA	Dome	6.49879	-2.72983
dome.240min.IAA.A.GAGTCACCGCCA	YSL contam	6.7139	-6.44765
dome.240min.IAA.A.TACATCTCTTAA	Dome	7.8588	-5.90964
dome.240min.IAA.A.GCCATGCCGATA	Cell Cycle Dome	-12.0726	-6.40535
dome.240min.IAA.A.GATCGTAACGTA	Dome	6.8997	-6.18931
dome.240min.IAA.A.CAAAATAGCACA	EVL	7.54757	-0.390533
dome.240min.IAA.A.AAACCACCATCA	Dome	-11.5297	-6.13398
dome.240min.IAA.A.TGGGCCCTGGTT	Dome	8.63978	-7.42458
dome.240min.IAA.A.CACAACCTGACG	Dome	7.50084	-6.61275
dome.240min.IAA.A.AATTATCCCCCG	Dome	7.66289	-3.67513
dome.240min.IAA.A.TAACGGGGGCTC	Dome	5.12373	-5.59426
dome.240min.IAA.A.GTCTTTTCTCCG	Ventral Margin	-0.762865	6.49665
dome.240min.IAA.A.TGGGTCCTGACG	Dome	5.77468	-4.407
dome.240min.IAA.A.CCCGCCTGCGGG	Dome	6.4623	-5.40122
dome.240min.IAA.A.TCGGGTAGTAAG	YSL contam	6.52219	-6.4632
dome.240min.IAA.A.GAAGTCTTGAGT	Seven Sleeper	8.61866	-4.71818
dome.240min.IAA.A.AGTCTGAGACCG	Dome	7.57877	-6.00765
dome.240min.IAA.A.TTTTAACAGGCG	Notochord	7.33455	-0.970697
dome.240min.IAA.A.TCACCGACTAGG	Dome	9.2018	-7.27481
dome.240min.IAA.A.TCCTATGTAATG	Dome	7.51079	-6.00027
dome.240min.IAA.A.TACTCGTAGATC	Dome	8.29382	-6.85915
dome.240min.IAA.A.ACAGGCAAGATC	Neural Ectoderm	4.88962	-3.49109
dome.240min.IAA.A.GCACCTTCCGAG	Dome	-1.11623	-0.584342
dome.240min.IAA.A.CTAAAATTGCTC	Neural Ectoderm	5.84127	-2.79647
dome.240min.IAA.A.TTTAGTAGAGGA	Dome	6.86184	-5.51369
dome.240min.IAA.A.AGCTGTTTTGCG	EVL	7.65347	-0.318105
dome.240min.IAA.A.CCTTATAAGACG	Dome	5.87355	-3.08622
dome.240min.IAA.A.GCGTAGCTGCCA	Dome	6.83139	-5.10158
dome.240min.IAA.A.CCCCTTTGTTAA	Dome	-11.6108	-6.14182
dome.240min.IAA.A.ATTCTCCGCCCC	Dome	4.60448	-4.74777
dome.240min.IAA.A.TTTGATGCACAG	Dome	-11.3476	-6.11931
dome.240min.IAA.A.ATGGAGCTGGCT	Unspecified (30)	6.05013	-3.36685
dome.240min.IAA.A.AGGGGAGTCGCG	Dome	7.87875	-5.67267
dome.240min.IAA.A.GAGCAGGTATCT	Dome	6.56792	-3.68829
dome.240min.IAA.A.CCCTTCCAGCCA	Ventral Margin	0.0727182	5.91718
dome.240min.IAA.A.CTGATATTTGAA	Ventral Margin	-0.829568	7.06132
dome.240min.IAA.A.TGTCCAGGTAGG	YSL contam	4.43524	-5.97591
dome.240min.IAA.A.AGTTGGTTAAAA	Dome	7.08998	-6.33295
dome.240min.IAA.A.CACCATCAAGTT	Dome	6.24558	-4.23412
dome.240min.IAA.A.GCCTTCGGCGAG	Dome	6.22239	-3.86553
dome.240min.IAA.A.CCCAGGTGCCCA	Ventral Margin	4.61954	-4.68209
dome.240min.IAA.A.CGAGGTACGGGA	YSL contam	3.71419	-6.05708
dome.240min.IAA.A.ACACGATATATA	Notochord	4.04541	-7.32269
dome.240min.IAA.A.CCACGAGAGGGG	Dome	8.6397	-7.37301
dome.240min.IAA.A.CTGAATGTATAG	Dome	6.8688	-5.41973
dome.240min.IAA.A.GATGTACAGCTA	Non Neural Ectoderm	-1.06641	-0.749185
dome.240min.IAA.A.TTAACGGAGTCC	Ventral Margin	4.73219	-4.96557
dome.240min.IAA.A.GTAGTACCAATT	Neural Ectoderm	-3.36079	-1.92685
dome.240min.IAA.A.CTTTGTGTAGAG	Dome	6.5467	-6.27606
dome.240min.IAA.A.CAACCTTAGCGC	Dome	6.2573	-4.37943
dome.240min.IAA.A.AATGCTCACCAT	Dome	6.24093	-4.46324
dome.240min.IAA.A.TGGCATGCCTAA	Dome	9.25461	-6.88161
dome.240min.IAA.A.CGGAGTTTATCC	Dome	6.82269	-5.24504
dome.240min.IAA.A.CGCATTGCCCTA	Seven Sleeper	7.24669	-0.933221
dome.240min.IAA.A.TACTAATTACGC	Notochord	3.56201	-7.14753
dome.240min.IAA.A.TTTGGGCGGATT	Unspecified (30)	5.08674	-4.80103
dome.240min.IAA.A.TACGCAACGTTA	Dome	5.4313	-3.84745
dome.240min.IAA.A.TATGATCAGCTA	Dome	9.38338	-7.61314
dome.240min.IAA.A.ACAGGCAAGTTC	Dome	6.68371	-5.15151
dome.240min.IAA.A.GATTCGGAAGGG	Dome	5.79962	-2.75122
dome.240min.IAA.A.AGCAGTCCGCGT	Dome	7.03168	-5.24493
dome.240min.IAA.A.CCACAACAACGT	Dome	7.03833	-3.83546
dome.240min.IAA.A.AACCGCAACTGC	Dome	10.0862	-7.61548
dome.240min.IAA.A.CTTACTGTAATG	EVL	9.18319	0.328744
dome.240min.IAA.A.TCAGGTTGGTTG	Neural Ectoderm	0.418045	1.56705
dome.240min.IAA.A.GAATGGACCAGC	EVL	6.2305	0.319716
dome.240min.IAA.A.ACAGTGCCTTTG	Notochord	4.06152	-7.3136
dome.240min.IAA.A.GTAACGAACACC	YSL contam	-0.750878	9.23884
dome.240min.IAA.A.ATCTGGAATGCA	PGC	6.69374	-7.94805
dome.240min.IAA.A.ATTCGTTTTCAT	Dome	6.67935	-6.29343
dome.240min.IAA.A.AGTAATTAACCG	EVL	6.38643	-4.83531
dome.240min.IAA.A.CCATAAAGTTGA	YSL contam	3.77351	-6.04223
dome.240min.IAA.A.TGTAAATGCGGC	Dome	7.15517	-4.332
dome.240min.IAA.A.AAGGGACGGATG	Dome	5.73526	-4.56743
dome.240min.IAA.A.GGCGAAGCTCGG	Dome	9.00513	-7.28028
dome.240min.IAA.A.CATGATGTTTGT	PGC	6.6327	-8.36577
dome.240min.IAA.A.CGGCTATTGTGA	Dome	8.44078	-6.23108
dome.240min.IAA.A.ACCGTAGGAAAC	Notochord	4.37313	-7.20491
dome.240min.IAA.A.CGCCCCAGGTCA	Ventral Margin	4.03649	-5.24943
dome.240min.IAA.A.GTCCGCCATGCC	EVL	9.34727	0.389579
dome.240min.IAA.A.CAACGTAATAAT	Dome	6.80659	-5.49159
dome.240min.IAA.A.ACGCTCACCTTA	Dome	5.7455	-2.6906
dome.240min.IAA.A.GCTATAGCGTAA	Dome	0.803292	0.815238
dome.240min.IAA.A.TCCTTGGCACAT	Dome	4.75654	-5.83691
dome.240min.IAA.A.AAGTTATGGTGG	Dome	5.79089	-6.85581
dome.240min.IAA.A.CAACCCCTCTCA	Dome	7.0878	-3.73378
dome.240min.IAA.A.CCTACTGGAGGT	Dome	6.52244	-2.69884
dome.240min.IAA.A.TTGGTGAGAGTA	Dome	7.32574	-6.20261
dome.240min.IAA.A.TAGGTATGCATA	Dome	7.18772	-6.33953
dome.240min.IAA.A.GGATCGGACTCC	Dome	8.47578	-7.09717
dome.240min.IAA.A.ACAGTCGACCGA	PGC	4.4298	-7.25509
dome.240min.IAA.A.TCGCCATCTAGA	Dome	6.98674	-3.56783
dome.240min.IAA.A.CCGGAACAGGCC	Dome	7.49522	-6.11973
dome.240min.IAA.A.AAGAACAACTCT	Dome	7.64421	-6.91256
dome.240min.IAA.A.TCCGCTCAATGG	Dome	8.71278	-7.23768
dome.240min.IAA.A.GATATACTTCGC	Non Neural Ectoderm	0.234985	1.56827
dome.240min.IAA.A.CGCTTGGGCATC	Dome	7.46746	-5.87633
dome.240min.IAA.A.CGATCTCGGACA	Non Neural Ectoderm	-2.90973	1.56342
dome.240min.IAA.A.TTTTTCTCCCTC	Dome	6.16185	-6.76923
dome.240min.IAA.A.GTAGACTGTCGT	YSL contam	3.33503	-6.01761
dome.240min.IAA.A.TGGGACAAGTGC	Non Neural Ectoderm	-0.0942875	1.63481
dome.240min.IAA.A.ATTGGACAGCTC	Dome	7.31767	-6.70731
dome.240min.IAA.A.GTTCTCGACATT	Dome	6.73005	-5.3101
dome.240min.IAA.A.CAATGCTGACGT	Dome	5.11127	-3.85726
dome.240min.IAA.A.ACGTGGTGGCCT	Dome	8.697	-7.65124
dome.240min.IAA.A.CTGAGCAGTCCT	Dome	9.29166	-7.46605
dome.240min.IAA.A.CTACGCATCTTT	Notochord	5.4736	-3.46923
dome.240min.IAA.A.TGTGCCGAAGAA	Dome	8.72994	-7.34423
dome.240min.IAA.A.CCATGACAGCTC	Dome	6.18312	-2.82256
dome.240min.IAA.A.GATGGGTTAGCG	Dome	6.06851	-5.09382
dome.240min.IAA.A.TGTGTTGGACTA	Non Neural Ectoderm	-2.20633	0.02626
dome.240min.IAA.A.CATGTTAACATT	Dome	8.20382	-6.89161
dome.240min.IAA.A.TAATATGATGAT	Cell Cycle Dome	-11.9022	-6.28589
dome.240min.IAA.A.TGGTGTTAATTC	Dome	5.89204	-3.98835
dome.240min.IAA.A.CGGTGGACCGAA	Dome	2.10637	-4.59069
dome.240min.IAA.A.GCTTTTTCTGGC	Dome	7.56422	-6.40328
dome.240min.IAA.A.CTGCCATACCGT	Dome	5.61892	-4.01986
dome.240min.IAA.A.GAATTGTCAGAA	Dome	8.23908	-7.57221
dome.240min.IAA.A.GTAATGTTAATC	Dome	7.67135	-6.02782
dome.240min.IAA.A.TACAGTATCGGG	Dome	6.33509	-4.51491
dome.240min.IAA.A.AGTCTGGGTGTC	Dome	5.02558	-3.60051
dome.240min.IAA.A.GCCTAAGGCTCC	Dome	4.95884	-3.54166
dome.240min.IAA.A.CGTTGTCGGTTG	Dome	7.14879	-4.39618
dome.240min.IAA.A.GGCATACCCACG	Dome	6.36445	-3.21547
dome.240min.IAA.A.GGACAGTGCACT	Dome	7.25648	-4.69282
dome.240min.IAA.A.CAAGGTTCTTTG	Ventral Margin	-2.82359	6.42309
dome.240min.IAA.A.CTATAGGCAGCG	Dome	7.2326	-6.13877
dome.240min.IAA.A.GATCTAAGTTGC	Dome	6.0456	-4.27089
dome.240min.IAA.A.ACCCAGGCGCGT	Seven Sleeper	8.62998	-4.70415
dome.240min.IAA.A.AAACACCGTATG	Dome	8.03607	-6.91272
dome.240min.IAA.A.ATATGACGAACG	EVL	10.2493	0.751834
dome.240min.IAA.A.GACGCACCAGGA	Seven Sleeper	8.17313	-7.39783
dome.240min.IAA.A.AATTCTAGCCTG	Dome	5.70129	-3.37913
dome.240min.IAA.A.AGGGTGTCGCAT	Dome	7.84738	-7.31615
dome.240min.IAA.A.GTGATCTGGCCC	Notochord	4.63149	-6.49411
dome.240min.IAA.A.GGCACTTAAGAT	YSL contam	5.53259	-5.56841
dome.240min.IAA.A.GCTATTCACATT	Cell Cycle Dome	-11.883	-6.27989
dome.240min.IAA.A.GCGCAGTTGTTT	Dome	5.45343	-4.15443
dome.240min.IAA.A.ATCGCACAAAAC	Dome	7.28126	-3.64757
dome.240min.IAA.A.AAATGGAAGCCT	Unspecified (30)	0.0220703	0.88146
dome.240min.IAA.A.AATCGACCCTAA	Dome	9.91173	-7.57249
dome.240min.IAA.A.TATCGGGGGTTG	Neural Ectoderm	5.47352	-3.96788
dome.240min.IAA.A.TGCATTGACGTA	PGC	6.77783	-7.447
dome.240min.IAA.A.TTCGCAACTCTG	Dome	8.06831	-6.76239
dome.240min.IAA.A.TAGACACTTTGC	EVL	8.16722	-0.0985659
dome.240min.IAA.A.GACGGTCGTAGC	Dome	6.79341	-5.16854
dome.240min.IAA.A.CGTGTCAGAGGC	Dome	6.23843	-2.97167
dome.240min.IAA.A.GTAAAAGTGGAA	Notochord	2.31326	-5.79978
dome.240min.IAA.A.AGAGACGAGTGA	Dome	7.7623	-7.14506
dome.240min.IAA.A.CTGTCATTTTAC	Notochord	5.13325	-4.41385
dome.240min.IAA.A.TTGTACAGTGTC	Seven Sleeper	-6.63877	-6.10218
dome.240min.IAA.A.GATTTACATCGT	Dome	3.30339	-2.8799
dome.240min.IAA.A.ACAGCATAGGCG	Dome	6.26463	-5.2609
dome.240min.IAA.A.CTTCGGTAACAC	Neural Ectoderm	2.17587	-4.67985
dome.240min.IAA.A.CGGAGTAGTTTA	Dome	8.28098	-6.9745
dome.240min.IAA.A.AGTACATGGCCG	Dome	8.03381	-7.38509
dome.240min.IAA.A.TGTTAGTCCCTC	Neural Ectoderm	0.645952	0.471983
dome.240min.IAA.A.CCCAATTCAGGG	Dome	5.90949	-3.89785
dome.240min.IAA.A.AGGTTCCTAGAC	Dome	-11.6043	-6.14047
dome.240min.IAA.A.TCCAGCTATGGT	Dome	7.52304	-3.785
dome.240min.IAA.A.GGTTCTTTCCAT	Dome	7.75604	-6.7963
dome.240min.IAA.A.CTCATCAACCGC	Dome	6.17854	-3.02719
dome.240min.IAA.A.TCGTCATCTGTA	Dome	7.57205	-6.68889
dome.240min.IAA.A.TGTGACGCCTCG	Seven Sleeper	7.98984	-4.98914
dome.240min.IAA.A.CACCATGTGCGG	Dome	4.86197	-3.51246
dome.240min.IAA.A.CACCAACACTCG	Dome	6.87124	-4.89125
dome.240min.IAA.A.GGTGATCCGTCC	Seven Sleeper	-7.77337	-4.72049
dome.240min.IAA.A.AGCCACATAACC	YSL contam	3.73497	-6.06827
dome.240min.IAA.A.AGATCATGACAT	Notochord	3.09025	-6.49707
dome.240min.IAA.A.GTAGCAGATACA	Dome	6.23364	-4.24254
dome.240min.IAA.A.GGCCCCCTCTTC	Dome	6.38899	-5.13542
dome.240min.IAA.A.GATATTTCAGTA	EVL	7.69044	-0.302089
dome.240min.IAA.A.AGCTAGACTTCT	EVL	7.62382	-0.182354
dome.240min.IAA.A.ACGCCGGGGCTC	Dome	6.49668	-5.32036
dome.240min.IAA.A.CTGCGACGCGAG	YSL contam	4.61328	-6.09866
dome.240min.IAA.A.GGCAACATAGGT	Dome	5.92917	-3.50014
dome.240min.IAA.A.CGTATCGCTTCG	Notochord	-6.81663	2.47374
dome.240min.IAA.A.TTCAAGCAATCA	Dome	6.9701	-5.43615
dome.240min.IAA.A.TGTGCATCCTGC	Dome	5.43359	-3.70979
dome.240min.IAA.A.TTTGAACAATCG	Dome	6.29874	-4.14737
dome.240min.IAA.A.CCGCCAGAAGGT	Seven Sleeper	-1.83695	0.538145
dome.240min.IAA.A.GACTAAACATTT	Dome	5.25183	-3.64497
dome.240min.IAA.A.ACTCCCCCGCTT	Unspecified (30)	5.32819	-3.46435
dome.240min.IAA.A.TTATCCCGTTTG	Endoderm (B)	3.32308	-6.0115
dome.240min.IAA.A.CAATAGGGTTTC	Dome	9.35726	-7.62076
dome.240min.IAA.A.ACATGGCGCTTT	Dome	7.44737	-6.59814
dome.240min.IAA.A.CTACCTGGATCA	Dome	6.42465	-2.86236
dome.240min.IAA.A.CCCGGCCCACCT	Unspecified (30)	2.36825	-3.26896
dome.240min.IAA.A.GTTCGGGTAGGT	Seven Sleeper	-8.46122	-4.52322
dome.240min.IAA.A.ATAGAATGCAAT	Dome	7.42858	-6.63787
dome.240min.IAA.A.TATTCGACTGAC	Dome	7.18139	-4.93988
dome.240min.IAA.A.ACGGTCAACCCG	Dome	7.11924	-5.11275
dome.240min.IAA.A.GATGACGCCAAC	Cell Cycle Dome	-11.9497	-6.3223
dome.240min.IAA.A.TTACCTTTCTGT	Dome	7.77678	-6.27741
dome.240min.IAA.A.AACCAAGGGTTT	YSL contam	3.37358	-6.03217
dome.240min.IAA.A.GTGGGCAGGGTC	Dome	6.87586	-5.00115
dome.240min.IAA.A.TACATGACGTTC	Dome	6.00972	-3.5563
dome.240min.IAA.A.TAGGCACTAGAT	Dome	7.9498	-6.62605
dome.240min.IAA.A.GTAAAACCGAGC	Dome	6.9799	-4.03904
dome.240min.IAA.A.AGTTATGATCCT	Dome	9.18459	-7.67291
dome.240min.IAA.A.CTTGATGTTCAT	YSL contam	4.57104	-6.03082
dome.240min.IAA.A.TAAACGGCGGAA	Dome	8.5516	-7.43815
dome.240min.IAA.A.AGTTCCCTCCAA	Dome	7.08903	-5.95126
dome.240min.IAA.A.ATCTGGTTTAAC	Dome	5.18327	-3.62455
dome.240min.IAA.A.GCAAGAGAAGCT	Notochord	4.0594	-7.31242
dome.240min.IAA.A.CGTCACACACTG	Neural Ectoderm	-0.486507	-2.39436
dome.240min.IAA.A.GCGCGAGGGCTA	Dome	9.17337	-7.67023
dome.240min.IAA.A.CTGTTTCTTATA	Notochord	4.19952	-6.64868
dome.240min.IAA.A.AAGCGTATTCCC	Dome	7.5715	-5.69284
dome.240min.IAA.A.GTGCGGAAGATG	Dome	6.67385	-5.27057
dome.240min.IAA.A.TTACGTAGGTTA	Dome	5.88739	-3.60788
dome.240min.IAA.A.GGGCGTCCTTAT	Notochord	5.43696	-7.21124
dome.240min.IAA.A.CCTTCAATCAGG	Notochord	5.69816	-7.27453
dome.240min.IAA.A.ATAGTTTTCAAA	Dome	10.1466	-7.5985
dome.240min.IAA.A.CGTACAGCTCGC	EVL	6.52128	-1.4185
dome.240min.IAA.A.GCAAGAGAAGAT	Dome	5.18184	-4.31283
dome.240min.IAA.A.ATCGTTAGAGAG	Dome	6.28311	-4.14056
dome.240min.IAA.A.CTAGCCACCAAT	Notochord	4.03589	-7.2913
dome.240min.IAA.A.AAGTGGCTCCCC	Dome	6.4383	-4.25833
dome.240min.IAA.A.CTTCTTCGATCA	Dome	9.35397	-7.01577
dome.240min.IAA.A.GCTATCATGGCC	Neural Ectoderm	1.18601	2.17258
dome.240min.IAA.A.AGAGCCTTCCCA	YSL contam	4.48311	-5.44674
dome.240min.IAA.A.CGAGGCCAGTGC	Dome	6.42195	-4.81642
dome.240min.IAA.A.GAAAGGCGGGCT	Seven Sleeper	8.14124	-4.92657
dome.240min.IAA.A.ACCTCCCTGAAG	Dome	5.27248	-4.04622
dome.240min.IAA.A.TGGTTAACGTCT	Dome	7.22966	-5.98899
dome.240min.IAA.A.TTGCCCGGCATC	Dome	7.57207	-3.76452
dome.240min.IAA.A.CCCCAACGTAAG	Dome	9.19724	-7.66357
dome.240min.IAA.A.GAGTTTCTGCAA	Dome	8.82699	-7.75296
dome.240min.IAA.A.ATGTGGAATACG	Seven Sleeper	8.59289	-4.74492
dome.240min.IAA.A.TTAGGTCGCCGG	Dome	6.80068	-3.29056
dome.240min.IAA.A.GACAAAGTAGTC	Notochord	-7.73521	4.07691
dome.240min.IAA.A.CGCTGGAAGTAG	Notochord	4.22541	-6.92515
dome.240min.IAA.A.TCATAGATTGGG	Non Neural Ectoderm	0.184385	-0.0347359
dome.240min.IAA.A.CGATCTTTACTA	Notochord	6.25929	-6.74034
dome.240min.IAA.A.AACATGTGCAAG	Dome	6.30939	-3.63908
dome.240min.IAA.A.TATTGCCAGCAA	Notochord	5.17723	-4.42755
dome.240min.IAA.A.GGCGGGTTGGTT	Unspecified (30)	5.17972	-4.00133
dome.240min.IAA.A.ACGTAACGAACA	Dome	5.77374	-2.94676
dome.240min.IAA.A.AAATCGGAACTT	YSL contam	4.4499	-5.99117
dome.240min.IAA.A.GACATACGGAGC	EVL	10.1925	0.722939
dome.240min.IAA.A.CTCATTTACAAA	Notochord	3.85547	-6.59773
dome.240min.IAA.A.CGCAGAACCTGA	Dome	6.84333	-3.48363
dome.240min.IAA.A.GCCGACACGTTA	Dome	8.61816	-7.05301
dome.240min.IAA.A.GATGCTTTAGGT	Dome	5.31535	-3.94994
dome.240min.IAA.A.TCGCTGGTATGA	EVL	10.2671	0.760705
dome.240min.IAA.A.GCCTACTAGCTG	Dome	6.60058	-2.77268
dome.240min.IAA.A.CCTCCTCGGAAA	Dome	7.24728	-3.92868
dome.240min.IAA.A.CAGCTCGGACGT	Dome	6.74201	-4.90553
dome.240min.IAA.A.TGGGAACGGGTA	Dome	3.36784	-2.88541
dome.240min.IAA.A.TGTTCACTACAG	Dome	6.16828	-3.6602
dome.240min.IAA.A.TAGAACCTGGTA	Ventral Margin	-1.29708	5.80429
dome.240min.IAA.A.CAATCGTCGAAG	Dome	5.78427	-2.97188
dome.240min.IAA.A.GAATCCACGACT	Dome	7.21261	-6.04574
dome.240min.IAA.A.GTGCGTAGTGTG	Dome	4.77894	-5.46794
dome.240min.IAA.A.ATTATCGCCGGA	Dome	4.25146	-5.68443
dome.240min.IAA.A.CCTGGCAACGAA	Dome	6.83013	-3.22791
dome.240min.IAA.A.CAGGCTGGCAGA	Dome	5.65079	-4.26531
dome.240min.IAA.A.TCTCATCCGTTG	Dome	4.9839	-3.64632
dome.240min.IAA.A.AGTGCTTAAGCC	Dome	9.32735	-6.9917
dome.240min.IAA.A.AGCCCCTCGGTA	EVL	6.39421	-4.42012
dome.240min.IAA.A.GAACATGGTCTT	Dome	5.96246	-2.86996
dome.240min.IAA.A.AGTATAATGGCC	Dome	5.44636	-3.34488
dome.240min.IAA.A.GTCCCGTGGCGG	Neural Ectoderm	0.715576	0.943418
dome.240min.IAA.A.ATCGATCAACGA	EVL	7.32376	-0.749924
dome.240min.IAA.A.AGGCTAACCGTA	Dome	7.80833	-6.73378
dome.240min.IAA.A.CCATCATCTTGT	Unspecified (30)	1.56302	2.52596
dome.240min.IAA.A.AGAATCTCGTTT	Notochord	5.85675	-7.25065
dome.240min.IAA.A.AGTATGATCCCC	Dome	6.96373	-5.84992
dome.240min.IAA.A.ATTCCTCCCTGT	Notochord	2.34726	-5.84797
dome.240min.IAA.A.AGCACTCGAGTC	Dome	5.70089	-6.13253
dome.240min.IAA.A.CTTCAACACCTC	Dome	5.84609	-2.73713
dome.240min.IAA.A.TATCGCGTCGGA	Dome	6.72982	-5.48596
dome.240min.IAA.A.AGGGATTGCAGA	Ventral Margin	4.44019	-5.32
dome.240min.IAA.A.CGGATAGCCTAC	Dome	4.95699	-3.61357
dome.240min.IAA.A.CTGATACGACCA	Dome	8.11174	-6.86286
dome.240min.IAA.A.TACTGTGTGTAT	Dome	8.82287	-6.69695
dome.240min.IAA.A.GATTGGGTGGGT	Dome	8.19696	-6.85636
dome.240min.IAA.A.CTTGGCCTAGTG	Dome	5.99359	-3.59133
dome.240min.IAA.A.AGAAATGAGGCA	Dome	6.43424	-6.15736
dome.240min.IAA.A.CGAGACAGAGAA	Dome	9.25562	-7.53177
dome.240min.IAA.A.GTAACGTTGTCG	Dome	5.88201	-2.99624
dome.240min.IAA.A.GTAGGTTAAGTC	Ventral Margin	4.60728	-5.44628
dome.240min.IAA.A.TACTTGTTCGCT	Cell Cycle Dome	-11.9791	-6.34148
dome.240min.IAA.A.TCTGCCTGGCGG	Dome	8.82756	-7.16512
dome.240min.IAA.A.TATGGAACCGTA	Notochord	4.76621	-7.02153
dome.240min.IAA.A.GCCGGCACACCA	Dome	6.25315	-5.11663
dome.240min.IAA.A.GCTTGATGGGTA	Seven Sleeper	9.03408	-7.22699
dome.240min.IAA.A.GGTCCACTTCCG	Dome	6.06527	-2.82377
dome.240min.IAA.A.GTTGGCTCGCTT	Dome	7.30853	-4.33299
dome.240min.IAA.A.CACCCGCGTGAA	Dome	6.25942	-4.36924
dome.240min.IAA.A.TTTAAATGCGCC	Dome	7.25127	-1.1339
dome.240min.IAA.A.CTCAGCAGGAGC	EVL	7.66108	-0.232822
dome.240min.IAA.A.ATTTTGTCCCAG	Dome	8.62331	-7.1578
dome.240min.IAA.A.TGAGTATTATCA	Dome	4.65764	-5.46845
dome.240min.IAA.A.TCCTATATGGTT	Dome	7.20356	-6.57804
dome.240min.IAA.A.TACGAGAAGACT	Seven Sleeper	-7.67592	-5.1077
dome.240min.IAA.A.GCTCGTATTACT	Dome	7.01541	-3.82606
dome.240min.IAA.A.GTCCAGTGCGGC	Dome	5.97638	-2.84692
dome.240min.IAA.A.TTGGTGCAGGTG	Seven Sleeper	-7.0198	-5.60553
dome.240min.IAA.A.TCTACCCGTGCT	Dome	5.95328	-3.02669
dome.240min.IAA.A.CCGTGAGTTGCT	Notochord	5.07673	-7.22936
dome.240min.IAA.A.TGTATTCTAAGC	Notochord	2.19093	-4.72951
dome.240min.IAA.A.CACTATCTACTA	Dome	4.38994	-5.46413
dome.240min.IAA.A.GCAATTAATGAG	Dome	8.60628	-7.20503
dome.240min.IAA.A.CCGAGTGAGAAC	Non Neural Ectoderm	-0.209447	-0.375816
dome.240min.IAA.A.GCTGCTTCATAA	EVL	10.2388	0.75209
dome.240min.IAA.A.GCGGACATCAGC	Dome	6.02814	-6.27326
dome.240min.IAA.A.GGCCGATGTTTC	Dome	0.995037	1.19637
dome.240min.IAA.A.GGCAAGGGGTTC	Non Neural Ectoderm	0.294525	1.82514
dome.240min.IAA.A.ATCGCTTGTCAT	Dome	6.83765	-7.1885
dome.240min.IAA.A.TGAGGCAGCTCC	Dome	8.41779	-6.7949
dome.240min.IAA.A.GTGGCAGGACCC	Non Neural Ectoderm	-1.17261	-0.164298
dome.240min.IAA.A.CACTTTCTTTCT	Dome	9.34619	-7.44637
dome.240min.IAA.A.GTGCGAGATGTT	Dome	-11.6194	-6.14618
dome.240min.IAA.A.CCATGTAATATT	Cell Cycle Dome	-11.7262	-6.19911
dome.240min.IAA.A.AGCTCCCAGTCG	Ventral Margin	0.146831	5.93998
dome.240min.IAA.A.ACTTCCCGCTTC	Cell Cycle Dome	10.1493	-7.59667
dome.240min.IAA.A.GATGCGGTCGTT	Ventral Margin	-2.4576	3.85692
dome.240min.IAA.A.TGTGTGCGTACA	Dome	6.14148	-4.30877
dome.240min.IAA.A.ACGCACCGTGCT	YSL contam	4.33752	-5.9732
dome.240min.IAA.A.CCCCCTGATGTG	Dome	6.92327	-5.60844
dome.240min.IAA.A.TCTATTTAGGCT	Dome	5.90238	-4.57728
dome.240min.IAA.A.AGATGCTAGCAC	Seven Sleeper	7.21692	-6.7221
dome.240min.IAA.A.TACAATGGGGGC	Dome	6.35667	-4.03656
dome.240min.IAA.A.TAGTAGTTCATC	Dome	7.07235	-5.16534
dome.240min.IAA.A.TAGTAGTTTTGA	EVL	6.35295	-4.93747
dome.240min.IAA.A.ATATATTAAAAC	Notochord	-3.24096	-2.71087
dome.240min.IAA.A.GCCCGTCTCGGA	Dome	6.26757	-2.95583
dome.240min.IAA.A.AACTGGTAAATT	YSL contam	3.9446	-6.07067
dome.240min.IAA.A.AGGGGTATATTT	Dome	6.00648	-4.47053
dome.240min.IAA.A.AGTCGAATATAT	Dome	7.54571	-6.21492
dome.240min.IAA.A.TCCCCTATCGGA	Notochord	3.74986	-7.07138
dome.240min.IAA.A.CGCTATAACCGT	EVL	6.44523	-1.09229
dome.240min.IAA.A.GTTGACCCAGCC	Dome	7.7083	-5.71576
dome.240min.IAA.A.TACAGGAGGGCG	Dome	5.45242	-3.43881
dome.240min.IAA.A.TTCTGTGTCGAA	Dome	2.17903	-4.73123
dome.240min.IAA.A.CTAACTTCATCC	Dome	6.7126	-4.9627
dome.240min.IAA.A.ACTTCGTGCCTA	Dome	9.46885	-7.58529
dome.240min.IAA.A.TTACAGAAACCT	Notochord	6.39082	-6.53082
dome.240min.IAA.A.CGTGCTGACGGG	Dome	6.33225	-2.95815
dome.240min.IAA.A.CTGCGTACTAGC	Dome	8.80515	-7.17871
dome.240min.IAA.A.CTTCCCTCAGTT	Dome	5.82064	-4.5504
dome.240min.IAA.A.TTCCATTCATTA	Dome	5.34937	-4.38464
dome.240min.IAA.A.GGGCATTATTAC	Cell Cycle Dome	-12.1578	-6.47244
dome.240min.IAA.A.CTGTCCTCGAGT	Cell Cycle Dome	-11.7498	-6.21361
dome.240min.IAA.A.CGTCTAGTAAAA	Dome	6.50775	-3.53496
dome.240min.IAA.A.AGATGATGCCCC	Dome	8.96958	-6.914
dome.240min.IAA.A.AGTATCTAACTA	Dome	5.87183	-4.02559
dome.240min.IAA.A.ACCGGTACCTTA	EVL	9.59548	0.490928
dome.240min.IAA.A.CGTTTGTTCAGG	Dome	5.74976	-4.36632
dome.240min.IAA.A.TGTTTGGCTGAG	Dome	6.32908	-4.2455
dome.240min.IAA.A.GCGATCGTCTCT	Dome	8.11259	-6.89811
dome.240min.IAA.A.GGAAACGTAGCA	YSL contam	4.40446	-6.03498
dome.240min.IAA.A.CTGGAACTGTGT	Unspecified (30)	5.51552	-3.45619
dome.240min.IAA.A.AGATCACTTTGC	Neural Ectoderm	-3.4012	-1.67747
dome.240min.IAA.A.GCTTCCCCTCTC	Dome	6.96855	-3.60608
dome.240min.IAA.A.TTGTATGGTTCG	EVL	7.42097	-0.827512
dome.240min.IAA.A.GTATTATGTCGT	Dome	8.91303	-6.64416
dome.240min.IAA.A.AGGGTTCCGACT	Notochord	6.20438	-6.4737
dome.240min.IAA.A.CGAAATTTACCA	Notochord	3.87294	-7.10105
dome.240min.IAA.A.CAAAATGCTAAA	Notochord	-8.22439	4.38624
dome.240min.IAA.A.ATTCCGTATGTC	Dome	6.55494	-6.45343
dome.240min.IAA.A.ACGTGCCCGTTT	Dome	5.26032	-4.78376
dome.240min.IAA.A.GGGCAAATGAAT	Seven Sleeper	4.56457	-6.75999
dome.240min.IAA.A.TCGTTGGTTCGC	Seven Sleeper	4.43596	-6.20552
dome.240min.IAA.A.CGCTCGAATGCC	EVL	8.083	-0.156626
dome.240min.IAA.A.GCAGATTCAGCA	Dome	5.03874	-5.64205
dome.240min.IAA.A.TAATCAAGCACT	Dome	6.75965	-6.90104
dome.240min.IAA.A.ATCCGCCCCTTC	Dome	7.15897	-1.03473
dome.240min.IAA.A.ATATTCGCAGCT	Dome	5.31793	-4.53653
dome.240min.IAA.A.GGGGCTGGCGTA	Notochord	6.65201	-6.92608
dome.240min.IAA.A.CACGTGTTGTCA	Notochord	6.49476	-6.90001
dome.240min.IAA.A.CTAAATTTGTTT	Notochord	4.33902	-7.19808
dome.240min.IAA.A.CTCCCTAAAGTC	Dome	5.90089	-5.64764
dome.240min.IAA.A.TCATTTGCGTAT	Dome	8.03586	-6.85933
dome.240min.IAA.A.CATTAGAGCCAC	Neural Ectoderm	1.6028	-3.81056
dome.240min.IAA.A.ATAGCCCTAGAG	PGC	6.62086	-8.61559
dome.240min.IAA.A.TGTATGTGAAAG	Dome	5.8521	-3.95556
dome.240min.IAA.A.TGTAGGAGAATA	Ventral Margin	4.41844	-5.32222
dome.240min.IAA.A.GAAAATCCAGTT	Dome	8.47166	-6.3624
dome.240min.IAA.A.GGCACAGATTGG	Dome	4.79836	-5.23279
dome.240min.IAA.A.GACCTGCCCATG	Unspecified (30)	4.47761	-4.4818
dome.240min.IAA.A.GCACCAAGAGAA	Cell Cycle Dome	-11.8275	-6.25091
dome.240min.IAA.A.GCTCATCCCTCC	Dome	6.9734	-4.19778
dome.240min.IAA.A.GCCATTGTTGGT	Dome	0.677474	0.528637
dome.240min.IAA.A.TCCATGTTAACG	Notochord	2.05731	-5.54999
dome.240min.IAA.A.CTCAATCTGATA	Dome	7.82172	-5.64278
dome.240min.IAA.A.TGGAGTCTACAC	Unspecified (30)	4.37819	-5.28687
dome.240min.IAA.A.AGATGAAGTAGC	Dome	6.16499	-3.65893
dome.240min.IAA.A.GAGTAGGCAGCA	Dome	7.37198	-6.19052
dome.240min.IAA.A.CTAACCTACCAG	Dome	5.16841	-4.16479
dome.240min.IAA.A.TGTACTGAAGAA	Dome	6.46804	-3.06915
dome.240min.IAA.A.GTCGAGTCCTGC	Cell Cycle Dome	10.1304	-7.62056
dome.240min.IAA.A.TCAGACTTTAAT	Dome	8.78084	-7.19794
dome.240min.IAA.A.ATTTGTTTGCCA	Dome	4.3653	-5.61285
dome.240min.IAA.A.TGGGCTTGTATT	Dome	6.63102	-5.10567
dome.240min.IAA.A.AACCCGGTGACT	Dome	9.15045	-7.31009
dome.240min.IAA.A.CAGCTGGACCAG	Dome	9.30306	-6.97026
dome.240min.IAA.A.AGTCTGCTAAAA	Dome	9.20299	-7.27404
dome.240min.IAA.A.CAGACTCGGAGC	Dome	9.09583	-7.69347
dome.240min.IAA.A.TCCTGCAATTTC	Dome	8.98998	-7.14362
dome.240min.IAA.A.TAGTGGACGGAC	Non Neural Ectoderm	0.622549	0.885107
dome.240min.IAA.A.GTAGACTCGCTA	Dome	6.73905	-4.11885
dome.240min.IAA.A.CCAACCTCGATC	Dome	6.88102	-5.24487
dome.240min.IAA.A.TCGTAAAGATCC	Dome	6.8691	-5.07817
dome.240min.IAA.A.ATAGCATGCATC	Dome	8.27682	-6.06792
dome.240min.IAA.A.TACTGTCCCGGG	Notochord	4.08715	-7.23628
dome.240min.IAA.A.CGAGTGGGAATG	Dome	6.48499	-3.17969
dome.240min.IAA.A.CGTTGCTTAGAC	Dome	9.53341	-7.55136
dome.240min.IAA.A.GATTACCGACCA	Dome	5.7762	-3.56411
dome.240min.IAA.A.CTAAAGTCTATT	Dome	8.37099	-7.04502
dome.240min.IAA.A.AACTAGGATCGA	Dome	7.27004	-3.91194
dome.240min.IAA.A.CAGCAAGGCACA	Dome	5.55085	-3.48165
dome.240min.IAA.A.GTAGTCCGGATA	Dome	6.50603	-3.47124
dome.240min.IAA.A.AGAGTGGATCAA	Dome	8.9145	-7.23167
dome.240min.IAA.A.TTAGACTTTAGT	Prechordal Plate	-10.8345	5.41719
dome.240min.IAA.A.TTCTACGCTGGG	Dome	-11.3634	-6.12033
dome.240min.IAA.A.TTACGCGGGAGT	Ventral Margin	4.22531	-5.67387
dome.240min.IAA.A.GCATAAACACGT	Notochord	5.09522	-4.3109
dome.240min.IAA.A.GTCCAAATTTCA	Dome	7.66037	-5.62767
dome.240min.IAA.A.TAGATTTGTAGT	Dome	5.14075	-4.46675
dome.240min.IAA.A.CTCGGTCCAACC	Dome	2.33623	-2.71521
dome.240min.IAA.A.GGAGACGTACAC	YSL contam	4.44083	-5.99195
dome.240min.IAA.A.AAACACTTTGAC	YSL contam	-0.368836	9.42587
dome.240min.IAA.A.TCTGGTAACGTT	Dome	7.96279	-5.86735
dome.240min.IAA.A.ATCACTCCAAGA	Ventral Margin	4.15523	-5.56832
dome.240min.IAA.A.CGGGCAAGCAGT	Dome	7.81981	-5.73564
dome.240min.IAA.A.GGTCAATCCTCC	Neural Ectoderm	-3.72721	-1.36994
dome.240min.IAA.A.ACGGCGTCCGTC	Dome	8.68435	-7.42017
dome.240min.IAA.A.CCACACTCGTAG	Dome	7.25997	-4.31246
dome.240min.IAA.A.CCGCTATTGTTG	Dome	6.67458	-4.52292
dome.240min.IAA.A.ATGTTGGCCTTA	YSL contam	3.32201	-6.00663
dome.240min.IAA.A.CATAGCGCACTC	Dome	7.52175	-6.05503
dome.240min.IAA.A.CTTGCTCGAGTG	Dome	7.39314	-6.19713
dome.240min.IAA.A.ACAAACTCGTAT	EVL	6.49744	-0.974665
dome.240min.IAA.A.ATTAACCAATCG	Dome	7.53255	-5.58184
dome.240min.IAA.A.AAAACACGATCC	Dome	5.22018	-3.9603
dome.240min.IAA.A.GTGCGTAGGGCG	YSL contam	4.51374	-5.8584
dome.240min.IAA.A.TTGTCCGGCGAA	Non Neural Ectoderm	-1.42593	3.02429
dome.240min.IAA.A.ACAGCGATACAT	Neural Ectoderm	5.24096	-3.70907
dome.240min.IAA.A.TTCATCTAATTA	Notochord	4.42118	-7.23803
dome.240min.IAA.A.TGAATTACGCGC	Cell Cycle Dome	-12.1286	-6.44747
dome.240min.IAA.A.TTCTACGAACTT	YSL contam	3.81612	-6.04935
dome.240min.IAA.A.ATAGTATTTGCT	Dome	5.27271	-5.56938
dome.240min.IAA.A.AACATGTTCTGG	Dome	9.38116	-7.42219
dome.240min.IAA.A.TAAGGCCACGCT	Notochord	4.25437	-6.89527
dome.240min.IAA.A.CCTATAGATGGG	Dome	7.36502	-6.06637
dome.240min.IAA.A.GCTCGTATAAGA	Dome	9.41379	-7.58005
dome.240min.IAA.A.AGCAGTATCATC	Dome	6.58521	-4.71351
dome.240min.IAA.A.AATGTCCTCGTA	Dome	9.26371	-6.89058
dome.240min.IAA.A.GATGGCAGCGGG	Dome	6.39489	-2.79497
dome.240min.IAA.A.CTAACAACCTAC	Seven Sleeper	8.22522	-4.94232
dome.240min.IAA.A.TCCTATGAGAAG	Seven Sleeper	-7.33062	-5.87775
dome.240min.IAA.A.TAATCTATCGTC	Notochord	-7.71841	2.91058
dome.240min.IAA.A.GACACTAGCCCC	Dome	5.97792	-3.11826
dome.240min.IAA.A.GATCCAACATAG	Dome	6.43911	-4.6061
dome.240min.IAA.A.CTAAGACCCCAC	Notochord	2.12872	-4.74898
dome.240min.IAA.A.TAAGTATTATTT	Dome	6.08281	-2.96053
dome.240min.IAA.A.GATATGACGCTC	PGC	6.67562	-8.0517
dome.240min.IAA.A.AGGCACGCGGAC	Neural Ectoderm	4.85102	-3.53866
dome.240min.IAA.A.TTAGGGTATTTC	Dome	7.4598	-6.24242
dome.240min.IAA.A.TGTCCACACAGG	Dome	2.33759	-5.84094
dome.240min.IAA.A.CATTAGAAGATT	EVL	8.09632	-0.116763
dome.240min.IAA.A.ACCTATAGGAGT	PGC	6.61151	-8.59567
dome.240min.IAA.A.GCTACACCATTC	Dome	5.62743	-2.8952
dome.240min.IAA.A.TGGGATGCTGCT	Dome	7.24134	-3.92635
dome.240min.IAA.A.ATGCCTATACCT	Non Neural Ectoderm	0.676268	0.768875
dome.240min.IAA.A.CCATCTGGGTTG	Neural Ectoderm	-3.04448	-1.10091
dome.240min.IAA.A.CATTGTCACTCA	Dome	5.79183	-4.0271
dome.240min.IAA.A.GGATCAAACCAC	Dome	-11.3532	-6.11994
dome.240min.IAA.A.CCAGAAGTGTAG	Dome	5.95156	-2.85787
dome.240min.IAA.A.TTCAGCCCCGAG	Notochord	7.69763	-7.39643
dome.240min.IAA.A.TGCGTCTGGCGT	Notochord	5.46513	-6.80475
dome.240min.IAA.A.CATGAGCGTGTC	EVL	8.13059	-0.117457
dome.240min.IAA.A.CCCCGATAACCT	Dome	5.94369	-3.58464
dome.240min.IAA.A.AAGTAACCTGCT	Dome	6.78926	-5.35561
dome.240min.IAA.A.ACAGAACGAGAA	Muscle Blood	-2.67509	9.86431
dome.240min.IAA.A.CATGCGCCGGAA	Notochord	4.65771	-6.13536
dome.240min.IAA.A.GACTGGTCGCTC	PGC	7.80634	-7.48463
dome.240min.IAA.A.CATACTCAGTAG	Dome	5.12545	-3.48629
dome.240min.IAA.A.GAAGTGATATAA	Dome	4.71838	-6.04088
dome.240min.IAA.A.ATTCCGCGCCGC	Dome	8.38219	-7.07527
dome.240min.IAA.A.CATCGCGCTTCT	Unspecified (30)	0.903619	1.67155
dome.240min.IAA.A.TGACCCCACCGC	Dome	3.83913	-6.01726
dome.240min.IAA.A.AAACTCGTTATC	Dome	7.235	-3.81329
dome.240min.IAA.A.TGTGGCTTTTAG	Neural Ectoderm	4.72806	-3.61802
dome.240min.IAA.A.CTACGCGGGCCA	Neural Ectoderm	-3.07779	-0.67277
dome.240min.IAA.A.TTGCGAAGTGAT	Dome	6.73411	-5.07858
dome.240min.IAA.A.AGATTAAGCCAA	Dome	6.66899	-4.77848
dome.240min.IAA.A.CTCCCGCCGGAG	Dome	6.80758	-4.12372
dome.240min.IAA.A.TGGCAACCTCCA	Dome	10.0793	-7.61547
dome.240min.IAA.A.GCCACTAGATTA	Dome	6.5932	-5.45383
dome.240min.IAA.A.TATTCACCGGGA	Notochord	2.6383	-5.94595
dome.240min.IAA.A.CATGTCTTAAGG	Endoderm (A)	-1.47691	8.75826
dome.240min.IAA.A.CTGTGAGCAACT	Ventral Margin	4.26066	-5.41859
dome.240min.IAA.A.GAGTTGTGGCCA	Ventral Margin	-1.96728	2.27621
dome.240min.IAA.A.ATAGGCCGCTAT	Dome	7.38206	-6.20359
dome.240min.IAA.A.AGATATCAATGT	Dome	7.02434	-3.85953
dome.240min.IAA.A.GGCGATCTTGCT	Dome	4.40919	-5.711
dome.240min.IAA.A.GCAAGGTCAGAA	Notochord	3.50959	-7.08139
dome.240min.IAA.A.AAAAGCATGACT	Dome	7.43522	-6.14768
dome.240min.IAA.A.TTACACAATATA	Dome	6.84576	-5.25723
dome.240min.IAA.A.AGATTCAAAAAG	Notochord	-4.81962	3.27152
dome.240min.IAA.A.AGAGATCTGGTA	Dome	6.79969	-5.04976
dome.240min.IAA.A.AAGGGGAGGATG	Dome	6.18736	-6.6621
dome.240min.IAA.A.GTCCCCTTTTAT	Dome	9.45857	-7.55532
dome.240min.IAA.A.ATACTGACGTCT	Dome	5.66967	-5.1043
dome.240min.IAA.A.TGATGTTGAAGA	Unspecified (30)	6.45469	-3.80251
dome.240min.IAA.A.GGATATAGTGTA	Dome	9.37492	-7.60098
dome.240min.IAA.A.CCATAGTGGGGG	Dome	7.17783	-6.08287
dome.240min.IAA.A.ACGTTTACCGAT	Unspecified (30)	2.63988	-2.63906
dome.240min.IAA.A.GGGTAGCACAAC	Seven Sleeper	5.48083	-4.58031
dome.240min.IAA.A.GTCTCTTGCCCT	Notochord	3.38634	-6.72167
dome.240min.IAA.A.AACTCTCGCTAA	Seven Sleeper	-6.59712	-6.27631
dome.240min.IAA.A.GGATAGGTGATG	Seven Sleeper	-6.64773	-6.28529
dome.240min.IAA.A.TACCCCGGGACG	Dome	4.27302	-5.48479
dome.240min.IAA.A.AAGATGTGCACC	Ventral Margin	-1.11795	7.70228
dome.240min.IAA.A.GATACTTTGGCG	Dome	5.64885	-3.60611
dome.240min.IAA.A.ACAAAGGTATTC	Dome	4.83435	-4.19488
dome.240min.IAA.A.GAGTCGACGGAA	Dome	8.70974	-6.94433
dome.240min.IAA.A.GCTATAGTCATC	Dome	6.98936	-4.44927
dome.240min.IAA.A.CTGAGTAATGTT	Dome	6.76961	-5.04166
dome.240min.IAA.A.GAAGACGATGCT	Dome	6.23149	-4.59025
dome.240min.IAA.A.TCTCTTAAAATT	Dome	6.50152	-2.82278
dome.240min.IAA.A.AGATCTACGCAC	Dome	6.29185	-4.21538
dome.240min.IAA.A.AATTAAAACTTC	Dome	1.08102	1.12706
dome.240min.IAA.A.TTACAAGGTGTA	Dome	10.1451	-7.60255
dome.240min.IAA.A.AATTAATCCTAG	Dome	5.93262	-3.00558
dome.240min.IAA.A.TCATCATCAATT	Dome	8.10431	-6.83507
dome.240min.IAA.A.GCGTGCCGCGAA	Dome	7.68828	-5.63924
dome.240min.IAA.A.CTTATCTCAGCA	Dome	8.19999	-6.0626
dome.240min.IAA.A.ATCCGGGGCAGA	YSL contam	4.46072	-5.99285
dome.240min.IAA.A.AATTAATTGCGG	Dome	8.95056	-7.74298
dome.240min.IAA.A.TTGAAAGCCGTT	YSL contam	3.77456	-6.05009
dome.240min.IAA.A.AAATACAGTCTA	Dome	4.52942	-4.38725
dome.240min.IAA.A.TGGGCCGCATCA	Dome	5.96255	-2.88044
dome.240min.IAA.A.AGTTCCAGTCTT	Dome	7.79183	-6.4103
dome.240min.IAA.A.CTCAGAATAATG	Dome	9.46591	-7.48161
dome.240min.IAA.A.TCAACCTCGCAG	Dome	8.44948	-6.96857
dome.240min.IAA.A.GCGATACATGTA	Unspecified (30)	5.18211	-4.04114
dome.240min.IAA.A.AAACAGAGGCAG	PGC	6.75445	-7.68422
dome.240min.IAA.A.ACACTGGCTCTG	Dome	8.06318	-6.2093
dome.240min.IAA.A.GGTTTAGTCTAA	Dome	6.47643	-4.63525
dome.240min.IAA.A.TGACTTCCCAGC	Dome	5.8049	-2.92239
dome.240min.IAA.A.ATCGGTAATGCT	Dome	6.2739	-3.70134
dome.240min.IAA.A.TGTCACCCCGTA	Dome	5.02483	-3.63852
dome.240min.IAA.A.TCCGTTTTAAAT	Dome	5.76758	-2.88943
dome.240min.IAA.A.GCTTATGATAAT	EVL	9.76301	0.56035
dome.240min.IAA.A.AGGAAACGACGA	Dome	7.24083	-6.28882
dome.240min.IAA.A.TTTGGGCTTAAG	Seven Sleeper	-6.74065	-5.94613
dome.240min.IAA.A.ATAATGTGAGAC	Dome	6.87231	-5.12258
dome.240min.IAA.A.TGCACTAGTGCT	Dome	6.84759	-3.45487
dome.240min.IAA.A.TGATCTTAGTCC	Non Neural Ectoderm	-1.01562	1.29193
dome.240min.IAA.A.AATACTCTGTAC	Unspecified (30)	5.24864	-3.83011
dome.240min.IAA.A.TCAGGCAAAAGA	Ventral Margin	4.82844	-4.7063
dome.240min.IAA.A.CTCCGTTGTCCG	Dome	7.27634	-4.36171
dome.240min.IAA.A.TGTCAACATCTA	Dome	7.0546	-5.96767
dome.240min.IAA.A.GACGTTCCTTGA	Dome	7.80918	-5.96765
dome.240min.IAA.A.GTGTGCGGCTCA	Dome	6.03278	-4.83299
dome.240min.IAA.A.GGCCCACCCGGC	Dome	7.07834	-5.36019
dome.240min.IAA.A.GTTCCGGTGCAC	Dome	6.84518	-4.32805
dome.240min.IAA.A.CCCAACCGAATC	Notochord	4.06508	-7.30169
dome.240min.IAA.A.CGTAAGCCTATA	YSL contam	3.40929	-6.03614
dome.240min.IAA.A.TAATATGAGGGA	Dome	4.13515	-7.17382
dome.240min.IAA.A.GTAACGTCATAC	Dome	8.05045	-7.52874
dome.240min.IAA.A.GAGGGACTGTAC	Dome	6.63869	-3.62941
dome.240min.IAA.A.GTGTACTTAATT	Notochord	6.21032	-6.53765
dome.240min.IAA.A.CCAAGTGAGCGA	Dome	5.69434	-4.98305
dome.240min.IAA.A.CTTATCAATGAG	Notochord	3.79903	-7.06314
dome.240min.IAA.A.GCAGGCCCGCTC	Dome	5.88111	-4.04186
dome.240min.IAA.A.TGGAGCTAGTAC	Dome	5.84297	-4.56317
dome.240min.IAA.A.TGGTTTTTTAAT	Dome	7.61289	-6.27822
dome.240min.IAA.A.TTGAGGTCTTGG	Neural Ectoderm	-4.4071	-2.00588
dome.240min.IAA.A.TGTTTTTCCATG	Dome	6.00717	-6.81394
dome.240min.IAA.A.TATTAGCAGTTG	Dome	7.74964	-6.58075
dome.240min.IAA.A.CGGCCCATGATG	Dome	5.54386	-5.44888
dome.240min.IAA.A.GAAAAAGTTCAC	YSL contam	-0.369534	9.41822
dome.240min.IAA.A.TTCGGAATCCGC	Dome	5.51525	-3.45139
dome.240min.IAA.A.TCCAATTAGATC	EVL	9.29961	0.372726
dome.240min.IAA.A.GTAACGGGGCTT	Dome	2.29044	-3.26929
dome.240min.IAA.A.ACCTAGCGTGCC	Dome	8.5414	-7.61922
dome.240min.IAA.A.ATGCGGCCAAGT	Neural Ectoderm	5.11976	-3.92225
dome.240min.IAA.A.TTAGCACTGACA	Dome	7.37892	-6.52942
dome.240min.IAA.A.TATTAAACCAAT	Neural Ectoderm	5.06752	-3.55466
dome.240min.IAA.A.AATGGGAACGTG	PGC	6.76025	-7.63775
dome.240min.IAA.A.GAATTTATGGAC	Dome	6.26647	-4.86142
dome.240min.IAA.A.TCAGTGAGGCAT	Dome	10.1157	-7.61174
dome.240min.IAA.A.GTTAGTATAAAA	Dome	7.61055	-6.21911
dome.240min.IAA.A.CAGGAAGTATTT	Dome	7.23508	-1.27914
dome.240min.IAA.A.TCGAGGAAGGAC	Dome	8.98297	-7.25594
dome.240min.IAA.A.GGACTACGATAC	Dome	6.87532	-5.21977
dome.240min.IAA.A.GTGTACTAACAT	Dome	5.66456	-3.86134
dome.240min.IAA.A.CTGTGTTTATGC	Unspecified (30)	4.84062	-3.43193
dome.240min.IAA.A.GCCGCTGTAACA	Dome	8.26214	-6.15993
dome.240min.IAA.A.TTCTCTCTGGTC	YSL contam	-0.445326	8.88141
dome.240min.IAA.A.GCTAAGAGATCA	Dome	6.33457	-4.07506
dome.240min.IAA.A.GAGTCACCAAAC	EVL	5.95168	-3.27695
dome.240min.IAA.A.GATATTGTTATG	Dome	6.47758	-4.61037
dome.240min.IAA.A.ACATACCCCAAG	Dome	6.37236	-4.08357
dome.240min.IAA.A.TGTACATCGATT	Seven Sleeper	7.36885	-5.88558
dome.240min.IAA.A.TCTTATGGTCCT	Dome	9.23835	-6.87154
dome.240min.IAA.A.TGCCCAAGATAC	Dome	6.80431	-4.49772
dome.240min.IAA.A.ACAGACCGCTGT	Seven Sleeper	7.0851	-5.32184
dome.240min.IAA.A.CCAGCACCTTGA	Dome	6.20669	-4.55682
dome.240min.IAA.A.ACAGTAAAACGC	Ventral Margin	-1.94692	6.03304
dome.240min.IAA.A.CAATGACGTACT	Dome	9.3211	-6.99778
dome.240min.IAA.A.ACCTTTAAAACC	Dome	6.86823	-3.96452
dome.240min.IAA.A.GCAACCTAGAAA	Dome	5.10311	-4.61562
dome.240min.IAA.A.CGGATACCTAAC	Notochord	5.39408	-7.14597
dome.240min.IAA.A.CAGTACTATTTT	Dome	5.52721	-3.48518
dome.240min.IAA.A.TGGTAGCCCTAT	Dome	6.41255	-3.02447
dome.240min.IAA.A.GTTAGCCGCTGC	Dome	6.90031	-5.15961
dome.240min.IAA.A.GCGTTCCAGAAT	Notochord	1.97086	-5.6812
dome.240min.IAA.A.GGCGAGCCTGGG	EVL	10.851	0.981233
dome.240min.IAA.A.ACCAGCTCCGCT	Dome	5.06881	-4.09195
dome.240min.IAA.A.CCACGTGGCATA	Unspecified (30)	2.3147	-2.67241
dome.240min.IAA.A.GGCCACTGTTAG	Dome	4.51176	-5.5288
dome.240min.IAA.A.ACAATCCTACCC	Notochord	6.46037	-6.92695
dome.240min.IAA.A.GGGTCGCGCCTT	Dome	8.23936	-6.02033
dome.240min.IAA.A.GCAGGCACGATA	Seven Sleeper	-6.62047	-6.30507
dome.240min.IAA.A.AAAATGCTTGGG	Dome	6.28371	-6.44055
dome.240min.IAA.A.ACTTTCCATAGA	Notochord	7.36238	-0.947398
dome.240min.IAA.A.ACCGTTGTCCAG	YSL contam	3.88964	-6.06922
dome.240min.IAA.A.TAGTAGTTTCTA	Dome	7.31917	-5.85201
dome.240min.IAA.A.GTCTCAAAATCA	EVL	7.46867	-0.761993
dome.240min.IAA.A.GATGACCTTGGC	Seven Sleeper	-6.62695	-6.298
dome.240min.IAA.A.TCCAAAAAATAC	Dome	9.22415	-7.31663
dome.240min.IAA.A.GCTTAACTCGCT	Ventral Margin	4.1793	-5.35357
dome.240min.IAA.A.GCCTTGCACCTG	Dome	6.84173	-5.32419
dome.240min.IAA.A.AAAGTCCATAAC	Dome	4.77236	-3.49651
dome.240min.IAA.A.CGGAAGACAAAC	Dome	8.32292	-7.09234
dome.240min.IAA.A.ATTCCTCAATAG	Dome	6.44542	-6.26262
dome.240min.IAA.A.GCCTGGCCCCAG	Neural Ectoderm	0.450083	0.791448
dome.240min.IAA.A.AACCTCACCATC	Dome	5.02518	-5.71145
dome.240min.IAA.A.CTTCGGTGAACT	Dome	5.88784	-3.32314
dome.240min.IAA.A.GCTACGAGGAAT	Dome	5.95971	-2.73339
dome.240min.IAA.A.GCTGGGCGCGGT	Dome	5.09126	-3.71139
dome.240min.IAA.A.GGTCCGTCCGGA	Dome	6.46066	-2.97862
dome.240min.IAA.A.CAGGATCAGTAT	Ventral Margin	-1.24326	7.07555
dome.240min.IAA.A.AATTGTTGGTGC	Dome	4.88638	-3.52882
dome.240min.IAA.A.TAGGGTAGCCAT	Dome	6.20214	-3.66309
dome.240min.IAA.A.ACTCCTGTCGTA	Dome	7.04641	-5.02828
dome.240min.IAA.A.CATCATACTTTT	Dome	7.75891	-5.71422
dome.240min.IAA.A.TGACGGCCTCGT	Dome	7.00296	-4.31689
dome.240min.IAA.A.TCGTGAACATCG	Dome	7.29596	-6.3143
dome.240min.IAA.A.ATAAGTTATACT	EVL	8.22413	-0.0714641
dome.240min.IAA.A.CATCAAAGTAGT	Dome	8.37897	-6.18903
dome.240min.IAA.A.GGCAGGACTACG	Dome	6.13753	-4.00059
dome.240min.IAA.A.CGTATAGTAAAG	Dome	5.986	-3.58758
dome.240min.IAA.A.GGAGCCTGTGTG	EVL	7.1605	-1.11928
dome.240min.IAA.A.TTATCGCTCCTA	EVL	9.75402	0.539192
dome.240min.IAA.A.AGCTCACTGCCT	Dome	6.77055	-3.67673
dome.240min.IAA.A.ATTTAGGTTAGA	Dome	6.42102	-4.99027
dome.240min.IAA.A.GTGGCTGACACA	Dome	7.73697	-6.85521
dome.240min.IAA.A.AATGTCTTAACT	Unspecified (30)	2.27478	-3.04166
dome.240min.IAA.A.ACGGTCCAAGAC	Dome	6.75642	-3.74063
dome.240min.IAA.A.CATCTCCTCTGC	Notochord	-7.20985	3.99288
dome.240min.IAA.A.GTCACATAGGAT	Dome	4.58916	-5.49229
dome.240min.IAA.A.TGACATGCTTAG	Dome	6.72713	-5.47896
dome.240min.IAA.A.CTGCTGAAGAGG	Notochord	-8.19614	4.30129
dome.240min.IAA.A.GATCATGATTAT	Dome	6.51558	-2.77872
dome.240min.IAA.A.ATACGGCCCGCG	Dome	7.71703	-5.84247
dome.240min.IAA.A.AAAAATTCGTGA	EVL	8.22331	-0.0725968
dome.240min.IAA.A.ACTGTCCGGTGC	Dome	10.1539	-7.60818
dome.240min.IAA.A.CTTAGGAGTGAT	Notochord	4.18107	-7.29112
dome.240min.IAA.A.CCTCAGTACATC	Dome	10.1474	-7.60709
dome.240min.IAA.A.CGCACACCAGAC	YSL contam	4.22567	-5.99203
dome.240min.IAA.A.GCTCCCGCAGCC	Notochord	4.08404	-7.33751
dome.240min.IAA.A.AGTGAAGACCCA	Seven Sleeper	-0.5655	0.867114
dome.240min.IAA.A.GTGCTCGGTGGT	Dome	0.615797	0.757108
dome.240min.IAA.A.TTTATCCTACAG	Dome	6.66698	-3.79293
dome.240min.IAA.A.ATCTGCCCTGTT	Dome	7.57721	-7.11855
dome.240min.IAA.A.CCATGTTCGATC	Dome	5.61295	-5.92666
dome.240min.IAA.A.TTTCGGCTCTCC	Dome	4.51143	-6.45449
dome.240min.IAA.A.CAAACCCGGGAT	Non Neural Ectoderm	1.3037	2.38054
dome.240min.IAA.A.GGCTGGCCCTCA	Dome	7.14897	-6.0072
dome.240min.IAA.A.ATCAGGCATTCC	Dome	6.94776	-3.55835
dome.240min.IAA.A.TTCCCACGCTTC	Ventral Margin	4.15641	-5.71547
dome.240min.IAA.A.CTAAACGCCGGA	Dome	6.47131	-4.32784
dome.240min.IAA.A.TAAATCGGTTCG	Seven Sleeper	-6.5751	-6.19328
dome.240min.IAA.A.TTATGAGCACAG	Notochord	-8.68479	4.41666
dome.240min.IAA.A.CGATGCAGACCT	EVL	7.58806	-0.303993
dome.240min.IAA.A.CTACCCCGGAAT	EVL	7.53836	-0.539399
dome.240min.IAA.A.AACGCTTACAGG	Dome	4.72458	-5.99894
dome.240min.IAA.A.CAACCATATGAA	Dome	6.75122	-5.21616
dome.240min.IAA.A.ACACCTTCCGTA	Seven Sleeper	-7.37174	-5.89962
dome.240min.IAA.A.ACACCTGAACGC	Dome	5.82862	-4.04744
dome.240min.IAA.A.CCGAATTTATGC	Dome	4.87945	-6.46907
dome.240min.IAA.A.TCAGTTAAAAAT	Dome	6.91061	-6.88548
dome.240min.IAA.A.CCAATGAATAGG	EVL	6.46733	-3.21864
dome.240min.IAA.A.TCTAACATACTT	Dome	9.36704	-7.02517
dome.240min.IAA.A.CATAAACTTACG	Neural Ectoderm	-2.51906	-1.40813
dome.240min.IAA.A.AGTTTGATTGGT	Dome	8.37598	-7.0368
dome.240min.IAA.A.GGACTGGTTCTG	Dome	5.46104	-5.44883
dome.240min.IAA.A.CTACCGTCAGGG	Dome	8.19364	-4.96784
dome.240min.IAA.A.GATTCGCGAGGC	Dome	7.34458	-5.70038
dome.240min.IAA.A.TCGGGGGCCTTA	Dome	7.40237	-6.06353
dome.240min.IAA.A.ATTTGCAAGCTC	Dome	1.57257	-3.51304
dome.240min.IAA.A.AAGACCCGTCGA	Notochord	4.72033	-6.98935
dome.240min.IAA.A.TCTGGGGTGACC	Dome	5.27709	-3.49304
dome.240min.IAA.A.TGCAATGCATCG	Dome	-11.518	-6.1328
dome.240min.IAA.A.TCCCCATAGTCA	YSL contam	-0.371306	9.41503
dome.240min.IAA.A.ACCGTGTCGAGA	EVL	7.43719	-0.252315
dome.240min.IAA.A.TAATCTCAGGCC	Dome	7.65126	-6.60249
dome.240min.IAA.A.CACAGCCTAATT	Non Neural Ectoderm	-2.10576	1.51113
dome.240min.IAA.A.TTCGCAAGTGAA	Dome	6.00132	-4.2318
dome.240min.IAA.A.CCTCCTCACTCT	Notochord	5.30452	-5.07534
dome.240min.IAA.A.TACGCTGTACCC	Dome	5.23495	-3.55884
dome.240min.IAA.A.CTCACTCCGCAA	Neural Ectoderm	4.51634	-3.40806
dome.240min.IAA.A.CAATTCCGCTTG	Dome	6.16604	-2.78107
dome.240min.IAA.A.CCTCGATTCTCG	Notochord	4.62134	-7.048
dome.240min.IAA.A.CAGGGCTGTCAT	EVL	7.38811	-0.485066
dome.240min.IAA.A.GGTACGTGACGC	Dome	5.97895	-3.47271
dome.240min.IAA.A.TCGCTGGCCCCC	Seven Sleeper	8.64637	-4.69037
dome.240min.IAA.A.ACGTTCGCCCTA	Dome	7.60471	-5.60544
dome.240min.IAA.A.GCTCTAAAGTGA	Cell Cycle Dome	-12.2343	-6.52647
dome.240min.IAA.A.CGAATCCTGGAC	YSL contam	3.55342	-6.05744
dome.240min.IAA.A.GATCATATCAGC	Dome	6.01218	-3.893
dome.240min.IAA.A.AACAAACGTTGA	Dome	6.23713	-5.27665
dome.240min.IAA.A.GAGGTCCCATAT	Dome	6.67059	-3.96533
dome.240min.IAA.A.GTAAATCTCTGA	Neural Ectoderm	0.502584	0.631293
dome.240min.IAA.A.CGACGGCGCAGC	Notochord	5.12637	-4.83846
dome.240min.IAA.A.TTACCTTAAGGG	Dome	6.62557	-4.43493
dome.240min.IAA.A.GCAACTTTATTG	Non Neural Ectoderm	0.0926629	0.946566
dome.240min.IAA.A.CGCAGGATACGC	EVL	6.37456	-1.30925
dome.240min.IAA.A.TCAGCAGGATGT	Notochord	1.88037	-5.19621
dome.240min.IAA.A.GAGATGCCGAAT	Dome	8.28026	-7.05978
dome.240min.IAA.A.GTCAGTCACAGC	Dome	7.49054	-6.17599
dome.240min.IAA.A.CATTAGGATGAT	Dome	8.03153	-6.77113
dome.240min.IAA.A.GCCACAACAGAT	EVL	7.62841	-0.270268
dome.240min.IAA.A.GGCAGCGGCAAG	Dome	9.0675	-6.7862
dome.240min.IAA.A.TCAATCTCGCGC	Dome	0.748117	0.859137
dome.240min.IAA.A.TAACTGGGAATT	Neural Ectoderm	4.6362	-3.43107
dome.240min.IAA.A.CGTGAGCTAAAT	Seven Sleeper	8.30321	-4.87391
dome.240min.IAA.A.CTAGATTCGTGT	PGC	6.80796	-7.57822
dome.240min.IAA.A.GCACGCGGTCGC	Dome	5.15557	-4.63678
dome.240min.IAA.A.TTTGATTGCGCC	Dome	5.28543	-4.50976
dome.240min.IAA.A.AGACCGACACTT	Muscle Blood	-0.578211	8.573
dome.240min.IAA.A.TATCATTATTGC	Dome	7.31254	-3.89268
dome.240min.IAA.A.GACCTATCTTAT	Notochord	3.66307	-7.22308
dome.240min.IAA.A.AAGAAGGTAGTA	Dome	7.69121	-5.61303
epi30.270min.IAA.A.AACTCTCGTAGG	Unspecified (30)	1.34923	-1.57781
epi30.270min.IAA.A.GGAAAGCTAAAA	Unspecified (30)	0.179787	-2.00151
epi30.270min.IAA.A.CCATCGCTATGT	Unspecified (30)	1.00477	-1.27983
epi30.270min.IAA.A.CTACCGCGGTTA	Ventral Margin	-0.00315058	6.06684
epi30.270min.IAA.A.GCAAAGCGACGA	Unspecified (30)	2.86332	-1.78504
epi30.270min.IAA.A.GACCAAGGCGAG	EVL	10.7998	0.951844
epi30.270min.IAA.A.AAGTGCGCTTCG	Seven Sleeper	-2.20042	1.26484
epi30.270min.IAA.A.AACACGCGCTTT	Neural Ectoderm	-4.59803	3.36845
epi30.270min.IAA.A.CCTGTGACACAT	Unspecified (30)	1.44293	-1.33259
epi30.270min.IAA.A.AAATCTGTCTGT	Unspecified (30)	0.442957	-1.72437
epi30.270min.IAA.A.AGGACGAGTGCG	Notochord	-8.25123	4.34258
epi30.270min.IAA.A.TATACTCGCGTG	Neural Ectoderm	-1.48321	-2.96
epi30.270min.IAA.A.CGGAGTTCGTGC	Ventral Margin	-0.155459	0.353378
epi30.270min.IAA.A.GCTTAAGACGCG	EVL	10.8397	0.96709
epi30.270min.IAA.A.GCTTCGTTACGC	EVL	11.7476	1.21674
epi30.270min.IAA.A.GGGCATGATCTG	Neural Ectoderm	-0.352718	-0.331323
epi30.270min.IAA.A.TTGTGATCGCGT	Ventral Margin	-0.680603	3.87371
epi30.270min.IAA.A.GCCAACAAAATC	Non Neural Ectoderm	-0.720733	-0.865268
epi30.270min.IAA.A.TGGTCGAGATTA	Notochord	0.606388	-3.47315
epi30.270min.IAA.A.CCCCAGCTCGAA	Muscle Blood	-0.971897	8.21429
epi30.270min.IAA.A.CTGCACGCGATT	Notochord	0.213167	-4.22286
epi30.270min.IAA.A.ACTTTACGGCCC	Unspecified (30)	-0.197559	-2.53131
epi30.270min.IAA.A.GGAAAGAATTGT	Unspecified (30)	0.355412	-2.4513
epi30.270min.IAA.A.TAAGCTTATTTA	Seven Sleeper	-7.77684	-4.13619
epi30.270min.IAA.A.AACGATTACTGG	Unspecified (30)	0.0113182	5.25124
epi30.270min.IAA.A.CTGGCTACTATA	Neural Ectoderm	-0.566135	-1.4803
epi30.270min.IAA.A.CTTGGACTAGCG	Unspecified (30)	2.34552	-3.08436
epi30.270min.IAA.A.TAAGTAGCCATC	Ventral Margin	-0.568988	4.96427
epi30.270min.IAA.A.GAAAGTTAGAAA	Neural Ectoderm	-0.225108	-2.64257
epi30.270min.IAA.A.GTGGCAAGCAAG	Unspecified (30)	3.15701	-1.26902
epi30.270min.IAA.A.CCTCTACTTGTT	Unspecified (30)	3.01681	-1.30342
epi30.270min.IAA.A.TTAGGGGTAAAT	Unspecified (30)	1.59322	-1.26828
epi30.270min.IAA.A.TGGGTGTCGACT	Ventral Margin	-0.583338	7.54515
epi30.270min.IAA.A.CGTGATCGGGCA	Unspecified (30)	2.54926	-1.41421
epi30.270min.IAA.A.AAGAAGAGAGAT	Unspecified (30)	2.74714	-1.5182
epi30.270min.IAA.A.GTCGAATTAATG	Notochord	1.15727	-5.49477
epi30.270min.IAA.A.ACGCGTTCAAAG	Muscle Blood	-1.63993	7.71713
epi30.270min.IAA.A.GTTGTCCCAACC	Non Neural Ectoderm	-1.14546	4.39879
epi30.270min.IAA.A.TGCGACGCCCGG	Neural Ectoderm	-1.6645	-2.14867
epi30.270min.IAA.A.TTCACTCTTACC	Neural Ectoderm	-2.94296	-2.36455
epi30.270min.IAA.A.CAGGAATCTTGG	Unspecified (30)	0.0752379	3.98284
epi30.270min.IAA.A.GACATTGATCAC	Unspecified (30)	-0.0940789	4.40897
epi30.270min.IAA.A.CTACCCCATCAT	Neural Ectoderm	-2.4172	0.0737896
epi30.270min.IAA.A.TCGTTGTATATT	Ventral Margin	-1.24088	5.60802
epi30.270min.IAA.A.TTAGGTTCCCTT	Notochord	3.49307	-7.09021
epi30.270min.IAA.A.CTGGTGGGGAGT	Neural Ectoderm	1.61168	-2.19543
epi30.270min.IAA.A.GCAGGATCACAC	Ventral Margin	-1.07306	2.83635
epi30.270min.IAA.A.TTATGACGAGCC	Seven Sleeper	-8.76184	3.86978
epi30.270min.IAA.A.ATGATCGAGATG	EVL	0.163573	-0.316809
epi30.270min.IAA.A.GATGGCAGACTA	Neural Ectoderm	-0.498775	-3.21588
epi30.270min.IAA.A.AACTCACACAGT	Unspecified (30)	2.47039	-1.25074
epi30.270min.IAA.A.TGGTGAGACGCT	Notochord	-1.94799	-2.44666
epi30.270min.IAA.A.GCATGCTGGCGT	Seven Sleeper	-7.02323	-5.71879
epi30.270min.IAA.A.TGTCAGTGCCGC	Neural Ectoderm	-2.25823	-2.60978
epi30.270min.IAA.A.GATATGGCTACA	Neural Ectoderm	0.279298	-3.30043
epi30.270min.IAA.A.CGCTTGCTAATA	Neural Ectoderm	-4.32618	-2.44717
epi30.270min.IAA.A.GTACCCGCATTG	Notochord	1.02093	-2.48654
epi30.270min.IAA.A.GACAAATCACGA	Unspecified (30)	-0.00783077	-0.77308
epi30.270min.IAA.A.CTACATTTGCTC	Non Neural Ectoderm	1.03732	-0.0469892
epi30.270min.IAA.A.AGGGAAGATCTA	Dome	2.62927	-1.60962
epi30.270min.IAA.A.GATAAATGCGGT	Neural Ectoderm	-1.11958	-0.570689
epi30.270min.IAA.A.TTTACGTGAGAA	Unspecified (30)	2.49592	-1.58978
epi30.270min.IAA.A.CCTGGTCTTGGG	Non Neural Ectoderm	-2.03976	0.983108
epi30.270min.IAA.A.TGTATCAACGAC	Non Neural Ectoderm	-0.535039	-0.773393
epi30.270min.IAA.A.CCTCGGTGTAAT	Notochord	1.43003	-5.63111
epi30.270min.IAA.A.CGCTCGCGCAAT	EVL	5.77718	-0.132782
epi30.270min.IAA.A.TGATGCAAATGG	Seven Sleeper	-7.28561	-4.93844
epi30.270min.IAA.A.ACATAAGAAGAC	Non Neural Ectoderm	-2.10262	0.964307
epi30.270min.IAA.A.ACTGATTAATTT	Ventral Margin	-1.78091	4.48642
epi30.270min.IAA.A.GTAACGATAAGG	Endoderm (A)	-1.02307	7.79561
epi30.270min.IAA.A.CAATCCTGCAGC	Neural Ectoderm	-0.7159	-0.278539
epi30.270min.IAA.A.ACAAATGCTCCA	Neural Ectoderm	-0.154637	-0.618163
epi30.270min.IAA.A.CTCAGGGATGTC	Neural Ectoderm	-3.10558	0.561381
epi30.270min.IAA.A.TCATGGAGTGAC	Ventral Margin	-0.486342	6.50076
epi30.270min.IAA.A.GTCGTGTCTCTG	Unspecified (30)	1.22517	-2.72149
epi30.270min.IAA.A.TTCATTATTGTA	Unspecified (30)	2.28398	-0.897955
epi30.270min.IAA.A.AGGTATATTAAG	Unspecified (30)	1.28831	-1.73815
epi30.270min.IAA.A.TTTAGTCAGCAT	Ventral Margin	4.02872	-5.25852
epi30.270min.IAA.A.GGTTCTCCGGCG	Endoderm (B)	-0.68148	8.59935
epi30.270min.IAA.A.GCAATTAACCTA	Unspecified (30)	0.0166809	5.6306
epi30.270min.IAA.A.CAGAACCACCTT	Notochord	0.276442	-3.4611
epi30.270min.IAA.A.CCAATAACCCTT	EVL	5.76464	-0.12345
epi30.270min.IAA.A.ACGCACAATCAA	Muscle Blood	-1.07146	7.72813
epi30.270min.IAA.A.AAGGGCGCATAG	Non Neural Ectoderm	-2.58089	1.6366
epi30.270min.IAA.A.GCGACATGCCGC	Unspecified (30)	2.25428	-1.23078
epi30.270min.IAA.A.ACTAACCGGGCG	Notochord	3.90199	-7.04834
epi30.270min.IAA.A.CCGTTTACCCGT	Neural Ectoderm	-0.393764	-2.30179
epi30.270min.IAA.A.CATACAGTTATG	Unspecified (30)	2.53635	-0.888929
epi30.270min.IAA.A.AATGTGAATTTA	Notochord	1.51621	-5.48242
epi30.270min.IAA.A.GCTCTAGTTTAT	Ventral Margin	-1.18523	3.06132
epi30.270min.IAA.A.GCATTTGATCGG	Neural Ectoderm	5.21758	-3.69402
epi30.270min.IAA.A.ACTACGGTCGAG	Dome	5.24008	-3.72119
epi30.270min.IAA.A.GCCATACAGTCT	Unspecified (30)	2.95954	-0.926872
epi30.270min.IAA.A.ATTACTAATGCC	Seven Sleeper	-7.11746	-5.48868
epi30.270min.IAA.A.ACTGTCGATAAC	Muscle Blood	-1.18974	8.78035
epi30.270min.IAA.A.CTTATGCTCTCA	Unspecified (30)	2.94087	-1.45616
epi30.270min.IAA.A.TCGGTACGGTCG	Seven Sleeper	-6.56622	-6.10927
epi30.270min.IAA.A.CACAGCGGAACT	Notochord	0.999438	-5.15592
epi30.270min.IAA.A.TCCTGGATCTCA	Neural Ectoderm	-1.8268	-0.386347
epi30.270min.IAA.A.CGGTAGAGTCTT	Unspecified (30)	-0.241863	4.31816
epi30.270min.IAA.A.GATCCCTCCTGA	Neural Ectoderm	-0.943228	-0.521891
epi30.270min.IAA.A.TTTCGATAGTGG	Seven Sleeper	-0.396576	5.73412
epi30.270min.IAA.A.CGCAGGGTGTTA	Unspecified (30)	2.80222	-1.74622
epi30.270min.IAA.A.GCTTCCGAATAC	Unspecified (30)	2.63017	-1.04208
epi30.270min.IAA.A.TGCCATAAATAC	Ventral Margin	-1.42303	4.41693
epi30.270min.IAA.A.GTAACGTATCGA	Unspecified (30)	-0.0318603	-0.152414
epi30.270min.IAA.A.TCGCAACGATTC	Non Neural Ectoderm	-0.957453	-0.185501
epi30.270min.IAA.A.TCGTCTGGTAGA	Unspecified (30)	0.269248	-1.08744
epi30.270min.IAA.A.CGGGCTGGGTGT	Neural Ectoderm	-0.61638	-3.18888
epi30.270min.IAA.A.CGACTGTCTCTC	Ventral Margin	-0.112604	5.35788
epi30.270min.IAA.A.TGTATTGCGACG	Neural Ectoderm	-1.74147	-0.194592
epi30.270min.IAA.A.AGCATTTCCTCT	Notochord	-8.34427	4.33888
epi30.270min.IAA.A.CTTCCAAGCTTC	Unspecified (30)	0.0257625	4.30374
epi30.270min.IAA.A.GTTCTCTGCACA	Ventral Margin	-2.87417	4.69463
epi30.270min.IAA.A.TATAATGGCTCT	Unspecified (30)	2.0153	-2.11613
epi30.270min.IAA.A.AAGTTAACGTAA	Unspecified (30)	0.356993	-1.03357
epi30.270min.IAA.A.CTGATATGTGCA	Notochord	1.19282	-5.55843
epi30.270min.IAA.A.TTAGTTTACGCA	Unspecified (30)	3.29708	-0.82505
epi30.270min.IAA.A.TCCCAGTCCTGG	Neural Ectoderm	0.942697	-0.908798
epi30.270min.IAA.A.CCTCTTGGAGCA	Neural Ectoderm	-3.60975	-0.555045
epi30.270min.IAA.A.TCATATCTCAAA	Seven Sleeper	4.18654	-5.33059
epi30.270min.IAA.A.TGCAATAGCTGA	Notochord	-6.74581	2.50623
epi30.270min.IAA.A.TTGGTACCGTGG	Muscle Blood	-0.818183	8.31591
epi30.270min.IAA.A.TGGTGGGATGCC	Non Neural Ectoderm	0.832073	-0.816569
epi30.270min.IAA.A.TCATCGCATCTA	Neural Ectoderm	-3.61717	-2.76401
epi30.270min.IAA.A.GTCGCAATTTAA	Prechordal Plate	-9.53535	4.78307
epi30.270min.IAA.A.TCTAGGCAGGGC	Neural Ectoderm	0.215038	-3.93778
epi30.270min.IAA.A.TCTTCTTCCGTT	Seven Sleeper	-6.63825	-6.0537
epi30.270min.IAA.A.GTAATCGTTGCT	Unspecified (30)	1.18988	-0.900187
epi30.270min.IAA.A.CCGGAAAACTCG	Unspecified (30)	1.43732	-1.45577
epi30.270min.IAA.A.CACCAATCCATG	Ventral Margin	0.0602005	4.13337
epi30.270min.IAA.A.CTCGAAGTGTGG	Unspecified (30)	2.70767	-1.55709
epi30.270min.IAA.A.GAAAGCGTCCGT	Non Neural Ectoderm	1.91872	4.7793
epi30.270min.IAA.A.AGGAACCCTCGC	Unspecified (30)	2.91621	-1.62653
epi30.270min.IAA.A.ATCGTCGGGCTT	Neural Ectoderm	-0.749772	-0.200751
epi30.270min.IAA.A.AGCGCGAAGAGG	Neural Ectoderm	-0.966639	-0.356921
epi30.270min.IAA.A.ATCTGTGTTTAT	Ventral Margin	-0.401703	5.66151
epi30.270min.IAA.A.GCCGGTGACTCC	Muscle Blood	-1.19633	7.98812
epi30.270min.IAA.A.TGAGTTACACCA	EVL	10.1934	0.726846
epi30.270min.IAA.A.AGTTTTCTGTAC	Neural Ectoderm	-0.626271	-3.20559
epi30.270min.IAA.A.TGACAGTAAAAC	Non Neural Ectoderm	-0.950181	-0.236958
epi30.270min.IAA.A.CCACCTATACTA	Unspecified (30)	6.43179	0.0504222
epi30.270min.IAA.A.CAGTTCGAGATA	Unspecified (30)	1.35364	-0.561314
epi30.270min.IAA.A.GGTTCTCTGTAC	Non Neural Ectoderm	0.0120425	-1.29178
[truncated: 6,227 more rows]

## Sheet: Fig 2b
cell	Condition	UMAP_1	UMAP_2
dome.240min.IAA.A.ACACGCTAACAA	dome	7.32007	-6.23842
dome.240min.IAA.A.ATAAGGTTTTAG	dome	5.22331	-4.52113
dome.240min.IAA.A.GTACGCCCCTCT	dome	4.43331	-6.02623
dome.240min.IAA.A.TCAAAAGGGGAT	dome	4.18422	-5.38258
dome.240min.IAA.A.TGAGATACACCA	dome	6.08775	-3.18578
dome.240min.IAA.A.GCCAGGAACATG	dome	5.56364	-6.79408
dome.240min.IAA.A.AATCCTGCAATG	dome	6.51017	-3.3998
dome.240min.IAA.A.TGTCGAGGGTGC	dome	6.93135	-5.08169
dome.240min.IAA.A.CTCACAAAAACG	dome	6.16309	-4.08225
dome.240min.IAA.A.GCTAAACTTGCC	dome	1.62646	-4.0684
dome.240min.IAA.A.CTGTCTAGTCGC	dome	5.53489	-3.64068
dome.240min.IAA.A.TCTACTGTTGCG	dome	7.04909	-4.63879
dome.240min.IAA.A.GGAGGAACTAGT	dome	7.89833	-5.01486
dome.240min.IAA.A.GCTGCATTACTG	dome	7.38172	-6.60987
dome.240min.IAA.A.GAGCCCTCCAAC	dome	4.8612	-4.22401
dome.240min.IAA.A.TCTAATCGCTAC	dome	9.14603	-7.60688
dome.240min.IAA.A.TTTCCAACAGTG	dome	1.15449	-5.52822
dome.240min.IAA.A.GGTTCGTTCTGT	dome	6.53796	0.269442
dome.240min.IAA.A.AATACCAAGATT	dome	6.99086	-6.26286
dome.240min.IAA.A.ATGTGCGAGCAG	dome	7.36671	-6.02373
dome.240min.IAA.A.CAATACTCCTGA	dome	3.88947	-6.0008
dome.240min.IAA.A.AACGATGATGCC	dome	8.01379	-0.197716
dome.240min.IAA.A.CCTAGGGGGCCG	dome	6.60166	-3.49238
dome.240min.IAA.A.GTGCGTGACATT	dome	-12.0862	-6.41745
dome.240min.IAA.A.GTTGGTACTAGT	dome	9.25324	-7.30595
dome.240min.IAA.A.GAGTGGGTGGCA	dome	5.09922	-3.62281
dome.240min.IAA.A.CCAATTACAGTA	dome	8.0776	-6.03372
dome.240min.IAA.A.AGGTCAACGCCC	dome	5.94351	-3.31948
dome.240min.IAA.A.TTCACACGTTTC	dome	2.05096	-5.40105
dome.240min.IAA.A.GTTGCTGGGGAA	dome	6.78893	-5.42752
dome.240min.IAA.A.CTGTAAGAGGAC	dome	8.22267	-0.0728299
dome.240min.IAA.A.ACCCATTCCTAC	dome	8.33935	-4.86065
dome.240min.IAA.A.GTCTGCAGAAAA	dome	8.49495	-7.42894
dome.240min.IAA.A.TCTGGTACGATG	dome	6.67298	-4.83962
dome.240min.IAA.A.AGCCTAAGATGT	dome	8.59092	-4.73936
dome.240min.IAA.A.ATTCACGGGCGG	dome	5.83074	-6.24706
dome.240min.IAA.A.GCGGGGCACACC	dome	5.88584	-3.21502
dome.240min.IAA.A.CAACCGCCTGCT	dome	6.91636	-5.18409
dome.240min.IAA.A.AGCGCTGGGGGT	dome	8.41478	-7.02462
dome.240min.IAA.A.AAGTGGATTTGA	dome	0.0843736	1.62925
dome.240min.IAA.A.TTGTCGCGAGTC	dome	5.8615	-2.77882
dome.240min.IAA.A.GGTCCGAACACG	dome	4.16782	-5.76259
dome.240min.IAA.A.AATAATTAACCA	dome	9.2432	-6.91693
dome.240min.IAA.A.ATCCCCCATTTT	dome	-12.2012	-6.50098
dome.240min.IAA.A.GGTCAAAGTTAT	dome	7.84654	-6.30444
dome.240min.IAA.A.GTGTACGTGGGC	dome	5.84126	-3.06796
dome.240min.IAA.A.AATCGCCTACGT	dome	6.64245	-3.79737
dome.240min.IAA.A.AGTCGCCCGTCC	dome	6.81684	-3.30765
dome.240min.IAA.A.CGCTGGTCTCGA	dome	7.67088	-6.77924
dome.240min.IAA.A.TACATTAACTGG	dome	7.66681	-6.49256
dome.240min.IAA.A.TGAATAGTTTGA	dome	7.71294	-7.3186
dome.240min.IAA.A.CTTTCAATTGTG	dome	7.50302	-6.61161
dome.240min.IAA.A.AGACGCTACTGC	dome	-7.43558	2.82797
dome.240min.IAA.A.TGTTGATGGGCC	dome	5.91559	-5.45874
dome.240min.IAA.A.GGAAATGGGTTG	dome	6.68128	-5.46876
dome.240min.IAA.A.CCTATTATTATG	dome	5.61166	-7.24877
dome.240min.IAA.A.AGTTGTAGGTAT	dome	5.75381	-3.35477
dome.240min.IAA.A.AAAGAGACGCGA	dome	6.69386	-5.4361
dome.240min.IAA.A.TGAAGAGCGACA	dome	9.20091	-6.92821
dome.240min.IAA.A.ATGTGTGGTTCC	dome	0.303431	1.91572
dome.240min.IAA.A.TGACCGTTTGGA	dome	6.04589	-2.76397
dome.240min.IAA.A.AGAAATCTAACA	dome	6.44558	-6.65255
dome.240min.IAA.A.CCGGTGATGGCG	dome	6.63362	-4.82399
dome.240min.IAA.A.CTGGAGGTACGT	dome	7.86409	-6.72793
dome.240min.IAA.A.TGCCCCAACACG	dome	8.89819	-6.70744
dome.240min.IAA.A.AGCTCAGAGAGG	dome	6.29117	-4.43155
dome.240min.IAA.A.CGGGTTTACTGG	dome	6.57358	-4.61151
dome.240min.IAA.A.TTGATAATCGTG	dome	4.11511	-7.2951
dome.240min.IAA.A.ACCAGCACACGA	dome	6.16457	-3.47049
dome.240min.IAA.A.ATTCTATGATCC	dome	5.72677	-3.37366
dome.240min.IAA.A.GAGTCGTAAGAT	dome	7.33099	-1.02357
dome.240min.IAA.A.CCTAGCACGCAC	dome	-2.10335	-1.18717
dome.240min.IAA.A.CATCCTAGCCGT	dome	5.32021	-4.12917
dome.240min.IAA.A.TTGCAATGATAG	dome	6.7515	-7.71316
dome.240min.IAA.A.TAGTTCCCCTGT	dome	8.50688	-7.17175
dome.240min.IAA.A.ATATTCCATCGG	dome	4.61676	-4.71948
dome.240min.IAA.A.ATATCCTGTTGT	dome	6.52034	-3.55177
dome.240min.IAA.A.AAATCCTCAATA	dome	6.34622	-4.27068
dome.240min.IAA.A.TGCTACCTGTGT	dome	7.22405	-1.18431
dome.240min.IAA.A.ACCAGTGAGCGT	dome	6.56189	-4.71752
dome.240min.IAA.A.AGCAATCACGTA	dome	7.23467	-4.76569
dome.240min.IAA.A.GTTTCAGCTTAC	dome	8.3157	-6.79783
dome.240min.IAA.A.AATCCTAATGTA	dome	6.40154	-2.81946
dome.240min.IAA.A.GAGAAAGATCTC	dome	7.00459	-5.20737
dome.240min.IAA.A.CGATGGGCCCGG	dome	5.3073	-4.13595
dome.240min.IAA.A.CAATAACAGGAA	dome	4.59607	-5.38102
dome.240min.IAA.A.CACGACGATCCA	dome	3.88161	-7.11027
dome.240min.IAA.A.CATGGCCCCTGG	dome	6.61603	-5.38402
dome.240min.IAA.A.GATCGTGGCGAT	dome	7.57949	-6.37352
dome.240min.IAA.A.ATCTGTCATACT	dome	4.68564	-7.10513
dome.240min.IAA.A.GCCAGGCACGAC	dome	6.77391	-7.61986
dome.240min.IAA.A.GGCTATAAGTAT	dome	7.05265	-4.3101
dome.240min.IAA.A.TTATGTGAGGAC	dome	10.1819	-7.57688
dome.240min.IAA.A.CGTTCCTTCGAA	dome	-10.7079	5.34352
dome.240min.IAA.A.GAAAGGATAATT	dome	9.35348	-7.58229
dome.240min.IAA.A.ATGGCCTCGAGA	dome	9.24711	-7.36123
dome.240min.IAA.A.TATGGTTCACAT	dome	8.21851	-4.96637
dome.240min.IAA.A.CGCCGTCCATCT	dome	4.92938	-3.63466
dome.240min.IAA.A.GCTCAAGTTCAT	dome	0.0803614	5.92044
dome.240min.IAA.A.CAAAGACTCTAA	dome	5.56692	-3.65429
dome.240min.IAA.A.CCACCTGTAATT	dome	6.28137	-3.72172
dome.240min.IAA.A.ATCCCTCTCGGT	dome	5.39733	-4.39303
dome.240min.IAA.A.CCATATGTGTCC	dome	5.31108	-4.21133
dome.240min.IAA.A.CAGTGCTTAGTA	dome	0.455406	0.942374
dome.240min.IAA.A.AACACGGCCCTG	dome	7.25441	-3.84982
dome.240min.IAA.A.GAACCGTAATTC	dome	6.6338	0.284514
dome.240min.IAA.A.ATTGCGCTCGTC	dome	6.06648	-6.81596
dome.240min.IAA.A.AACCGAGGGGGC	dome	7.88479	-6.73984
dome.240min.IAA.A.GAACTAGTATAT	dome	3.4519	-6.04247
dome.240min.IAA.A.GGATTGCAAAGT	dome	6.29069	-3.32164
dome.240min.IAA.A.GTGCTGTGATCC	dome	6.50188	-5.2043
dome.240min.IAA.A.GAAGATAGAAGG	dome	6.02692	-2.85613
dome.240min.IAA.A.CTTGAGACTTTG	dome	7.95745	-7.40778
dome.240min.IAA.A.ACTGATTTTTGC	dome	8.23113	-4.92018
dome.240min.IAA.A.CTGGGGCAGCGA	dome	5.79611	-2.73764
dome.240min.IAA.A.AATGGTACTTGG	dome	-7.6161	-4.4692
dome.240min.IAA.A.TGTTATCGTGGT	dome	4.93486	-4.23357
dome.240min.IAA.A.AGGACTAGTATG	dome	-3.26322	-1.41681
dome.240min.IAA.A.GGTTGGCAGCCC	dome	7.93553	-5.7278
dome.240min.IAA.A.AGGGTGCACGTA	dome	8.84822	-6.72565
dome.240min.IAA.A.CGCATCGTGAAG	dome	6.1927	-2.9688
dome.240min.IAA.A.GGCGATAGCTAT	dome	8.2222	-0.0710351
dome.240min.IAA.A.CGACCTACTACC	dome	9.04307	-7.13852
dome.240min.IAA.A.GAGAAAGACTCG	dome	4.48654	-5.37729
dome.240min.IAA.A.CCGATGGCGGTG	dome	6.34115	-4.73864
dome.240min.IAA.A.TTACGGCAAATC	dome	-2.74549	-1.6495
dome.240min.IAA.A.GCCGTTAGTTTT	dome	4.67637	-4.76577
dome.240min.IAA.A.CCCGCGACCAAG	dome	7.2513	-5.14904
dome.240min.IAA.A.ATCGTGCTGGTG	dome	7.55906	-6.12138
dome.240min.IAA.A.CGACTTGGTAAT	dome	4.11202	-7.11329
dome.240min.IAA.A.ATAATGACATTC	dome	7.10201	-5.50665
dome.240min.IAA.A.AATCGTTCAATC	dome	6.15208	-6.53409
dome.240min.IAA.A.GCAAACCCGTAA	dome	3.70137	-6.07336
dome.240min.IAA.A.GTAGCTTTAGCC	dome	6.90434	-3.35934
dome.240min.IAA.A.AATTATTAACGG	dome	5.43719	-3.47625
dome.240min.IAA.A.CACGCGAGGCCC	dome	4.98237	-5.64747
dome.240min.IAA.A.TGGCTCTAGGAT	dome	5.54059	-3.46779
dome.240min.IAA.A.GACAGGCGACTA	dome	6.97407	-5.97016
dome.240min.IAA.A.CCAGAGAGACTG	dome	5.33706	-7.19395
dome.240min.IAA.A.ACGCCCCGCAAT	dome	4.32264	-5.98845
dome.240min.IAA.A.ACGTGTCATTGA	dome	4.49699	-6.19342
dome.240min.IAA.A.GCCTCACGCTCG	dome	7.70449	-5.68163
dome.240min.IAA.A.GGCTAAGGGCTC	dome	7.07219	-6.20337
dome.240min.IAA.A.ATAAACGCTGTG	dome	5.07502	-3.76287
dome.240min.IAA.A.TCGTCCTCACCT	dome	6.03716	-4.56642
dome.240min.IAA.A.GTAATGAGTGGG	dome	7.63738	-6.05019
dome.240min.IAA.A.GCCTGGGCTGAC	dome	3.71018	-6.05569
dome.240min.IAA.A.ATAATTAGAGTC	dome	-3.35523	-1.78964
dome.240min.IAA.A.GAATCGTAATAT	dome	2.37355	-3.25727
dome.240min.IAA.A.TGAGGCCCTCAT	dome	7.33121	-5.56559
dome.240min.IAA.A.AAAAGGGGGAAC	dome	7.47782	-6.0729
dome.240min.IAA.A.AGTACAGTCCGG	dome	5.88559	-2.77605
dome.240min.IAA.A.ATCGGGGCTCAT	dome	9.45913	-7.52353
dome.240min.IAA.A.TCCGGGATATTT	dome	4.35112	-5.46677
dome.240min.IAA.A.TCTGCCGTTACG	dome	11.1175	1.0381
dome.240min.IAA.A.TTCTCTCTCAGG	dome	7.64621	-6.53474
dome.240min.IAA.A.AAGCCTACAACC	dome	6.98379	-5.31202
dome.240min.IAA.A.GTATTGGCAGCA	dome	5.82847	-3.42106
dome.240min.IAA.A.TCCTCAATCATT	dome	6.91286	-5.45405
dome.240min.IAA.A.ACAAGAGCGCCA	dome	5.75654	-3.45807
dome.240min.IAA.A.CTCTTACCCCAT	dome	9.00023	-7.73521
dome.240min.IAA.A.CTGGGCTGTCTT	dome	4.41624	-5.93758
dome.240min.IAA.A.TGACGGACATTG	dome	6.72372	-3.00084
dome.240min.IAA.A.TTTCAATAGCAG	dome	6.54368	-5.21365
dome.240min.IAA.A.ACGGGCTCCGAA	dome	3.33234	-6.00896
dome.240min.IAA.A.ACGGGCTGGTCG	dome	8.51178	-6.62134
dome.240min.IAA.A.AGTGATCCTCTC	dome	6.48488	-0.157303
dome.240min.IAA.A.CCCCTGGCCTAC	dome	7.16305	-4.34803
dome.240min.IAA.A.TCGTCGCCCCAT	dome	10.153	-7.60346
dome.240min.IAA.A.GTTGGGTACCCC	dome	-12.0523	-6.38533
dome.240min.IAA.A.GGGTTTCAAAAC	dome	6.33551	-4.47158
dome.240min.IAA.A.GATAACGTCTAT	dome	-7.28056	-5.87001
dome.240min.IAA.A.GTGCATACGTGG	dome	-11.3914	-6.13848
dome.240min.IAA.A.TGTTCGCCGTCT	dome	9.17055	-7.58577
dome.240min.IAA.A.GTGGCTCGGCAG	dome	8.72276	-7.74308
dome.240min.IAA.A.CAGTTGAACTAT	dome	6.09356	-2.70278
dome.240min.IAA.A.TAATATGAGTTG	dome	4.09286	-7.31194
dome.240min.IAA.A.TTTAGATGTCTA	dome	5.3185	-4.23062
dome.240min.IAA.A.CTACGGTGTTGC	dome	4.5514	-5.36812
dome.240min.IAA.A.ACCCGGTAGGCT	dome	9.15086	-7.67794
dome.240min.IAA.A.TTCCATTTGGGG	dome	5.70657	-3.36083
dome.240min.IAA.A.TATGAGACCAAA	dome	7.2789	-0.669584
dome.240min.IAA.A.GGAAAGGTGTAT	dome	5.25125	-3.61111
dome.240min.IAA.A.GAATGTCTGTTT	dome	4.45635	-5.98107
dome.240min.IAA.A.GACGCGTCAGTC	dome	4.49206	-6.1752
dome.240min.IAA.A.GGTGTGACGACA	dome	6.03505	-3.16694
dome.240min.IAA.A.GATCTTTGGGAT	dome	7.12172	-6.04674
dome.240min.IAA.A.ACGAATGATTCA	dome	5.82811	-2.76449
dome.240min.IAA.A.TCATACTCGAGT	dome	-11.9327	-6.30724
dome.240min.IAA.A.GCGACATCCTCA	dome	6.45363	-5.15286
dome.240min.IAA.A.ACTCTCTGCCTA	dome	6.91936	-5.50801
dome.240min.IAA.A.GCTATGTGGCGT	dome	8.18808	-6.4951
dome.240min.IAA.A.CCACAATGTCAG	dome	5.85275	-3.61318
dome.240min.IAA.A.CGGAGGCAATTG	dome	6.64248	-6.59561
dome.240min.IAA.A.CTTAGAGGATTG	dome	7.57275	-3.75771
dome.240min.IAA.A.CCAAATGATGCA	dome	-0.982875	1.14968
dome.240min.IAA.A.GGAGTTGTCTGC	dome	-0.523943	0.0372202
dome.240min.IAA.A.GCGCCGGGGTAA	dome	6.9392	-6.01138
dome.240min.IAA.A.TGCACAACGACT	dome	5.17323	-3.78956
dome.240min.IAA.A.ACGCCGATTTGT	dome	4.6488	-7.01514
dome.240min.IAA.A.CCACCGAATGAT	dome	8.17724	-7.44404
dome.240min.IAA.A.CCCGGTCTCGGA	dome	8.78692	-7.36719
dome.240min.IAA.A.GCGTGTGTGCGA	dome	6.7731	-3.80722
dome.240min.IAA.A.CCCCAAGCTGTA	dome	6.33649	-3.08871
dome.240min.IAA.A.CTGAGGACTACC	dome	7.58487	-5.77754
dome.240min.IAA.A.GGTGCGGGATCG	dome	0.817651	0.706152
dome.240min.IAA.A.GCTAATCCCTGA	dome	6.45645	-3.0727
dome.240min.IAA.A.GCCCTCATCCTC	dome	5.73751	-3.87945
dome.240min.IAA.A.CTCCTACAATGC	dome	5.971	-2.96267
dome.240min.IAA.A.TTTGAAGATGCC	dome	-6.59118	-6.33867
dome.240min.IAA.A.TCGTGGACCACT	dome	4.5486	-6.1088
dome.240min.IAA.A.AAATCCAAGTTC	dome	6.75676	-7.62115
dome.240min.IAA.A.GTCAGGCTATCG	dome	7.66684	-0.127391
dome.240min.IAA.A.CCCTCACTCCCT	dome	-1.2008	7.70158
dome.240min.IAA.A.ACTGTCCCTTAT	dome	7.2721	-6.35352
dome.240min.IAA.A.AAGGAGATATTC	dome	6.63681	-4.93186
dome.240min.IAA.A.CTGTTGGTCATG	dome	8.71274	-7.24078
dome.240min.IAA.A.TGCCGCAATGCG	dome	5.76666	-6.07919
dome.240min.IAA.A.ACCTAAACGACG	dome	-1.00259	6.52398
dome.240min.IAA.A.AACAACGTTATT	dome	3.80166	-6.03174
dome.240min.IAA.A.TCCTTCTCCGCA	dome	-0.186498	1.5969
dome.240min.IAA.A.ACACCCGTGTTT	dome	-1.3956	-1.33102
dome.240min.IAA.A.CTGAGTCTGGCT	dome	3.79833	-6.06131
dome.240min.IAA.A.GCACGGAATCGG	dome	5.66198	-3.81014
dome.240min.IAA.A.AGACAGTCACTG	dome	8.90304	-7.08405
dome.240min.IAA.A.TACCTGTGTTCC	dome	6.07364	-4.16028
dome.240min.IAA.A.TCACTCTGGTCC	dome	6.44253	-5.10741
dome.240min.IAA.A.AGACCCTTTTAT	dome	0.921615	1.19854
dome.240min.IAA.A.CCGCCAGTATGA	dome	-7.15455	-5.21965
dome.240min.IAA.A.CCAGTGAGCAGA	dome	6.83828	-5.78157
dome.240min.IAA.A.TTACTATTAATT	dome	4.77394	-3.39102
dome.240min.IAA.A.GAGATGTATAAA	dome	4.86582	-7.02934
dome.240min.IAA.A.TCGAAACACCCG	dome	6.831	-5.15274
dome.240min.IAA.A.TTTCCCCCGAGC	dome	7.53086	-3.71748
dome.240min.IAA.A.GCTAAGCGATGT	dome	5.14556	-4.78616
dome.240min.IAA.A.TCTTTCGGACTC	dome	4.80962	-3.48502
dome.240min.IAA.A.TCACTCTCACAC	dome	5.14788	-4.39818
dome.240min.IAA.A.GACTGAGATCGT	dome	6.87848	-5.58798
dome.240min.IAA.A.CGAACATGTGGG	dome	7.32428	-7.42383
dome.240min.IAA.A.CGGAATCGTAGC	dome	8.56652	-4.7549
dome.240min.IAA.A.ACTCAGAGCCTA	dome	-11.5307	-6.13293
dome.240min.IAA.A.CTTTGCTAGCAT	dome	-0.411859	9.39218
dome.240min.IAA.A.AGCGTGCAGGTC	dome	3.94303	-6.02246
dome.240min.IAA.A.GAAGATTGACCA	dome	7.50658	-6.5443
dome.240min.IAA.A.TAAACGCGGATG	dome	6.88213	-6.15572
dome.240min.IAA.A.TTTTTGGCTCAT	dome	9.45509	-7.45259
dome.240min.IAA.A.TGACTGCATAGA	dome	-7.15736	-5.27097
dome.240min.IAA.A.CAATCGGTTTTT	dome	4.34113	-5.82474
dome.240min.IAA.A.CCCCAGCACGGG	dome	-8.33931	4.2215
dome.240min.IAA.A.CCGCGACGAACC	dome	6.51184	-3.45073
dome.240min.IAA.A.GATTTGAGAGAT	dome	-2.16881	10.5625
dome.240min.IAA.A.CTCCAGCGCTGG	dome	6.75581	-5.25495
dome.240min.IAA.A.CTTGGCACTCCC	dome	7.44648	-5.60169
dome.240min.IAA.A.CTCCCCTGGACA	dome	7.05095	-1.18704
dome.240min.IAA.A.ATGAGAAGTACT	dome	4.92356	-6.70366
dome.240min.IAA.A.ACATGACGTAAT	dome	7.70664	-7.11636
dome.240min.IAA.A.CCATCCAGTAGG	dome	7.14965	-4.46639
dome.240min.IAA.A.ATTCGTAAGGTC	dome	1.61278	-5.43915
dome.240min.IAA.A.AGTCACGAAGGC	dome	3.49368	-6.51514
dome.240min.IAA.A.TGAGCTCCGGTC	dome	6.42013	-4.37985
dome.240min.IAA.A.ATTTAACGCAAA	dome	7.00496	-5.90628
dome.240min.IAA.A.TGTGGGCGCCGC	dome	-8.13026	-4.10288
dome.240min.IAA.A.AGGTTCCTATAA	dome	3.32805	-6.01172
dome.240min.IAA.A.ACCAAATACCTT	dome	9.18977	-7.35368
dome.240min.IAA.A.CGGGAGTGCTCG	dome	5.10596	-7.06117
dome.240min.IAA.A.CTCCCCCGACGG	dome	6.84999	-3.26004
dome.240min.IAA.A.GCCAAATACGGA	dome	8.63937	-7.2241
dome.240min.IAA.A.CCTTCTGCCACT	dome	-11.6401	-6.15616
dome.240min.IAA.A.AGCAAGGTTGAT	dome	7.54673	-7.31601
dome.240min.IAA.A.TGCCCTGCGCAG	dome	4.54337	-5.56499
dome.240min.IAA.A.AAGCTTTCAGGG	dome	6.2889	-2.97879
dome.240min.IAA.A.ATTCTTTGGGGA	dome	9.40324	-7.21752
dome.240min.IAA.A.CCACATCTATTG	dome	5.57917	-3.70124
dome.240min.IAA.A.CATGAATAATGG	dome	4.44528	-5.29463
dome.240min.IAA.A.ATGTGATTGCGC	dome	8.5566	-7.34737
dome.240min.IAA.A.AACAGTATTAGT	dome	5.65441	-4.61218
dome.240min.IAA.A.TTACATAAGAAG	dome	8.40187	-4.8356
dome.240min.IAA.A.AGGTGCTCCCCT	dome	0.430115	0.741504
dome.240min.IAA.A.AATCAAACGGGG	dome	8.17601	-6.79795
dome.240min.IAA.A.ACTGGACTCCTC	dome	-4.68826	3.2624
dome.240min.IAA.A.CCTCGCGTGGGA	dome	7.05276	-4.95755
dome.240min.IAA.A.CATGAATACAAG	dome	7.88403	-7.48605
dome.240min.IAA.A.GTACGTTCGCTA	dome	7.86571	-5.74394
dome.240min.IAA.A.CAATATCGCTGT	dome	4.23722	-5.49159
dome.240min.IAA.A.GTGACCATCAAT	dome	0.704989	1.99664
dome.240min.IAA.A.GGCCTCACTTGT	dome	7.16676	-7.44804
dome.240min.IAA.A.CCCGCTATTCAG	dome	-6.63318	-6.26434
dome.240min.IAA.A.GTGTGTGTGTCC	dome	6.42817	-4.3894
dome.240min.IAA.A.CCCCGGGGTGAA	dome	-7.11949	-5.36443
dome.240min.IAA.A.AATCTTGCTTCA	dome	8.62432	-4.71095
dome.240min.IAA.A.GATTTAGAGTAT	dome	-9.56264	4.79131
dome.240min.IAA.A.GGGCTGCGTTTC	dome	8.11117	-4.93077
dome.240min.IAA.A.GTGGCCAAGTTA	dome	6.13714	-3.76806
dome.240min.IAA.A.ACGTCGGCTCTG	dome	8.00726	-6.45709
dome.240min.IAA.A.AGGTTGTTGTCC	dome	9.4655	-7.51943
dome.240min.IAA.A.CGAAGGTGATAG	dome	5.74822	-3.13259
dome.240min.IAA.A.TATTCGCTGCGA	dome	-3.44494	0.830725
dome.240min.IAA.A.TAAGAAGTAGTC	dome	6.11216	-4.96132
dome.240min.IAA.A.ACTCTATCTAAT	dome	6.58359	-2.74719
dome.240min.IAA.A.TATCAAGGCCCA	dome	4.71598	-5.37756
dome.240min.IAA.A.TGAGAGTACTTG	dome	4.31521	-5.86869
dome.240min.IAA.A.GCCCATATAAGC	dome	7.66104	-5.189
dome.240min.IAA.A.TCCTGAGGTGCG	dome	4.51711	-5.38031
dome.240min.IAA.A.CGAGTCTGTGAT	dome	5.37709	-6.94323
dome.240min.IAA.A.GATAAGTATAGA	dome	7.18512	-4.3641
dome.240min.IAA.A.GTGAGTTCTCCC	dome	8.72928	-7.33459
dome.240min.IAA.A.GATCGGTACTCT	dome	4.55254	-6.26989
dome.240min.IAA.A.GAACTCGCGGAC	dome	6.33331	-5.05139
dome.240min.IAA.A.CTGCCTTCCGGT	dome	5.33852	-3.68378
dome.240min.IAA.A.TGCTAGTGCCAT	dome	6.31446	-3.01621
dome.240min.IAA.A.ACACCATATCAC	dome	7.50821	-6.5891
dome.240min.IAA.A.ATTGTTCACTAA	dome	2.64947	-2.56026
dome.240min.IAA.A.TTATAAAAACTA	dome	6.40011	-4.49497
dome.240min.IAA.A.ATCGCGTCCCCT	dome	8.05155	-6.25326
dome.240min.IAA.A.AGTCAGGGTTCG	dome	6.77449	-7.63713
dome.240min.IAA.A.CTACGCCTGAGA	dome	7.66752	-6.79713
dome.240min.IAA.A.CGAACGATCGGG	dome	4.88363	-3.42682
dome.240min.IAA.A.GTTCCTCAAAAC	dome	7.05523	-3.9701
dome.240min.IAA.A.GAAGCATAAATC	dome	5.20856	-7.02519
dome.240min.IAA.A.AGCTTCACGGCC	dome	7.26766	-3.89844
dome.240min.IAA.A.CTCAACCGTATG	dome	10.1273	-7.59335
dome.240min.IAA.A.AGAAGAAATACT	dome	5.51183	-3.36653
dome.240min.IAA.A.GAAACTGGACAA	dome	5.84336	-3.6024
dome.240min.IAA.A.GATGTCAGTCTC	dome	7.49766	-6.55449
dome.240min.IAA.A.TCGCCCACGAAC	dome	7.02075	-1.21012
dome.240min.IAA.A.CGGTGGATGAAC	dome	7.47426	-7.25441
dome.240min.IAA.A.CACTACCCAGAA	dome	5.13692	-4.38101
dome.240min.IAA.A.GCAGCATCCGCC	dome	7.17653	-5.31069
dome.240min.IAA.A.ACTTTACATTCA	dome	7.13461	-1.17217
dome.240min.IAA.A.TCTAGCACATCA	dome	6.61068	-8.5892
dome.240min.IAA.A.TAGGAGCCTTTA	dome	-11.3218	-6.1226
dome.240min.IAA.A.GCGCCGGCCGTT	dome	-1.26636	1.4495
dome.240min.IAA.A.AATTCGAAGCGA	dome	6.82321	-3.39904
dome.240min.IAA.A.CGACAAAGGTCT	dome	8.10254	-6.81568
dome.240min.IAA.A.TGACTTACAGTG	dome	7.5152	-3.70529
dome.240min.IAA.A.GTCGTAATAGTA	dome	6.03419	-3.44478
dome.240min.IAA.A.ACTTTGGCTAGG	dome	5.76434	-4.86353
dome.240min.IAA.A.GAACTAATGGAT	dome	9.32663	-7.23153
dome.240min.IAA.A.CTGAGCAGTGAG	dome	3.98489	-7.3125
dome.240min.IAA.A.ATAGAGTGAGCC	dome	7.07235	-5.69369
dome.240min.IAA.A.TTTGTGAAAACT	dome	6.82968	-6.48903
dome.240min.IAA.A.TGTGACGGGCGT	dome	9.21934	-7.36214
dome.240min.IAA.A.AGAAGTGCAGAG	dome	4.69946	-5.65194
dome.240min.IAA.A.AGAAACACGCAT	dome	9.20674	-6.89909
dome.240min.IAA.A.AACCCCACGTTC	dome	-3.21944	-1.25683
dome.240min.IAA.A.CTTGTTCTAGCT	dome	8.08524	-6.10126
dome.240min.IAA.A.ACCAGCCTTATG	dome	0.642262	1.71218
dome.240min.IAA.A.TGGCACTCAACC	dome	5.30755	-3.72956
dome.240min.IAA.A.GGTAAACATGCT	dome	-2.4991	3.78319
dome.240min.IAA.A.TCACTCTGTAGT	dome	6.02181	-4.54324
dome.240min.IAA.A.TTAGGGATATAT	dome	0.307738	1.73123
dome.240min.IAA.A.GTCTAACTCTTT	dome	8.5971	-4.73636
dome.240min.IAA.A.TCCACATTGGAA	dome	7.80528	-5.71908
dome.240min.IAA.A.TTTTTGCAGGTT	dome	6.09721	-3.0382
dome.240min.IAA.A.GAGTGAAGAGGT	dome	6.51247	-3.53462
dome.240min.IAA.A.CAATAAACAGCC	dome	4.47512	-6.13567
dome.240min.IAA.A.ACCCGTATGGGA	dome	7.18412	-1.17098
dome.240min.IAA.A.ACCACATTCAAT	dome	7.28654	-0.754391
dome.240min.IAA.A.CCTCAATGATGG	dome	5.67818	-3.8268
dome.240min.IAA.A.TGCCACTAGTGA	dome	6.33144	-4.43311
dome.240min.IAA.A.TTGTGCAATGGG	dome	6.30226	0.224784
dome.240min.IAA.A.CCTGCAGTGTTA	dome	6.73326	-5.37112
dome.240min.IAA.A.TCTTCTCCAATG	dome	7.05183	-5.57985
dome.240min.IAA.A.CAGTATTAAAGC	dome	5.77729	-3.0552
dome.240min.IAA.A.ACGCATGTGAAC	dome	5.95745	-3.46745
dome.240min.IAA.A.AGGAAATGGGCC	dome	4.10301	-7.29038
dome.240min.IAA.A.CCACACTTCATG	dome	7.01531	-7.41344
dome.240min.IAA.A.TTTGAGTAATGT	dome	0.405272	1.60983
dome.240min.IAA.A.TAGGTATCAGAT	dome	-6.85783	-5.78157
dome.240min.IAA.A.AGCCCATCGCGA	dome	6.44572	-3.77815
dome.240min.IAA.A.CGCGTCGTGTGC	dome	6.75477	-5.85587
dome.240min.IAA.A.TGGGACTCCCGG	dome	8.17818	-4.99156
dome.240min.IAA.A.AGTGTATCAGTC	dome	-4.33682	-2.53908
dome.240min.IAA.A.AACGTAAGTCCG	dome	5.5806	-6.38091
dome.240min.IAA.A.AATCAGACGTAG	dome	7.81332	-0.327636
dome.240min.IAA.A.CGAAGACGTTAC	dome	6.71739	-3.01601
dome.240min.IAA.A.TAATCGAGGGAC	dome	4.60641	-5.55663
dome.240min.IAA.A.CATGTATCGATT	dome	6.08892	-5.17749
dome.240min.IAA.A.TCTATAGGTCTC	dome	4.96088	-4.53909
dome.240min.IAA.A.CTCTCAGGACAA	dome	7.27501	-0.819624
dome.240min.IAA.A.GCTGTCGGAAGT	dome	5.99833	-4.72748
dome.240min.IAA.A.TCGAGGTTACAA	dome	3.33913	-6.02805
dome.240min.IAA.A.TATCGCAGCCGT	dome	7.70562	-7.41867
dome.240min.IAA.A.GTCGATCACATA	dome	7.63666	-7.12648
dome.240min.IAA.A.GTAAAGGCGGCT	dome	7.80119	-5.0475
dome.240min.IAA.A.TCCGGCTAACTC	dome	7.31488	-6.16704
dome.240min.IAA.A.GGAAGATAGTCA	dome	4.27061	-5.83189
dome.240min.IAA.A.ACCCCACTGGGG	dome	6.31161	-6.81137
dome.240min.IAA.A.ATCTTTCTTAGC	dome	8.12695	-6.4058
dome.240min.IAA.A.AGCCGACTCTAC	dome	3.30779	-2.8463
dome.240min.IAA.A.GCTTGAATCCCT	dome	-12.2558	-6.54834
dome.240min.IAA.A.GAACTGCGTTTA	dome	4.44617	-5.44711
dome.240min.IAA.A.CATGAGCCAGGG	dome	7.66556	-3.64298
dome.240min.IAA.A.TTGACTAAAGTA	dome	6.41277	-4.19505
dome.240min.IAA.A.GCCGGGTACTTG	dome	4.3902	-5.99138
dome.240min.IAA.A.GGCCTGACACAA	dome	6.54805	-4.45338
dome.240min.IAA.A.CCGCGGTGAAAC	dome	8.49468	-7.43631
dome.240min.IAA.A.ACCGCACGAGGA	dome	-7.21255	-5.84628
dome.240min.IAA.A.ACCAATGGAGGC	dome	8.67387	-7.25248
dome.240min.IAA.A.GCGGTACCAAGA	dome	6.7742	-5.00628
dome.240min.IAA.A.CTAACGCTTATA	dome	4.09836	-6.63721
dome.240min.IAA.A.GGTGGACAACGG	dome	6.23712	-4.35853
dome.240min.IAA.A.CCATGGCGACGG	dome	8.08411	-4.92581
dome.240min.IAA.A.CGCCGCCATATC	dome	6.7991	-3.42355
dome.240min.IAA.A.ACTGCTCCAGAC	dome	5.92216	-2.90209
dome.240min.IAA.A.GCTTTACGCCCA	dome	6.55004	-6.41101
dome.240min.IAA.A.CACTGAAGAATA	dome	-6.63169	-6.30057
dome.240min.IAA.A.TTAGACAAGTAT	dome	6.33264	-4.18026
dome.240min.IAA.A.CAAGCCTGATAG	dome	7.19551	-1.13391
dome.240min.IAA.A.CGCTGTCATCGA	dome	5.21015	-3.95672
dome.240min.IAA.A.ATTGCCAAATTC	dome	7.56042	-3.67135
dome.240min.IAA.A.AAATTAGCTTCT	dome	8.88397	-7.04231
dome.240min.IAA.A.CAGAGCGCTTCC	dome	6.96378	-4.57794
dome.240min.IAA.A.CCGTTGCTCACC	dome	7.68411	-7.43963
dome.240min.IAA.A.TATTGAGAAGTA	dome	0.0422364	0.92959
dome.240min.IAA.A.GCATAGATGCTA	dome	4.67701	-6.00485
dome.240min.IAA.A.AAAGACCGTTAT	dome	7.35847	-0.946148
dome.240min.IAA.A.CTACGGGTAATC	dome	5.49268	-4.44628
dome.240min.IAA.A.ACACGGTGGACG	dome	9.49916	-7.53501
dome.240min.IAA.A.ACCTCTTTAGCT	dome	7.25036	-3.85928
dome.240min.IAA.A.GGTTCCCTGGCC	dome	6.63996	-3.30368
dome.240min.IAA.A.GGATGCCGAGCG	dome	7.52763	-6.1788
dome.240min.IAA.A.CCAATCTGGACG	dome	4.46763	-5.99479
dome.240min.IAA.A.TATGAGGGAAGA	dome	-6.92592	-5.80094
dome.240min.IAA.A.CTTAAGCGGAGT	dome	-12.0156	-6.36211
dome.240min.IAA.A.GGACTGAAGGGC	dome	4.39664	-5.33143
dome.240min.IAA.A.GGCTTCCAGAGG	dome	6.43616	-4.52901
dome.240min.IAA.A.TGCTATTTACTG	dome	5.65097	-3.31843
dome.240min.IAA.A.CAGGACTGCGCA	dome	6.85953	-3.51704
dome.240min.IAA.A.GTACAAACTCAC	dome	5.9476	-5.07976
dome.240min.IAA.A.AGTCATGTGTTA	dome	8.61674	-7.73605
dome.240min.IAA.A.CCGGCGGAGAAG	dome	6.19466	-4.92179
dome.240min.IAA.A.TCACATTTTTCA	dome	6.57313	-3.89109
dome.240min.IAA.A.TGTGTACAAAAT	dome	6.54047	-5.83414
dome.240min.IAA.A.CCTGTAATGTGG	dome	8.4433	-6.23274
dome.240min.IAA.A.CCAAGAACGACA	dome	5.94413	-4.38972
dome.240min.IAA.A.TTCCAATCGTCA	dome	-1.06936	6.96318
dome.240min.IAA.A.CTTGTCCTTCGT	dome	-12.0143	-6.35781
dome.240min.IAA.A.GGATGCCGAGAC	dome	6.99863	-3.64202
dome.240min.IAA.A.TCAGCCTAAGCT	dome	7.88534	-6.95268
dome.240min.IAA.A.ACACGTAATCAA	dome	6.41767	-4.36228
dome.240min.IAA.A.AGACTCAAAAGC	dome	7.03054	-3.68466
dome.240min.IAA.A.CACGAGGGTCCC	dome	-12.0287	-6.3702
dome.240min.IAA.A.TTATTAGTCCAA	dome	6.5686	-4.6583
dome.240min.IAA.A.TAGTTCTGTCTG	dome	6.74902	-5.35829
dome.240min.IAA.A.CAAGGGACTATT	dome	-4.46782	-2.65341
dome.240min.IAA.A.AATGCGTAAGCC	dome	4.94728	-3.59899
dome.240min.IAA.A.AGCGCGGACATG	dome	7.3654	-6.18642
dome.240min.IAA.A.TAACGGTCAACG	dome	8.70019	-7.23389
dome.240min.IAA.A.CCACATACGACG	dome	5.14915	-4.34101
dome.240min.IAA.A.GTCAATGCGACC	dome	1.05817	1.21187
dome.240min.IAA.A.AGTACAATCTAT	dome	9.55627	-7.55901
dome.240min.IAA.A.GCTTCAGGGGCC	dome	6.51749	-2.94393
dome.240min.IAA.A.AACGACGGGTAT	dome	9.20478	-6.86832
dome.240min.IAA.A.ACCGTGCGCAGG	dome	3.7114	-6.06576
dome.240min.IAA.A.ATATGGTATAGG	dome	8.43262	-7.07665
dome.240min.IAA.A.CTTATTCTTATA	dome	9.30926	-7.35777
dome.240min.IAA.A.ACTTATAATGGA	dome	4.5839	-4.66833
dome.240min.IAA.A.CACTTGCACATC	dome	7.49085	-3.71542
dome.240min.IAA.A.TCCGAGATGTAA	dome	6.38048	-5.52683
dome.240min.IAA.A.CTTGTCTCTGCC	dome	9.41976	-7.45418
dome.240min.IAA.A.ATGAGGCCTGAA	dome	8.93826	-7.067
dome.240min.IAA.A.CGCTGGGGCCAT	dome	7.36822	-6.88986
dome.240min.IAA.A.CATCCCTTGCGC	dome	8.28647	-7.05198
dome.240min.IAA.A.CGTTCGGCATGA	dome	7.27814	-4.19412
dome.240min.IAA.A.GGCAGTATTCGC	dome	8.67123	-7.2214
dome.240min.IAA.A.CGACACCTGTGG	dome	9.14814	-7.67164
dome.240min.IAA.A.GCCTAATAATCC	dome	-0.717636	5.57306
dome.240min.IAA.A.GTTTGTAGGTCA	dome	-1.69084	2.76991
dome.240min.IAA.A.CATGCCGGGCGT	dome	7.75355	-0.399688
dome.240min.IAA.A.TTAGCTACCGTA	dome	5.83265	-2.86352
dome.240min.IAA.A.TCTTGTGGGCCT	dome	6.45963	-4.00646
dome.240min.IAA.A.GTCGCAATGCTT	dome	9.33477	-7.03728
dome.240min.IAA.A.AATTGCTCGTGG	dome	5.49959	-3.45084
dome.240min.IAA.A.CCTATTTACAAA	dome	6.98824	-4.96055
dome.240min.IAA.A.CAAACCCGGTGT	dome	6.73216	-7.81953
dome.240min.IAA.A.GTTGCCTCATGG	dome	4.55391	-6.03743
dome.240min.IAA.A.GTAGAAGCTCTA	dome	6.96787	-5.55366
dome.240min.IAA.A.ACGTCTAGCATA	dome	-0.412704	9.32504
dome.240min.IAA.A.TAGTCAAAACGT	dome	5.01819	-3.61402
dome.240min.IAA.A.GTTGATTTACCT	dome	4.2719	-5.48882
dome.240min.IAA.A.CTGCACTCCATT	dome	2.568	-6.0177
dome.240min.IAA.A.TTAGGCGTCTGT	dome	5.83458	-3.84235
dome.240min.IAA.A.TGCAAACTTACC	dome	8.02419	-6.0546
dome.240min.IAA.A.GGAGGTAAGCAG	dome	6.40208	-1.39872
dome.240min.IAA.A.CTTAATATGTGG	dome	8.38876	-6.18977
dome.240min.IAA.A.GCCACCAGTACT	dome	4.87779	-4.37058
dome.240min.IAA.A.CCCGACCGAGAA	dome	7.8243	-5.0685
dome.240min.IAA.A.GCTCCACTGCCC	dome	7.52811	-6.18687
dome.240min.IAA.A.TGCCCCCGATCA	dome	4.82337	-3.48117
dome.240min.IAA.A.TGTCGGATGATA	dome	6.88892	-4.09589
dome.240min.IAA.A.AATCGGTTCTAA	dome	8.58927	-7.72237
dome.240min.IAA.A.TCGTTTATGCAA	dome	6.52888	-2.73592
dome.240min.IAA.A.GTGCTTCCCGAG	dome	6.44124	-4.66526
dome.240min.IAA.A.GAGTTCGGGCCT	dome	6.26951	-2.92187
dome.240min.IAA.A.AAAGCGTCTCGC	dome	6.17602	-3.30464
dome.240min.IAA.A.TATTTAAGCTAC	dome	8.84845	-6.72334
dome.240min.IAA.A.TTCAGTTCGCAC	dome	8.37293	-6.18297
dome.240min.IAA.A.CGTTGTGGTAAC	dome	4.40669	-5.88056
dome.240min.IAA.A.CAACGACCTAGG	dome	-7.24029	-5.84133
dome.240min.IAA.A.CCCCCTCCACTG	dome	6.99048	-5.09916
dome.240min.IAA.A.TGGCTCGCAACC	dome	4.26652	-6.95613
dome.240min.IAA.A.GTTCAGCGTGGC	dome	3.96219	-7.01848
dome.240min.IAA.A.AAAGGACCCCTA	dome	1.77209	-5.40762
dome.240min.IAA.A.GAAGCATTGTGG	dome	5.98998	-4.05964
dome.240min.IAA.A.ATTGATTTGACC	dome	4.94088	-6.36992
dome.240min.IAA.A.CTGCAGTTTACT	dome	6.84749	-5.38483
dome.240min.IAA.A.TGTAAAAGACGA	dome	7.1414	-5.402
dome.240min.IAA.A.GCTGTCAACGGA	dome	-4.22116	-2.59267
dome.240min.IAA.A.CGTCTTAACTAT	dome	7.93176	-6.01583
dome.240min.IAA.A.GGTACAAAGATG	dome	4.57397	-6.57871
dome.240min.IAA.A.AGGGACGCGAAA	dome	0.183349	0.725381
dome.240min.IAA.A.CCATAAGTTAGT	dome	5.41057	-6.01889
dome.240min.IAA.A.ATGTTCCGCACT	dome	6.56839	-3.85658
dome.240min.IAA.A.TCGGCTGCTATA	dome	6.86603	-5.74493
dome.240min.IAA.A.TCTTTAAGGCGA	dome	9.85253	0.585006
dome.240min.IAA.A.AGCCCCGGGGAA	dome	7.27553	-1.11756
dome.240min.IAA.A.GTACGCCAAGAC	dome	5.41065	-4.74263
dome.240min.IAA.A.ACACCGCTCTGG	dome	7.2193	-6.20156
dome.240min.IAA.A.CTGTCTTTCTAA	dome	8.69023	-7.28466
dome.240min.IAA.A.GTTTATCGCCGA	dome	7.92115	-7.40831
dome.240min.IAA.A.ATGTCGGGCAAC	dome	5.89108	-4.52519
dome.240min.IAA.A.CAAGCCCGCTGT	dome	6.03524	-2.92129
dome.240min.IAA.A.AATTTACAGTAC	dome	7.81112	-5.86246
dome.240min.IAA.A.GTAAGAGCAAAT	dome	4.50148	-6.0667
dome.240min.IAA.A.TGCAGGGTAATC	dome	7.49766	-6.11557
dome.240min.IAA.A.TTCCCGAGAGAT	dome	6.94475	-5.51995
dome.240min.IAA.A.TCCATTTACAGT	dome	6.85624	-5.37002
dome.240min.IAA.A.TCTTAAGGTCAA	dome	3.26337	-2.95511
dome.240min.IAA.A.TTTTTGGGCACA	dome	6.13781	-5.32338
dome.240min.IAA.A.TAGGTCTCCTAA	dome	4.86202	-4.40812
dome.240min.IAA.A.TTTTTAAGACAT	dome	7.16751	-1.21925
dome.240min.IAA.A.CCACGGAAGATT	dome	-8.25472	-4.766
dome.240min.IAA.A.CAACATCTGAAC	dome	8.20475	-6.85276
dome.240min.IAA.A.GATGCGCCCATA	dome	4.04953	-7.21374
dome.240min.IAA.A.CTTGTGAGATCG	dome	3.29728	-5.9891
dome.240min.IAA.A.TCGTAAAAATCC	dome	5.9718	-3.40221
dome.240min.IAA.A.CGCACCGGGAAC	dome	7.0364	-6.94337
dome.240min.IAA.A.ATCTCCGCGGCA	dome	-6.56693	-6.32706
dome.240min.IAA.A.TATTACAATTTC	dome	4.79975	-3.38648
dome.240min.IAA.A.TGTGCGTGGTAG	dome	-6.7804	-5.95301
dome.240min.IAA.A.CCGACTTAGGTT	dome	7.87187	-7.37199
dome.240min.IAA.A.CGCGTCTACAAC	dome	4.4709	-4.42946
dome.240min.IAA.A.CGTTAGGAAATG	dome	5.84104	-2.77765
dome.240min.IAA.A.CCTGAAACGGTC	dome	7.6845	-7.04361
dome.240min.IAA.A.CCCGGTAGCAGC	dome	4.25899	-7.26841
dome.240min.IAA.A.AGCCCTAGGATG	dome	6.90655	-5.53352
dome.240min.IAA.A.ACCGATGGTGAC	dome	7.15664	-5.85717
dome.240min.IAA.A.ACCGTAGACTAC	dome	6.02818	-3.00715
dome.240min.IAA.A.GACCGGAGGAGT	dome	7.92035	-7.44248
dome.240min.IAA.A.ATCATGAAGAAG	dome	9.3915	-7.4157
dome.240min.IAA.A.CCGGCCGACAAA	dome	6.07814	-4.99037
dome.240min.IAA.A.TTGTACTCTGCA	dome	-2.91643	-1.18092
dome.240min.IAA.A.GCATTTCCCTGG	dome	6.55179	-3.53767
dome.240min.IAA.A.ACTGGAGCAGAT	dome	8.62226	-7.10566
dome.240min.IAA.A.AGATTGCGGGAA	dome	-0.905911	4.62207
dome.240min.IAA.A.TCGATGTCCATT	dome	2.20396	4.98966
dome.240min.IAA.A.GGGGTACGGGCC	dome	9.08514	-7.66464
dome.240min.IAA.A.TAGTCAACGAAG	dome	6.93711	-4.91101
dome.240min.IAA.A.CCCGCATAAACT	dome	12.5679	1.42792
dome.240min.IAA.A.CTCACGTCGTCG	dome	8.64105	-6.97788
dome.240min.IAA.A.TGAGATATGTAT	dome	5.74098	-3.16311
dome.240min.IAA.A.CTGTCTTACATC	dome	3.58206	-6.96349
dome.240min.IAA.A.AGAAGTTACTCC	dome	6.30494	-2.92192
dome.240min.IAA.A.GTGGCAATCCGC	dome	6.97478	-3.60941
dome.240min.IAA.A.TTAAGTAATTTT	dome	6.71753	-7.7959
dome.240min.IAA.A.TACCCGTATGAG	dome	8.52824	-6.37855
dome.240min.IAA.A.GTGTCCCACACT	dome	-0.926225	7.50874
dome.240min.IAA.A.GAATTCCTTGGT	dome	4.70975	-3.52173
dome.240min.IAA.A.ACAGTCAGACGT	dome	8.10114	-7.47624
dome.240min.IAA.A.GACTGTCGTAGC	dome	6.1085	-2.85052
dome.240min.IAA.A.CCAAGTGGCAAA	dome	9.07666	-7.65916
dome.240min.IAA.A.AGAGAGAGTGGA	dome	7.03721	-3.72891
dome.240min.IAA.A.TAGGGCCGTGGA	dome	4.43974	-5.5006
dome.240min.IAA.A.ACGAGGGAGAAT	dome	2.04407	-5.46027
dome.240min.IAA.A.AATTAGCTTCGC	dome	-12.1529	-6.46914
dome.240min.IAA.A.CTATTAGATGCA	dome	8.51718	-7.12651
dome.240min.IAA.A.ACCTAATGTTGC	dome	7.91833	-5.75738
dome.240min.IAA.A.TGGTGCCGACAT	dome	4.39011	-5.49557
dome.240min.IAA.A.GTTCGTCTTGTC	dome	5.5498	-3.3123
dome.240min.IAA.A.GTATAACCTTAG	dome	5.81597	-3.50543
dome.240min.IAA.A.AAGAAAATGCCC	dome	5.25339	-4.48055
dome.240min.IAA.A.AAACCCAGATCC	dome	6.95193	-5.8658
dome.240min.IAA.A.CGCACGAAATGT	dome	7.64806	-6.7251
dome.240min.IAA.A.GTAAGCCAGAGG	dome	7.15764	-5.99754
dome.240min.IAA.A.ATAAACTCAGAA	dome	0.660362	-1.93125
dome.240min.IAA.A.ATTGAGTATCGG	dome	8.78291	-6.68257
dome.240min.IAA.A.GGAGCGCGCTAG	dome	6.45346	-4.53404
dome.240min.IAA.A.AATTAGGTCGGG	dome	-6.68342	-6.01307
dome.240min.IAA.A.AGAATTAAAATG	dome	6.27985	-2.96184
dome.240min.IAA.A.ACGGAGTAACTT	dome	6.22736	-3.65384
dome.240min.IAA.A.ATGTCCACTGGT	dome	-0.635218	8.59311
dome.240min.IAA.A.CATCAACGGCAT	dome	-0.740743	6.41857
dome.240min.IAA.A.TAGATCGCTGTT	dome	5.16826	-4.03902
dome.240min.IAA.A.AGCAGGCCCCTC	dome	2.58683	-6.03949
dome.240min.IAA.A.CATGGGATGAGC	dome	4.08198	-6.67183
dome.240min.IAA.A.CAATTCGTAATC	dome	6.29647	-3.73121
dome.240min.IAA.A.CGTCTACGCATA	dome	7.69788	-6.97727
dome.240min.IAA.A.TCTTCCTGCATC	dome	6.51202	-2.84055
dome.240min.IAA.A.ATTTGGCTGACG	dome	6.85072	-5.54609
dome.240min.IAA.A.AATTAGCTTCCG	dome	8.55436	-7.47642
dome.240min.IAA.A.TTTACAGATTCA	dome	5.18067	-3.63317
dome.240min.IAA.A.TTTTAAGCATTG	dome	5.32492	-3.65709
dome.240min.IAA.A.GTTGCAAAATTA	dome	7.14363	-4.25462
dome.240min.IAA.A.GACTAGAACTTG	dome	7.00801	-6.34744
dome.240min.IAA.A.TCCCGCTTTAAC	dome	7.65341	-3.68786
dome.240min.IAA.A.GCTAAGTCGTGC	dome	10.1261	-7.59117
dome.240min.IAA.A.GAAGAAAATCAC	dome	4.36614	-7.18407
dome.240min.IAA.A.ACGCGAGTGAAA	dome	4.64595	-6.50715
dome.240min.IAA.A.ACCTGGCCTTGC	dome	6.36437	-3.1917
dome.240min.IAA.A.TCTCGTACGGGA	dome	8.48472	-7.32995
dome.240min.IAA.A.AGTTCGTTTGTG	dome	8.00727	-0.209123
dome.240min.IAA.A.GACCGTGACGCA	dome	9.2791	-7.36065
dome.240min.IAA.A.GCGGGCCCTGGG	dome	4.85638	-4.37579
dome.240min.IAA.A.ATCTACATCAAC	dome	4.92299	-4.41214
dome.240min.IAA.A.CGAGCGTATTCC	dome	7.6428	-6.46983
dome.240min.IAA.A.GTGCTCACTCAC	dome	-2.32463	-2.60452
dome.240min.IAA.A.TGGTTATCCTCT	dome	7.61735	-5.64797
dome.240min.IAA.A.AGGAGTATACAT	dome	6.33755	-3.03553
dome.240min.IAA.A.GCTCTAGTCTAG	dome	7.79746	-5.67475
dome.240min.IAA.A.AGTTGTGTTCTA	dome	7.82689	-5.91989
dome.240min.IAA.A.CGATGTCAGCGT	dome	8.04869	-7.3704
dome.240min.IAA.A.ATCACAGTCGCC	dome	-2.74345	-2.32437
dome.240min.IAA.A.GCTAAGGACGCG	dome	5.83725	-3.93754
dome.240min.IAA.A.TTCACGGTCCCC	dome	5.65485	-4.70405
dome.240min.IAA.A.CACGTTGGATTT	dome	-7.40955	-5.70959
dome.240min.IAA.A.GTAAGGAGGTGT	dome	2.51591	-5.94343
dome.240min.IAA.A.GACGAAAACGGC	dome	6.65808	-4.80861
dome.240min.IAA.A.CAGATCGTGCCT	dome	0.797361	0.887887
dome.240min.IAA.A.AGGAAGCAATCA	dome	6.026	-4.0197
dome.240min.IAA.A.ACTATCTCAACG	dome	8.24783	-4.90678
dome.240min.IAA.A.TTTGTTAATTCG	dome	8.43384	-7.0333
dome.240min.IAA.A.AACCCGAGGCAA	dome	6.94951	-5.82076
dome.240min.IAA.A.TAGCTACGCGGC	dome	7.69928	-7.01735
dome.240min.IAA.A.CGGGATGGCTGA	dome	9.28837	-7.35835
dome.240min.IAA.A.GCCTATCGCACT	dome	7.87729	-7.38061
dome.240min.IAA.A.TCATCGGCACAC	dome	4.70266	-3.43103
dome.240min.IAA.A.GAAAGACGAGGC	dome	5.25808	-4.49611
dome.240min.IAA.A.AATATGGTTGTA	dome	6.81813	-5.04242
dome.240min.IAA.A.CAATTTACCGGA	dome	5.72148	-6.82995
dome.240min.IAA.A.TCAGCCCGGATT	dome	6.00276	-4.42266
dome.240min.IAA.A.GCGTCAGAATAC	dome	5.64765	-4.60836
dome.240min.IAA.A.ACGGAGATAAGC	dome	7.1484	-5.98703
dome.240min.IAA.A.GCGTTGCTCAAA	dome	6.78029	-5.40627
dome.240min.IAA.A.CCCAAGTACGTG	dome	6.45553	-1.14594
dome.240min.IAA.A.TCTGCAGAGAAA	dome	3.34542	-6.02569
dome.240min.IAA.A.CAAATAGTTCAG	dome	7.39701	-0.829594
dome.240min.IAA.A.CGCTTTGTAGTA	dome	4.22005	-7.20491
dome.240min.IAA.A.TGCGCGTGGACC	dome	6.46664	-3.87277
dome.240min.IAA.A.AGGGATACATCA	dome	4.29753	-7.06695
dome.240min.IAA.A.ACAATAACGCGA	dome	4.90831	-7.01437
dome.240min.IAA.A.TCGAATGACCTA	dome	6.13814	-3.06006
dome.240min.IAA.A.CGGCTTAAAGGG	dome	0.680363	0.784367
dome.240min.IAA.A.ATAACAAGGCTC	dome	6.79128	-5.42499
dome.240min.IAA.A.ATGTTAACGCCC	dome	-7.82716	-5.07951
dome.240min.IAA.A.ACGTCATTAAAA	dome	5.08662	-5.74129
dome.240min.IAA.A.GGCCTGCCACCG	dome	7.58026	-3.73997
dome.240min.IAA.A.CCCGAGTAATAC	dome	6.27959	-4.31894
dome.240min.IAA.A.CAAACTGGCAGC	dome	8.00425	-7.49582
dome.240min.IAA.A.TTCGCTGTAATC	dome	7.11045	-4.28248
dome.240min.IAA.A.GGCTGTGCCGTC	dome	8.05884	-6.09071
dome.240min.IAA.A.TCGTACGGCCTA	dome	8.32518	-6.93045
dome.240min.IAA.A.GTCGGTCTTTAT	dome	0.189839	1.60964
dome.240min.IAA.A.TTCATGCGACTC	dome	6.07829	-2.98723
dome.240min.IAA.A.TCGTAATCAATG	dome	9.42099	-7.32405
dome.240min.IAA.A.AAAGCGTTTGCC	dome	4.34982	-5.85955
dome.240min.IAA.A.CTTGTACAACAG	dome	-6.91151	-5.88811
dome.240min.IAA.A.TGGATTGTTCAG	dome	7.20087	-6.30688
dome.240min.IAA.A.CCCTCGCTGGTG	dome	-3.55881	-2.34873
dome.240min.IAA.A.AGGATCCGCACG	dome	6.66928	-4.8954
dome.240min.IAA.A.CACAGGCTTTTT	dome	6.24323	-6.43943
dome.240min.IAA.A.CACACATCTGCC	dome	-2.52942	9.5953
dome.240min.IAA.A.TTAGACGCGTAG	dome	7.28942	-4.25699
dome.240min.IAA.A.ACGCTGACGAGT	dome	4.52084	-6.17314
dome.240min.IAA.A.TTTCACTGTCCC	dome	0.498617	1.71291
dome.240min.IAA.A.AGAAATCAAGAT	dome	5.97946	-4.17428
dome.240min.IAA.A.GGTCACACGGTA	dome	-1.59225	2.32736
dome.240min.IAA.A.GTTAGTAGAAGT	dome	6.03337	-4.25849
dome.240min.IAA.A.CCGGCATCGTAT	dome	7.10249	-4.07731
dome.240min.IAA.A.CATCTTCTTCCC	dome	3.31981	-6.00726
dome.240min.IAA.A.CTTGGGATCAAT	dome	6.08499	-2.73435
dome.240min.IAA.A.CCATGTAGATCC	dome	6.91822	-3.56467
dome.240min.IAA.A.GCTTTCTAAATA	dome	6.6822	-7.97387
dome.240min.IAA.A.ACTCCTATCATC	dome	6.40241	-6.75085
dome.240min.IAA.A.AAGCGGGTGCAG	dome	3.32708	-6.01852
dome.240min.IAA.A.CGAGTGCTCTGA	dome	9.3781	-7.44998
dome.240min.IAA.A.CGTACAGGACGG	dome	7.09855	-4.32929
dome.240min.IAA.A.TGATGTGGTTTC	dome	5.79522	-3.38139
dome.240min.IAA.A.TGCGAAAACGAA	dome	-0.623548	4.80025
dome.240min.IAA.A.GAAACGTCATCT	dome	5.98335	-3.21756
dome.240min.IAA.A.CAGCGTTGTGAT	dome	6.11134	-4.87404
dome.240min.IAA.A.GGTAAATGGTAA	dome	3.30691	-6.00795
dome.240min.IAA.A.TCAGGTCCAGGA	dome	8.51151	-4.78365
dome.240min.IAA.A.ACATCGTGTCCA	dome	5.59839	-4.10327
dome.240min.IAA.A.ATATGAATTGTA	dome	2.24438	-2.93506
dome.240min.IAA.A.TGCTACAGTTTG	dome	6.50591	-3.43892
dome.240min.IAA.A.AGTCAGTGATGC	dome	5.47778	-7.05553
dome.240min.IAA.A.CACTCCCTACAG	dome	9.24645	-7.34624
dome.240min.IAA.A.TACTTAGAAAGG	dome	8.40207	-6.97431
dome.240min.IAA.A.GGTCCCCTGCCC	dome	6.3035	-3.09363
dome.240min.IAA.A.TTTCAACCCAGT	dome	7.89873	-6.90059
dome.240min.IAA.A.TGGCACTTTAGC	dome	1.48304	-4.11496
dome.240min.IAA.A.ATTCGTCTACCC	dome	-7.74355	-5.17452
dome.240min.IAA.A.GGGAGTAATGCT	dome	5.83457	-3.86897
dome.240min.IAA.A.TACGACAACTAA	dome	7.29793	-5.67049
dome.240min.IAA.A.GCGTCTACGCGT	dome	4.4597	-6.06854
dome.240min.IAA.A.CATCACTCCGAG	dome	7.18032	-0.972673
dome.240min.IAA.A.TTTCGAGCATGG	dome	-0.847942	1.55954
dome.240min.IAA.A.ACTCCTGCGTGA	dome	6.96765	-5.8398
dome.240min.IAA.A.CGTGACGTGTTC	dome	7.29871	-6.02753
dome.240min.IAA.A.ACATTCAGTAAC	dome	6.73421	-4.95592
dome.240min.IAA.A.CATGTAGTTCTC	dome	3.7246	-5.06581
dome.240min.IAA.A.TTTAACAAAGCA	dome	5.86588	-2.76628
dome.240min.IAA.A.TGATAACCTACC	dome	9.73796	-7.5639
dome.240min.IAA.A.AGTGGGATGCCT	dome	4.70036	-6.07924
dome.240min.IAA.A.GTGACTGCAAGC	dome	4.36546	-5.31314
dome.240min.IAA.A.CCGCACACTATG	dome	7.82917	-6.89874
dome.240min.IAA.A.CTCCAAGGTAAT	dome	8.36741	-7.12308
dome.240min.IAA.A.GGTCTCAGGTTA	dome	-2.12969	-0.0802611
dome.240min.IAA.A.CATCAAGTCGAC	dome	3.40112	-6.60944
dome.240min.IAA.A.GGTCCATGCCTG	dome	-0.315578	-0.284857
dome.240min.IAA.A.TCGCCAACCGAA	dome	6.60729	-8.62746
dome.240min.IAA.A.CTGAGTTCTCAG	dome	-0.966906	7.18665
dome.240min.IAA.A.CCGTTGTAGTCG	dome	9.25758	-7.55167
dome.240min.IAA.A.AAGTCCGAGCCC	dome	0.396624	1.49602
dome.240min.IAA.A.CCAGAACGATGA	dome	6.95598	-3.63405
dome.240min.IAA.A.TTGGGTGCTTAG	dome	6.18914	-2.9781
dome.240min.IAA.A.AACATGGCGCTA	dome	8.26428	-7.35085
dome.240min.IAA.A.GATCCCCTTTTC	dome	7.5027	-5.70478
dome.240min.IAA.A.GCTTTGTTACAA	dome	6.13815	-3.25075
dome.240min.IAA.A.ACAGTGAAAGTT	dome	5.55	-3.41171
dome.240min.IAA.A.CAGTGTGGCCGT	dome	8.90875	-6.69609
dome.240min.IAA.A.ACCGGCGAAAAG	dome	6.0662	-5.11408
dome.240min.IAA.A.CGCGCAACCAGA	dome	5.09126	-5.62618
dome.240min.IAA.A.AGTGGTAATCTC	dome	-6.59129	-6.20177
dome.240min.IAA.A.ATCCTTTACCGA	dome	7.42716	-6.00341
dome.240min.IAA.A.ACTGCGCGCTGA	dome	7.34617	-5.61643
dome.240min.IAA.A.ACGTCGATGGCT	dome	4.94305	-5.73724
dome.240min.IAA.A.TACTTGGAGACG	dome	3.5829	-6.76929
dome.240min.IAA.A.GTGTTAGAAACA	dome	8.61936	-4.71703
dome.240min.IAA.A.CTCTTGGACATG	dome	7.98348	-6.02545
dome.240min.IAA.A.TCAGAGAATCTG	dome	5.74077	-6.12228
dome.240min.IAA.A.CAGTAACCTTAA	dome	7.24803	-6.60741
dome.240min.IAA.A.CCGGTCTCCGCG	dome	4.62942	-6.79928
dome.240min.IAA.A.CAGTCCCAGGGA	dome	-0.264465	0.659089
dome.240min.IAA.A.AGCCATACATTC	dome	8.75778	-6.73898
dome.240min.IAA.A.GATTGTTTCCAT	dome	5.02151	-4.35917
dome.240min.IAA.A.CAGCACGAACAC	dome	8.88412	-6.73378
dome.240min.IAA.A.TCCGACAGAGGC	dome	4.41551	-4.37115
dome.240min.IAA.A.CTGTCCACGTCC	dome	6.33561	-4.46736
dome.240min.IAA.A.ACCCGTCGAGCC	dome	4.89067	-5.67662
dome.240min.IAA.A.GACTTTTCCCGA	dome	1.95579	-5.55571
dome.240min.IAA.A.ACTATCGGAGTG	dome	0.812171	1.64069
dome.240min.IAA.A.CCGTGAGAGTGA	dome	-11.9483	-6.31778
dome.240min.IAA.A.GTTTTCTACGTA	dome	7.85641	-6.61739
dome.240min.IAA.A.TCAAGGAACGGC	dome	4.85717	-3.53708
dome.240min.IAA.A.CAATACGCCGAA	dome	8.62121	-4.71818
dome.240min.IAA.A.CCCGGAGATAAC	dome	7.81797	-6.87597
dome.240min.IAA.A.AGGCTGACTGGG	dome	2.44021	-5.91326
dome.240min.IAA.A.AGTGACGAGCTA	dome	4.52793	-6.3531
dome.240min.IAA.A.TGATTTGCAGAG	dome	9.11238	-7.65812
dome.240min.IAA.A.ACAGCGCAATAG	dome	5.47632	-4.20437
dome.240min.IAA.A.ACCTCTCAAAAA	dome	9.15448	-6.92178
dome.240min.IAA.A.ATCTCGTAGGGA	dome	2.21739	-3.03212
dome.240min.IAA.A.CGCAACAGACTT	dome	7.54166	-0.422473
dome.240min.IAA.A.TTCAACGAAGCC	dome	7.17964	-3.73315
dome.240min.IAA.A.AGTCGAAAGGGG	dome	4.84279	-7.1235
dome.240min.IAA.A.TGATAACGGCTA	dome	8.0175	-5.83412
dome.240min.IAA.A.TGTCCAAACAGG	dome	4.7959	-5.93111
dome.240min.IAA.A.TACGATTAACAA	dome	4.50681	-6.82916
dome.240min.IAA.A.TCACAAGGGGAT	dome	5.92204	-3.95214
dome.240min.IAA.A.AGCTTGCCCGCG	dome	6.76435	-7.65646
dome.240min.IAA.A.TATCCGATAGCA	dome	5.54488	-3.37857
dome.240min.IAA.A.CCATGTGTGGAG	dome	8.87036	-6.67689
dome.240min.IAA.A.GACGTTCATCAA	dome	6.76485	-4.94672
dome.240min.IAA.A.TTTTAGCAGTGT	dome	-6.9915	-5.83172
dome.240min.IAA.A.GCTCCAAAGGAC	dome	7.27743	-6.70161
dome.240min.IAA.A.TTGCGCACTCTG	dome	-12.2204	-6.51536
dome.240min.IAA.A.CGTCATGACGGT	dome	7.92836	-7.40554
dome.240min.IAA.A.GCTGCAATATGG	dome	10.1526	-7.59836
dome.240min.IAA.A.CAACGTACTCCC	dome	7.79526	-5.73548
dome.240min.IAA.A.ATCAGCAGTAGT	dome	7.28142	-1.09666
dome.240min.IAA.A.ACAAGGTACACT	dome	5.7629	-3.8648
dome.240min.IAA.A.GCATAGGATCCT	dome	5.66965	-3.27262
dome.240min.IAA.A.CATACACACATT	dome	6.68651	-5.44512
dome.240min.IAA.A.AGGTAAAGCTCC	dome	7.26945	-1.25419
dome.240min.IAA.A.AGTCACGCCGTG	dome	5.46855	-5.4068
dome.240min.IAA.A.TGCACCAATTCT	dome	6.67968	-6.43623
dome.240min.IAA.A.GTCGGAGCGTGA	dome	6.43632	-4.56447
dome.240min.IAA.A.GGAAACATACTA	dome	6.40848	-4.50861
dome.240min.IAA.A.GAGGCAAATGAA	dome	5.58139	-3.30483
dome.240min.IAA.A.GTAGACAACTTT	dome	6.92941	-5.0739
dome.240min.IAA.A.ACGAATTGGTCG	dome	5.73291	-6.84732
dome.240min.IAA.A.GAAGGATCACCA	dome	4.55574	-6.05841
dome.240min.IAA.A.GCTCACAGCCGC	dome	4.44311	-6.1387
dome.240min.IAA.A.TATCCTATGCTC	dome	4.1338	-5.3776
dome.240min.IAA.A.TACTGGCCATCG	dome	-0.391976	9.37059
dome.240min.IAA.A.ACTTTAAAACAG	dome	4.38063	-6.79642
dome.240min.IAA.A.GCATTATGAATC	dome	6.39818	-2.89977
dome.240min.IAA.A.ACGGATTCCTCG	dome	5.95324	-4.72986
dome.240min.IAA.A.AGGGCGGACGAT	dome	8.48285	-6.65847
dome.240min.IAA.A.TAAGAAGTAACG	dome	9.19207	-7.43036
dome.240min.IAA.A.GGTGGCATCCTT	dome	6.13755	-2.90185
dome.240min.IAA.A.CATCGTAGGTAC	dome	8.14341	-6.41557
dome.240min.IAA.A.AGTGGTTATGCC	dome	4.3799	-5.65289
dome.240min.IAA.A.ACCATAGTACCG	dome	5.76556	-4.25272
dome.240min.IAA.A.TACAGAAGAGTC	dome	6.75892	-7.688
dome.240min.IAA.A.AGGGAGTGTATG	dome	5.95465	-3.22365
dome.240min.IAA.A.AGTAGGAGTTAC	dome	7.02977	-5.6618
dome.240min.IAA.A.AGAGGGCGCAAT	dome	7.0364	-3.96492
dome.240min.IAA.A.TTCAGTCGGCTG	dome	8.28085	-4.87978
dome.240min.IAA.A.TTTATCTCATCT	dome	-11.9677	-6.32931
dome.240min.IAA.A.GAGTAGGCTCCA	dome	5.87203	-3.30332
dome.240min.IAA.A.ACCGTTTATTCC	dome	9.43835	-7.37292
dome.240min.IAA.A.CATTCACTCACA	dome	5.70223	-3.83722
dome.240min.IAA.A.CTGAAACTATTA	dome	3.69847	-7.23513
dome.240min.IAA.A.CGTAGTAGGAGA	dome	7.63141	-6.65818
dome.240min.IAA.A.CTCTCAAATTAC	dome	1.65167	-3.42404
dome.240min.IAA.A.GACGGTTCATCC	dome	6.3836	-4.6147
dome.240min.IAA.A.TTCTCACGTCGT	dome	9.21694	-7.22777
dome.240min.IAA.A.ATAAAGTTAATG	dome	7.35345	-6.3272
dome.240min.IAA.A.CTGTAAATCGCA	dome	5.36588	-4.56616
dome.240min.IAA.A.GGCCTCACGCAT	dome	4.95733	-3.57921
dome.240min.IAA.A.TGTGTAGGCTCG	dome	4.39499	-5.69513
dome.240min.IAA.A.AAGGCTGTTGAC	dome	9.40195	-7.66038
dome.240min.IAA.A.TTTTTTACTCGG	dome	5.20871	-4.37099
dome.240min.IAA.A.AGTGGCCATTTG	dome	5.50219	-7.22849
dome.240min.IAA.A.GTCATTTCTGTT	dome	8.24952	-6.89852
dome.240min.IAA.A.AGTTACCACGAT	dome	7.24363	-1.14382
dome.240min.IAA.A.GACCCGTTTCAA	dome	5.70221	-3.38375
dome.240min.IAA.A.ATAAACTCCCTC	dome	6.76706	-5.08081
dome.240min.IAA.A.TTAGTCGATAGT	dome	7.76137	-6.81507
dome.240min.IAA.A.ACTTCCCTAGGA	dome	7.72373	-5.94128
dome.240min.IAA.A.TAACGTTCAGAG	dome	8.24184	-4.89105
dome.240min.IAA.A.CTGTAATCGAGG	dome	5.56314	-4.39098
dome.240min.IAA.A.GTCCTAGACTAC	dome	8.53086	-7.47871
dome.240min.IAA.A.GCCTCGGCCACC	dome	5.7287	-5.83734
dome.240min.IAA.A.CTCGATACGATG	dome	5.66501	-7.27538
dome.240min.IAA.A.TGAAGAAGAGGC	dome	0.756669	0.994209
dome.240min.IAA.A.TTGAAGCACAAT	dome	5.72293	-3.74275
dome.240min.IAA.A.CTGGCGCGGAAG	dome	6.31577	-4.52444
dome.240min.IAA.A.AATAAGGAGTAA	dome	7.21477	-1.18518
dome.240min.IAA.A.AGTTTCAAACTA	dome	0.709784	0.666349
dome.240min.IAA.A.TATCATGAGGCA	dome	6.25053	-6.59327
dome.240min.IAA.A.CTAGACGTCAGC	dome	3.31218	-6.82345
dome.240min.IAA.A.GACGGGGTCGTC	dome	1.72964	1.94731
dome.240min.IAA.A.TCTCGGCTAAGC	dome	7.67606	-7.03416
dome.240min.IAA.A.GACACGCCAAAC	dome	7.20982	-0.94196
dome.240min.IAA.A.TTATCGCCCCCG	dome	7.59824	-3.70608
dome.240min.IAA.A.GTTTGGCCGCGT	dome	5.66575	-4.11292
dome.240min.IAA.A.AAGCTGCGGGTG	dome	8.28361	-6.21876
dome.240min.IAA.A.TGGTCTGGTGTG	dome	4.61495	-5.46342
dome.240min.IAA.A.GTCTAAATAAAG	dome	4.67352	-7.04144
dome.240min.IAA.A.GCGATATCGATT	dome	7.63517	-7.12507
dome.240min.IAA.A.AACTGTACGCAG	dome	6.1792	-3.69933
dome.240min.IAA.A.CTGGTGCGGATT	dome	7.34738	-5.92556
dome.240min.IAA.A.CTGAAGTGTGGC	dome	8.39482	-7.1027
dome.240min.IAA.A.CGTACCTTGAAA	dome	6.15881	-3.70869
dome.240min.IAA.A.AGGGATTACGCG	dome	7.69296	-6.28353
dome.240min.IAA.A.CGTCTTGTAGCT	dome	5.64523	-4.24845
dome.240min.IAA.A.GCATTTAGGTGC	dome	5.58396	-4.09053
dome.240min.IAA.A.ATCCTCTGGAAA	dome	0.793951	0.750938
dome.240min.IAA.A.ACAGTATGGAAG	dome	2.46893	4.63457
dome.240min.IAA.A.GGCTGTTCCCCC	dome	7.38955	-6.3846
dome.240min.IAA.A.GTGCTCTCCTTG	dome	6.88916	-5.62722
dome.240min.IAA.A.GGATGGGTCCGT	dome	5.98227	-3.90964
dome.240min.IAA.A.GTGCTTTGCGTG	dome	6.24502	-4.49107
dome.240min.IAA.A.CCTTGACGTGAT	dome	3.58756	-6.0572
dome.240min.IAA.A.CAGTAGTAGAGT	dome	-2.10309	5.96239
dome.240min.IAA.A.GATCCGACGGGC	dome	5.81068	-4.47808
dome.240min.IAA.A.TCACGTACTGGA	dome	7.6462	-6.21801
dome.240min.IAA.A.CCAGCAGCGGTC	dome	6.89897	-3.48568
dome.240min.IAA.A.ATGGTTTTCCAG	dome	6.8178	-3.28084
dome.240min.IAA.A.AGAATGTATGAG	dome	6.2781	-4.18887
dome.240min.IAA.A.CACAGAGCGAAC	dome	5.82131	-3.89657
dome.240min.IAA.A.ATCTTCTTCTAA	dome	8.33739	-4.86011
dome.240min.IAA.A.AGCGCAAACCGT	dome	6.32572	-2.83897
dome.240min.IAA.A.ATACGTCATCCC	dome	7.92732	-0.224878
dome.240min.IAA.A.ATAGATAACCGG	dome	7.56962	-6.62312
dome.240min.IAA.A.TCGGGGGTCTAT	dome	6.95331	-5.95202
dome.240min.IAA.A.CGACGTTCACAG	dome	6.90023	-5.59713
dome.240min.IAA.A.AAGAATTTCGTC	dome	7.27307	-3.64263
dome.240min.IAA.A.GTGCCACAGCCA	dome	5.40463	-3.47717
dome.240min.IAA.A.GGTGTAGCAGTA	dome	7.44497	-5.24252
dome.240min.IAA.A.ATATTCTCTCAA	dome	5.17231	-3.60998
dome.240min.IAA.A.CTCATCATACGA	dome	6.36206	-4.32382
dome.240min.IAA.A.AGAACAACCGTT	dome	7.14834	-6.07602
dome.240min.IAA.A.GAGGAGCGCGTA	dome	0.658338	0.00732658
dome.240min.IAA.A.TCCTAAACACAA	dome	4.12044	-7.28367
dome.240min.IAA.A.GTAGGCTAGTTG	dome	6.60881	-3.37478
dome.240min.IAA.A.AAAGGTTCGTGG	dome	7.78659	-6.60621
dome.240min.IAA.A.AATTGGTTGGCA	dome	5.3525	-5.3394
dome.240min.IAA.A.CGAGCGAAGCGT	dome	9.35089	-7.3098
dome.240min.IAA.A.TAATTAATATAA	dome	3.47196	-6.03862
dome.240min.IAA.A.CTACTCCCATAA	dome	5.66364	-3.45842
dome.240min.IAA.A.GGGTTTAGTAAA	dome	6.70706	-5.28405
dome.240min.IAA.A.GTTTCCGTGATC	dome	4.15839	-5.49662
dome.240min.IAA.A.GCGTCAGATACA	dome	6.47872	-1.06391
dome.240min.IAA.A.CTTCAAGTGGAC	dome	5.68954	-4.67902
dome.240min.IAA.A.CTATTTCCGATC	dome	6.43923	-1.54607
dome.240min.IAA.A.ACTAATGCGGCA	dome	6.79308	-5.284
dome.240min.IAA.A.CTTAAGGAAGGG	dome	4.77721	-3.43973
dome.240min.IAA.A.TAAAAACATGGA	dome	6.77774	-5.20615
dome.240min.IAA.A.CATTGAAGCGCT	dome	7.59759	-3.68119
dome.240min.IAA.A.GCAGAATAGTCG	dome	9.2467	-7.15831
dome.240min.IAA.A.CAGGCAAGGCCT	dome	6.293	-3.04711
dome.240min.IAA.A.CAACTTACGAAA	dome	7.32175	-6.24954
dome.240min.IAA.A.AGGTGAACCTCG	dome	7.55388	-0.636985
dome.240min.IAA.A.CCTAGATTATCT	dome	5.54085	-5.86773
dome.240min.IAA.A.GTTTATAGTACC	dome	6.54041	-2.79552
dome.240min.IAA.A.AACATATGGGAC	dome	7.61256	-6.53205
dome.240min.IAA.A.CATATGCAATCC	dome	6.52647	-4.51351
dome.240min.IAA.A.TGATGAGAATTA	dome	7.33394	-1.00563
dome.240min.IAA.A.ACCGCCAAGGAC	dome	5.11678	-3.36416
dome.240min.IAA.A.AATTTACTGTTG	dome	6.63245	-4.73961
dome.240min.IAA.A.AATATCATAGGC	dome	2.19298	-4.80768
dome.240min.IAA.A.TCGCTAGGGCTT	dome	6.77722	-5.36809
dome.240min.IAA.A.AAGCTCGCCAAG	dome	5.59024	-3.2523
dome.240min.IAA.A.CAGCTTAAACTA	dome	7.3164	-6.48479
dome.240min.IAA.A.ATATCCGCGCAG	dome	4.52813	-5.98203
dome.240min.IAA.A.CCCGCGTTGCCA	dome	7.60032	-6.747
dome.240min.IAA.A.ACGACCTGTCTA	dome	6.56252	-3.58847
dome.240min.IAA.A.CATTCACTTCCC	dome	7.08032	-3.96703
dome.240min.IAA.A.ACGCGGTCCCCG	dome	7.68038	-6.48114
dome.240min.IAA.A.CCTCCAGTATTG	dome	6.40267	-2.81967
dome.240min.IAA.A.CAGCAAAGTGAG	dome	7.05151	-4.39743
dome.240min.IAA.A.GGTGCAGCGAAC	dome	6.69522	-2.98278
dome.240min.IAA.A.CAAGCTGGCCTG	dome	6.41048	-2.96099
dome.240min.IAA.A.GTATGCGGGCCT	dome	-0.667183	4.77708
dome.240min.IAA.A.GCATGAAGGTCT	dome	4.34365	-6.79493
dome.240min.IAA.A.TACGCACCTAGG	dome	6.74768	-3.32819
dome.240min.IAA.A.TATCGACAGGCA	dome	6.06533	-4.96924
dome.240min.IAA.A.TTCTTTGCTTGC	dome	0.73916	1.77543
dome.240min.IAA.A.GGTGGGTCCCCT	dome	9.41973	-7.44123
dome.240min.IAA.A.CAGCATTTAAAA	dome	8.14789	-0.0588481
dome.240min.IAA.A.ATATCTTGGAAT	dome	3.63737	-7.08794
dome.240min.IAA.A.TCTCCAAAATTC	dome	5.89502	-3.28313
dome.240min.IAA.A.GAGCTCAAACCC	dome	7.85709	-6.08179
dome.240min.IAA.A.CGCACAGGCGGG	dome	8.6445	-7.33588
dome.240min.IAA.A.AACCACAGCAAA	dome	5.46325	-3.51827
dome.240min.IAA.A.GAAAGAGTCGAA	dome	6.65869	-6.70005
dome.240min.IAA.A.CGCGGTTGATAC	dome	-11.6651	-6.1681
dome.240min.IAA.A.ATCGTGTGCCAA	dome	6.52379	-3.88884
dome.240min.IAA.A.AGCAGATTCATA	dome	3.42641	-6.03747
dome.240min.IAA.A.CAGTACAGCACC	dome	-7.18102	-5.46581
dome.240min.IAA.A.GGCTGGAAACCC	dome	6.51072	-6.83874
dome.240min.IAA.A.GGCCGAGATCCC	dome	7.97523	-7.40106
dome.240min.IAA.A.TACGTTGTGAAC	dome	-7.13285	2.86718
dome.240min.IAA.A.TAGGTTTAGAAT	dome	6.48881	-4.54976
dome.240min.IAA.A.TGGTGGACGTTA	dome	1.14438	-5.41611
dome.240min.IAA.A.AATTCTTGGCTT	dome	6.17932	-2.94513
dome.240min.IAA.A.AGGTAGCTAGTG	dome	6.23655	-4.27086
dome.240min.IAA.A.AAGGGCAGGCAT	dome	7.70373	-7.01691
dome.240min.IAA.A.AGTGGGCTCGCT	dome	7.14381	-4.3978
dome.240min.IAA.A.GTATCACCTGGG	dome	0.630023	1.09251
dome.240min.IAA.A.TACTAGAAAGGA	dome	5.4319	-5.98579
dome.240min.IAA.A.CATCCTGTATGA	dome	6.62716	-8.44189
dome.240min.IAA.A.TTTGTGTTGTAA	dome	7.98893	-6.82179
dome.240min.IAA.A.CGAGCGATACTA	dome	8.69213	-7.21808
dome.240min.IAA.A.TTCATGTAATTG	dome	5.50412	-7.2117
dome.240min.IAA.A.GATATAGACAAG	dome	6.5056	-5.16844
dome.240min.IAA.A.GCTGTTAGCCCT	dome	7.85509	-5.85511
dome.240min.IAA.A.TCCCACAAGAGC	dome	2.28915	-3.00068
dome.240min.IAA.A.CACACACGTCTT	dome	7.15141	-6.17554
dome.240min.IAA.A.AAGGTGATAGAG	dome	7.25258	-1.12501
dome.240min.IAA.A.GGATCCACAAAA	dome	7.16236	-5.81428
dome.240min.IAA.A.CCGTCTAATAGC	dome	-1.7846	2.66647
dome.240min.IAA.A.CAACTATGAGCA	dome	9.31403	-6.97726
dome.240min.IAA.A.AAAGCGTTTATC	dome	6.25302	-2.88922
dome.240min.IAA.A.TTTTACCTTACA	dome	9.23108	-6.89079
dome.240min.IAA.A.TCTTTGTCCTCA	dome	5.81517	-7.27573
dome.240min.IAA.A.TATACACGTCCC	dome	5.20617	-3.96624
dome.240min.IAA.A.TGCTCAGCATCT	dome	7.12588	-4.43762
dome.240min.IAA.A.ACCGAAGGGAAC	dome	6.55519	-3.84558
dome.240min.IAA.A.GTGTCAGCCTTC	dome	4.16368	-5.52899
dome.240min.IAA.A.TCGGAGGGTCTG	dome	5.79013	-7.28264
dome.240min.IAA.A.TTCATATGGCGC	dome	7.94709	-0.153125
dome.240min.IAA.A.GTTAAAGACCCC	dome	7.72505	-6.50339
dome.240min.IAA.A.TACGAGGTTTGT	dome	7.64035	-6.27345
dome.240min.IAA.A.GGCTTTTAAACT	dome	5.34799	-3.96555
dome.240min.IAA.A.AAGCATCGCCCC	dome	6.05774	-4.94301
dome.240min.IAA.A.GGGCGAGCATGG	dome	6.87172	-6.3305
dome.240min.IAA.A.ACGCGGCGCAGA	dome	7.6451	-0.515087
dome.240min.IAA.A.TTCTTAGGCCCC	dome	6.1344	-2.97158
dome.240min.IAA.A.ATCGTGTGCCCT	dome	-12.1564	-6.46864
dome.240min.IAA.A.TTTTTTTGTAGA	dome	6.99112	-4.491
dome.240min.IAA.A.CTGACCGGTGCG	dome	2.15427	-4.61632
dome.240min.IAA.A.AACATTGGCGCT	dome	0.0545892	5.84494
dome.240min.IAA.A.ACAAAGGAGACT	dome	6.40921	-5.53646
dome.240min.IAA.A.TTCCTTGATTCC	dome	5.86008	-3.36854
dome.240min.IAA.A.TGTCGGCGATGC	dome	7.09195	-3.49228
dome.240min.IAA.A.ACTTTCATGTGA	dome	6.70867	-5.42814
dome.240min.IAA.A.GCCCTCTACATG	dome	2.56151	-2.62678
dome.240min.IAA.A.GACAACGTATCA	dome	5.51534	-3.49965
dome.240min.IAA.A.GAGCTTGACCAA	dome	7.09038	-1.2179
dome.240min.IAA.A.ACTATCTCAGTG	dome	3.36349	-6.04194
dome.240min.IAA.A.CAACCTGTTTGT	dome	7.07697	-1.1892
dome.240min.IAA.A.TAGATCCGAAGC	dome	5.91741	-4.2422
dome.240min.IAA.A.ACCGGTCATCGT	dome	5.53749	-3.45332
dome.240min.IAA.A.CGACGTCACGAG	dome	4.38068	-5.43597
dome.240min.IAA.A.CTCGGGACATGC	dome	7.5536	-6.50889
dome.240min.IAA.A.ACAGGATATGGG	dome	5.28791	-3.51841
dome.240min.IAA.A.CAGTCCTGTTAC	dome	6.3397	-3.07559
dome.240min.IAA.A.TCATTATAACTT	dome	6.21568	-5.15516
dome.240min.IAA.A.ATCGTGTGCCGT	dome	9.06838	-7.26796
dome.240min.IAA.A.TAAGGGCACGAC	dome	4.02188	-7.11119
dome.240min.IAA.A.ATGGCGGGTGGT	dome	5.2604	-7.0944
dome.240min.IAA.A.GTCACAGCCGGG	dome	6.35404	-6.61667
dome.240min.IAA.A.GCCGTGTCAGCT	dome	6.76241	-6.41069
dome.240min.IAA.A.CACCTGGTCCGC	dome	6.62406	-6.274
dome.240min.IAA.A.CTCTAATGCGCC	dome	4.34122	-5.65698
dome.240min.IAA.A.ATCCTTTTAGAG	dome	-7.19668	-5.59867
dome.240min.IAA.A.TGTACGTATGAT	dome	7.00705	-5.64076
dome.240min.IAA.A.CATTACATGCGA	dome	6.30423	-5.5082
dome.240min.IAA.A.AGCCAACGCACC	dome	6.17868	-4.57378
dome.240min.IAA.A.TCTTACACTGGG	dome	7.28653	-3.87716
dome.240min.IAA.A.GCATCTACACTT	dome	9.29513	-7.47485
dome.240min.IAA.A.ATCGTAACATGT	dome	5.70482	-6.03941
dome.240min.IAA.A.CTAAGGAGGCTG	dome	7.56955	-6.20225
dome.240min.IAA.A.TCTATTTCGACG	dome	7.81976	-6.54918
dome.240min.IAA.A.GACGGTTAGGCA	dome	5.73527	-6.8524
dome.240min.IAA.A.AAGGCCAAGCTT	dome	9.11804	-6.77876
dome.240min.IAA.A.ATCCCTCTCCTC	dome	-0.479205	-3.2851
dome.240min.IAA.A.TTCGTTTCCACA	dome	6.60282	-4.66293
dome.240min.IAA.A.GCATATCAAGCG	dome	-3.28232	-0.170138
dome.240min.IAA.A.CAGACCCCCAGG	dome	6.01137	-4.24479
dome.240min.IAA.A.CGCCACCCCGGC	dome	0.663419	1.04884
dome.240min.IAA.A.CGTCCAACACAC	dome	-11.3591	-6.12025
dome.240min.IAA.A.CTCGTACATCTC	dome	8.53509	-7.15966
dome.240min.IAA.A.GGGTACTAAGCC	dome	4.21221	-7.05711
dome.240min.IAA.A.CAGACACTATTC	dome	-8.59168	4.41516
dome.240min.IAA.A.AAAGAGGGATTC	dome	6.47875	-3.66948
dome.240min.IAA.A.AGTAAAACGTGT	dome	6.43157	-1.36811
dome.240min.IAA.A.CATTCACGACAG	dome	0.586888	0.651939
dome.240min.IAA.A.ACGTCCCTGTAG	dome	7.20412	-0.995102
dome.240min.IAA.A.CGTGTTGCTATG	dome	4.65424	-6.02314
dome.240min.IAA.A.GGCGGAAATCCA	dome	7.06143	-3.78156
dome.240min.IAA.A.CTCGGCAGGTCA	dome	-2.01349	8.82853
dome.240min.IAA.A.GCAAGGCCAGCT	dome	6.89899	-7.47269
dome.240min.IAA.A.CATAGGCAAGCG	dome	7.51278	-5.83615
dome.240min.IAA.A.TACAACTATGGA	dome	8.57143	-4.74604
dome.240min.IAA.A.GGCGATAACCAT	dome	5.78129	-3.23652
dome.240min.IAA.A.CGTCGAAGCCTC	dome	8.12176	-6.30562
dome.240min.IAA.A.GGAGGGGACCTG	dome	9.22387	-7.2749
dome.240min.IAA.A.GCGACGTACACA	dome	-0.740013	5.57819
dome.240min.IAA.A.TCCCAATGATAA	dome	0.60539	0.943121
dome.240min.IAA.A.GGCTTATTGACG	dome	7.23145	-1.2138
dome.240min.IAA.A.ACCATCTCGCAT	dome	9.29496	-6.97547
dome.240min.IAA.A.ATCGCGATATGC	dome	7.35392	-5.78412
dome.240min.IAA.A.AGGGTTACCGCG	dome	3.62978	-6.06457
dome.240min.IAA.A.AGGCAGCGCTTG	dome	3.64607	-6.06612
dome.240min.IAA.A.ACATTCGATGTT	dome	5.47295	-3.44302
dome.240min.IAA.A.ACAACTATCAAG	dome	5.29856	-3.48763
dome.240min.IAA.A.TGCGAAGCTTGT	dome	9.16842	-7.68493
dome.240min.IAA.A.AGTCTGGTCCAG	dome	7.24935	-6.41262
dome.240min.IAA.A.TTTGCGGCGGAA	dome	7.40287	-0.170706
dome.240min.IAA.A.TGGCTGGGAAAT	dome	7.13084	-5.58485
dome.240min.IAA.A.CCTATAGTGCTC	dome	-0.519611	9.04909
dome.240min.IAA.A.CTACTCGAACAG	dome	1.65284	-5.43615
dome.240min.IAA.A.GCCAGTCGCTAG	dome	7.313	-6.3156
dome.240min.IAA.A.CCGCCGAGCTTC	dome	6.61879	-2.79472
dome.240min.IAA.A.AATTTGTCGTAT	dome	4.19629	-7.28281
dome.240min.IAA.A.TCTTGGGCGATG	dome	6.99313	-7.37798
dome.240min.IAA.A.GATTCCCTCCGA	dome	7.16716	-5.84877
dome.240min.IAA.A.GCTCCGCCCCGC	dome	3.9649	-6.07064
dome.240min.IAA.A.ACCGGTCTCCGT	dome	8.00758	-6.42008
dome.240min.IAA.A.CAGATATATTAA	dome	6.46892	-5.16438
dome.240min.IAA.A.GTTACGTGCATA	dome	7.38674	-7.40143
dome.240min.IAA.A.CACTGAGGCGAA	dome	7.67639	-5.35434
dome.240min.IAA.A.AGAGTACTCATT	dome	4.91459	-3.54544
dome.240min.IAA.A.TCACGCCATCCC	dome	7.70331	-5.09263
dome.240min.IAA.A.GATACTACCGTC	dome	-0.136778	0.313686
dome.240min.IAA.A.AGGTGTAGCACC	dome	6.27885	-5.11038
dome.240min.IAA.A.TCCGACGACACA	dome	6.24622	-2.86467
dome.240min.IAA.A.GATTAGAAGGCG	dome	6.92594	-4.96809
dome.240min.IAA.A.CCAAGATCGGCA	dome	-11.6103	-6.14245
dome.240min.IAA.A.CGAGCGGAAACC	dome	8.53463	-7.14309
dome.240min.IAA.A.CCACTCACGTAT	dome	5.83142	-3.04921
dome.240min.IAA.A.CCACAACTCCAC	dome	5.11386	-3.59087
dome.240min.IAA.A.GGGTATTCTGTT	dome	6.17738	-5.26052
dome.240min.IAA.A.CTTGCTATGGCC	dome	5.13149	-4.40376
dome.240min.IAA.A.GTCTGTAACTTG	dome	6.50589	-4.36202
dome.240min.IAA.A.CGGACTGACGTA	dome	3.63854	-6.7598
dome.240min.IAA.A.AACACCTACGTG	dome	5.41696	-3.46332
dome.240min.IAA.A.CAGGGTCGTCGT	dome	7.95134	-0.215227
dome.240min.IAA.A.ATAAAGGAAATG	dome	6.27985	-2.78197
dome.240min.IAA.A.CCTACTAGGAGT	dome	5.19192	-4.48611
dome.240min.IAA.A.GAACAATCTGGC	dome	5.19736	-6.03666
dome.240min.IAA.A.CTATCGCTGAAC	dome	-1.81522	7.22417
dome.240min.IAA.A.GCGTGATAAAAC	dome	9.49612	-7.57678
dome.240min.IAA.A.TAAAGGAGCGCG	dome	5.83472	-4.31355
dome.240min.IAA.A.CAGCACGGACGT	dome	5.22198	-3.67371
dome.240min.IAA.A.CGGGTAACCGAC	dome	6.17258	-3.72787
dome.240min.IAA.A.CCATCATGACGG	dome	5.72465	-5.64559
dome.240min.IAA.A.TATGCCTAGTGA	dome	-2.05301	-1.99474
dome.240min.IAA.A.TGCTTTAGTAAA	dome	6.1089	-3.90291
dome.240min.IAA.A.GCTGTGCTTAAT	dome	6.75603	-7.16833
dome.240min.IAA.A.CTGGTGATAATT	dome	9.01744	-7.67173
dome.240min.IAA.A.GTGAGGTAGAGA	dome	9.65941	0.512642
dome.240min.IAA.A.CAGTGTAATCAA	dome	0.805469	0.860211
dome.240min.IAA.A.CGAGAGGTCAAA	dome	6.94104	-4.62894
dome.240min.IAA.A.TCGATTTCCTTG	dome	-6.58389	-6.27777
dome.240min.IAA.A.AGAAGGACGCGA	dome	7.9035	-6.71131
dome.240min.IAA.A.ATGGCCGGCTTG	dome	9.45144	-7.50886
dome.240min.IAA.A.GCGTCGTAACTA	dome	6.31533	-2.97275
dome.240min.IAA.A.ACCTACCGCCAA	dome	6.71912	-6.08039
dome.240min.IAA.A.GATTGCAATTTG	dome	7.05735	-6.01015
dome.240min.IAA.A.CCTAATCTTATT	dome	5.10689	-7.01827
dome.240min.IAA.A.AAGCGCTTTTGG	dome	4.25154	-7.27086
dome.240min.IAA.A.GTCACTAATAGT	dome	5.24976	-5.74098
dome.240min.IAA.A.TTATGGTACAGA	dome	9.32073	-7.46522
dome.240min.IAA.A.TAGGCAGCAAAG	dome	7.2044	-1.17909
dome.240min.IAA.A.AGCGTCCGCTTA	dome	6.26945	-5.78746
dome.240min.IAA.A.ACCTGCCTAATA	dome	6.49879	-2.72983
dome.240min.IAA.A.GAGTCACCGCCA	dome	6.7139	-6.44765
dome.240min.IAA.A.TACATCTCTTAA	dome	7.8588	-5.90964
dome.240min.IAA.A.GCCATGCCGATA	dome	-12.0726	-6.40535
dome.240min.IAA.A.GATCGTAACGTA	dome	6.8997	-6.18931
dome.240min.IAA.A.CAAAATAGCACA	dome	7.54757	-0.390533
dome.240min.IAA.A.AAACCACCATCA	dome	-11.5297	-6.13398
dome.240min.IAA.A.TGGGCCCTGGTT	dome	8.63978	-7.42458
dome.240min.IAA.A.CACAACCTGACG	dome	7.50084	-6.61275
dome.240min.IAA.A.AATTATCCCCCG	dome	7.66289	-3.67513
dome.240min.IAA.A.TAACGGGGGCTC	dome	5.12373	-5.59426
dome.240min.IAA.A.GTCTTTTCTCCG	dome	-0.762865	6.49665
dome.240min.IAA.A.TGGGTCCTGACG	dome	5.77468	-4.407
dome.240min.IAA.A.CCCGCCTGCGGG	dome	6.4623	-5.40122
dome.240min.IAA.A.TCGGGTAGTAAG	dome	6.52219	-6.4632
dome.240min.IAA.A.GAAGTCTTGAGT	dome	8.61866	-4.71818
dome.240min.IAA.A.AGTCTGAGACCG	dome	7.57877	-6.00765
dome.240min.IAA.A.TTTTAACAGGCG	dome	7.33455	-0.970697
dome.240min.IAA.A.TCACCGACTAGG	dome	9.2018	-7.27481
dome.240min.IAA.A.TCCTATGTAATG	dome	7.51079	-6.00027
dome.240min.IAA.A.TACTCGTAGATC	dome	8.29382	-6.85915
dome.240min.IAA.A.ACAGGCAAGATC	dome	4.88962	-3.49109
dome.240min.IAA.A.GCACCTTCCGAG	dome	-1.11623	-0.584342
dome.240min.IAA.A.CTAAAATTGCTC	dome	5.84127	-2.79647
dome.240min.IAA.A.TTTAGTAGAGGA	dome	6.86184	-5.51369
dome.240min.IAA.A.AGCTGTTTTGCG	dome	7.65347	-0.318105
dome.240min.IAA.A.CCTTATAAGACG	dome	5.87355	-3.08622
dome.240min.IAA.A.GCGTAGCTGCCA	dome	6.83139	-5.10158
dome.240min.IAA.A.CCCCTTTGTTAA	dome	-11.6108	-6.14182
dome.240min.IAA.A.ATTCTCCGCCCC	dome	4.60448	-4.74777
dome.240min.IAA.A.TTTGATGCACAG	dome	-11.3476	-6.11931
dome.240min.IAA.A.ATGGAGCTGGCT	dome	6.05013	-3.36685
dome.240min.IAA.A.AGGGGAGTCGCG	dome	7.87875	-5.67267
dome.240min.IAA.A.GAGCAGGTATCT	dome	6.56792	-3.68829
dome.240min.IAA.A.CCCTTCCAGCCA	dome	0.0727182	5.91718
dome.240min.IAA.A.CTGATATTTGAA	dome	-0.829568	7.06132
dome.240min.IAA.A.TGTCCAGGTAGG	dome	4.43524	-5.97591
dome.240min.IAA.A.AGTTGGTTAAAA	dome	7.08998	-6.33295
dome.240min.IAA.A.CACCATCAAGTT	dome	6.24558	-4.23412
dome.240min.IAA.A.GCCTTCGGCGAG	dome	6.22239	-3.86553
dome.240min.IAA.A.CCCAGGTGCCCA	dome	4.61954	-4.68209
dome.240min.IAA.A.CGAGGTACGGGA	dome	3.71419	-6.05708
dome.240min.IAA.A.ACACGATATATA	dome	4.04541	-7.32269
dome.240min.IAA.A.CCACGAGAGGGG	dome	8.6397	-7.37301
dome.240min.IAA.A.CTGAATGTATAG	dome	6.8688	-5.41973
dome.240min.IAA.A.GATGTACAGCTA	dome	-1.06641	-0.749185
dome.240min.IAA.A.TTAACGGAGTCC	dome	4.73219	-4.96557
dome.240min.IAA.A.GTAGTACCAATT	dome	-3.36079	-1.92685
dome.240min.IAA.A.CTTTGTGTAGAG	dome	6.5467	-6.27606
dome.240min.IAA.A.CAACCTTAGCGC	dome	6.2573	-4.37943
dome.240min.IAA.A.AATGCTCACCAT	dome	6.24093	-4.46324
dome.240min.IAA.A.TGGCATGCCTAA	dome	9.25461	-6.88161
dome.240min.IAA.A.CGGAGTTTATCC	dome	6.82269	-5.24504
dome.240min.IAA.A.CGCATTGCCCTA	dome	7.24669	-0.933221
dome.240min.IAA.A.TACTAATTACGC	dome	3.56201	-7.14753
dome.240min.IAA.A.TTTGGGCGGATT	dome	5.08674	-4.80103
dome.240min.IAA.A.TACGCAACGTTA	dome	5.4313	-3.84745
dome.240min.IAA.A.TATGATCAGCTA	dome	9.38338	-7.61314
dome.240min.IAA.A.ACAGGCAAGTTC	dome	6.68371	-5.15151
dome.240min.IAA.A.GATTCGGAAGGG	dome	5.79962	-2.75122
dome.240min.IAA.A.AGCAGTCCGCGT	dome	7.03168	-5.24493
dome.240min.IAA.A.CCACAACAACGT	dome	7.03833	-3.83546
dome.240min.IAA.A.AACCGCAACTGC	dome	10.0862	-7.61548
dome.240min.IAA.A.CTTACTGTAATG	dome	9.18319	0.328744
dome.240min.IAA.A.TCAGGTTGGTTG	dome	0.418045	1.56705
dome.240min.IAA.A.GAATGGACCAGC	dome	6.2305	0.319716
dome.240min.IAA.A.ACAGTGCCTTTG	dome	4.06152	-7.3136
dome.240min.IAA.A.GTAACGAACACC	dome	-0.750878	9.23884
dome.240min.IAA.A.ATCTGGAATGCA	dome	6.69374	-7.94805
dome.240min.IAA.A.ATTCGTTTTCAT	dome	6.67935	-6.29343
dome.240min.IAA.A.AGTAATTAACCG	dome	6.38643	-4.83531
dome.240min.IAA.A.CCATAAAGTTGA	dome	3.77351	-6.04223
dome.240min.IAA.A.TGTAAATGCGGC	dome	7.15517	-4.332
dome.240min.IAA.A.AAGGGACGGATG	dome	5.73526	-4.56743
dome.240min.IAA.A.GGCGAAGCTCGG	dome	9.00513	-7.28028
dome.240min.IAA.A.CATGATGTTTGT	dome	6.6327	-8.36577
dome.240min.IAA.A.CGGCTATTGTGA	dome	8.44078	-6.23108
dome.240min.IAA.A.ACCGTAGGAAAC	dome	4.37313	-7.20491
dome.240min.IAA.A.CGCCCCAGGTCA	dome	4.03649	-5.24943
dome.240min.IAA.A.GTCCGCCATGCC	dome	9.34727	0.389579
dome.240min.IAA.A.CAACGTAATAAT	dome	6.80659	-5.49159
dome.240min.IAA.A.ACGCTCACCTTA	dome	5.7455	-2.6906
dome.240min.IAA.A.GCTATAGCGTAA	dome	0.803292	0.815238
dome.240min.IAA.A.TCCTTGGCACAT	dome	4.75654	-5.83691
dome.240min.IAA.A.AAGTTATGGTGG	dome	5.79089	-6.85581
dome.240min.IAA.A.CAACCCCTCTCA	dome	7.0878	-3.73378
dome.240min.IAA.A.CCTACTGGAGGT	dome	6.52244	-2.69884
dome.240min.IAA.A.TTGGTGAGAGTA	dome	7.32574	-6.20261
dome.240min.IAA.A.TAGGTATGCATA	dome	7.18772	-6.33953
dome.240min.IAA.A.GGATCGGACTCC	dome	8.47578	-7.09717
dome.240min.IAA.A.ACAGTCGACCGA	dome	4.4298	-7.25509
dome.240min.IAA.A.TCGCCATCTAGA	dome	6.98674	-3.56783
dome.240min.IAA.A.CCGGAACAGGCC	dome	7.49522	-6.11973
dome.240min.IAA.A.AAGAACAACTCT	dome	7.64421	-6.91256
dome.240min.IAA.A.TCCGCTCAATGG	dome	8.71278	-7.23768
dome.240min.IAA.A.GATATACTTCGC	dome	0.234985	1.56827
dome.240min.IAA.A.CGCTTGGGCATC	dome	7.46746	-5.87633
dome.240min.IAA.A.CGATCTCGGACA	dome	-2.90973	1.56342
dome.240min.IAA.A.TTTTTCTCCCTC	dome	6.16185	-6.76923
dome.240min.IAA.A.GTAGACTGTCGT	dome	3.33503	-6.01761
dome.240min.IAA.A.TGGGACAAGTGC	dome	-0.0942875	1.63481
dome.240min.IAA.A.ATTGGACAGCTC	dome	7.31767	-6.70731
dome.240min.IAA.A.GTTCTCGACATT	dome	6.73005	-5.3101
dome.240min.IAA.A.CAATGCTGACGT	dome	5.11127	-3.85726
dome.240min.IAA.A.ACGTGGTGGCCT	dome	8.697	-7.65124
dome.240min.IAA.A.CTGAGCAGTCCT	dome	9.29166	-7.46605
dome.240min.IAA.A.CTACGCATCTTT	dome	5.4736	-3.46923
dome.240min.IAA.A.TGTGCCGAAGAA	dome	8.72994	-7.34423
dome.240min.IAA.A.CCATGACAGCTC	dome	6.18312	-2.82256
dome.240min.IAA.A.GATGGGTTAGCG	dome	6.06851	-5.09382
dome.240min.IAA.A.TGTGTTGGACTA	dome	-2.20633	0.02626
dome.240min.IAA.A.CATGTTAACATT	dome	8.20382	-6.89161
dome.240min.IAA.A.TAATATGATGAT	dome	-11.9022	-6.28589
dome.240min.IAA.A.TGGTGTTAATTC	dome	5.89204	-3.98835
dome.240min.IAA.A.CGGTGGACCGAA	dome	2.10637	-4.59069
dome.240min.IAA.A.GCTTTTTCTGGC	dome	7.56422	-6.40328
dome.240min.IAA.A.CTGCCATACCGT	dome	5.61892	-4.01986
dome.240min.IAA.A.GAATTGTCAGAA	dome	8.23908	-7.57221
dome.240min.IAA.A.GTAATGTTAATC	dome	7.67135	-6.02782
dome.240min.IAA.A.TACAGTATCGGG	dome	6.33509	-4.51491
dome.240min.IAA.A.AGTCTGGGTGTC	dome	5.02558	-3.60051
dome.240min.IAA.A.GCCTAAGGCTCC	dome	4.95884	-3.54166
dome.240min.IAA.A.CGTTGTCGGTTG	dome	7.14879	-4.39618
dome.240min.IAA.A.GGCATACCCACG	dome	6.36445	-3.21547
dome.240min.IAA.A.GGACAGTGCACT	dome	7.25648	-4.69282
dome.240min.IAA.A.CAAGGTTCTTTG	dome	-2.82359	6.42309
dome.240min.IAA.A.CTATAGGCAGCG	dome	7.2326	-6.13877
dome.240min.IAA.A.GATCTAAGTTGC	dome	6.0456	-4.27089
dome.240min.IAA.A.ACCCAGGCGCGT	dome	8.62998	-4.70415
dome.240min.IAA.A.AAACACCGTATG	dome	8.03607	-6.91272
dome.240min.IAA.A.ATATGACGAACG	dome	10.2493	0.751834
dome.240min.IAA.A.GACGCACCAGGA	dome	8.17313	-7.39783
dome.240min.IAA.A.AATTCTAGCCTG	dome	5.70129	-3.37913
dome.240min.IAA.A.AGGGTGTCGCAT	dome	7.84738	-7.31615
dome.240min.IAA.A.GTGATCTGGCCC	dome	4.63149	-6.49411
dome.240min.IAA.A.GGCACTTAAGAT	dome	5.53259	-5.56841
dome.240min.IAA.A.GCTATTCACATT	dome	-11.883	-6.27989
dome.240min.IAA.A.GCGCAGTTGTTT	dome	5.45343	-4.15443
dome.240min.IAA.A.ATCGCACAAAAC	dome	7.28126	-3.64757
dome.240min.IAA.A.AAATGGAAGCCT	dome	0.0220703	0.88146
dome.240min.IAA.A.AATCGACCCTAA	dome	9.91173	-7.57249
dome.240min.IAA.A.TATCGGGGGTTG	dome	5.47352	-3.96788
dome.240min.IAA.A.TGCATTGACGTA	dome	6.77783	-7.447
dome.240min.IAA.A.TTCGCAACTCTG	dome	8.06831	-6.76239
dome.240min.IAA.A.TAGACACTTTGC	dome	8.16722	-0.0985659
dome.240min.IAA.A.GACGGTCGTAGC	dome	6.79341	-5.16854
dome.240min.IAA.A.CGTGTCAGAGGC	dome	6.23843	-2.97167
dome.240min.IAA.A.GTAAAAGTGGAA	dome	2.31326	-5.79978
dome.240min.IAA.A.AGAGACGAGTGA	dome	7.7623	-7.14506
dome.240min.IAA.A.CTGTCATTTTAC	dome	5.13325	-4.41385
dome.240min.IAA.A.TTGTACAGTGTC	dome	-6.63877	-6.10218
dome.240min.IAA.A.GATTTACATCGT	dome	3.30339	-2.8799
dome.240min.IAA.A.ACAGCATAGGCG	dome	6.26463	-5.2609
dome.240min.IAA.A.CTTCGGTAACAC	dome	2.17587	-4.67985
dome.240min.IAA.A.CGGAGTAGTTTA	dome	8.28098	-6.9745
dome.240min.IAA.A.AGTACATGGCCG	dome	8.03381	-7.38509
dome.240min.IAA.A.TGTTAGTCCCTC	dome	0.645952	0.471983
dome.240min.IAA.A.CCCAATTCAGGG	dome	5.90949	-3.89785
dome.240min.IAA.A.AGGTTCCTAGAC	dome	-11.6043	-6.14047
dome.240min.IAA.A.TCCAGCTATGGT	dome	7.52304	-3.785
dome.240min.IAA.A.GGTTCTTTCCAT	dome	7.75604	-6.7963
dome.240min.IAA.A.CTCATCAACCGC	dome	6.17854	-3.02719
dome.240min.IAA.A.TCGTCATCTGTA	dome	7.57205	-6.68889
dome.240min.IAA.A.TGTGACGCCTCG	dome	7.98984	-4.98914
dome.240min.IAA.A.CACCATGTGCGG	dome	4.86197	-3.51246
dome.240min.IAA.A.CACCAACACTCG	dome	6.87124	-4.89125
dome.240min.IAA.A.GGTGATCCGTCC	dome	-7.77337	-4.72049
dome.240min.IAA.A.AGCCACATAACC	dome	3.73497	-6.06827
dome.240min.IAA.A.AGATCATGACAT	dome	3.09025	-6.49707
dome.240min.IAA.A.GTAGCAGATACA	dome	6.23364	-4.24254
dome.240min.IAA.A.GGCCCCCTCTTC	dome	6.38899	-5.13542
dome.240min.IAA.A.GATATTTCAGTA	dome	7.69044	-0.302089
dome.240min.IAA.A.AGCTAGACTTCT	dome	7.62382	-0.182354
dome.240min.IAA.A.ACGCCGGGGCTC	dome	6.49668	-5.32036
dome.240min.IAA.A.CTGCGACGCGAG	dome	4.61328	-6.09866
dome.240min.IAA.A.GGCAACATAGGT	dome	5.92917	-3.50014
dome.240min.IAA.A.CGTATCGCTTCG	dome	-6.81663	2.47374
dome.240min.IAA.A.TTCAAGCAATCA	dome	6.9701	-5.43615
dome.240min.IAA.A.TGTGCATCCTGC	dome	5.43359	-3.70979
dome.240min.IAA.A.TTTGAACAATCG	dome	6.29874	-4.14737
dome.240min.IAA.A.CCGCCAGAAGGT	dome	-1.83695	0.538145
dome.240min.IAA.A.GACTAAACATTT	dome	5.25183	-3.64497
dome.240min.IAA.A.ACTCCCCCGCTT	dome	5.32819	-3.46435
dome.240min.IAA.A.TTATCCCGTTTG	dome	3.32308	-6.0115
dome.240min.IAA.A.CAATAGGGTTTC	dome	9.35726	-7.62076
dome.240min.IAA.A.ACATGGCGCTTT	dome	7.44737	-6.59814
dome.240min.IAA.A.CTACCTGGATCA	dome	6.42465	-2.86236
dome.240min.IAA.A.CCCGGCCCACCT	dome	2.36825	-3.26896
dome.240min.IAA.A.GTTCGGGTAGGT	dome	-8.46122	-4.52322
dome.240min.IAA.A.ATAGAATGCAAT	dome	7.42858	-6.63787
dome.240min.IAA.A.TATTCGACTGAC	dome	7.18139	-4.93988
dome.240min.IAA.A.ACGGTCAACCCG	dome	7.11924	-5.11275
dome.240min.IAA.A.GATGACGCCAAC	dome	-11.9497	-6.3223
dome.240min.IAA.A.TTACCTTTCTGT	dome	7.77678	-6.27741
dome.240min.IAA.A.AACCAAGGGTTT	dome	3.37358	-6.03217
dome.240min.IAA.A.GTGGGCAGGGTC	dome	6.87586	-5.00115
dome.240min.IAA.A.TACATGACGTTC	dome	6.00972	-3.5563
dome.240min.IAA.A.TAGGCACTAGAT	dome	7.9498	-6.62605
dome.240min.IAA.A.GTAAAACCGAGC	dome	6.9799	-4.03904
dome.240min.IAA.A.AGTTATGATCCT	dome	9.18459	-7.67291
dome.240min.IAA.A.CTTGATGTTCAT	dome	4.57104	-6.03082
dome.240min.IAA.A.TAAACGGCGGAA	dome	8.5516	-7.43815
dome.240min.IAA.A.AGTTCCCTCCAA	dome	7.08903	-5.95126
dome.240min.IAA.A.ATCTGGTTTAAC	dome	5.18327	-3.62455
dome.240min.IAA.A.GCAAGAGAAGCT	dome	4.0594	-7.31242
dome.240min.IAA.A.CGTCACACACTG	dome	-0.486507	-2.39436
dome.240min.IAA.A.GCGCGAGGGCTA	dome	9.17337	-7.67023
dome.240min.IAA.A.CTGTTTCTTATA	dome	4.19952	-6.64868
dome.240min.IAA.A.AAGCGTATTCCC	dome	7.5715	-5.69284
dome.240min.IAA.A.GTGCGGAAGATG	dome	6.67385	-5.27057
dome.240min.IAA.A.TTACGTAGGTTA	dome	5.88739	-3.60788
dome.240min.IAA.A.GGGCGTCCTTAT	dome	5.43696	-7.21124
dome.240min.IAA.A.CCTTCAATCAGG	dome	5.69816	-7.27453
dome.240min.IAA.A.ATAGTTTTCAAA	dome	10.1466	-7.5985
dome.240min.IAA.A.CGTACAGCTCGC	dome	6.52128	-1.4185
dome.240min.IAA.A.GCAAGAGAAGAT	dome	5.18184	-4.31283
dome.240min.IAA.A.ATCGTTAGAGAG	dome	6.28311	-4.14056
dome.240min.IAA.A.CTAGCCACCAAT	dome	4.03589	-7.2913
dome.240min.IAA.A.AAGTGGCTCCCC	dome	6.4383	-4.25833
dome.240min.IAA.A.CTTCTTCGATCA	dome	9.35397	-7.01577
dome.240min.IAA.A.GCTATCATGGCC	dome	1.18601	2.17258
dome.240min.IAA.A.AGAGCCTTCCCA	dome	4.48311	-5.44674
dome.240min.IAA.A.CGAGGCCAGTGC	dome	6.42195	-4.81642
dome.240min.IAA.A.GAAAGGCGGGCT	dome	8.14124	-4.92657
dome.240min.IAA.A.ACCTCCCTGAAG	dome	5.27248	-4.04622
dome.240min.IAA.A.TGGTTAACGTCT	dome	7.22966	-5.98899
dome.240min.IAA.A.TTGCCCGGCATC	dome	7.57207	-3.76452
dome.240min.IAA.A.CCCCAACGTAAG	dome	9.19724	-7.66357
dome.240min.IAA.A.GAGTTTCTGCAA	dome	8.82699	-7.75296
dome.240min.IAA.A.ATGTGGAATACG	dome	8.59289	-4.74492
dome.240min.IAA.A.TTAGGTCGCCGG	dome	6.80068	-3.29056
dome.240min.IAA.A.GACAAAGTAGTC	dome	-7.73521	4.07691
dome.240min.IAA.A.CGCTGGAAGTAG	dome	4.22541	-6.92515
dome.240min.IAA.A.TCATAGATTGGG	dome	0.184385	-0.0347359
dome.240min.IAA.A.CGATCTTTACTA	dome	6.25929	-6.74034
dome.240min.IAA.A.AACATGTGCAAG	dome	6.30939	-3.63908
dome.240min.IAA.A.TATTGCCAGCAA	dome	5.17723	-4.42755
dome.240min.IAA.A.GGCGGGTTGGTT	dome	5.17972	-4.00133
dome.240min.IAA.A.ACGTAACGAACA	dome	5.77374	-2.94676
dome.240min.IAA.A.AAATCGGAACTT	dome	4.4499	-5.99117
dome.240min.IAA.A.GACATACGGAGC	dome	10.1925	0.722939
dome.240min.IAA.A.CTCATTTACAAA	dome	3.85547	-6.59773
dome.240min.IAA.A.CGCAGAACCTGA	dome	6.84333	-3.48363
dome.240min.IAA.A.GCCGACACGTTA	dome	8.61816	-7.05301
dome.240min.IAA.A.GATGCTTTAGGT	dome	5.31535	-3.94994
dome.240min.IAA.A.TCGCTGGTATGA	dome	10.2671	0.760705
dome.240min.IAA.A.GCCTACTAGCTG	dome	6.60058	-2.77268
dome.240min.IAA.A.CCTCCTCGGAAA	dome	7.24728	-3.92868
dome.240min.IAA.A.CAGCTCGGACGT	dome	6.74201	-4.90553
dome.240min.IAA.A.TGGGAACGGGTA	dome	3.36784	-2.88541
dome.240min.IAA.A.TGTTCACTACAG	dome	6.16828	-3.6602
dome.240min.IAA.A.TAGAACCTGGTA	dome	-1.29708	5.80429
dome.240min.IAA.A.CAATCGTCGAAG	dome	5.78427	-2.97188
dome.240min.IAA.A.GAATCCACGACT	dome	7.21261	-6.04574
dome.240min.IAA.A.GTGCGTAGTGTG	dome	4.77894	-5.46794
dome.240min.IAA.A.ATTATCGCCGGA	dome	4.25146	-5.68443
dome.240min.IAA.A.CCTGGCAACGAA	dome	6.83013	-3.22791
dome.240min.IAA.A.CAGGCTGGCAGA	dome	5.65079	-4.26531
dome.240min.IAA.A.TCTCATCCGTTG	dome	4.9839	-3.64632
dome.240min.IAA.A.AGTGCTTAAGCC	dome	9.32735	-6.9917
dome.240min.IAA.A.AGCCCCTCGGTA	dome	6.39421	-4.42012
dome.240min.IAA.A.GAACATGGTCTT	dome	5.96246	-2.86996
dome.240min.IAA.A.AGTATAATGGCC	dome	5.44636	-3.34488
dome.240min.IAA.A.GTCCCGTGGCGG	dome	0.715576	0.943418
dome.240min.IAA.A.ATCGATCAACGA	dome	7.32376	-0.749924
dome.240min.IAA.A.AGGCTAACCGTA	dome	7.80833	-6.73378
dome.240min.IAA.A.CCATCATCTTGT	dome	1.56302	2.52596
dome.240min.IAA.A.AGAATCTCGTTT	dome	5.85675	-7.25065
dome.240min.IAA.A.AGTATGATCCCC	dome	6.96373	-5.84992
dome.240min.IAA.A.ATTCCTCCCTGT	dome	2.34726	-5.84797
dome.240min.IAA.A.AGCACTCGAGTC	dome	5.70089	-6.13253
dome.240min.IAA.A.CTTCAACACCTC	dome	5.84609	-2.73713
dome.240min.IAA.A.TATCGCGTCGGA	dome	6.72982	-5.48596
dome.240min.IAA.A.AGGGATTGCAGA	dome	4.44019	-5.32
dome.240min.IAA.A.CGGATAGCCTAC	dome	4.95699	-3.61357
dome.240min.IAA.A.CTGATACGACCA	dome	8.11174	-6.86286
dome.240min.IAA.A.TACTGTGTGTAT	dome	8.82287	-6.69695
dome.240min.IAA.A.GATTGGGTGGGT	dome	8.19696	-6.85636
dome.240min.IAA.A.CTTGGCCTAGTG	dome	5.99359	-3.59133
dome.240min.IAA.A.AGAAATGAGGCA	dome	6.43424	-6.15736
dome.240min.IAA.A.CGAGACAGAGAA	dome	9.25562	-7.53177
dome.240min.IAA.A.GTAACGTTGTCG	dome	5.88201	-2.99624
dome.240min.IAA.A.GTAGGTTAAGTC	dome	4.60728	-5.44628
dome.240min.IAA.A.TACTTGTTCGCT	dome	-11.9791	-6.34148
dome.240min.IAA.A.TCTGCCTGGCGG	dome	8.82756	-7.16512
dome.240min.IAA.A.TATGGAACCGTA	dome	4.76621	-7.02153
dome.240min.IAA.A.GCCGGCACACCA	dome	6.25315	-5.11663
dome.240min.IAA.A.GCTTGATGGGTA	dome	9.03408	-7.22699
dome.240min.IAA.A.GGTCCACTTCCG	dome	6.06527	-2.82377
dome.240min.IAA.A.GTTGGCTCGCTT	dome	7.30853	-4.33299
dome.240min.IAA.A.CACCCGCGTGAA	dome	6.25942	-4.36924
dome.240min.IAA.A.TTTAAATGCGCC	dome	7.25127	-1.1339
dome.240min.IAA.A.CTCAGCAGGAGC	dome	7.66108	-0.232822
dome.240min.IAA.A.ATTTTGTCCCAG	dome	8.62331	-7.1578
dome.240min.IAA.A.TGAGTATTATCA	dome	4.65764	-5.46845
dome.240min.IAA.A.TCCTATATGGTT	dome	7.20356	-6.57804
dome.240min.IAA.A.TACGAGAAGACT	dome	-7.67592	-5.1077
dome.240min.IAA.A.GCTCGTATTACT	dome	7.01541	-3.82606
dome.240min.IAA.A.GTCCAGTGCGGC	dome	5.97638	-2.84692
dome.240min.IAA.A.TTGGTGCAGGTG	dome	-7.0198	-5.60553
dome.240min.IAA.A.TCTACCCGTGCT	dome	5.95328	-3.02669
dome.240min.IAA.A.CCGTGAGTTGCT	dome	5.07673	-7.22936
dome.240min.IAA.A.TGTATTCTAAGC	dome	2.19093	-4.72951
dome.240min.IAA.A.CACTATCTACTA	dome	4.38994	-5.46413
dome.240min.IAA.A.GCAATTAATGAG	dome	8.60628	-7.20503
dome.240min.IAA.A.CCGAGTGAGAAC	dome	-0.209447	-0.375816
dome.240min.IAA.A.GCTGCTTCATAA	dome	10.2388	0.75209
dome.240min.IAA.A.GCGGACATCAGC	dome	6.02814	-6.27326
dome.240min.IAA.A.GGCCGATGTTTC	dome	0.995037	1.19637
dome.240min.IAA.A.GGCAAGGGGTTC	dome	0.294525	1.82514
dome.240min.IAA.A.ATCGCTTGTCAT	dome	6.83765	-7.1885
dome.240min.IAA.A.TGAGGCAGCTCC	dome	8.41779	-6.7949
dome.240min.IAA.A.GTGGCAGGACCC	dome	-1.17261	-0.164298
dome.240min.IAA.A.CACTTTCTTTCT	dome	9.34619	-7.44637
dome.240min.IAA.A.GTGCGAGATGTT	dome	-11.6194	-6.14618
dome.240min.IAA.A.CCATGTAATATT	dome	-11.7262	-6.19911
dome.240min.IAA.A.AGCTCCCAGTCG	dome	0.146831	5.93998
dome.240min.IAA.A.ACTTCCCGCTTC	dome	10.1493	-7.59667
dome.240min.IAA.A.GATGCGGTCGTT	dome	-2.4576	3.85692
dome.240min.IAA.A.TGTGTGCGTACA	dome	6.14148	-4.30877
dome.240min.IAA.A.ACGCACCGTGCT	dome	4.33752	-5.9732
dome.240min.IAA.A.CCCCCTGATGTG	dome	6.92327	-5.60844
dome.240min.IAA.A.TCTATTTAGGCT	dome	5.90238	-4.57728
dome.240min.IAA.A.AGATGCTAGCAC	dome	7.21692	-6.7221
dome.240min.IAA.A.TACAATGGGGGC	dome	6.35667	-4.03656
dome.240min.IAA.A.TAGTAGTTCATC	dome	7.07235	-5.16534
dome.240min.IAA.A.TAGTAGTTTTGA	dome	6.35295	-4.93747
dome.240min.IAA.A.ATATATTAAAAC	dome	-3.24096	-2.71087
dome.240min.IAA.A.GCCCGTCTCGGA	dome	6.26757	-2.95583
dome.240min.IAA.A.AACTGGTAAATT	dome	3.9446	-6.07067
dome.240min.IAA.A.AGGGGTATATTT	dome	6.00648	-4.47053
dome.240min.IAA.A.AGTCGAATATAT	dome	7.54571	-6.21492
dome.240min.IAA.A.TCCCCTATCGGA	dome	3.74986	-7.07138
dome.240min.IAA.A.CGCTATAACCGT	dome	6.44523	-1.09229
dome.240min.IAA.A.GTTGACCCAGCC	dome	7.7083	-5.71576
dome.240min.IAA.A.TACAGGAGGGCG	dome	5.45242	-3.43881
dome.240min.IAA.A.TTCTGTGTCGAA	dome	2.17903	-4.73123
dome.240min.IAA.A.CTAACTTCATCC	dome	6.7126	-4.9627
dome.240min.IAA.A.ACTTCGTGCCTA	dome	9.46885	-7.58529
dome.240min.IAA.A.TTACAGAAACCT	dome	6.39082	-6.53082
dome.240min.IAA.A.CGTGCTGACGGG	dome	6.33225	-2.95815
dome.240min.IAA.A.CTGCGTACTAGC	dome	8.80515	-7.17871
dome.240min.IAA.A.CTTCCCTCAGTT	dome	5.82064	-4.5504
dome.240min.IAA.A.TTCCATTCATTA	dome	5.34937	-4.38464
dome.240min.IAA.A.GGGCATTATTAC	dome	-12.1578	-6.47244
dome.240min.IAA.A.CTGTCCTCGAGT	dome	-11.7498	-6.21361
dome.240min.IAA.A.CGTCTAGTAAAA	dome	6.50775	-3.53496
dome.240min.IAA.A.AGATGATGCCCC	dome	8.96958	-6.914
dome.240min.IAA.A.AGTATCTAACTA	dome	5.87183	-4.02559
dome.240min.IAA.A.ACCGGTACCTTA	dome	9.59548	0.490928
dome.240min.IAA.A.CGTTTGTTCAGG	dome	5.74976	-4.36632
dome.240min.IAA.A.TGTTTGGCTGAG	dome	6.32908	-4.2455
dome.240min.IAA.A.GCGATCGTCTCT	dome	8.11259	-6.89811
dome.240min.IAA.A.GGAAACGTAGCA	dome	4.40446	-6.03498
dome.240min.IAA.A.CTGGAACTGTGT	dome	5.51552	-3.45619
dome.240min.IAA.A.AGATCACTTTGC	dome	-3.4012	-1.67747
dome.240min.IAA.A.GCTTCCCCTCTC	dome	6.96855	-3.60608
dome.240min.IAA.A.TTGTATGGTTCG	dome	7.42097	-0.827512
dome.240min.IAA.A.GTATTATGTCGT	dome	8.91303	-6.64416
dome.240min.IAA.A.AGGGTTCCGACT	dome	6.20438	-6.4737
dome.240min.IAA.A.CGAAATTTACCA	dome	3.87294	-7.10105
dome.240min.IAA.A.CAAAATGCTAAA	dome	-8.22439	4.38624
dome.240min.IAA.A.ATTCCGTATGTC	dome	6.55494	-6.45343
dome.240min.IAA.A.ACGTGCCCGTTT	dome	5.26032	-4.78376
dome.240min.IAA.A.GGGCAAATGAAT	dome	4.56457	-6.75999
dome.240min.IAA.A.TCGTTGGTTCGC	dome	4.43596	-6.20552
dome.240min.IAA.A.CGCTCGAATGCC	dome	8.083	-0.156626
dome.240min.IAA.A.GCAGATTCAGCA	dome	5.03874	-5.64205
dome.240min.IAA.A.TAATCAAGCACT	dome	6.75965	-6.90104
dome.240min.IAA.A.ATCCGCCCCTTC	dome	7.15897	-1.03473
dome.240min.IAA.A.ATATTCGCAGCT	dome	5.31793	-4.53653
dome.240min.IAA.A.GGGGCTGGCGTA	dome	6.65201	-6.92608
dome.240min.IAA.A.CACGTGTTGTCA	dome	6.49476	-6.90001
dome.240min.IAA.A.CTAAATTTGTTT	dome	4.33902	-7.19808
dome.240min.IAA.A.CTCCCTAAAGTC	dome	5.90089	-5.64764
dome.240min.IAA.A.TCATTTGCGTAT	dome	8.03586	-6.85933
dome.240min.IAA.A.CATTAGAGCCAC	dome	1.6028	-3.81056
dome.240min.IAA.A.ATAGCCCTAGAG	dome	6.62086	-8.61559
dome.240min.IAA.A.TGTATGTGAAAG	dome	5.8521	-3.95556
dome.240min.IAA.A.TGTAGGAGAATA	dome	4.41844	-5.32222
dome.240min.IAA.A.GAAAATCCAGTT	dome	8.47166	-6.3624
dome.240min.IAA.A.GGCACAGATTGG	dome	4.79836	-5.23279
dome.240min.IAA.A.GACCTGCCCATG	dome	4.47761	-4.4818
dome.240min.IAA.A.GCACCAAGAGAA	dome	-11.8275	-6.25091
dome.240min.IAA.A.GCTCATCCCTCC	dome	6.9734	-4.19778
dome.240min.IAA.A.GCCATTGTTGGT	dome	0.677474	0.528637
dome.240min.IAA.A.TCCATGTTAACG	dome	2.05731	-5.54999
dome.240min.IAA.A.CTCAATCTGATA	dome	7.82172	-5.64278
dome.240min.IAA.A.TGGAGTCTACAC	dome	4.37819	-5.28687
dome.240min.IAA.A.AGATGAAGTAGC	dome	6.16499	-3.65893
dome.240min.IAA.A.GAGTAGGCAGCA	dome	7.37198	-6.19052
dome.240min.IAA.A.CTAACCTACCAG	dome	5.16841	-4.16479
dome.240min.IAA.A.TGTACTGAAGAA	dome	6.46804	-3.06915
dome.240min.IAA.A.GTCGAGTCCTGC	dome	10.1304	-7.62056
dome.240min.IAA.A.TCAGACTTTAAT	dome	8.78084	-7.19794
dome.240min.IAA.A.ATTTGTTTGCCA	dome	4.3653	-5.61285
dome.240min.IAA.A.TGGGCTTGTATT	dome	6.63102	-5.10567
dome.240min.IAA.A.AACCCGGTGACT	dome	9.15045	-7.31009
dome.240min.IAA.A.CAGCTGGACCAG	dome	9.30306	-6.97026
dome.240min.IAA.A.AGTCTGCTAAAA	dome	9.20299	-7.27404
dome.240min.IAA.A.CAGACTCGGAGC	dome	9.09583	-7.69347
dome.240min.IAA.A.TCCTGCAATTTC	dome	8.98998	-7.14362
dome.240min.IAA.A.TAGTGGACGGAC	dome	0.622549	0.885107
dome.240min.IAA.A.GTAGACTCGCTA	dome	6.73905	-4.11885
dome.240min.IAA.A.CCAACCTCGATC	dome	6.88102	-5.24487
dome.240min.IAA.A.TCGTAAAGATCC	dome	6.8691	-5.07817
dome.240min.IAA.A.ATAGCATGCATC	dome	8.27682	-6.06792
dome.240min.IAA.A.TACTGTCCCGGG	dome	4.08715	-7.23628
dome.240min.IAA.A.CGAGTGGGAATG	dome	6.48499	-3.17969
dome.240min.IAA.A.CGTTGCTTAGAC	dome	9.53341	-7.55136
dome.240min.IAA.A.GATTACCGACCA	dome	5.7762	-3.56411
dome.240min.IAA.A.CTAAAGTCTATT	dome	8.37099	-7.04502
dome.240min.IAA.A.AACTAGGATCGA	dome	7.27004	-3.91194
dome.240min.IAA.A.CAGCAAGGCACA	dome	5.55085	-3.48165
dome.240min.IAA.A.GTAGTCCGGATA	dome	6.50603	-3.47124
dome.240min.IAA.A.AGAGTGGATCAA	dome	8.9145	-7.23167
dome.240min.IAA.A.TTAGACTTTAGT	dome	-10.8345	5.41719
dome.240min.IAA.A.TTCTACGCTGGG	dome	-11.3634	-6.12033
dome.240min.IAA.A.TTACGCGGGAGT	dome	4.22531	-5.67387
dome.240min.IAA.A.GCATAAACACGT	dome	5.09522	-4.3109
dome.240min.IAA.A.GTCCAAATTTCA	dome	7.66037	-5.62767
dome.240min.IAA.A.TAGATTTGTAGT	dome	5.14075	-4.46675
dome.240min.IAA.A.CTCGGTCCAACC	dome	2.33623	-2.71521
dome.240min.IAA.A.GGAGACGTACAC	dome	4.44083	-5.99195
dome.240min.IAA.A.AAACACTTTGAC	dome	-0.368836	9.42587
dome.240min.IAA.A.TCTGGTAACGTT	dome	7.96279	-5.86735
dome.240min.IAA.A.ATCACTCCAAGA	dome	4.15523	-5.56832
dome.240min.IAA.A.CGGGCAAGCAGT	dome	7.81981	-5.73564
dome.240min.IAA.A.GGTCAATCCTCC	dome	-3.72721	-1.36994
dome.240min.IAA.A.ACGGCGTCCGTC	dome	8.68435	-7.42017
dome.240min.IAA.A.CCACACTCGTAG	dome	7.25997	-4.31246
dome.240min.IAA.A.CCGCTATTGTTG	dome	6.67458	-4.52292
dome.240min.IAA.A.ATGTTGGCCTTA	dome	3.32201	-6.00663
dome.240min.IAA.A.CATAGCGCACTC	dome	7.52175	-6.05503
dome.240min.IAA.A.CTTGCTCGAGTG	dome	7.39314	-6.19713
dome.240min.IAA.A.ACAAACTCGTAT	dome	6.49744	-0.974665
dome.240min.IAA.A.ATTAACCAATCG	dome	7.53255	-5.58184
dome.240min.IAA.A.AAAACACGATCC	dome	5.22018	-3.9603
dome.240min.IAA.A.GTGCGTAGGGCG	dome	4.51374	-5.8584
dome.240min.IAA.A.TTGTCCGGCGAA	dome	-1.42593	3.02429
dome.240min.IAA.A.ACAGCGATACAT	dome	5.24096	-3.70907
dome.240min.IAA.A.TTCATCTAATTA	dome	4.42118	-7.23803
dome.240min.IAA.A.TGAATTACGCGC	dome	-12.1286	-6.44747
dome.240min.IAA.A.TTCTACGAACTT	dome	3.81612	-6.04935
dome.240min.IAA.A.ATAGTATTTGCT	dome	5.27271	-5.56938
dome.240min.IAA.A.AACATGTTCTGG	dome	9.38116	-7.42219
dome.240min.IAA.A.TAAGGCCACGCT	dome	4.25437	-6.89527
dome.240min.IAA.A.CCTATAGATGGG	dome	7.36502	-6.06637
dome.240min.IAA.A.GCTCGTATAAGA	dome	9.41379	-7.58005
dome.240min.IAA.A.AGCAGTATCATC	dome	6.58521	-4.71351
dome.240min.IAA.A.AATGTCCTCGTA	dome	9.26371	-6.89058
dome.240min.IAA.A.GATGGCAGCGGG	dome	6.39489	-2.79497
dome.240min.IAA.A.CTAACAACCTAC	dome	8.22522	-4.94232
dome.240min.IAA.A.TCCTATGAGAAG	dome	-7.33062	-5.87775
dome.240min.IAA.A.TAATCTATCGTC	dome	-7.71841	2.91058
dome.240min.IAA.A.GACACTAGCCCC	dome	5.97792	-3.11826
dome.240min.IAA.A.GATCCAACATAG	dome	6.43911	-4.6061
dome.240min.IAA.A.CTAAGACCCCAC	dome	2.12872	-4.74898
dome.240min.IAA.A.TAAGTATTATTT	dome	6.08281	-2.96053
dome.240min.IAA.A.GATATGACGCTC	dome	6.67562	-8.0517
dome.240min.IAA.A.AGGCACGCGGAC	dome	4.85102	-3.53866
dome.240min.IAA.A.TTAGGGTATTTC	dome	7.4598	-6.24242
dome.240min.IAA.A.TGTCCACACAGG	dome	2.33759	-5.84094
dome.240min.IAA.A.CATTAGAAGATT	dome	8.09632	-0.116763
dome.240min.IAA.A.ACCTATAGGAGT	dome	6.61151	-8.59567
dome.240min.IAA.A.GCTACACCATTC	dome	5.62743	-2.8952
dome.240min.IAA.A.TGGGATGCTGCT	dome	7.24134	-3.92635
dome.240min.IAA.A.ATGCCTATACCT	dome	0.676268	0.768875
dome.240min.IAA.A.CCATCTGGGTTG	dome	-3.04448	-1.10091
dome.240min.IAA.A.CATTGTCACTCA	dome	5.79183	-4.0271
dome.240min.IAA.A.GGATCAAACCAC	dome	-11.3532	-6.11994
dome.240min.IAA.A.CCAGAAGTGTAG	dome	5.95156	-2.85787
dome.240min.IAA.A.TTCAGCCCCGAG	dome	7.69763	-7.39643
dome.240min.IAA.A.TGCGTCTGGCGT	dome	5.46513	-6.80475
dome.240min.IAA.A.CATGAGCGTGTC	dome	8.13059	-0.117457
dome.240min.IAA.A.CCCCGATAACCT	dome	5.94369	-3.58464
dome.240min.IAA.A.AAGTAACCTGCT	dome	6.78926	-5.35561
dome.240min.IAA.A.ACAGAACGAGAA	dome	-2.67509	9.86431
dome.240min.IAA.A.CATGCGCCGGAA	dome	4.65771	-6.13536
dome.240min.IAA.A.GACTGGTCGCTC	dome	7.80634	-7.48463
dome.240min.IAA.A.CATACTCAGTAG	dome	5.12545	-3.48629
dome.240min.IAA.A.GAAGTGATATAA	dome	4.71838	-6.04088
dome.240min.IAA.A.ATTCCGCGCCGC	dome	8.38219	-7.07527
dome.240min.IAA.A.CATCGCGCTTCT	dome	0.903619	1.67155
dome.240min.IAA.A.TGACCCCACCGC	dome	3.83913	-6.01726
dome.240min.IAA.A.AAACTCGTTATC	dome	7.235	-3.81329
dome.240min.IAA.A.TGTGGCTTTTAG	dome	4.72806	-3.61802
dome.240min.IAA.A.CTACGCGGGCCA	dome	-3.07779	-0.67277
dome.240min.IAA.A.TTGCGAAGTGAT	dome	6.73411	-5.07858
dome.240min.IAA.A.AGATTAAGCCAA	dome	6.66899	-4.77848
dome.240min.IAA.A.CTCCCGCCGGAG	dome	6.80758	-4.12372
dome.240min.IAA.A.TGGCAACCTCCA	dome	10.0793	-7.61547
dome.240min.IAA.A.GCCACTAGATTA	dome	6.5932	-5.45383
dome.240min.IAA.A.TATTCACCGGGA	dome	2.6383	-5.94595
dome.240min.IAA.A.CATGTCTTAAGG	dome	-1.47691	8.75826
dome.240min.IAA.A.CTGTGAGCAACT	dome	4.26066	-5.41859
dome.240min.IAA.A.GAGTTGTGGCCA	dome	-1.96728	2.27621
dome.240min.IAA.A.ATAGGCCGCTAT	dome	7.38206	-6.20359
dome.240min.IAA.A.AGATATCAATGT	dome	7.02434	-3.85953
dome.240min.IAA.A.GGCGATCTTGCT	dome	4.40919	-5.711
dome.240min.IAA.A.GCAAGGTCAGAA	dome	3.50959	-7.08139
dome.240min.IAA.A.AAAAGCATGACT	dome	7.43522	-6.14768
dome.240min.IAA.A.TTACACAATATA	dome	6.84576	-5.25723
dome.240min.IAA.A.AGATTCAAAAAG	dome	-4.81962	3.27152
dome.240min.IAA.A.AGAGATCTGGTA	dome	6.79969	-5.04976
dome.240min.IAA.A.AAGGGGAGGATG	dome	6.18736	-6.6621
dome.240min.IAA.A.GTCCCCTTTTAT	dome	9.45857	-7.55532
dome.240min.IAA.A.ATACTGACGTCT	dome	5.66967	-5.1043
dome.240min.IAA.A.TGATGTTGAAGA	dome	6.45469	-3.80251
dome.240min.IAA.A.GGATATAGTGTA	dome	9.37492	-7.60098
dome.240min.IAA.A.CCATAGTGGGGG	dome	7.17783	-6.08287
dome.240min.IAA.A.ACGTTTACCGAT	dome	2.63988	-2.63906
dome.240min.IAA.A.GGGTAGCACAAC	dome	5.48083	-4.58031
dome.240min.IAA.A.GTCTCTTGCCCT	dome	3.38634	-6.72167
dome.240min.IAA.A.AACTCTCGCTAA	dome	-6.59712	-6.27631
dome.240min.IAA.A.GGATAGGTGATG	dome	-6.64773	-6.28529
dome.240min.IAA.A.TACCCCGGGACG	dome	4.27302	-5.48479
dome.240min.IAA.A.AAGATGTGCACC	dome	-1.11795	7.70228
dome.240min.IAA.A.GATACTTTGGCG	dome	5.64885	-3.60611
dome.240min.IAA.A.ACAAAGGTATTC	dome	4.83435	-4.19488
dome.240min.IAA.A.GAGTCGACGGAA	dome	8.70974	-6.94433
dome.240min.IAA.A.GCTATAGTCATC	dome	6.98936	-4.44927
dome.240min.IAA.A.CTGAGTAATGTT	dome	6.76961	-5.04166
dome.240min.IAA.A.GAAGACGATGCT	dome	6.23149	-4.59025
dome.240min.IAA.A.TCTCTTAAAATT	dome	6.50152	-2.82278
dome.240min.IAA.A.AGATCTACGCAC	dome	6.29185	-4.21538
dome.240min.IAA.A.AATTAAAACTTC	dome	1.08102	1.12706
dome.240min.IAA.A.TTACAAGGTGTA	dome	10.1451	-7.60255
dome.240min.IAA.A.AATTAATCCTAG	dome	5.93262	-3.00558
dome.240min.IAA.A.TCATCATCAATT	dome	8.10431	-6.83507
dome.240min.IAA.A.GCGTGCCGCGAA	dome	7.68828	-5.63924
dome.240min.IAA.A.CTTATCTCAGCA	dome	8.19999	-6.0626
dome.240min.IAA.A.ATCCGGGGCAGA	dome	4.46072	-5.99285
dome.240min.IAA.A.AATTAATTGCGG	dome	8.95056	-7.74298
dome.240min.IAA.A.TTGAAAGCCGTT	dome	3.77456	-6.05009
dome.240min.IAA.A.AAATACAGTCTA	dome	4.52942	-4.38725
dome.240min.IAA.A.TGGGCCGCATCA	dome	5.96255	-2.88044
dome.240min.IAA.A.AGTTCCAGTCTT	dome	7.79183	-6.4103
dome.240min.IAA.A.CTCAGAATAATG	dome	9.46591	-7.48161
dome.240min.IAA.A.TCAACCTCGCAG	dome	8.44948	-6.96857
dome.240min.IAA.A.GCGATACATGTA	dome	5.18211	-4.04114
dome.240min.IAA.A.AAACAGAGGCAG	dome	6.75445	-7.68422
dome.240min.IAA.A.ACACTGGCTCTG	dome	8.06318	-6.2093
dome.240min.IAA.A.GGTTTAGTCTAA	dome	6.47643	-4.63525
dome.240min.IAA.A.TGACTTCCCAGC	dome	5.8049	-2.92239
dome.240min.IAA.A.ATCGGTAATGCT	dome	6.2739	-3.70134
dome.240min.IAA.A.TGTCACCCCGTA	dome	5.02483	-3.63852
dome.240min.IAA.A.TCCGTTTTAAAT	dome	5.76758	-2.88943
dome.240min.IAA.A.GCTTATGATAAT	dome	9.76301	0.56035
dome.240min.IAA.A.AGGAAACGACGA	dome	7.24083	-6.28882
dome.240min.IAA.A.TTTGGGCTTAAG	dome	-6.74065	-5.94613
dome.240min.IAA.A.ATAATGTGAGAC	dome	6.87231	-5.12258
dome.240min.IAA.A.TGCACTAGTGCT	dome	6.84759	-3.45487
dome.240min.IAA.A.TGATCTTAGTCC	dome	-1.01562	1.29193
dome.240min.IAA.A.AATACTCTGTAC	dome	5.24864	-3.83011
dome.240min.IAA.A.TCAGGCAAAAGA	dome	4.82844	-4.7063
dome.240min.IAA.A.CTCCGTTGTCCG	dome	7.27634	-4.36171
dome.240min.IAA.A.TGTCAACATCTA	dome	7.0546	-5.96767
dome.240min.IAA.A.GACGTTCCTTGA	dome	7.80918	-5.96765
dome.240min.IAA.A.GTGTGCGGCTCA	dome	6.03278	-4.83299
dome.240min.IAA.A.GGCCCACCCGGC	dome	7.07834	-5.36019
dome.240min.IAA.A.GTTCCGGTGCAC	dome	6.84518	-4.32805
dome.240min.IAA.A.CCCAACCGAATC	dome	4.06508	-7.30169
dome.240min.IAA.A.CGTAAGCCTATA	dome	3.40929	-6.03614
dome.240min.IAA.A.TAATATGAGGGA	dome	4.13515	-7.17382
dome.240min.IAA.A.GTAACGTCATAC	dome	8.05045	-7.52874
dome.240min.IAA.A.GAGGGACTGTAC	dome	6.63869	-3.62941
dome.240min.IAA.A.GTGTACTTAATT	dome	6.21032	-6.53765
dome.240min.IAA.A.CCAAGTGAGCGA	dome	5.69434	-4.98305
dome.240min.IAA.A.CTTATCAATGAG	dome	3.79903	-7.06314
dome.240min.IAA.A.GCAGGCCCGCTC	dome	5.88111	-4.04186
dome.240min.IAA.A.TGGAGCTAGTAC	dome	5.84297	-4.56317
dome.240min.IAA.A.TGGTTTTTTAAT	dome	7.61289	-6.27822
dome.240min.IAA.A.TTGAGGTCTTGG	dome	-4.4071	-2.00588
dome.240min.IAA.A.TGTTTTTCCATG	dome	6.00717	-6.81394
dome.240min.IAA.A.TATTAGCAGTTG	dome	7.74964	-6.58075
dome.240min.IAA.A.CGGCCCATGATG	dome	5.54386	-5.44888
dome.240min.IAA.A.GAAAAAGTTCAC	dome	-0.369534	9.41822
dome.240min.IAA.A.TTCGGAATCCGC	dome	5.51525	-3.45139
dome.240min.IAA.A.TCCAATTAGATC	dome	9.29961	0.372726
dome.240min.IAA.A.GTAACGGGGCTT	dome	2.29044	-3.26929
dome.240min.IAA.A.ACCTAGCGTGCC	dome	8.5414	-7.61922
dome.240min.IAA.A.ATGCGGCCAAGT	dome	5.11976	-3.92225
dome.240min.IAA.A.TTAGCACTGACA	dome	7.37892	-6.52942
dome.240min.IAA.A.TATTAAACCAAT	dome	5.06752	-3.55466
dome.240min.IAA.A.AATGGGAACGTG	dome	6.76025	-7.63775
dome.240min.IAA.A.GAATTTATGGAC	dome	6.26647	-4.86142
dome.240min.IAA.A.TCAGTGAGGCAT	dome	10.1157	-7.61174
dome.240min.IAA.A.GTTAGTATAAAA	dome	7.61055	-6.21911
dome.240min.IAA.A.CAGGAAGTATTT	dome	7.23508	-1.27914
dome.240min.IAA.A.TCGAGGAAGGAC	dome	8.98297	-7.25594
dome.240min.IAA.A.GGACTACGATAC	dome	6.87532	-5.21977
dome.240min.IAA.A.GTGTACTAACAT	dome	5.66456	-3.86134
dome.240min.IAA.A.CTGTGTTTATGC	dome	4.84062	-3.43193
dome.240min.IAA.A.GCCGCTGTAACA	dome	8.26214	-6.15993
dome.240min.IAA.A.TTCTCTCTGGTC	dome	-0.445326	8.88141
dome.240min.IAA.A.GCTAAGAGATCA	dome	6.33457	-4.07506
dome.240min.IAA.A.GAGTCACCAAAC	dome	5.95168	-3.27695
dome.240min.IAA.A.GATATTGTTATG	dome	6.47758	-4.61037
dome.240min.IAA.A.ACATACCCCAAG	dome	6.37236	-4.08357
dome.240min.IAA.A.TGTACATCGATT	dome	7.36885	-5.88558
dome.240min.IAA.A.TCTTATGGTCCT	dome	9.23835	-6.87154
dome.240min.IAA.A.TGCCCAAGATAC	dome	6.80431	-4.49772
dome.240min.IAA.A.ACAGACCGCTGT	dome	7.0851	-5.32184
dome.240min.IAA.A.CCAGCACCTTGA	dome	6.20669	-4.55682
dome.240min.IAA.A.ACAGTAAAACGC	dome	-1.94692	6.03304
dome.240min.IAA.A.CAATGACGTACT	dome	9.3211	-6.99778
dome.240min.IAA.A.ACCTTTAAAACC	dome	6.86823	-3.96452
dome.240min.IAA.A.GCAACCTAGAAA	dome	5.10311	-4.61562
dome.240min.IAA.A.CGGATACCTAAC	dome	5.39408	-7.14597
dome.240min.IAA.A.CAGTACTATTTT	dome	5.52721	-3.48518
dome.240min.IAA.A.TGGTAGCCCTAT	dome	6.41255	-3.02447
dome.240min.IAA.A.GTTAGCCGCTGC	dome	6.90031	-5.15961
dome.240min.IAA.A.GCGTTCCAGAAT	dome	1.97086	-5.6812
dome.240min.IAA.A.GGCGAGCCTGGG	dome	10.851	0.981233
dome.240min.IAA.A.ACCAGCTCCGCT	dome	5.06881	-4.09195
dome.240min.IAA.A.CCACGTGGCATA	dome	2.3147	-2.67241
dome.240min.IAA.A.GGCCACTGTTAG	dome	4.51176	-5.5288
dome.240min.IAA.A.ACAATCCTACCC	dome	6.46037	-6.92695
dome.240min.IAA.A.GGGTCGCGCCTT	dome	8.23936	-6.02033
dome.240min.IAA.A.GCAGGCACGATA	dome	-6.62047	-6.30507
dome.240min.IAA.A.AAAATGCTTGGG	dome	6.28371	-6.44055
dome.240min.IAA.A.ACTTTCCATAGA	dome	7.36238	-0.947398
dome.240min.IAA.A.ACCGTTGTCCAG	dome	3.88964	-6.06922
dome.240min.IAA.A.TAGTAGTTTCTA	dome	7.31917	-5.85201
dome.240min.IAA.A.GTCTCAAAATCA	dome	7.46867	-0.761993
dome.240min.IAA.A.GATGACCTTGGC	dome	-6.62695	-6.298
dome.240min.IAA.A.TCCAAAAAATAC	dome	9.22415	-7.31663
dome.240min.IAA.A.GCTTAACTCGCT	dome	4.1793	-5.35357
dome.240min.IAA.A.GCCTTGCACCTG	dome	6.84173	-5.32419
dome.240min.IAA.A.AAAGTCCATAAC	dome	4.77236	-3.49651
dome.240min.IAA.A.CGGAAGACAAAC	dome	8.32292	-7.09234
dome.240min.IAA.A.ATTCCTCAATAG	dome	6.44542	-6.26262
dome.240min.IAA.A.GCCTGGCCCCAG	dome	0.450083	0.791448
dome.240min.IAA.A.AACCTCACCATC	dome	5.02518	-5.71145
dome.240min.IAA.A.CTTCGGTGAACT	dome	5.88784	-3.32314
dome.240min.IAA.A.GCTACGAGGAAT	dome	5.95971	-2.73339
dome.240min.IAA.A.GCTGGGCGCGGT	dome	5.09126	-3.71139
dome.240min.IAA.A.GGTCCGTCCGGA	dome	6.46066	-2.97862
dome.240min.IAA.A.CAGGATCAGTAT	dome	-1.24326	7.07555
dome.240min.IAA.A.AATTGTTGGTGC	dome	4.88638	-3.52882
dome.240min.IAA.A.TAGGGTAGCCAT	dome	6.20214	-3.66309
dome.240min.IAA.A.ACTCCTGTCGTA	dome	7.04641	-5.02828
dome.240min.IAA.A.CATCATACTTTT	dome	7.75891	-5.71422
dome.240min.IAA.A.TGACGGCCTCGT	dome	7.00296	-4.31689
dome.240min.IAA.A.TCGTGAACATCG	dome	7.29596	-6.3143
dome.240min.IAA.A.ATAAGTTATACT	dome	8.22413	-0.0714641
dome.240min.IAA.A.CATCAAAGTAGT	dome	8.37897	-6.18903
dome.240min.IAA.A.GGCAGGACTACG	dome	6.13753	-4.00059
dome.240min.IAA.A.CGTATAGTAAAG	dome	5.986	-3.58758
dome.240min.IAA.A.GGAGCCTGTGTG	dome	7.1605	-1.11928
dome.240min.IAA.A.TTATCGCTCCTA	dome	9.75402	0.539192
dome.240min.IAA.A.AGCTCACTGCCT	dome	6.77055	-3.67673
dome.240min.IAA.A.ATTTAGGTTAGA	dome	6.42102	-4.99027
dome.240min.IAA.A.GTGGCTGACACA	dome	7.73697	-6.85521
dome.240min.IAA.A.AATGTCTTAACT	dome	2.27478	-3.04166
dome.240min.IAA.A.ACGGTCCAAGAC	dome	6.75642	-3.74063
dome.240min.IAA.A.CATCTCCTCTGC	dome	-7.20985	3.99288
dome.240min.IAA.A.GTCACATAGGAT	dome	4.58916	-5.49229
dome.240min.IAA.A.TGACATGCTTAG	dome	6.72713	-5.47896
dome.240min.IAA.A.CTGCTGAAGAGG	dome	-8.19614	4.30129
dome.240min.IAA.A.GATCATGATTAT	dome	6.51558	-2.77872
dome.240min.IAA.A.ATACGGCCCGCG	dome	7.71703	-5.84247
dome.240min.IAA.A.AAAAATTCGTGA	dome	8.22331	-0.0725968
dome.240min.IAA.A.ACTGTCCGGTGC	dome	10.1539	-7.60818
dome.240min.IAA.A.CTTAGGAGTGAT	dome	4.18107	-7.29112
dome.240min.IAA.A.CCTCAGTACATC	dome	10.1474	-7.60709
dome.240min.IAA.A.CGCACACCAGAC	dome	4.22567	-5.99203
dome.240min.IAA.A.GCTCCCGCAGCC	dome	4.08404	-7.33751
dome.240min.IAA.A.AGTGAAGACCCA	dome	-0.5655	0.867114
dome.240min.IAA.A.GTGCTCGGTGGT	dome	0.615797	0.757108
dome.240min.IAA.A.TTTATCCTACAG	dome	6.66698	-3.79293
dome.240min.IAA.A.ATCTGCCCTGTT	dome	7.57721	-7.11855
dome.240min.IAA.A.CCATGTTCGATC	dome	5.61295	-5.92666
dome.240min.IAA.A.TTTCGGCTCTCC	dome	4.51143	-6.45449
dome.240min.IAA.A.CAAACCCGGGAT	dome	1.3037	2.38054
dome.240min.IAA.A.GGCTGGCCCTCA	dome	7.14897	-6.0072
dome.240min.IAA.A.ATCAGGCATTCC	dome	6.94776	-3.55835
dome.240min.IAA.A.TTCCCACGCTTC	dome	4.15641	-5.71547
dome.240min.IAA.A.CTAAACGCCGGA	dome	6.47131	-4.32784
dome.240min.IAA.A.TAAATCGGTTCG	dome	-6.5751	-6.19328
dome.240min.IAA.A.TTATGAGCACAG	dome	-8.68479	4.41666
dome.240min.IAA.A.CGATGCAGACCT	dome	7.58806	-0.303993
dome.240min.IAA.A.CTACCCCGGAAT	dome	7.53836	-0.539399
dome.240min.IAA.A.AACGCTTACAGG	dome	4.72458	-5.99894
dome.240min.IAA.A.CAACCATATGAA	dome	6.75122	-5.21616
dome.240min.IAA.A.ACACCTTCCGTA	dome	-7.37174	-5.89962
dome.240min.IAA.A.ACACCTGAACGC	dome	5.82862	-4.04744
dome.240min.IAA.A.CCGAATTTATGC	dome	4.87945	-6.46907
dome.240min.IAA.A.TCAGTTAAAAAT	dome	6.91061	-6.88548
dome.240min.IAA.A.CCAATGAATAGG	dome	6.46733	-3.21864
dome.240min.IAA.A.TCTAACATACTT	dome	9.36704	-7.02517
dome.240min.IAA.A.CATAAACTTACG	dome	-2.51906	-1.40813
dome.240min.IAA.A.AGTTTGATTGGT	dome	8.37598	-7.0368
dome.240min.IAA.A.GGACTGGTTCTG	dome	5.46104	-5.44883
dome.240min.IAA.A.CTACCGTCAGGG	dome	8.19364	-4.96784
dome.240min.IAA.A.GATTCGCGAGGC	dome	7.34458	-5.70038
dome.240min.IAA.A.TCGGGGGCCTTA	dome	7.40237	-6.06353
dome.240min.IAA.A.ATTTGCAAGCTC	dome	1.57257	-3.51304
dome.240min.IAA.A.AAGACCCGTCGA	dome	4.72033	-6.98935
dome.240min.IAA.A.TCTGGGGTGACC	dome	5.27709	-3.49304
dome.240min.IAA.A.TGCAATGCATCG	dome	-11.518	-6.1328
dome.240min.IAA.A.TCCCCATAGTCA	dome	-0.371306	9.41503
dome.240min.IAA.A.ACCGTGTCGAGA	dome	7.43719	-0.252315
dome.240min.IAA.A.TAATCTCAGGCC	dome	7.65126	-6.60249
dome.240min.IAA.A.CACAGCCTAATT	dome	-2.10576	1.51113
dome.240min.IAA.A.TTCGCAAGTGAA	dome	6.00132	-4.2318
dome.240min.IAA.A.CCTCCTCACTCT	dome	5.30452	-5.07534
dome.240min.IAA.A.TACGCTGTACCC	dome	5.23495	-3.55884
dome.240min.IAA.A.CTCACTCCGCAA	dome	4.51634	-3.40806
dome.240min.IAA.A.CAATTCCGCTTG	dome	6.16604	-2.78107
dome.240min.IAA.A.CCTCGATTCTCG	dome	4.62134	-7.048
dome.240min.IAA.A.CAGGGCTGTCAT	dome	7.38811	-0.485066
dome.240min.IAA.A.GGTACGTGACGC	dome	5.97895	-3.47271
dome.240min.IAA.A.TCGCTGGCCCCC	dome	8.64637	-4.69037
dome.240min.IAA.A.ACGTTCGCCCTA	dome	7.60471	-5.60544
dome.240min.IAA.A.GCTCTAAAGTGA	dome	-12.2343	-6.52647
dome.240min.IAA.A.CGAATCCTGGAC	dome	3.55342	-6.05744
dome.240min.IAA.A.GATCATATCAGC	dome	6.01218	-3.893
dome.240min.IAA.A.AACAAACGTTGA	dome	6.23713	-5.27665
dome.240min.IAA.A.GAGGTCCCATAT	dome	6.67059	-3.96533
dome.240min.IAA.A.GTAAATCTCTGA	dome	0.502584	0.631293
dome.240min.IAA.A.CGACGGCGCAGC	dome	5.12637	-4.83846
dome.240min.IAA.A.TTACCTTAAGGG	dome	6.62557	-4.43493
dome.240min.IAA.A.GCAACTTTATTG	dome	0.0926629	0.946566
dome.240min.IAA.A.CGCAGGATACGC	dome	6.37456	-1.30925
dome.240min.IAA.A.TCAGCAGGATGT	dome	1.88037	-5.19621
dome.240min.IAA.A.GAGATGCCGAAT	dome	8.28026	-7.05978
dome.240min.IAA.A.GTCAGTCACAGC	dome	7.49054	-6.17599
dome.240min.IAA.A.CATTAGGATGAT	dome	8.03153	-6.77113
dome.240min.IAA.A.GCCACAACAGAT	dome	7.62841	-0.270268
dome.240min.IAA.A.GGCAGCGGCAAG	dome	9.0675	-6.7862
dome.240min.IAA.A.TCAATCTCGCGC	dome	0.748117	0.859137
dome.240min.IAA.A.TAACTGGGAATT	dome	4.6362	-3.43107
dome.240min.IAA.A.CGTGAGCTAAAT	dome	8.30321	-4.87391
dome.240min.IAA.A.CTAGATTCGTGT	dome	6.80796	-7.57822
dome.240min.IAA.A.GCACGCGGTCGC	dome	5.15557	-4.63678
dome.240min.IAA.A.TTTGATTGCGCC	dome	5.28543	-4.50976
dome.240min.IAA.A.AGACCGACACTT	dome	-0.578211	8.573
dome.240min.IAA.A.TATCATTATTGC	dome	7.31254	-3.89268
dome.240min.IAA.A.GACCTATCTTAT	dome	3.66307	-7.22308
dome.240min.IAA.A.AAGAAGGTAGTA	dome	7.69121	-5.61303
epi30.270min.IAA.A.AACTCTCGTAGG	epi30	1.34923	-1.57781
epi30.270min.IAA.A.GGAAAGCTAAAA	epi30	0.179787	-2.00151
epi30.270min.IAA.A.CCATCGCTATGT	epi30	1.00477	-1.27983
epi30.270min.IAA.A.CTACCGCGGTTA	epi30	-0.00315058	6.06684
epi30.270min.IAA.A.GCAAAGCGACGA	epi30	2.86332	-1.78504
epi30.270min.IAA.A.GACCAAGGCGAG	epi30	10.7998	0.951844
epi30.270min.IAA.A.AAGTGCGCTTCG	epi30	-2.20042	1.26484
epi30.270min.IAA.A.AACACGCGCTTT	epi30	-4.59803	3.36845
epi30.270min.IAA.A.CCTGTGACACAT	epi30	1.44293	-1.33259
epi30.270min.IAA.A.AAATCTGTCTGT	epi30	0.442957	-1.72437
epi30.270min.IAA.A.AGGACGAGTGCG	epi30	-8.25123	4.34258
epi30.270min.IAA.A.TATACTCGCGTG	epi30	-1.48321	-2.96
epi30.270min.IAA.A.CGGAGTTCGTGC	epi30	-0.155459	0.353378
epi30.270min.IAA.A.GCTTAAGACGCG	epi30	10.8397	0.96709
epi30.270min.IAA.A.GCTTCGTTACGC	epi30	11.7476	1.21674
epi30.270min.IAA.A.GGGCATGATCTG	epi30	-0.352718	-0.331323
epi30.270min.IAA.A.TTGTGATCGCGT	epi30	-0.680603	3.87371
epi30.270min.IAA.A.GCCAACAAAATC	epi30	-0.720733	-0.865268
epi30.270min.IAA.A.TGGTCGAGATTA	epi30	0.606388	-3.47315
epi30.270min.IAA.A.CCCCAGCTCGAA	epi30	-0.971897	8.21429
epi30.270min.IAA.A.CTGCACGCGATT	epi30	0.213167	-4.22286
epi30.270min.IAA.A.ACTTTACGGCCC	epi30	-0.197559	-2.53131
epi30.270min.IAA.A.GGAAAGAATTGT	epi30	0.355412	-2.4513
epi30.270min.IAA.A.TAAGCTTATTTA	epi30	-7.77684	-4.13619
epi30.270min.IAA.A.AACGATTACTGG	epi30	0.0113182	5.25124
epi30.270min.IAA.A.CTGGCTACTATA	epi30	-0.566135	-1.4803
epi30.270min.IAA.A.CTTGGACTAGCG	epi30	2.34552	-3.08436
epi30.270min.IAA.A.TAAGTAGCCATC	epi30	-0.568988	4.96427
epi30.270min.IAA.A.GAAAGTTAGAAA	epi30	-0.225108	-2.64257
epi30.270min.IAA.A.GTGGCAAGCAAG	epi30	3.15701	-1.26902
epi30.270min.IAA.A.CCTCTACTTGTT	epi30	3.01681	-1.30342
epi30.270min.IAA.A.TTAGGGGTAAAT	epi30	1.59322	-1.26828
epi30.270min.IAA.A.TGGGTGTCGACT	epi30	-0.583338	7.54515
epi30.270min.IAA.A.CGTGATCGGGCA	epi30	2.54926	-1.41421
epi30.270min.IAA.A.AAGAAGAGAGAT	epi30	2.74714	-1.5182
epi30.270min.IAA.A.GTCGAATTAATG	epi30	1.15727	-5.49477
epi30.270min.IAA.A.ACGCGTTCAAAG	epi30	-1.63993	7.71713
epi30.270min.IAA.A.GTTGTCCCAACC	epi30	-1.14546	4.39879
epi30.270min.IAA.A.TGCGACGCCCGG	epi30	-1.6645	-2.14867
epi30.270min.IAA.A.TTCACTCTTACC	epi30	-2.94296	-2.36455
epi30.270min.IAA.A.CAGGAATCTTGG	epi30	0.0752379	3.98284
epi30.270min.IAA.A.GACATTGATCAC	epi30	-0.0940789	4.40897
epi30.270min.IAA.A.CTACCCCATCAT	epi30	-2.4172	0.0737896
epi30.270min.IAA.A.TCGTTGTATATT	epi30	-1.24088	5.60802
epi30.270min.IAA.A.TTAGGTTCCCTT	epi30	3.49307	-7.09021
epi30.270min.IAA.A.CTGGTGGGGAGT	epi30	1.61168	-2.19543
epi30.270min.IAA.A.GCAGGATCACAC	epi30	-1.07306	2.83635
epi30.270min.IAA.A.TTATGACGAGCC	epi30	-8.76184	3.86978
epi30.270min.IAA.A.ATGATCGAGATG	epi30	0.163573	-0.316809
epi30.270min.IAA.A.GATGGCAGACTA	epi30	-0.498775	-3.21588
epi30.270min.IAA.A.AACTCACACAGT	epi30	2.47039	-1.25074
epi30.270min.IAA.A.TGGTGAGACGCT	epi30	-1.94799	-2.44666
epi30.270min.IAA.A.GCATGCTGGCGT	epi30	-7.02323	-5.71879
epi30.270min.IAA.A.TGTCAGTGCCGC	epi30	-2.25823	-2.60978
epi30.270min.IAA.A.GATATGGCTACA	epi30	0.279298	-3.30043
epi30.270min.IAA.A.CGCTTGCTAATA	epi30	-4.32618	-2.44717
epi30.270min.IAA.A.GTACCCGCATTG	epi30	1.02093	-2.48654
epi30.270min.IAA.A.GACAAATCACGA	epi30	-0.00783077	-0.77308
epi30.270min.IAA.A.CTACATTTGCTC	epi30	1.03732	-0.0469892
epi30.270min.IAA.A.AGGGAAGATCTA	epi30	2.62927	-1.60962
epi30.270min.IAA.A.GATAAATGCGGT	epi30	-1.11958	-0.570689
epi30.270min.IAA.A.TTTACGTGAGAA	epi30	2.49592	-1.58978
epi30.270min.IAA.A.CCTGGTCTTGGG	epi30	-2.03976	0.983108
epi30.270min.IAA.A.TGTATCAACGAC	epi30	-0.535039	-0.773393
epi30.270min.IAA.A.CCTCGGTGTAAT	epi30	1.43003	-5.63111
epi30.270min.IAA.A.CGCTCGCGCAAT	epi30	5.77718	-0.132782
epi30.270min.IAA.A.TGATGCAAATGG	epi30	-7.28561	-4.93844
epi30.270min.IAA.A.ACATAAGAAGAC	epi30	-2.10262	0.964307
epi30.270min.IAA.A.ACTGATTAATTT	epi30	-1.78091	4.48642
epi30.270min.IAA.A.GTAACGATAAGG	epi30	-1.02307	7.79561
epi30.270min.IAA.A.CAATCCTGCAGC	epi30	-0.7159	-0.278539
epi30.270min.IAA.A.ACAAATGCTCCA	epi30	-0.154637	-0.618163
epi30.270min.IAA.A.CTCAGGGATGTC	epi30	-3.10558	0.561381
epi30.270min.IAA.A.TCATGGAGTGAC	epi30	-0.486342	6.50076
epi30.270min.IAA.A.GTCGTGTCTCTG	epi30	1.22517	-2.72149
epi30.270min.IAA.A.TTCATTATTGTA	epi30	2.28398	-0.897955
epi30.270min.IAA.A.AGGTATATTAAG	epi30	1.28831	-1.73815
epi30.270min.IAA.A.TTTAGTCAGCAT	epi30	4.02872	-5.25852
epi30.270min.IAA.A.GGTTCTCCGGCG	epi30	-0.68148	8.59935
epi30.270min.IAA.A.GCAATTAACCTA	epi30	0.0166809	5.6306
epi30.270min.IAA.A.CAGAACCACCTT	epi30	0.276442	-3.4611
epi30.270min.IAA.A.CCAATAACCCTT	epi30	5.76464	-0.12345
epi30.270min.IAA.A.ACGCACAATCAA	epi30	-1.07146	7.72813
epi30.270min.IAA.A.AAGGGCGCATAG	epi30	-2.58089	1.6366
epi30.270min.IAA.A.GCGACATGCCGC	epi30	2.25428	-1.23078
epi30.270min.IAA.A.ACTAACCGGGCG	epi30	3.90199	-7.04834
epi30.270min.IAA.A.CCGTTTACCCGT	epi30	-0.393764	-2.30179
epi30.270min.IAA.A.CATACAGTTATG	epi30	2.53635	-0.888929
epi30.270min.IAA.A.AATGTGAATTTA	epi30	1.51621	-5.48242
epi30.270min.IAA.A.GCTCTAGTTTAT	epi30	-1.18523	3.06132
epi30.270min.IAA.A.GCATTTGATCGG	epi30	5.21758	-3.69402
epi30.270min.IAA.A.ACTACGGTCGAG	epi30	5.24008	-3.72119
epi30.270min.IAA.A.GCCATACAGTCT	epi30	2.95954	-0.926872
epi30.270min.IAA.A.ATTACTAATGCC	epi30	-7.11746	-5.48868
epi30.270min.IAA.A.ACTGTCGATAAC	epi30	-1.18974	8.78035
epi30.270min.IAA.A.CTTATGCTCTCA	epi30	2.94087	-1.45616
epi30.270min.IAA.A.TCGGTACGGTCG	epi30	-6.56622	-6.10927
epi30.270min.IAA.A.CACAGCGGAACT	epi30	0.999438	-5.15592
epi30.270min.IAA.A.TCCTGGATCTCA	epi30	-1.8268	-0.386347
epi30.270min.IAA.A.CGGTAGAGTCTT	epi30	-0.241863	4.31816
epi30.270min.IAA.A.GATCCCTCCTGA	epi30	-0.943228	-0.521891
epi30.270min.IAA.A.TTTCGATAGTGG	epi30	-0.396576	5.73412
epi30.270min.IAA.A.CGCAGGGTGTTA	epi30	2.80222	-1.74622
epi30.270min.IAA.A.GCTTCCGAATAC	epi30	2.63017	-1.04208
epi30.270min.IAA.A.TGCCATAAATAC	epi30	-1.42303	4.41693
epi30.270min.IAA.A.GTAACGTATCGA	epi30	-0.0318603	-0.152414
epi30.270min.IAA.A.TCGCAACGATTC	epi30	-0.957453	-0.185501
epi30.270min.IAA.A.TCGTCTGGTAGA	epi30	0.269248	-1.08744
epi30.270min.IAA.A.CGGGCTGGGTGT	epi30	-0.61638	-3.18888
epi30.270min.IAA.A.CGACTGTCTCTC	epi30	-0.112604	5.35788
epi30.270min.IAA.A.TGTATTGCGACG	epi30	-1.74147	-0.194592
epi30.270min.IAA.A.AGCATTTCCTCT	epi30	-8.34427	4.33888
epi30.270min.IAA.A.CTTCCAAGCTTC	epi30	0.0257625	4.30374
epi30.270min.IAA.A.GTTCTCTGCACA	epi30	-2.87417	4.69463
epi30.270min.IAA.A.TATAATGGCTCT	epi30	2.0153	-2.11613
epi30.270min.IAA.A.AAGTTAACGTAA	epi30	0.356993	-1.03357
epi30.270min.IAA.A.CTGATATGTGCA	epi30	1.19282	-5.55843
epi30.270min.IAA.A.TTAGTTTACGCA	epi30	3.29708	-0.82505
epi30.270min.IAA.A.TCCCAGTCCTGG	epi30	0.942697	-0.908798
epi30.270min.IAA.A.CCTCTTGGAGCA	epi30	-3.60975	-0.555045
epi30.270min.IAA.A.TCATATCTCAAA	epi30	4.18654	-5.33059
epi30.270min.IAA.A.TGCAATAGCTGA	epi30	-6.74581	2.50623
epi30.270min.IAA.A.TTGGTACCGTGG	epi30	-0.818183	8.31591
epi30.270min.IAA.A.TGGTGGGATGCC	epi30	0.832073	-0.816569
epi30.270min.IAA.A.TCATCGCATCTA	epi30	-3.61717	-2.76401
epi30.270min.IAA.A.GTCGCAATTTAA	epi30	-9.53535	4.78307
epi30.270min.IAA.A.TCTAGGCAGGGC	epi30	0.215038	-3.93778
epi30.270min.IAA.A.TCTTCTTCCGTT	epi30	-6.63825	-6.0537
epi30.270min.IAA.A.GTAATCGTTGCT	epi30	1.18988	-0.900187
epi30.270min.IAA.A.CCGGAAAACTCG	epi30	1.43732	-1.45577
epi30.270min.IAA.A.CACCAATCCATG	epi30	0.0602005	4.13337
epi30.270min.IAA.A.CTCGAAGTGTGG	epi30	2.70767	-1.55709
epi30.270min.IAA.A.GAAAGCGTCCGT	epi30	1.91872	4.7793
epi30.270min.IAA.A.AGGAACCCTCGC	epi30	2.91621	-1.62653
epi30.270min.IAA.A.ATCGTCGGGCTT	epi30	-0.749772	-0.200751
epi30.270min.IAA.A.AGCGCGAAGAGG	epi30	-0.966639	-0.356921
epi30.270min.IAA.A.ATCTGTGTTTAT	epi30	-0.401703	5.66151
epi30.270min.IAA.A.GCCGGTGACTCC	epi30	-1.19633	7.98812
epi30.270min.IAA.A.TGAGTTACACCA	epi30	10.1934	0.726846
epi30.270min.IAA.A.AGTTTTCTGTAC	epi30	-0.626271	-3.20559
epi30.270min.IAA.A.TGACAGTAAAAC	epi30	-0.950181	-0.236958
epi30.270min.IAA.A.CCACCTATACTA	epi30	6.43179	0.0504222
epi30.270min.IAA.A.CAGTTCGAGATA	epi30	1.35364	-0.561314
epi30.270min.IAA.A.GGTTCTCTGTAC	epi30	0.0120425	-1.29178
[truncated: 6,227 more rows]

## Sheet: Fig 2c
cell	pseudotime_m	UMAP_1	UMAP_2
dome.240min.IAA.A.ACACGCTAACAA	271.948	7.32007	-6.23842
dome.240min.IAA.A.ATAAGGTTTTAG	299.113	5.22331	-4.52113
dome.240min.IAA.A.GTACGCCCCTCT	286.86	4.43331	-6.02623
dome.240min.IAA.A.TCAAAAGGGGAT	312.969	4.18422	-5.38258
dome.240min.IAA.A.TGAGATACACCA	294.255	6.08775	-3.18578
dome.240min.IAA.A.GCCAGGAACATG	278.603	5.56364	-6.79408
dome.240min.IAA.A.AATCCTGCAATG	282.459	6.51017	-3.3998
dome.240min.IAA.A.TGTCGAGGGTGC	278.303	6.93135	-5.08169
dome.240min.IAA.A.CTCACAAAAACG	283.221	6.16309	-4.08225
dome.240min.IAA.A.GCTAAACTTGCC	298.149	1.62646	-4.0684
dome.240min.IAA.A.CTGTCTAGTCGC	295.909	5.53489	-3.64068
dome.240min.IAA.A.TCTACTGTTGCG	271.831	7.04909	-4.63879
dome.240min.IAA.A.GGAGGAACTAGT	286.368	7.89833	-5.01486
dome.240min.IAA.A.GCTGCATTACTG	276.026	7.38172	-6.60987
dome.240min.IAA.A.GAGCCCTCCAAC	305.329	4.8612	-4.22401
dome.240min.IAA.A.TCTAATCGCTAC	258.634	9.14603	-7.60688
dome.240min.IAA.A.TTTCCAACAGTG	292.379	1.15449	-5.52822
dome.240min.IAA.A.GGTTCGTTCTGT	291.328	6.53796	0.269442
dome.240min.IAA.A.AATACCAAGATT	257.322	6.99086	-6.26286
dome.240min.IAA.A.ATGTGCGAGCAG	281.673	7.36671	-6.02373
dome.240min.IAA.A.CAATACTCCTGA	302.494	3.88947	-6.0008
dome.240min.IAA.A.AACGATGATGCC	272.549	8.01379	-0.197716
dome.240min.IAA.A.CCTAGGGGGCCG	263.769	6.60166	-3.49238
dome.240min.IAA.A.GTGCGTGACATT	271.051	-12.0862	-6.41745
dome.240min.IAA.A.GTTGGTACTAGT	247.024	9.25324	-7.30595
dome.240min.IAA.A.GAGTGGGTGGCA	291.664	5.09922	-3.62281
dome.240min.IAA.A.CCAATTACAGTA	261.594	8.0776	-6.03372
dome.240min.IAA.A.AGGTCAACGCCC	294.946	5.94351	-3.31948
dome.240min.IAA.A.TTCACACGTTTC	285.054	2.05096	-5.40105
dome.240min.IAA.A.GTTGCTGGGGAA	271.398	6.78893	-5.42752
dome.240min.IAA.A.CTGTAAGAGGAC	286.427	8.22267	-0.0728299
dome.240min.IAA.A.ACCCATTCCTAC	270.905	8.33935	-4.86065
dome.240min.IAA.A.GTCTGCAGAAAA	262.406	8.49495	-7.42894
dome.240min.IAA.A.TCTGGTACGATG	277.159	6.67298	-4.83962
dome.240min.IAA.A.AGCCTAAGATGT	292.252	8.59092	-4.73936
dome.240min.IAA.A.ATTCACGGGCGG	273.052	5.83074	-6.24706
dome.240min.IAA.A.GCGGGGCACACC	272.116	5.88584	-3.21502
dome.240min.IAA.A.CAACCGCCTGCT	285.24	6.91636	-5.18409
dome.240min.IAA.A.AGCGCTGGGGGT	261.466	8.41478	-7.02462
dome.240min.IAA.A.AAGTGGATTTGA	311.428	0.0843736	1.62925
dome.240min.IAA.A.TTGTCGCGAGTC	278.706	5.8615	-2.77882
dome.240min.IAA.A.GGTCCGAACACG	284.062	4.16782	-5.76259
dome.240min.IAA.A.AATAATTAACCA	240	9.2432	-6.91693
dome.240min.IAA.A.ATCCCCCATTTT	270.098	-12.2012	-6.50098
dome.240min.IAA.A.GGTCAAAGTTAT	268.164	7.84654	-6.30444
dome.240min.IAA.A.GTGTACGTGGGC	294.712	5.84126	-3.06796
dome.240min.IAA.A.AATCGCCTACGT	273.026	6.64245	-3.79737
dome.240min.IAA.A.AGTCGCCCGTCC	278.529	6.81684	-3.30765
dome.240min.IAA.A.CGCTGGTCTCGA	265.385	7.67088	-6.77924
dome.240min.IAA.A.TACATTAACTGG	267.683	7.66681	-6.49256
dome.240min.IAA.A.TGAATAGTTTGA	269.186	7.71294	-7.3186
dome.240min.IAA.A.CTTTCAATTGTG	279.417	7.50302	-6.61161
dome.240min.IAA.A.AGACGCTACTGC	321.781	-7.43558	2.82797
dome.240min.IAA.A.TGTTGATGGGCC	290.102	5.91559	-5.45874
dome.240min.IAA.A.GGAAATGGGTTG	278.469	6.68128	-5.46876
dome.240min.IAA.A.CCTATTATTATG	266.078	5.61166	-7.24877
dome.240min.IAA.A.AGTTGTAGGTAT	294.074	5.75381	-3.35477
dome.240min.IAA.A.AAAGAGACGCGA	277.028	6.69386	-5.4361
dome.240min.IAA.A.TGAAGAGCGACA	244.915	9.20091	-6.92821
dome.240min.IAA.A.ATGTGTGGTTCC	318.958	0.303431	1.91572
dome.240min.IAA.A.TGACCGTTTGGA	284.618	6.04589	-2.76397
dome.240min.IAA.A.AGAAATCTAACA	240	6.44558	-6.65255
dome.240min.IAA.A.CCGGTGATGGCG	287.584	6.63362	-4.82399
dome.240min.IAA.A.CTGGAGGTACGT	240	7.86409	-6.72793
dome.240min.IAA.A.TGCCCCAACACG	240	8.89819	-6.70744
dome.240min.IAA.A.AGCTCAGAGAGG	285.536	6.29117	-4.43155
dome.240min.IAA.A.CGGGTTTACTGG	284.636	6.57358	-4.61151
dome.240min.IAA.A.TTGATAATCGTG	269.908	4.11511	-7.2951
dome.240min.IAA.A.ACCAGCACACGA	289.725	6.16457	-3.47049
dome.240min.IAA.A.ATTCTATGATCC	279.124	5.72677	-3.37366
dome.240min.IAA.A.GAGTCGTAAGAT	269.453	7.33099	-1.02357
dome.240min.IAA.A.CCTAGCACGCAC	311.964	-2.10335	-1.18717
dome.240min.IAA.A.CATCCTAGCCGT	269.266	5.32021	-4.12917
dome.240min.IAA.A.TTGCAATGATAG	288.176	6.7515	-7.71316
dome.240min.IAA.A.TAGTTCCCCTGT	257.891	8.50688	-7.17175
dome.240min.IAA.A.ATATTCCATCGG	293.502	4.61676	-4.71948
dome.240min.IAA.A.ATATCCTGTTGT	275.476	6.52034	-3.55177
dome.240min.IAA.A.AAATCCTCAATA	287.449	6.34622	-4.27068
dome.240min.IAA.A.TGCTACCTGTGT	262.214	7.22405	-1.18431
dome.240min.IAA.A.ACCAGTGAGCGT	278.333	6.56189	-4.71752
dome.240min.IAA.A.AGCAATCACGTA	257.03	7.23467	-4.76569
dome.240min.IAA.A.GTTTCAGCTTAC	257.051	8.3157	-6.79783
dome.240min.IAA.A.AATCCTAATGTA	279.446	6.40154	-2.81946
dome.240min.IAA.A.GAGAAAGATCTC	281.788	7.00459	-5.20737
dome.240min.IAA.A.CGATGGGCCCGG	281.541	5.3073	-4.13595
dome.240min.IAA.A.CAATAACAGGAA	291.388	4.59607	-5.38102
dome.240min.IAA.A.CACGACGATCCA	275.858	3.88161	-7.11027
dome.240min.IAA.A.CATGGCCCCTGG	282.47	6.61603	-5.38402
dome.240min.IAA.A.GATCGTGGCGAT	275.134	7.57949	-6.37352
dome.240min.IAA.A.ATCTGTCATACT	261.501	4.68564	-7.10513
dome.240min.IAA.A.GCCAGGCACGAC	281.792	6.77391	-7.61986
dome.240min.IAA.A.GGCTATAAGTAT	273.2	7.05265	-4.3101
dome.240min.IAA.A.TTATGTGAGGAC	252.085	10.1819	-7.57688
dome.240min.IAA.A.CGTTCCTTCGAA	330.99	-10.7079	5.34352
dome.240min.IAA.A.GAAAGGATAATT	250.363	9.35348	-7.58229
dome.240min.IAA.A.ATGGCCTCGAGA	254.678	9.24711	-7.36123
dome.240min.IAA.A.TATGGTTCACAT	248.913	8.21851	-4.96637
dome.240min.IAA.A.CGCCGTCCATCT	304.565	4.92938	-3.63466
dome.240min.IAA.A.GCTCAAGTTCAT	288.268	0.0803614	5.92044
dome.240min.IAA.A.CAAAGACTCTAA	290.213	5.56692	-3.65429
dome.240min.IAA.A.CCACCTGTAATT	289.762	6.28137	-3.72172
dome.240min.IAA.A.ATCCCTCTCGGT	292.932	5.39733	-4.39303
dome.240min.IAA.A.CCATATGTGTCC	270.228	5.31108	-4.21133
dome.240min.IAA.A.CAGTGCTTAGTA	314.21	0.455406	0.942374
dome.240min.IAA.A.AACACGGCCCTG	273.013	7.25441	-3.84982
dome.240min.IAA.A.GAACCGTAATTC	312.631	6.6338	0.284514
dome.240min.IAA.A.ATTGCGCTCGTC	256.773	6.06648	-6.81596
dome.240min.IAA.A.AACCGAGGGGGC	270.63	7.88479	-6.73984
dome.240min.IAA.A.GAACTAGTATAT	283.158	3.4519	-6.04247
dome.240min.IAA.A.GGATTGCAAAGT	263.566	6.29069	-3.32164
dome.240min.IAA.A.GTGCTGTGATCC	269.468	6.50188	-5.2043
dome.240min.IAA.A.GAAGATAGAAGG	279.717	6.02692	-2.85613
dome.240min.IAA.A.CTTGAGACTTTG	269.963	7.95745	-7.40778
dome.240min.IAA.A.ACTGATTTTTGC	267.869	8.23113	-4.92018
dome.240min.IAA.A.CTGGGGCAGCGA	297.575	5.79611	-2.73764
dome.240min.IAA.A.AATGGTACTTGG	324.442	-7.6161	-4.4692
dome.240min.IAA.A.TGTTATCGTGGT	292.633	4.93486	-4.23357
dome.240min.IAA.A.AGGACTAGTATG	323.801	-3.26322	-1.41681
dome.240min.IAA.A.GGTTGGCAGCCC	258.797	7.93553	-5.7278
dome.240min.IAA.A.AGGGTGCACGTA	240.595	8.84822	-6.72565
dome.240min.IAA.A.CGCATCGTGAAG	294.111	6.1927	-2.9688
dome.240min.IAA.A.GGCGATAGCTAT	288.059	8.2222	-0.0710351
dome.240min.IAA.A.CGACCTACTACC	246.585	9.04307	-7.13852
dome.240min.IAA.A.GAGAAAGACTCG	306.413	4.48654	-5.37729
dome.240min.IAA.A.CCGATGGCGGTG	282.352	6.34115	-4.73864
dome.240min.IAA.A.TTACGGCAAATC	307.647	-2.74549	-1.6495
dome.240min.IAA.A.GCCGTTAGTTTT	293.602	4.67637	-4.76577
dome.240min.IAA.A.CCCGCGACCAAG	249.959	7.2513	-5.14904
dome.240min.IAA.A.ATCGTGCTGGTG	267.856	7.55906	-6.12138
dome.240min.IAA.A.CGACTTGGTAAT	292.827	4.11202	-7.11329
dome.240min.IAA.A.ATAATGACATTC	280.244	7.10201	-5.50665
dome.240min.IAA.A.AATCGTTCAATC	276.643	6.15208	-6.53409
dome.240min.IAA.A.GCAAACCCGTAA	299	3.70137	-6.07336
dome.240min.IAA.A.GTAGCTTTAGCC	263.731	6.90434	-3.35934
dome.240min.IAA.A.AATTATTAACGG	295.392	5.43719	-3.47625
dome.240min.IAA.A.CACGCGAGGCCC	292.846	4.98237	-5.64747
dome.240min.IAA.A.TGGCTCTAGGAT	291.667	5.54059	-3.46779
dome.240min.IAA.A.GACAGGCGACTA	276.337	6.97407	-5.97016
dome.240min.IAA.A.CCAGAGAGACTG	275.07	5.33706	-7.19395
dome.240min.IAA.A.ACGCCCCGCAAT	285.81	4.32264	-5.98845
dome.240min.IAA.A.ACGTGTCATTGA	290.09	4.49699	-6.19342
dome.240min.IAA.A.GCCTCACGCTCG	257.547	7.70449	-5.68163
dome.240min.IAA.A.GGCTAAGGGCTC	275.093	7.07219	-6.20337
dome.240min.IAA.A.ATAAACGCTGTG	306.854	5.07502	-3.76287
dome.240min.IAA.A.TCGTCCTCACCT	294.613	6.03716	-4.56642
dome.240min.IAA.A.GTAATGAGTGGG	270.803	7.63738	-6.05019
dome.240min.IAA.A.GCCTGGGCTGAC	288.941	3.71018	-6.05569
dome.240min.IAA.A.ATAATTAGAGTC	319.862	-3.35523	-1.78964
dome.240min.IAA.A.GAATCGTAATAT	287.866	2.37355	-3.25727
dome.240min.IAA.A.TGAGGCCCTCAT	272.72	7.33121	-5.56559
dome.240min.IAA.A.AAAAGGGGGAAC	271.684	7.47782	-6.0729
dome.240min.IAA.A.AGTACAGTCCGG	288.445	5.88559	-2.77605
dome.240min.IAA.A.ATCGGGGCTCAT	245.981	9.45913	-7.52353
dome.240min.IAA.A.TCCGGGATATTT	284.068	4.35112	-5.46677
dome.240min.IAA.A.TCTGCCGTTACG	337.78	11.1175	1.0381
dome.240min.IAA.A.TTCTCTCTCAGG	279.547	7.64621	-6.53474
dome.240min.IAA.A.AAGCCTACAACC	280.145	6.98379	-5.31202
dome.240min.IAA.A.GTATTGGCAGCA	299.032	5.82847	-3.42106
dome.240min.IAA.A.TCCTCAATCATT	276.925	6.91286	-5.45405
dome.240min.IAA.A.ACAAGAGCGCCA	293.239	5.75654	-3.45807
dome.240min.IAA.A.CTCTTACCCCAT	253.237	9.00023	-7.73521
dome.240min.IAA.A.CTGGGCTGTCTT	273.075	4.41624	-5.93758
dome.240min.IAA.A.TGACGGACATTG	272.16	6.72372	-3.00084
dome.240min.IAA.A.TTTCAATAGCAG	276.336	6.54368	-5.21365
dome.240min.IAA.A.ACGGGCTCCGAA	294.238	3.33234	-6.00896
dome.240min.IAA.A.ACGGGCTGGTCG	240	8.51178	-6.62134
dome.240min.IAA.A.AGTGATCCTCTC	294.377	6.48488	-0.157303
dome.240min.IAA.A.CCCCTGGCCTAC	256.482	7.16305	-4.34803
dome.240min.IAA.A.TCGTCGCCCCAT	264.829	10.153	-7.60346
dome.240min.IAA.A.GTTGGGTACCCC	267.521	-12.0523	-6.38533
dome.240min.IAA.A.GGGTTTCAAAAC	282.844	6.33551	-4.47158
dome.240min.IAA.A.GATAACGTCTAT	306.995	-7.28056	-5.87001
dome.240min.IAA.A.GTGCATACGTGG	260.311	-11.3914	-6.13848
dome.240min.IAA.A.TGTTCGCCGTCT	258.156	9.17055	-7.58577
dome.240min.IAA.A.GTGGCTCGGCAG	258.811	8.72276	-7.74308
dome.240min.IAA.A.CAGTTGAACTAT	272.842	6.09356	-2.70278
dome.240min.IAA.A.TAATATGAGTTG	274.473	4.09286	-7.31194
dome.240min.IAA.A.TTTAGATGTCTA	254.623	5.3185	-4.23062
dome.240min.IAA.A.CTACGGTGTTGC	291.036	4.5514	-5.36812
dome.240min.IAA.A.ACCCGGTAGGCT	263.718	9.15086	-7.67794
dome.240min.IAA.A.TTCCATTTGGGG	297.83	5.70657	-3.36083
dome.240min.IAA.A.TATGAGACCAAA	280.854	7.2789	-0.669584
dome.240min.IAA.A.GGAAAGGTGTAT	293.049	5.25125	-3.61111
dome.240min.IAA.A.GAATGTCTGTTT	292.175	4.45635	-5.98107
dome.240min.IAA.A.GACGCGTCAGTC	284.395	4.49206	-6.1752
dome.240min.IAA.A.GGTGTGACGACA	293.318	6.03505	-3.16694
dome.240min.IAA.A.GATCTTTGGGAT	273.335	7.12172	-6.04674
dome.240min.IAA.A.ACGAATGATTCA	294.294	5.82811	-2.76449
dome.240min.IAA.A.TCATACTCGAGT	266.898	-11.9327	-6.30724
dome.240min.IAA.A.GCGACATCCTCA	240	6.45363	-5.15286
dome.240min.IAA.A.ACTCTCTGCCTA	271.396	6.91936	-5.50801
dome.240min.IAA.A.GCTATGTGGCGT	251.818	8.18808	-6.4951
dome.240min.IAA.A.CCACAATGTCAG	292.833	5.85275	-3.61318
dome.240min.IAA.A.CGGAGGCAATTG	265.304	6.64248	-6.59561
dome.240min.IAA.A.CTTAGAGGATTG	283.116	7.57275	-3.75771
dome.240min.IAA.A.CCAAATGATGCA	322.574	-0.982875	1.14968
dome.240min.IAA.A.GGAGTTGTCTGC	324.932	-0.523943	0.0372202
dome.240min.IAA.A.GCGCCGGGGTAA	281.296	6.9392	-6.01138
dome.240min.IAA.A.TGCACAACGACT	292.581	5.17323	-3.78956
dome.240min.IAA.A.ACGCCGATTTGT	273.227	4.6488	-7.01514
dome.240min.IAA.A.CCACCGAATGAT	265.224	8.17724	-7.44404
dome.240min.IAA.A.CCCGGTCTCGGA	247.471	8.78692	-7.36719
dome.240min.IAA.A.GCGTGTGTGCGA	265.598	6.7731	-3.80722
dome.240min.IAA.A.CCCCAAGCTGTA	281.54	6.33649	-3.08871
dome.240min.IAA.A.CTGAGGACTACC	264.222	7.58487	-5.77754
dome.240min.IAA.A.GGTGCGGGATCG	309.265	0.817651	0.706152
dome.240min.IAA.A.GCTAATCCCTGA	266.039	6.45645	-3.0727
dome.240min.IAA.A.GCCCTCATCCTC	296.943	5.73751	-3.87945
dome.240min.IAA.A.CTCCTACAATGC	295.966	5.971	-2.96267
dome.240min.IAA.A.TTTGAAGATGCC	301.127	-6.59118	-6.33867
dome.240min.IAA.A.TCGTGGACCACT	278.997	4.5486	-6.1088
dome.240min.IAA.A.AAATCCAAGTTC	269.378	6.75676	-7.62115
dome.240min.IAA.A.GTCAGGCTATCG	292.261	7.66684	-0.127391
dome.240min.IAA.A.CCCTCACTCCCT	317.347	-1.2008	7.70158
dome.240min.IAA.A.ACTGTCCCTTAT	265.935	7.2721	-6.35352
dome.240min.IAA.A.AAGGAGATATTC	265.276	6.63681	-4.93186
dome.240min.IAA.A.CTGTTGGTCATG	240	8.71274	-7.24078
dome.240min.IAA.A.TGCCGCAATGCG	284.301	5.76666	-6.07919
dome.240min.IAA.A.ACCTAAACGACG	329.497	-1.00259	6.52398
dome.240min.IAA.A.AACAACGTTATT	301.946	3.80166	-6.03174
dome.240min.IAA.A.TCCTTCTCCGCA	329.878	-0.186498	1.5969
dome.240min.IAA.A.ACACCCGTGTTT	295.219	-1.3956	-1.33102
dome.240min.IAA.A.CTGAGTCTGGCT	289.142	3.79833	-6.06131
dome.240min.IAA.A.GCACGGAATCGG	295.351	5.66198	-3.81014
dome.240min.IAA.A.AGACAGTCACTG	250.89	8.90304	-7.08405
dome.240min.IAA.A.TACCTGTGTTCC	287.309	6.07364	-4.16028
dome.240min.IAA.A.TCACTCTGGTCC	280.172	6.44253	-5.10741
dome.240min.IAA.A.AGACCCTTTTAT	292.08	0.921615	1.19854
dome.240min.IAA.A.CCGCCAGTATGA	309.405	-7.15455	-5.21965
dome.240min.IAA.A.CCAGTGAGCAGA	278.625	6.83828	-5.78157
dome.240min.IAA.A.TTACTATTAATT	305.965	4.77394	-3.39102
dome.240min.IAA.A.GAGATGTATAAA	277.685	4.86582	-7.02934
dome.240min.IAA.A.TCGAAACACCCG	280.938	6.831	-5.15274
dome.240min.IAA.A.TTTCCCCCGAGC	274.645	7.53086	-3.71748
dome.240min.IAA.A.GCTAAGCGATGT	298.936	5.14556	-4.78616
dome.240min.IAA.A.TCTTTCGGACTC	309.363	4.80962	-3.48502
dome.240min.IAA.A.TCACTCTCACAC	284.413	5.14788	-4.39818
dome.240min.IAA.A.GACTGAGATCGT	278.16	6.87848	-5.58798
dome.240min.IAA.A.CGAACATGTGGG	277.44	7.32428	-7.42383
dome.240min.IAA.A.CGGAATCGTAGC	278.751	8.56652	-4.7549
dome.240min.IAA.A.ACTCAGAGCCTA	269.148	-11.5307	-6.13293
dome.240min.IAA.A.CTTTGCTAGCAT	304.733	-0.411859	9.39218
dome.240min.IAA.A.AGCGTGCAGGTC	275.578	3.94303	-6.02246
dome.240min.IAA.A.GAAGATTGACCA	273.554	7.50658	-6.5443
dome.240min.IAA.A.TAAACGCGGATG	240	6.88213	-6.15572
dome.240min.IAA.A.TTTTTGGCTCAT	240	9.45509	-7.45259
dome.240min.IAA.A.TGACTGCATAGA	308.891	-7.15736	-5.27097
dome.240min.IAA.A.CAATCGGTTTTT	294.918	4.34113	-5.82474
dome.240min.IAA.A.CCCCAGCACGGG	302.608	-8.33931	4.2215
dome.240min.IAA.A.CCGCGACGAACC	261.835	6.51184	-3.45073
dome.240min.IAA.A.GATTTGAGAGAT	339.887	-2.16881	10.5625
dome.240min.IAA.A.CTCCAGCGCTGG	280.757	6.75581	-5.25495
dome.240min.IAA.A.CTTGGCACTCCC	271.66	7.44648	-5.60169
dome.240min.IAA.A.CTCCCCTGGACA	284.583	7.05095	-1.18704
dome.240min.IAA.A.ATGAGAAGTACT	288.426	4.92356	-6.70366
dome.240min.IAA.A.ACATGACGTAAT	263.225	7.70664	-7.11636
dome.240min.IAA.A.CCATCCAGTAGG	260.114	7.14965	-4.46639
dome.240min.IAA.A.ATTCGTAAGGTC	293.997	1.61278	-5.43915
dome.240min.IAA.A.AGTCACGAAGGC	279.014	3.49368	-6.51514
dome.240min.IAA.A.TGAGCTCCGGTC	282.45	6.42013	-4.37985
dome.240min.IAA.A.ATTTAACGCAAA	263.849	7.00496	-5.90628
dome.240min.IAA.A.TGTGGGCGCCGC	327.205	-8.13026	-4.10288
dome.240min.IAA.A.AGGTTCCTATAA	299.877	3.32805	-6.01172
dome.240min.IAA.A.ACCAAATACCTT	252.784	9.18977	-7.35368
dome.240min.IAA.A.CGGGAGTGCTCG	262.68	5.10596	-7.06117
dome.240min.IAA.A.CTCCCCCGACGG	270.133	6.84999	-3.26004
dome.240min.IAA.A.GCCAAATACGGA	240	8.63937	-7.2241
dome.240min.IAA.A.CCTTCTGCCACT	269.987	-11.6401	-6.15616
dome.240min.IAA.A.AGCAAGGTTGAT	263.234	7.54673	-7.31601
dome.240min.IAA.A.TGCCCTGCGCAG	298.27	4.54337	-5.56499
dome.240min.IAA.A.AAGCTTTCAGGG	273.624	6.2889	-2.97879
dome.240min.IAA.A.ATTCTTTGGGGA	240	9.40324	-7.21752
dome.240min.IAA.A.CCACATCTATTG	280.791	5.57917	-3.70124
dome.240min.IAA.A.CATGAATAATGG	299.617	4.44528	-5.29463
dome.240min.IAA.A.ATGTGATTGCGC	263.775	8.5566	-7.34737
dome.240min.IAA.A.AACAGTATTAGT	292.928	5.65441	-4.61218
dome.240min.IAA.A.TTACATAAGAAG	275.586	8.40187	-4.8356
dome.240min.IAA.A.AGGTGCTCCCCT	316.468	0.430115	0.741504
dome.240min.IAA.A.AATCAAACGGGG	256.685	8.17601	-6.79795
dome.240min.IAA.A.ACTGGACTCCTC	291.992	-4.68826	3.2624
dome.240min.IAA.A.CCTCGCGTGGGA	265.705	7.05276	-4.95755
dome.240min.IAA.A.CATGAATACAAG	265.398	7.88403	-7.48605
dome.240min.IAA.A.GTACGTTCGCTA	257.247	7.86571	-5.74394
dome.240min.IAA.A.CAATATCGCTGT	291.166	4.23722	-5.49159
dome.240min.IAA.A.GTGACCATCAAT	295.784	0.704989	1.99664
dome.240min.IAA.A.GGCCTCACTTGT	266.914	7.16676	-7.44804
dome.240min.IAA.A.CCCGCTATTCAG	291.462	-6.63318	-6.26434
dome.240min.IAA.A.GTGTGTGTGTCC	272.472	6.42817	-4.3894
dome.240min.IAA.A.CCCCGGGGTGAA	294.883	-7.11949	-5.36443
dome.240min.IAA.A.AATCTTGCTTCA	281.277	8.62432	-4.71095
dome.240min.IAA.A.GATTTAGAGTAT	327.516	-9.56264	4.79131
dome.240min.IAA.A.GGGCTGCGTTTC	288.636	8.11117	-4.93077
dome.240min.IAA.A.GTGGCCAAGTTA	285.976	6.13714	-3.76806
dome.240min.IAA.A.ACGTCGGCTCTG	261.39	8.00726	-6.45709
dome.240min.IAA.A.AGGTTGTTGTCC	255.035	9.4655	-7.51943
dome.240min.IAA.A.CGAAGGTGATAG	296.136	5.74822	-3.13259
dome.240min.IAA.A.TATTCGCTGCGA	339.952	-3.44494	0.830725
dome.240min.IAA.A.TAAGAAGTAGTC	240	6.11216	-4.96132
dome.240min.IAA.A.ACTCTATCTAAT	277.519	6.58359	-2.74719
dome.240min.IAA.A.TATCAAGGCCCA	285.934	4.71598	-5.37756
dome.240min.IAA.A.TGAGAGTACTTG	291.372	4.31521	-5.86869
dome.240min.IAA.A.GCCCATATAAGC	278.452	7.66104	-5.189
dome.240min.IAA.A.TCCTGAGGTGCG	298.127	4.51711	-5.38031
dome.240min.IAA.A.CGAGTCTGTGAT	282.47	5.37709	-6.94323
dome.240min.IAA.A.GATAAGTATAGA	261.145	7.18512	-4.3641
dome.240min.IAA.A.GTGAGTTCTCCC	268.522	8.72928	-7.33459
dome.240min.IAA.A.GATCGGTACTCT	290.539	4.55254	-6.26989
dome.240min.IAA.A.GAACTCGCGGAC	240	6.33331	-5.05139
dome.240min.IAA.A.CTGCCTTCCGGT	281.71	5.33852	-3.68378
dome.240min.IAA.A.TGCTAGTGCCAT	287.122	6.31446	-3.01621
dome.240min.IAA.A.ACACCATATCAC	271.866	7.50821	-6.5891
dome.240min.IAA.A.ATTGTTCACTAA	293.89	2.64947	-2.56026
dome.240min.IAA.A.TTATAAAAACTA	273.642	6.40011	-4.49497
dome.240min.IAA.A.ATCGCGTCCCCT	260.086	8.05155	-6.25326
dome.240min.IAA.A.AGTCAGGGTTCG	275.403	6.77449	-7.63713
dome.240min.IAA.A.CTACGCCTGAGA	280.722	7.66752	-6.79713
dome.240min.IAA.A.CGAACGATCGGG	290.04	4.88363	-3.42682
dome.240min.IAA.A.GTTCCTCAAAAC	261.536	7.05523	-3.9701
dome.240min.IAA.A.GAAGCATAAATC	273.892	5.20856	-7.02519
dome.240min.IAA.A.AGCTTCACGGCC	289.519	7.26766	-3.89844
dome.240min.IAA.A.CTCAACCGTATG	254.703	10.1273	-7.59335
dome.240min.IAA.A.AGAAGAAATACT	289.471	5.51183	-3.36653
dome.240min.IAA.A.GAAACTGGACAA	293.802	5.84336	-3.6024
dome.240min.IAA.A.GATGTCAGTCTC	269.636	7.49766	-6.55449
dome.240min.IAA.A.TCGCCCACGAAC	297.292	7.02075	-1.21012
dome.240min.IAA.A.CGGTGGATGAAC	245.642	7.47426	-7.25441
dome.240min.IAA.A.CACTACCCAGAA	275.921	5.13692	-4.38101
dome.240min.IAA.A.GCAGCATCCGCC	264.74	7.17653	-5.31069
dome.240min.IAA.A.ACTTTACATTCA	293.136	7.13461	-1.17217
dome.240min.IAA.A.TCTAGCACATCA	287.141	6.61068	-8.5892
dome.240min.IAA.A.TAGGAGCCTTTA	271.047	-11.3218	-6.1226
dome.240min.IAA.A.GCGCCGGCCGTT	328.85	-1.26636	1.4495
dome.240min.IAA.A.AATTCGAAGCGA	267.663	6.82321	-3.39904
dome.240min.IAA.A.CGACAAAGGTCT	240	8.10254	-6.81568
dome.240min.IAA.A.TGACTTACAGTG	286.117	7.5152	-3.70529
dome.240min.IAA.A.GTCGTAATAGTA	287.828	6.03419	-3.44478
dome.240min.IAA.A.ACTTTGGCTAGG	288.219	5.76434	-4.86353
dome.240min.IAA.A.GAACTAATGGAT	255.363	9.32663	-7.23153
dome.240min.IAA.A.CTGAGCAGTGAG	289.143	3.98489	-7.3125
dome.240min.IAA.A.ATAGAGTGAGCC	271.297	7.07235	-5.69369
dome.240min.IAA.A.TTTGTGAAAACT	281.627	6.82968	-6.48903
dome.240min.IAA.A.TGTGACGGGCGT	259.237	9.21934	-7.36214
dome.240min.IAA.A.AGAAGTGCAGAG	282.449	4.69946	-5.65194
dome.240min.IAA.A.AGAAACACGCAT	240	9.20674	-6.89909
dome.240min.IAA.A.AACCCCACGTTC	317.689	-3.21944	-1.25683
dome.240min.IAA.A.CTTGTTCTAGCT	259.107	8.08524	-6.10126
dome.240min.IAA.A.ACCAGCCTTATG	297.159	0.642262	1.71218
dome.240min.IAA.A.TGGCACTCAACC	298.84	5.30755	-3.72956
dome.240min.IAA.A.GGTAAACATGCT	332.914	-2.4991	3.78319
dome.240min.IAA.A.TCACTCTGTAGT	290.727	6.02181	-4.54324
dome.240min.IAA.A.TTAGGGATATAT	317.024	0.307738	1.73123
dome.240min.IAA.A.GTCTAACTCTTT	281.314	8.5971	-4.73636
dome.240min.IAA.A.TCCACATTGGAA	255.363	7.80528	-5.71908
dome.240min.IAA.A.TTTTTGCAGGTT	289.519	6.09721	-3.0382
dome.240min.IAA.A.GAGTGAAGAGGT	282.435	6.51247	-3.53462
dome.240min.IAA.A.CAATAAACAGCC	292.712	4.47512	-6.13567
dome.240min.IAA.A.ACCCGTATGGGA	274.352	7.18412	-1.17098
dome.240min.IAA.A.ACCACATTCAAT	282.914	7.28654	-0.754391
dome.240min.IAA.A.CCTCAATGATGG	292.244	5.67818	-3.8268
dome.240min.IAA.A.TGCCACTAGTGA	269.296	6.33144	-4.43311
dome.240min.IAA.A.TTGTGCAATGGG	308.854	6.30226	0.224784
dome.240min.IAA.A.CCTGCAGTGTTA	278.827	6.73326	-5.37112
dome.240min.IAA.A.TCTTCTCCAATG	240	7.05183	-5.57985
dome.240min.IAA.A.CAGTATTAAAGC	291.211	5.77729	-3.0552
dome.240min.IAA.A.ACGCATGTGAAC	296.322	5.95745	-3.46745
dome.240min.IAA.A.AGGAAATGGGCC	285.031	4.10301	-7.29038
dome.240min.IAA.A.CCACACTTCATG	270.244	7.01531	-7.41344
dome.240min.IAA.A.TTTGAGTAATGT	323.29	0.405272	1.60983
dome.240min.IAA.A.TAGGTATCAGAT	290.224	-6.85783	-5.78157
dome.240min.IAA.A.AGCCCATCGCGA	283.312	6.44572	-3.77815
dome.240min.IAA.A.CGCGTCGTGTGC	276.058	6.75477	-5.85587
dome.240min.IAA.A.TGGGACTCCCGG	266.589	8.17818	-4.99156
dome.240min.IAA.A.AGTGTATCAGTC	308.889	-4.33682	-2.53908
dome.240min.IAA.A.AACGTAAGTCCG	254.67	5.5806	-6.38091
dome.240min.IAA.A.AATCAGACGTAG	289.484	7.81332	-0.327636
dome.240min.IAA.A.CGAAGACGTTAC	276.189	6.71739	-3.01601
dome.240min.IAA.A.TAATCGAGGGAC	290.371	4.60641	-5.55663
dome.240min.IAA.A.CATGTATCGATT	291.832	6.08892	-5.17749
dome.240min.IAA.A.TCTATAGGTCTC	286.316	4.96088	-4.53909
dome.240min.IAA.A.CTCTCAGGACAA	298.741	7.27501	-0.819624
dome.240min.IAA.A.GCTGTCGGAAGT	278.187	5.99833	-4.72748
dome.240min.IAA.A.TCGAGGTTACAA	299.362	3.33913	-6.02805
dome.240min.IAA.A.TATCGCAGCCGT	265.61	7.70562	-7.41867
dome.240min.IAA.A.GTCGATCACATA	265.68	7.63666	-7.12648
dome.240min.IAA.A.GTAAAGGCGGCT	265.325	7.80119	-5.0475
dome.240min.IAA.A.TCCGGCTAACTC	279.636	7.31488	-6.16704
dome.240min.IAA.A.GGAAGATAGTCA	274.658	4.27061	-5.83189
dome.240min.IAA.A.ACCCCACTGGGG	244.579	6.31161	-6.81137
dome.240min.IAA.A.ATCTTTCTTAGC	259.842	8.12695	-6.4058
dome.240min.IAA.A.AGCCGACTCTAC	254.821	3.30779	-2.8463
dome.240min.IAA.A.GCTTGAATCCCT	273.429	-12.2558	-6.54834
dome.240min.IAA.A.GAACTGCGTTTA	287.339	4.44617	-5.44711
dome.240min.IAA.A.CATGAGCCAGGG	292.134	7.66556	-3.64298
dome.240min.IAA.A.TTGACTAAAGTA	286.608	6.41277	-4.19505
dome.240min.IAA.A.GCCGGGTACTTG	289.319	4.3902	-5.99138
dome.240min.IAA.A.GGCCTGACACAA	287.498	6.54805	-4.45338
dome.240min.IAA.A.CCGCGGTGAAAC	266.649	8.49468	-7.43631
dome.240min.IAA.A.ACCGCACGAGGA	301.593	-7.21255	-5.84628
dome.240min.IAA.A.ACCAATGGAGGC	262.777	8.67387	-7.25248
dome.240min.IAA.A.GCGGTACCAAGA	281.131	6.7742	-5.00628
dome.240min.IAA.A.CTAACGCTTATA	287.05	4.09836	-6.63721
dome.240min.IAA.A.GGTGGACAACGG	282.669	6.23712	-4.35853
dome.240min.IAA.A.CCATGGCGACGG	295.141	8.08411	-4.92581
dome.240min.IAA.A.CGCCGCCATATC	265.868	6.7991	-3.42355
dome.240min.IAA.A.ACTGCTCCAGAC	290.999	5.92216	-2.90209
dome.240min.IAA.A.GCTTTACGCCCA	285.339	6.55004	-6.41101
dome.240min.IAA.A.CACTGAAGAATA	295.918	-6.63169	-6.30057
dome.240min.IAA.A.TTAGACAAGTAT	290.926	6.33264	-4.18026
dome.240min.IAA.A.CAAGCCTGATAG	280.934	7.19551	-1.13391
dome.240min.IAA.A.CGCTGTCATCGA	297.518	5.21015	-3.95672
dome.240min.IAA.A.ATTGCCAAATTC	298.512	7.56042	-3.67135
dome.240min.IAA.A.AAATTAGCTTCT	240	8.88397	-7.04231
dome.240min.IAA.A.CAGAGCGCTTCC	268.267	6.96378	-4.57794
dome.240min.IAA.A.CCGTTGCTCACC	276.875	7.68411	-7.43963
dome.240min.IAA.A.TATTGAGAAGTA	303.394	0.0422364	0.92959
dome.240min.IAA.A.GCATAGATGCTA	277.231	4.67701	-6.00485
dome.240min.IAA.A.AAAGACCGTTAT	275.339	7.35847	-0.946148
dome.240min.IAA.A.CTACGGGTAATC	294.375	5.49268	-4.44628
dome.240min.IAA.A.ACACGGTGGACG	243.906	9.49916	-7.53501
dome.240min.IAA.A.ACCTCTTTAGCT	271.998	7.25036	-3.85928
dome.240min.IAA.A.GGTTCCCTGGCC	270.05	6.63996	-3.30368
dome.240min.IAA.A.GGATGCCGAGCG	265.811	7.52763	-6.1788
dome.240min.IAA.A.CCAATCTGGACG	294.02	4.46763	-5.99479
dome.240min.IAA.A.TATGAGGGAAGA	290.737	-6.92592	-5.80094
dome.240min.IAA.A.CTTAAGCGGAGT	265.092	-12.0156	-6.36211
dome.240min.IAA.A.GGACTGAAGGGC	307.069	4.39664	-5.33143
dome.240min.IAA.A.GGCTTCCAGAGG	287.812	6.43616	-4.52901
dome.240min.IAA.A.TGCTATTTACTG	295.108	5.65097	-3.31843
dome.240min.IAA.A.CAGGACTGCGCA	270.714	6.85953	-3.51704
dome.240min.IAA.A.GTACAAACTCAC	292.828	5.9476	-5.07976
dome.240min.IAA.A.AGTCATGTGTTA	262.495	8.61674	-7.73605
dome.240min.IAA.A.CCGGCGGAGAAG	276.133	6.19466	-4.92179
dome.240min.IAA.A.TCACATTTTTCA	277.974	6.57313	-3.89109
dome.240min.IAA.A.TGTGTACAAAAT	280.174	6.54047	-5.83414
dome.240min.IAA.A.CCTGTAATGTGG	251.577	8.4433	-6.23274
dome.240min.IAA.A.CCAAGAACGACA	279.266	5.94413	-4.38972
dome.240min.IAA.A.TTCCAATCGTCA	330.454	-1.06936	6.96318
dome.240min.IAA.A.CTTGTCCTTCGT	271.161	-12.0143	-6.35781
dome.240min.IAA.A.GGATGCCGAGAC	263.96	6.99863	-3.64202
dome.240min.IAA.A.TCAGCCTAAGCT	266.724	7.88534	-6.95268
dome.240min.IAA.A.ACACGTAATCAA	277.851	6.41767	-4.36228
dome.240min.IAA.A.AGACTCAAAAGC	267.821	7.03054	-3.68466
dome.240min.IAA.A.CACGAGGGTCCC	265.852	-12.0287	-6.3702
dome.240min.IAA.A.TTATTAGTCCAA	283.912	6.5686	-4.6583
dome.240min.IAA.A.TAGTTCTGTCTG	277.18	6.74902	-5.35829
dome.240min.IAA.A.CAAGGGACTATT	314.015	-4.46782	-2.65341
dome.240min.IAA.A.AATGCGTAAGCC	306.501	4.94728	-3.59899
dome.240min.IAA.A.AGCGCGGACATG	262.68	7.3654	-6.18642
dome.240min.IAA.A.TAACGGTCAACG	253.442	8.70019	-7.23389
dome.240min.IAA.A.CCACATACGACG	289.632	5.14915	-4.34101
dome.240min.IAA.A.GTCAATGCGACC	308.181	1.05817	1.21187
dome.240min.IAA.A.AGTACAATCTAT	251.556	9.55627	-7.55901
dome.240min.IAA.A.GCTTCAGGGGCC	274.085	6.51749	-2.94393
dome.240min.IAA.A.AACGACGGGTAT	248.487	9.20478	-6.86832
dome.240min.IAA.A.ACCGTGCGCAGG	291.973	3.7114	-6.06576
dome.240min.IAA.A.ATATGGTATAGG	263.527	8.43262	-7.07665
dome.240min.IAA.A.CTTATTCTTATA	247.75	9.30926	-7.35777
dome.240min.IAA.A.ACTTATAATGGA	298.56	4.5839	-4.66833
dome.240min.IAA.A.CACTTGCACATC	283.05	7.49085	-3.71542
dome.240min.IAA.A.TCCGAGATGTAA	240	6.38048	-5.52683
dome.240min.IAA.A.CTTGTCTCTGCC	240	9.41976	-7.45418
dome.240min.IAA.A.ATGAGGCCTGAA	240	8.93826	-7.067
dome.240min.IAA.A.CGCTGGGGCCAT	276.383	7.36822	-6.88986
dome.240min.IAA.A.CATCCCTTGCGC	268.119	8.28647	-7.05198
dome.240min.IAA.A.CGTTCGGCATGA	275.749	7.27814	-4.19412
dome.240min.IAA.A.GGCAGTATTCGC	261.362	8.67123	-7.2214
dome.240min.IAA.A.CGACACCTGTGG	253.705	9.14814	-7.67164
dome.240min.IAA.A.GCCTAATAATCC	287.228	-0.717636	5.57306
dome.240min.IAA.A.GTTTGTAGGTCA	335.786	-1.69084	2.76991
dome.240min.IAA.A.CATGCCGGGCGT	274.968	7.75355	-0.399688
dome.240min.IAA.A.TTAGCTACCGTA	283.024	5.83265	-2.86352
dome.240min.IAA.A.TCTTGTGGGCCT	284.502	6.45963	-4.00646
dome.240min.IAA.A.GTCGCAATGCTT	254.815	9.33477	-7.03728
dome.240min.IAA.A.AATTGCTCGTGG	291.391	5.49959	-3.45084
dome.240min.IAA.A.CCTATTTACAAA	274.893	6.98824	-4.96055
dome.240min.IAA.A.CAAACCCGGTGT	266.014	6.73216	-7.81953
dome.240min.IAA.A.GTTGCCTCATGG	276.763	4.55391	-6.03743
dome.240min.IAA.A.GTAGAAGCTCTA	279.183	6.96787	-5.55366
dome.240min.IAA.A.ACGTCTAGCATA	306.457	-0.412704	9.32504
dome.240min.IAA.A.TAGTCAAAACGT	303.505	5.01819	-3.61402
dome.240min.IAA.A.GTTGATTTACCT	291.099	4.2719	-5.48882
dome.240min.IAA.A.CTGCACTCCATT	288.655	2.568	-6.0177
dome.240min.IAA.A.TTAGGCGTCTGT	294.053	5.83458	-3.84235
dome.240min.IAA.A.TGCAAACTTACC	248.19	8.02419	-6.0546
dome.240min.IAA.A.GGAGGTAAGCAG	303.982	6.40208	-1.39872
dome.240min.IAA.A.CTTAATATGTGG	246.609	8.38876	-6.18977
dome.240min.IAA.A.GCCACCAGTACT	286.428	4.87779	-4.37058
dome.240min.IAA.A.CCCGACCGAGAA	285.05	7.8243	-5.0685
dome.240min.IAA.A.GCTCCACTGCCC	240	7.52811	-6.18687
dome.240min.IAA.A.TGCCCCCGATCA	292.041	4.82337	-3.48117
dome.240min.IAA.A.TGTCGGATGATA	260.687	6.88892	-4.09589
dome.240min.IAA.A.AATCGGTTCTAA	262.397	8.58927	-7.72237
dome.240min.IAA.A.TCGTTTATGCAA	277.993	6.52888	-2.73592
dome.240min.IAA.A.GTGCTTCCCGAG	280.679	6.44124	-4.66526
dome.240min.IAA.A.GAGTTCGGGCCT	286.883	6.26951	-2.92187
dome.240min.IAA.A.AAAGCGTCTCGC	286.852	6.17602	-3.30464
dome.240min.IAA.A.TATTTAAGCTAC	240	8.84845	-6.72334
dome.240min.IAA.A.TTCAGTTCGCAC	253.345	8.37293	-6.18297
dome.240min.IAA.A.CGTTGTGGTAAC	298.487	4.40669	-5.88056
dome.240min.IAA.A.CAACGACCTAGG	300.074	-7.24029	-5.84133
dome.240min.IAA.A.CCCCCTCCACTG	281.172	6.99048	-5.09916
dome.240min.IAA.A.TGGCTCGCAACC	292.542	4.26652	-6.95613
dome.240min.IAA.A.GTTCAGCGTGGC	282.308	3.96219	-7.01848
dome.240min.IAA.A.AAAGGACCCCTA	294.881	1.77209	-5.40762
dome.240min.IAA.A.GAAGCATTGTGG	289.925	5.98998	-4.05964
dome.240min.IAA.A.ATTGATTTGACC	267.365	4.94088	-6.36992
dome.240min.IAA.A.CTGCAGTTTACT	283.205	6.84749	-5.38483
dome.240min.IAA.A.TGTAAAAGACGA	266.185	7.1414	-5.402
dome.240min.IAA.A.GCTGTCAACGGA	316.797	-4.22116	-2.59267
dome.240min.IAA.A.CGTCTTAACTAT	252.852	7.93176	-6.01583
dome.240min.IAA.A.GGTACAAAGATG	270.946	4.57397	-6.57871
dome.240min.IAA.A.AGGGACGCGAAA	318.691	0.183349	0.725381
dome.240min.IAA.A.CCATAAGTTAGT	281.68	5.41057	-6.01889
dome.240min.IAA.A.ATGTTCCGCACT	277.787	6.56839	-3.85658
dome.240min.IAA.A.TCGGCTGCTATA	277.209	6.86603	-5.74493
dome.240min.IAA.A.TCTTTAAGGCGA	315.535	9.85253	0.585006
dome.240min.IAA.A.AGCCCCGGGGAA	281.545	7.27553	-1.11756
dome.240min.IAA.A.GTACGCCAAGAC	261.118	5.41065	-4.74263
dome.240min.IAA.A.ACACCGCTCTGG	275.977	7.2193	-6.20156
dome.240min.IAA.A.CTGTCTTTCTAA	250.135	8.69023	-7.28466
dome.240min.IAA.A.GTTTATCGCCGA	268.667	7.92115	-7.40831
dome.240min.IAA.A.ATGTCGGGCAAC	276.979	5.89108	-4.52519
dome.240min.IAA.A.CAAGCCCGCTGT	292.069	6.03524	-2.92129
dome.240min.IAA.A.AATTTACAGTAC	262.794	7.81112	-5.86246
dome.240min.IAA.A.GTAAGAGCAAAT	285.848	4.50148	-6.0667
dome.240min.IAA.A.TGCAGGGTAATC	273.569	7.49766	-6.11557
dome.240min.IAA.A.TTCCCGAGAGAT	274.175	6.94475	-5.51995
dome.240min.IAA.A.TCCATTTACAGT	279.814	6.85624	-5.37002
dome.240min.IAA.A.TCTTAAGGTCAA	287.073	3.26337	-2.95511
dome.240min.IAA.A.TTTTTGGGCACA	280.281	6.13781	-5.32338
dome.240min.IAA.A.TAGGTCTCCTAA	313.562	4.86202	-4.40812
dome.240min.IAA.A.TTTTTAAGACAT	274.345	7.16751	-1.21925
dome.240min.IAA.A.CCACGGAAGATT	316.608	-8.25472	-4.766
dome.240min.IAA.A.CAACATCTGAAC	257.148	8.20475	-6.85276
dome.240min.IAA.A.GATGCGCCCATA	293.372	4.04953	-7.21374
dome.240min.IAA.A.CTTGTGAGATCG	294.719	3.29728	-5.9891
dome.240min.IAA.A.TCGTAAAAATCC	286.486	5.9718	-3.40221
dome.240min.IAA.A.CGCACCGGGAAC	271.096	7.0364	-6.94337
dome.240min.IAA.A.ATCTCCGCGGCA	297.896	-6.56693	-6.32706
dome.240min.IAA.A.TATTACAATTTC	295.945	4.79975	-3.38648
dome.240min.IAA.A.TGTGCGTGGTAG	294.887	-6.7804	-5.95301
dome.240min.IAA.A.CCGACTTAGGTT	264.58	7.87187	-7.37199
dome.240min.IAA.A.CGCGTCTACAAC	294.799	4.4709	-4.42946
dome.240min.IAA.A.CGTTAGGAAATG	294.278	5.84104	-2.77765
dome.240min.IAA.A.CCTGAAACGGTC	259.805	7.6845	-7.04361
dome.240min.IAA.A.CCCGGTAGCAGC	275.707	4.25899	-7.26841
dome.240min.IAA.A.AGCCCTAGGATG	279.268	6.90655	-5.53352
dome.240min.IAA.A.ACCGATGGTGAC	283.289	7.15664	-5.85717
dome.240min.IAA.A.ACCGTAGACTAC	294.724	6.02818	-3.00715
dome.240min.IAA.A.GACCGGAGGAGT	272.508	7.92035	-7.44248
dome.240min.IAA.A.ATCATGAAGAAG	240	9.3915	-7.4157
dome.240min.IAA.A.CCGGCCGACAAA	276.478	6.07814	-4.99037
dome.240min.IAA.A.TTGTACTCTGCA	318.198	-2.91643	-1.18092
dome.240min.IAA.A.GCATTTCCCTGG	280.196	6.55179	-3.53767
dome.240min.IAA.A.ACTGGAGCAGAT	255.82	8.62226	-7.10566
dome.240min.IAA.A.AGATTGCGGGAA	317.487	-0.905911	4.62207
dome.240min.IAA.A.TCGATGTCCATT	301.525	2.20396	4.98966
dome.240min.IAA.A.GGGGTACGGGCC	240	9.08514	-7.66464
dome.240min.IAA.A.TAGTCAACGAAG	274.875	6.93711	-4.91101
dome.240min.IAA.A.CCCGCATAAACT	343.534	12.5679	1.42792
dome.240min.IAA.A.CTCACGTCGTCG	247.183	8.64105	-6.97788
dome.240min.IAA.A.TGAGATATGTAT	294.744	5.74098	-3.16311
dome.240min.IAA.A.CTGTCTTACATC	289.31	3.58206	-6.96349
dome.240min.IAA.A.AGAAGTTACTCC	284.957	6.30494	-2.92192
dome.240min.IAA.A.GTGGCAATCCGC	280.99	6.97478	-3.60941
dome.240min.IAA.A.TTAAGTAATTTT	282.889	6.71753	-7.7959
dome.240min.IAA.A.TACCCGTATGAG	245.807	8.52824	-6.37855
dome.240min.IAA.A.GTGTCCCACACT	324.148	-0.926225	7.50874
dome.240min.IAA.A.GAATTCCTTGGT	312.575	4.70975	-3.52173
dome.240min.IAA.A.ACAGTCAGACGT	264.05	8.10114	-7.47624
dome.240min.IAA.A.GACTGTCGTAGC	280.729	6.1085	-2.85052
dome.240min.IAA.A.CCAAGTGGCAAA	264.154	9.07666	-7.65916
dome.240min.IAA.A.AGAGAGAGTGGA	260.129	7.03721	-3.72891
dome.240min.IAA.A.TAGGGCCGTGGA	291.881	4.43974	-5.5006
dome.240min.IAA.A.ACGAGGGAGAAT	282.204	2.04407	-5.46027
dome.240min.IAA.A.AATTAGCTTCGC	267.458	-12.1529	-6.46914
dome.240min.IAA.A.CTATTAGATGCA	269.125	8.51718	-7.12651
dome.240min.IAA.A.ACCTAATGTTGC	269.887	7.91833	-5.75738
dome.240min.IAA.A.TGGTGCCGACAT	290.019	4.39011	-5.49557
dome.240min.IAA.A.GTTCGTCTTGTC	290.539	5.5498	-3.3123
dome.240min.IAA.A.GTATAACCTTAG	293.846	5.81597	-3.50543
dome.240min.IAA.A.AAGAAAATGCCC	285.041	5.25339	-4.48055
dome.240min.IAA.A.AAACCCAGATCC	279.654	6.95193	-5.8658
dome.240min.IAA.A.CGCACGAAATGT	271.23	7.64806	-6.7251
dome.240min.IAA.A.GTAAGCCAGAGG	240	7.15764	-5.99754
dome.240min.IAA.A.ATAAACTCAGAA	316.342	0.660362	-1.93125
dome.240min.IAA.A.ATTGAGTATCGG	240	8.78291	-6.68257
dome.240min.IAA.A.GGAGCGCGCTAG	282.939	6.45346	-4.53404
dome.240min.IAA.A.AATTAGGTCGGG	297.645	-6.68342	-6.01307
dome.240min.IAA.A.AGAATTAAAATG	272.237	6.27985	-2.96184
dome.240min.IAA.A.ACGGAGTAACTT	285.309	6.22736	-3.65384
dome.240min.IAA.A.ATGTCCACTGGT	305.092	-0.635218	8.59311
dome.240min.IAA.A.CATCAACGGCAT	321.876	-0.740743	6.41857
dome.240min.IAA.A.TAGATCGCTGTT	277.068	5.16826	-4.03902
dome.240min.IAA.A.AGCAGGCCCCTC	293.03	2.58683	-6.03949
dome.240min.IAA.A.CATGGGATGAGC	291.652	4.08198	-6.67183
dome.240min.IAA.A.CAATTCGTAATC	287.661	6.29647	-3.73121
dome.240min.IAA.A.CGTCTACGCATA	267.764	7.69788	-6.97727
dome.240min.IAA.A.TCTTCCTGCATC	272.487	6.51202	-2.84055
dome.240min.IAA.A.ATTTGGCTGACG	270.731	6.85072	-5.54609
dome.240min.IAA.A.AATTAGCTTCCG	268.194	8.55436	-7.47642
dome.240min.IAA.A.TTTACAGATTCA	294.609	5.18067	-3.63317
dome.240min.IAA.A.TTTTAAGCATTG	289.039	5.32492	-3.65709
dome.240min.IAA.A.GTTGCAAAATTA	261.096	7.14363	-4.25462
dome.240min.IAA.A.GACTAGAACTTG	275.655	7.00801	-6.34744
dome.240min.IAA.A.TCCCGCTTTAAC	290.227	7.65341	-3.68786
dome.240min.IAA.A.GCTAAGTCGTGC	251.031	10.1261	-7.59117
dome.240min.IAA.A.GAAGAAAATCAC	283.051	4.36614	-7.18407
dome.240min.IAA.A.ACGCGAGTGAAA	284.146	4.64595	-6.50715
dome.240min.IAA.A.ACCTGGCCTTGC	270.288	6.36437	-3.1917
dome.240min.IAA.A.TCTCGTACGGGA	270.971	8.48472	-7.32995
dome.240min.IAA.A.AGTTCGTTTGTG	271.601	8.00727	-0.209123
dome.240min.IAA.A.GACCGTGACGCA	252.754	9.2791	-7.36065
dome.240min.IAA.A.GCGGGCCCTGGG	272.258	4.85638	-4.37579
dome.240min.IAA.A.ATCTACATCAAC	297.37	4.92299	-4.41214
dome.240min.IAA.A.CGAGCGTATTCC	240	7.6428	-6.46983
dome.240min.IAA.A.GTGCTCACTCAC	307.067	-2.32463	-2.60452
dome.240min.IAA.A.TGGTTATCCTCT	275.396	7.61735	-5.64797
dome.240min.IAA.A.AGGAGTATACAT	291.256	6.33755	-3.03553
dome.240min.IAA.A.GCTCTAGTCTAG	262.658	7.79746	-5.67475
dome.240min.IAA.A.AGTTGTGTTCTA	246.744	7.82689	-5.91989
dome.240min.IAA.A.CGATGTCAGCGT	263.147	8.04869	-7.3704
dome.240min.IAA.A.ATCACAGTCGCC	312.953	-2.74345	-2.32437
dome.240min.IAA.A.GCTAAGGACGCG	295.891	5.83725	-3.93754
dome.240min.IAA.A.TTCACGGTCCCC	287.604	5.65485	-4.70405
dome.240min.IAA.A.CACGTTGGATTT	307.129	-7.40955	-5.70959
dome.240min.IAA.A.GTAAGGAGGTGT	286.005	2.51591	-5.94343
dome.240min.IAA.A.GACGAAAACGGC	273.456	6.65808	-4.80861
dome.240min.IAA.A.CAGATCGTGCCT	304.971	0.797361	0.887887
dome.240min.IAA.A.AGGAAGCAATCA	291.375	6.026	-4.0197
dome.240min.IAA.A.ACTATCTCAACG	276.908	8.24783	-4.90678
dome.240min.IAA.A.TTTGTTAATTCG	263.786	8.43384	-7.0333
dome.240min.IAA.A.AACCCGAGGCAA	276.049	6.94951	-5.82076
dome.240min.IAA.A.TAGCTACGCGGC	267.408	7.69928	-7.01735
dome.240min.IAA.A.CGGGATGGCTGA	246.885	9.28837	-7.35835
dome.240min.IAA.A.GCCTATCGCACT	270.193	7.87729	-7.38061
dome.240min.IAA.A.TCATCGGCACAC	312.567	4.70266	-3.43103
dome.240min.IAA.A.GAAAGACGAGGC	275.626	5.25808	-4.49611
dome.240min.IAA.A.AATATGGTTGTA	284.373	6.81813	-5.04242
dome.240min.IAA.A.CAATTTACCGGA	278.982	5.72148	-6.82995
dome.240min.IAA.A.TCAGCCCGGATT	293.043	6.00276	-4.42266
dome.240min.IAA.A.GCGTCAGAATAC	282.174	5.64765	-4.60836
dome.240min.IAA.A.ACGGAGATAAGC	265.694	7.1484	-5.98703
dome.240min.IAA.A.GCGTTGCTCAAA	276.365	6.78029	-5.40627
dome.240min.IAA.A.CCCAAGTACGTG	293.994	6.45553	-1.14594
dome.240min.IAA.A.TCTGCAGAGAAA	301.13	3.34542	-6.02569
dome.240min.IAA.A.CAAATAGTTCAG	284.002	7.39701	-0.829594
dome.240min.IAA.A.CGCTTTGTAGTA	282.718	4.22005	-7.20491
dome.240min.IAA.A.TGCGCGTGGACC	281.259	6.46664	-3.87277
dome.240min.IAA.A.AGGGATACATCA	285.1	4.29753	-7.06695
dome.240min.IAA.A.ACAATAACGCGA	283.599	4.90831	-7.01437
dome.240min.IAA.A.TCGAATGACCTA	296.101	6.13814	-3.06006
dome.240min.IAA.A.CGGCTTAAAGGG	298.818	0.680363	0.784367
dome.240min.IAA.A.ATAACAAGGCTC	268.2	6.79128	-5.42499
dome.240min.IAA.A.ATGTTAACGCCC	319.896	-7.82716	-5.07951
dome.240min.IAA.A.ACGTCATTAAAA	279.761	5.08662	-5.74129
dome.240min.IAA.A.GGCCTGCCACCG	279.192	7.58026	-3.73997
dome.240min.IAA.A.CCCGAGTAATAC	267.107	6.27959	-4.31894
dome.240min.IAA.A.CAAACTGGCAGC	251.992	8.00425	-7.49582
dome.240min.IAA.A.TTCGCTGTAATC	248.88	7.11045	-4.28248
dome.240min.IAA.A.GGCTGTGCCGTC	254.15	8.05884	-6.09071
dome.240min.IAA.A.TCGTACGGCCTA	240	8.32518	-6.93045
dome.240min.IAA.A.GTCGGTCTTTAT	299.326	0.189839	1.60964
dome.240min.IAA.A.TTCATGCGACTC	274.582	6.07829	-2.98723
dome.240min.IAA.A.TCGTAATCAATG	240	9.42099	-7.32405
dome.240min.IAA.A.AAAGCGTTTGCC	296.259	4.34982	-5.85955
dome.240min.IAA.A.CTTGTACAACAG	291.753	-6.91151	-5.88811
dome.240min.IAA.A.TGGATTGTTCAG	267.967	7.20087	-6.30688
dome.240min.IAA.A.CCCTCGCTGGTG	323.463	-3.55881	-2.34873
dome.240min.IAA.A.AGGATCCGCACG	277.572	6.66928	-4.8954
dome.240min.IAA.A.CACAGGCTTTTT	272.666	6.24323	-6.43943
dome.240min.IAA.A.CACACATCTGCC	333.906	-2.52942	9.5953
dome.240min.IAA.A.TTAGACGCGTAG	285.867	7.28942	-4.25699
dome.240min.IAA.A.ACGCTGACGAGT	287.593	4.52084	-6.17314
dome.240min.IAA.A.TTTCACTGTCCC	307.505	0.498617	1.71291
dome.240min.IAA.A.AGAAATCAAGAT	287.264	5.97946	-4.17428
dome.240min.IAA.A.GGTCACACGGTA	327.822	-1.59225	2.32736
dome.240min.IAA.A.GTTAGTAGAAGT	298.061	6.03337	-4.25849
dome.240min.IAA.A.CCGGCATCGTAT	254.463	7.10249	-4.07731
dome.240min.IAA.A.CATCTTCTTCCC	295.809	3.31981	-6.00726
dome.240min.IAA.A.CTTGGGATCAAT	281.388	6.08499	-2.73435
dome.240min.IAA.A.CCATGTAGATCC	275.588	6.91822	-3.56467
dome.240min.IAA.A.GCTTTCTAAATA	278.378	6.6822	-7.97387
dome.240min.IAA.A.ACTCCTATCATC	240	6.40241	-6.75085
dome.240min.IAA.A.AAGCGGGTGCAG	301.056	3.32708	-6.01852
dome.240min.IAA.A.CGAGTGCTCTGA	250.794	9.3781	-7.44998
dome.240min.IAA.A.CGTACAGGACGG	273.929	7.09855	-4.32929
dome.240min.IAA.A.TGATGTGGTTTC	287.263	5.79522	-3.38139
dome.240min.IAA.A.TGCGAAAACGAA	328.148	-0.623548	4.80025
dome.240min.IAA.A.GAAACGTCATCT	276.859	5.98335	-3.21756
dome.240min.IAA.A.CAGCGTTGTGAT	289.404	6.11134	-4.87404
dome.240min.IAA.A.GGTAAATGGTAA	302.212	3.30691	-6.00795
dome.240min.IAA.A.TCAGGTCCAGGA	280.973	8.51151	-4.78365
dome.240min.IAA.A.ACATCGTGTCCA	264.147	5.59839	-4.10327
dome.240min.IAA.A.ATATGAATTGTA	296.74	2.24438	-2.93506
dome.240min.IAA.A.TGCTACAGTTTG	284.872	6.50591	-3.43892
dome.240min.IAA.A.AGTCAGTGATGC	273.262	5.47778	-7.05553
dome.240min.IAA.A.CACTCCCTACAG	248.228	9.24645	-7.34624
dome.240min.IAA.A.TACTTAGAAAGG	260.595	8.40207	-6.97431
dome.240min.IAA.A.GGTCCCCTGCCC	274.758	6.3035	-3.09363
dome.240min.IAA.A.TTTCAACCCAGT	270.22	7.89873	-6.90059
dome.240min.IAA.A.TGGCACTTTAGC	292.711	1.48304	-4.11496
dome.240min.IAA.A.ATTCGTCTACCC	319.809	-7.74355	-5.17452
dome.240min.IAA.A.GGGAGTAATGCT	286.914	5.83457	-3.86897
dome.240min.IAA.A.TACGACAACTAA	271.727	7.29793	-5.67049
dome.240min.IAA.A.GCGTCTACGCGT	286.649	4.4597	-6.06854
dome.240min.IAA.A.CATCACTCCGAG	295.367	7.18032	-0.972673
dome.240min.IAA.A.TTTCGAGCATGG	329.069	-0.847942	1.55954
dome.240min.IAA.A.ACTCCTGCGTGA	283.286	6.96765	-5.8398
dome.240min.IAA.A.CGTGACGTGTTC	273.665	7.29871	-6.02753
dome.240min.IAA.A.ACATTCAGTAAC	281.105	6.73421	-4.95592
dome.240min.IAA.A.CATGTAGTTCTC	300.608	3.7246	-5.06581
dome.240min.IAA.A.TTTAACAAAGCA	289.425	5.86588	-2.76628
dome.240min.IAA.A.TGATAACCTACC	255.935	9.73796	-7.5639
dome.240min.IAA.A.AGTGGGATGCCT	287.037	4.70036	-6.07924
dome.240min.IAA.A.GTGACTGCAAGC	303.554	4.36546	-5.31314
dome.240min.IAA.A.CCGCACACTATG	251.856	7.82917	-6.89874
dome.240min.IAA.A.CTCCAAGGTAAT	263.623	8.36741	-7.12308
dome.240min.IAA.A.GGTCTCAGGTTA	304.032	-2.12969	-0.0802611
dome.240min.IAA.A.CATCAAGTCGAC	280.413	3.40112	-6.60944
dome.240min.IAA.A.GGTCCATGCCTG	306.731	-0.315578	-0.284857
dome.240min.IAA.A.TCGCCAACCGAA	285.244	6.60729	-8.62746
dome.240min.IAA.A.CTGAGTTCTCAG	313.964	-0.966906	7.18665
dome.240min.IAA.A.CCGTTGTAGTCG	257.481	9.25758	-7.55167
dome.240min.IAA.A.AAGTCCGAGCCC	312.669	0.396624	1.49602
dome.240min.IAA.A.CCAGAACGATGA	266.78	6.95598	-3.63405
dome.240min.IAA.A.TTGGGTGCTTAG	294.996	6.18914	-2.9781
dome.240min.IAA.A.AACATGGCGCTA	266.156	8.26428	-7.35085
dome.240min.IAA.A.GATCCCCTTTTC	267.779	7.5027	-5.70478
dome.240min.IAA.A.GCTTTGTTACAA	266.681	6.13815	-3.25075
dome.240min.IAA.A.ACAGTGAAAGTT	275.982	5.55	-3.41171
dome.240min.IAA.A.CAGTGTGGCCGT	244.394	8.90875	-6.69609
dome.240min.IAA.A.ACCGGCGAAAAG	288.824	6.0662	-5.11408
dome.240min.IAA.A.CGCGCAACCAGA	284.357	5.09126	-5.62618
dome.240min.IAA.A.AGTGGTAATCTC	291.286	-6.59129	-6.20177
dome.240min.IAA.A.ATCCTTTACCGA	276.064	7.42716	-6.00341
dome.240min.IAA.A.ACTGCGCGCTGA	276.94	7.34617	-5.61643
dome.240min.IAA.A.ACGTCGATGGCT	284.824	4.94305	-5.73724
dome.240min.IAA.A.TACTTGGAGACG	291.345	3.5829	-6.76929
dome.240min.IAA.A.GTGTTAGAAACA	289.604	8.61936	-4.71703
dome.240min.IAA.A.CTCTTGGACATG	262.685	7.98348	-6.02545
dome.240min.IAA.A.TCAGAGAATCTG	276.967	5.74077	-6.12228
dome.240min.IAA.A.CAGTAACCTTAA	267.123	7.24803	-6.60741
dome.240min.IAA.A.CCGGTCTCCGCG	292.132	4.62942	-6.79928
dome.240min.IAA.A.CAGTCCCAGGGA	320.798	-0.264465	0.659089
dome.240min.IAA.A.AGCCATACATTC	251.133	8.75778	-6.73898
dome.240min.IAA.A.GATTGTTTCCAT	280.932	5.02151	-4.35917
dome.240min.IAA.A.CAGCACGAACAC	240	8.88412	-6.73378
dome.240min.IAA.A.TCCGACAGAGGC	309.94	4.41551	-4.37115
dome.240min.IAA.A.CTGTCCACGTCC	286.929	6.33561	-4.46736
dome.240min.IAA.A.ACCCGTCGAGCC	293.989	4.89067	-5.67662
dome.240min.IAA.A.GACTTTTCCCGA	273.454	1.95579	-5.55571
dome.240min.IAA.A.ACTATCGGAGTG	320.533	0.812171	1.64069
dome.240min.IAA.A.CCGTGAGAGTGA	269.516	-11.9483	-6.31778
dome.240min.IAA.A.GTTTTCTACGTA	269.55	7.85641	-6.61739
dome.240min.IAA.A.TCAAGGAACGGC	294.338	4.85717	-3.53708
dome.240min.IAA.A.CAATACGCCGAA	280.54	8.62121	-4.71818
dome.240min.IAA.A.CCCGGAGATAAC	271.515	7.81797	-6.87597
dome.240min.IAA.A.AGGCTGACTGGG	269.816	2.44021	-5.91326
dome.240min.IAA.A.AGTGACGAGCTA	286.928	4.52793	-6.3531
dome.240min.IAA.A.TGATTTGCAGAG	252.36	9.11238	-7.65812
dome.240min.IAA.A.ACAGCGCAATAG	283.193	5.47632	-4.20437
dome.240min.IAA.A.ACCTCTCAAAAA	247.289	9.15448	-6.92178
dome.240min.IAA.A.ATCTCGTAGGGA	296.802	2.21739	-3.03212
dome.240min.IAA.A.CGCAACAGACTT	281.115	7.54166	-0.422473
dome.240min.IAA.A.TTCAACGAAGCC	290.902	7.17964	-3.73315
dome.240min.IAA.A.AGTCGAAAGGGG	276.113	4.84279	-7.1235
dome.240min.IAA.A.TGATAACGGCTA	259.72	8.0175	-5.83412
dome.240min.IAA.A.TGTCCAAACAGG	263.297	4.7959	-5.93111
dome.240min.IAA.A.TACGATTAACAA	290.132	4.50681	-6.82916
dome.240min.IAA.A.TCACAAGGGGAT	283.768	5.92204	-3.95214
dome.240min.IAA.A.AGCTTGCCCGCG	264.43	6.76435	-7.65646
dome.240min.IAA.A.TATCCGATAGCA	289.237	5.54488	-3.37857
dome.240min.IAA.A.CCATGTGTGGAG	242.696	8.87036	-6.67689
dome.240min.IAA.A.GACGTTCATCAA	270.65	6.76485	-4.94672
dome.240min.IAA.A.TTTTAGCAGTGT	294.336	-6.9915	-5.83172
dome.240min.IAA.A.GCTCCAAAGGAC	277.652	7.27743	-6.70161
dome.240min.IAA.A.TTGCGCACTCTG	271.538	-12.2204	-6.51536
dome.240min.IAA.A.CGTCATGACGGT	266.505	7.92836	-7.40554
dome.240min.IAA.A.GCTGCAATATGG	240	10.1526	-7.59836
dome.240min.IAA.A.CAACGTACTCCC	263.286	7.79526	-5.73548
dome.240min.IAA.A.ATCAGCAGTAGT	261.532	7.28142	-1.09666
dome.240min.IAA.A.ACAAGGTACACT	290.818	5.7629	-3.8648
dome.240min.IAA.A.GCATAGGATCCT	288.39	5.66965	-3.27262
dome.240min.IAA.A.CATACACACATT	278.414	6.68651	-5.44512
dome.240min.IAA.A.AGGTAAAGCTCC	245.291	7.26945	-1.25419
dome.240min.IAA.A.AGTCACGCCGTG	240	5.46855	-5.4068
dome.240min.IAA.A.TGCACCAATTCT	266.729	6.67968	-6.43623
dome.240min.IAA.A.GTCGGAGCGTGA	285.849	6.43632	-4.56447
dome.240min.IAA.A.GGAAACATACTA	277.232	6.40848	-4.50861
dome.240min.IAA.A.GAGGCAAATGAA	297.983	5.58139	-3.30483
dome.240min.IAA.A.GTAGACAACTTT	274.69	6.92941	-5.0739
dome.240min.IAA.A.ACGAATTGGTCG	259.781	5.73291	-6.84732
dome.240min.IAA.A.GAAGGATCACCA	290.802	4.55574	-6.05841
dome.240min.IAA.A.GCTCACAGCCGC	292.705	4.44311	-6.1387
dome.240min.IAA.A.TATCCTATGCTC	308.922	4.1338	-5.3776
dome.240min.IAA.A.TACTGGCCATCG	311.96	-0.391976	9.37059
dome.240min.IAA.A.ACTTTAAAACAG	287.956	4.38063	-6.79642
dome.240min.IAA.A.GCATTATGAATC	280.045	6.39818	-2.89977
dome.240min.IAA.A.ACGGATTCCTCG	240	5.95324	-4.72986
dome.240min.IAA.A.AGGGCGGACGAT	240	8.48285	-6.65847
dome.240min.IAA.A.TAAGAAGTAACG	240	9.19207	-7.43036
dome.240min.IAA.A.GGTGGCATCCTT	283.348	6.13755	-2.90185
dome.240min.IAA.A.CATCGTAGGTAC	240	8.14341	-6.41557
dome.240min.IAA.A.AGTGGTTATGCC	283.854	4.3799	-5.65289
dome.240min.IAA.A.ACCATAGTACCG	290.193	5.76556	-4.25272
dome.240min.IAA.A.TACAGAAGAGTC	277.156	6.75892	-7.688
dome.240min.IAA.A.AGGGAGTGTATG	292.048	5.95465	-3.22365
dome.240min.IAA.A.AGTAGGAGTTAC	269.757	7.02977	-5.6618
dome.240min.IAA.A.AGAGGGCGCAAT	264.217	7.0364	-3.96492
dome.240min.IAA.A.TTCAGTCGGCTG	281.287	8.28085	-4.87978
dome.240min.IAA.A.TTTATCTCATCT	272.912	-11.9677	-6.32931
dome.240min.IAA.A.GAGTAGGCTCCA	295.031	5.87203	-3.30332
dome.240min.IAA.A.ACCGTTTATTCC	249.881	9.43835	-7.37292
dome.240min.IAA.A.CATTCACTCACA	290.954	5.70223	-3.83722
dome.240min.IAA.A.CTGAAACTATTA	281.882	3.69847	-7.23513
dome.240min.IAA.A.CGTAGTAGGAGA	277.477	7.63141	-6.65818
dome.240min.IAA.A.CTCTCAAATTAC	294.221	1.65167	-3.42404
dome.240min.IAA.A.GACGGTTCATCC	281.145	6.3836	-4.6147
dome.240min.IAA.A.TTCTCACGTCGT	243.304	9.21694	-7.22777
dome.240min.IAA.A.ATAAAGTTAATG	240	7.35345	-6.3272
dome.240min.IAA.A.CTGTAAATCGCA	291.159	5.36588	-4.56616
dome.240min.IAA.A.GGCCTCACGCAT	307.222	4.95733	-3.57921
dome.240min.IAA.A.TGTGTAGGCTCG	297.616	4.39499	-5.69513
dome.240min.IAA.A.AAGGCTGTTGAC	251.435	9.40195	-7.66038
dome.240min.IAA.A.TTTTTTACTCGG	295.365	5.20871	-4.37099
dome.240min.IAA.A.AGTGGCCATTTG	270.117	5.50219	-7.22849
dome.240min.IAA.A.GTCATTTCTGTT	263.235	8.24952	-6.89852
dome.240min.IAA.A.AGTTACCACGAT	277.223	7.24363	-1.14382
dome.240min.IAA.A.GACCCGTTTCAA	287.677	5.70221	-3.38375
dome.240min.IAA.A.ATAAACTCCCTC	281.28	6.76706	-5.08081
dome.240min.IAA.A.TTAGTCGATAGT	268.875	7.76137	-6.81507
dome.240min.IAA.A.ACTTCCCTAGGA	267.802	7.72373	-5.94128
dome.240min.IAA.A.TAACGTTCAGAG	282.923	8.24184	-4.89105
dome.240min.IAA.A.CTGTAATCGAGG	291.418	5.56314	-4.39098
dome.240min.IAA.A.GTCCTAGACTAC	266.682	8.53086	-7.47871
dome.240min.IAA.A.GCCTCGGCCACC	288.345	5.7287	-5.83734
dome.240min.IAA.A.CTCGATACGATG	270.714	5.66501	-7.27538
dome.240min.IAA.A.TGAAGAAGAGGC	290.82	0.756669	0.994209
dome.240min.IAA.A.TTGAAGCACAAT	307.771	5.72293	-3.74275
dome.240min.IAA.A.CTGGCGCGGAAG	281.903	6.31577	-4.52444
dome.240min.IAA.A.AATAAGGAGTAA	268.293	7.21477	-1.18518
dome.240min.IAA.A.AGTTTCAAACTA	304.368	0.709784	0.666349
dome.240min.IAA.A.TATCATGAGGCA	274.491	6.25053	-6.59327
dome.240min.IAA.A.CTAGACGTCAGC	286.796	3.31218	-6.82345
dome.240min.IAA.A.GACGGGGTCGTC	279.644	1.72964	1.94731
dome.240min.IAA.A.TCTCGGCTAAGC	278.39	7.67606	-7.03416
dome.240min.IAA.A.GACACGCCAAAC	283.78	7.20982	-0.94196
dome.240min.IAA.A.TTATCGCCCCCG	293.49	7.59824	-3.70608
dome.240min.IAA.A.GTTTGGCCGCGT	291.197	5.66575	-4.11292
dome.240min.IAA.A.AAGCTGCGGGTG	244.731	8.28361	-6.21876
dome.240min.IAA.A.TGGTCTGGTGTG	294.447	4.61495	-5.46342
dome.240min.IAA.A.GTCTAAATAAAG	280.361	4.67352	-7.04144
dome.240min.IAA.A.GCGATATCGATT	264.139	7.63517	-7.12507
dome.240min.IAA.A.AACTGTACGCAG	285.869	6.1792	-3.69933
dome.240min.IAA.A.CTGGTGCGGATT	284.42	7.34738	-5.92556
dome.240min.IAA.A.CTGAAGTGTGGC	263.716	8.39482	-7.1027
dome.240min.IAA.A.CGTACCTTGAAA	291.258	6.15881	-3.70869
dome.240min.IAA.A.AGGGATTACGCG	252.128	7.69296	-6.28353
dome.240min.IAA.A.CGTCTTGTAGCT	281.672	5.64523	-4.24845
dome.240min.IAA.A.GCATTTAGGTGC	293.881	5.58396	-4.09053
dome.240min.IAA.A.ATCCTCTGGAAA	313.128	0.793951	0.750938
dome.240min.IAA.A.ACAGTATGGAAG	294.491	2.46893	4.63457
dome.240min.IAA.A.GGCTGTTCCCCC	240	7.38955	-6.3846
dome.240min.IAA.A.GTGCTCTCCTTG	240	6.88916	-5.62722
dome.240min.IAA.A.GGATGGGTCCGT	293.439	5.98227	-3.90964
dome.240min.IAA.A.GTGCTTTGCGTG	284.349	6.24502	-4.49107
dome.240min.IAA.A.CCTTGACGTGAT	295.463	3.58756	-6.0572
dome.240min.IAA.A.CAGTAGTAGAGT	324.649	-2.10309	5.96239
dome.240min.IAA.A.GATCCGACGGGC	280.351	5.81068	-4.47808
dome.240min.IAA.A.TCACGTACTGGA	240	7.6462	-6.21801
dome.240min.IAA.A.CCAGCAGCGGTC	267.106	6.89897	-3.48568
dome.240min.IAA.A.ATGGTTTTCCAG	275.133	6.8178	-3.28084
dome.240min.IAA.A.AGAATGTATGAG	288.673	6.2781	-4.18887
dome.240min.IAA.A.CACAGAGCGAAC	288.359	5.82131	-3.89657
dome.240min.IAA.A.ATCTTCTTCTAA	279.356	8.33739	-4.86011
dome.240min.IAA.A.AGCGCAAACCGT	286.364	6.32572	-2.83897
dome.240min.IAA.A.ATACGTCATCCC	282.934	7.92732	-0.224878
dome.240min.IAA.A.ATAGATAACCGG	273.041	7.56962	-6.62312
dome.240min.IAA.A.TCGGGGGTCTAT	279.721	6.95331	-5.95202
dome.240min.IAA.A.CGACGTTCACAG	271.406	6.90023	-5.59713
dome.240min.IAA.A.AAGAATTTCGTC	288.059	7.27307	-3.64263
dome.240min.IAA.A.GTGCCACAGCCA	274.875	5.40463	-3.47717
dome.240min.IAA.A.GGTGTAGCAGTA	260.57	7.44497	-5.24252
dome.240min.IAA.A.ATATTCTCTCAA	294.362	5.17231	-3.60998
dome.240min.IAA.A.CTCATCATACGA	286.25	6.36206	-4.32382
dome.240min.IAA.A.AGAACAACCGTT	240	7.14834	-6.07602
dome.240min.IAA.A.GAGGAGCGCGTA	282.744	0.658338	0.00732658
dome.240min.IAA.A.TCCTAAACACAA	273.67	4.12044	-7.28367
dome.240min.IAA.A.GTAGGCTAGTTG	257.847	6.60881	-3.37478
dome.240min.IAA.A.AAAGGTTCGTGG	264.825	7.78659	-6.60621
dome.240min.IAA.A.AATTGGTTGGCA	287.188	5.3525	-5.3394
dome.240min.IAA.A.CGAGCGAAGCGT	246.933	9.35089	-7.3098
dome.240min.IAA.A.TAATTAATATAA	302.514	3.47196	-6.03862
dome.240min.IAA.A.CTACTCCCATAA	296.115	5.66364	-3.45842
dome.240min.IAA.A.GGGTTTAGTAAA	282.286	6.70706	-5.28405
dome.240min.IAA.A.GTTTCCGTGATC	302.762	4.15839	-5.49662
dome.240min.IAA.A.GCGTCAGATACA	302.153	6.47872	-1.06391
dome.240min.IAA.A.CTTCAAGTGGAC	264.88	5.68954	-4.67902
dome.240min.IAA.A.CTATTTCCGATC	291.894	6.43923	-1.54607
dome.240min.IAA.A.ACTAATGCGGCA	277.983	6.79308	-5.284
dome.240min.IAA.A.CTTAAGGAAGGG	306.244	4.77721	-3.43973
dome.240min.IAA.A.TAAAAACATGGA	282.636	6.77774	-5.20615
dome.240min.IAA.A.CATTGAAGCGCT	297.746	7.59759	-3.68119
dome.240min.IAA.A.GCAGAATAGTCG	250.477	9.2467	-7.15831
dome.240min.IAA.A.CAGGCAAGGCCT	289.56	6.293	-3.04711
dome.240min.IAA.A.CAACTTACGAAA	274.322	7.32175	-6.24954
dome.240min.IAA.A.AGGTGAACCTCG	282.49	7.55388	-0.636985
dome.240min.IAA.A.CCTAGATTATCT	282.789	5.54085	-5.86773
dome.240min.IAA.A.GTTTATAGTACC	273.071	6.54041	-2.79552
dome.240min.IAA.A.AACATATGGGAC	277.871	7.61256	-6.53205
dome.240min.IAA.A.CATATGCAATCC	281.838	6.52647	-4.51351
dome.240min.IAA.A.TGATGAGAATTA	278.114	7.33394	-1.00563
dome.240min.IAA.A.ACCGCCAAGGAC	270.818	5.11678	-3.36416
dome.240min.IAA.A.AATTTACTGTTG	273.914	6.63245	-4.73961
dome.240min.IAA.A.AATATCATAGGC	293.779	2.19298	-4.80768
dome.240min.IAA.A.TCGCTAGGGCTT	271.2	6.77722	-5.36809
dome.240min.IAA.A.AAGCTCGCCAAG	283.906	5.59024	-3.2523
dome.240min.IAA.A.CAGCTTAAACTA	277.496	7.3164	-6.48479
dome.240min.IAA.A.ATATCCGCGCAG	290.681	4.52813	-5.98203
dome.240min.IAA.A.CCCGCGTTGCCA	279.16	7.60032	-6.747
dome.240min.IAA.A.ACGACCTGTCTA	265.673	6.56252	-3.58847
dome.240min.IAA.A.CATTCACTTCCC	255.81	7.08032	-3.96703
dome.240min.IAA.A.ACGCGGTCCCCG	240	7.68038	-6.48114
dome.240min.IAA.A.CCTCCAGTATTG	289.92	6.40267	-2.81967
dome.240min.IAA.A.CAGCAAAGTGAG	261.508	7.05151	-4.39743
dome.240min.IAA.A.GGTGCAGCGAAC	272.142	6.69522	-2.98278
dome.240min.IAA.A.CAAGCTGGCCTG	282.375	6.41048	-2.96099
dome.240min.IAA.A.GTATGCGGGCCT	320.032	-0.667183	4.77708
dome.240min.IAA.A.GCATGAAGGTCT	274.123	4.34365	-6.79493
dome.240min.IAA.A.TACGCACCTAGG	277.696	6.74768	-3.32819
dome.240min.IAA.A.TATCGACAGGCA	282.014	6.06533	-4.96924
dome.240min.IAA.A.TTCTTTGCTTGC	304.698	0.73916	1.77543
dome.240min.IAA.A.GGTGGGTCCCCT	242.292	9.41973	-7.44123
dome.240min.IAA.A.CAGCATTTAAAA	299.716	8.14789	-0.0588481
dome.240min.IAA.A.ATATCTTGGAAT	287.687	3.63737	-7.08794
dome.240min.IAA.A.TCTCCAAAATTC	293.531	5.89502	-3.28313
dome.240min.IAA.A.GAGCTCAAACCC	263.931	7.85709	-6.08179
dome.240min.IAA.A.CGCACAGGCGGG	265.992	8.6445	-7.33588
dome.240min.IAA.A.AACCACAGCAAA	290.208	5.46325	-3.51827
dome.240min.IAA.A.GAAAGAGTCGAA	269.694	6.65869	-6.70005
dome.240min.IAA.A.CGCGGTTGATAC	267.422	-11.6651	-6.1681
dome.240min.IAA.A.ATCGTGTGCCAA	296.518	6.52379	-3.88884
dome.240min.IAA.A.AGCAGATTCATA	286.87	3.42641	-6.03747
dome.240min.IAA.A.CAGTACAGCACC	311.276	-7.18102	-5.46581
dome.240min.IAA.A.GGCTGGAAACCC	266.473	6.51072	-6.83874
dome.240min.IAA.A.GGCCGAGATCCC	267.624	7.97523	-7.40106
dome.240min.IAA.A.TACGTTGTGAAC	309.719	-7.13285	2.86718
dome.240min.IAA.A.TAGGTTTAGAAT	283.539	6.48881	-4.54976
dome.240min.IAA.A.TGGTGGACGTTA	288.154	1.14438	-5.41611
dome.240min.IAA.A.AATTCTTGGCTT	288.907	6.17932	-2.94513
dome.240min.IAA.A.AGGTAGCTAGTG	286.867	6.23655	-4.27086
dome.240min.IAA.A.AAGGGCAGGCAT	240	7.70373	-7.01691
dome.240min.IAA.A.AGTGGGCTCGCT	259.482	7.14381	-4.3978
dome.240min.IAA.A.GTATCACCTGGG	276.729	0.630023	1.09251
dome.240min.IAA.A.TACTAGAAAGGA	288.689	5.4319	-5.98579
dome.240min.IAA.A.CATCCTGTATGA	289.093	6.62716	-8.44189
dome.240min.IAA.A.TTTGTGTTGTAA	269.595	7.98893	-6.82179
dome.240min.IAA.A.CGAGCGATACTA	266.858	8.69213	-7.21808
dome.240min.IAA.A.TTCATGTAATTG	276.364	5.50412	-7.2117
dome.240min.IAA.A.GATATAGACAAG	283.735	6.5056	-5.16844
dome.240min.IAA.A.GCTGTTAGCCCT	262.966	7.85509	-5.85511
dome.240min.IAA.A.TCCCACAAGAGC	295.9	2.28915	-3.00068
dome.240min.IAA.A.CACACACGTCTT	268.155	7.15141	-6.17554
dome.240min.IAA.A.AAGGTGATAGAG	276.552	7.25258	-1.12501
dome.240min.IAA.A.GGATCCACAAAA	277.852	7.16236	-5.81428
dome.240min.IAA.A.CCGTCTAATAGC	306.007	-1.7846	2.66647
dome.240min.IAA.A.CAACTATGAGCA	245.494	9.31403	-6.97726
dome.240min.IAA.A.AAAGCGTTTATC	271.598	6.25302	-2.88922
dome.240min.IAA.A.TTTTACCTTACA	254.155	9.23108	-6.89079
dome.240min.IAA.A.TCTTTGTCCTCA	269.684	5.81517	-7.27573
dome.240min.IAA.A.TATACACGTCCC	304.505	5.20617	-3.96624
dome.240min.IAA.A.TGCTCAGCATCT	260.167	7.12588	-4.43762
dome.240min.IAA.A.ACCGAAGGGAAC	291.86	6.55519	-3.84558
dome.240min.IAA.A.GTGTCAGCCTTC	293.995	4.16368	-5.52899
dome.240min.IAA.A.TCGGAGGGTCTG	261.736	5.79013	-7.28264
dome.240min.IAA.A.TTCATATGGCGC	286.783	7.94709	-0.153125
dome.240min.IAA.A.GTTAAAGACCCC	256.021	7.72505	-6.50339
dome.240min.IAA.A.TACGAGGTTTGT	253.7	7.64035	-6.27345
dome.240min.IAA.A.GGCTTTTAAACT	280.587	5.34799	-3.96555
dome.240min.IAA.A.AAGCATCGCCCC	290.729	6.05774	-4.94301
dome.240min.IAA.A.GGGCGAGCATGG	240	6.87172	-6.3305
dome.240min.IAA.A.ACGCGGCGCAGA	275.004	7.6451	-0.515087
dome.240min.IAA.A.TTCTTAGGCCCC	285.249	6.1344	-2.97158
dome.240min.IAA.A.ATCGTGTGCCCT	272.346	-12.1564	-6.46864
dome.240min.IAA.A.TTTTTTTGTAGA	274.899	6.99112	-4.491
dome.240min.IAA.A.CTGACCGGTGCG	240	2.15427	-4.61632
dome.240min.IAA.A.AACATTGGCGCT	305.663	0.0545892	5.84494
dome.240min.IAA.A.ACAAAGGAGACT	240	6.40921	-5.53646
dome.240min.IAA.A.TTCCTTGATTCC	288.991	5.86008	-3.36854
dome.240min.IAA.A.TGTCGGCGATGC	280.513	7.09195	-3.49228
dome.240min.IAA.A.ACTTTCATGTGA	281.334	6.70867	-5.42814
dome.240min.IAA.A.GCCCTCTACATG	282.296	2.56151	-2.62678
dome.240min.IAA.A.GACAACGTATCA	294.506	5.51534	-3.49965
dome.240min.IAA.A.GAGCTTGACCAA	286.982	7.09038	-1.2179
dome.240min.IAA.A.ACTATCTCAGTG	292.457	3.36349	-6.04194
dome.240min.IAA.A.CAACCTGTTTGT	278.983	7.07697	-1.1892
dome.240min.IAA.A.TAGATCCGAAGC	292.198	5.91741	-4.2422
dome.240min.IAA.A.ACCGGTCATCGT	297.924	5.53749	-3.45332
dome.240min.IAA.A.CGACGTCACGAG	301.061	4.38068	-5.43597
dome.240min.IAA.A.CTCGGGACATGC	267.813	7.5536	-6.50889
dome.240min.IAA.A.ACAGGATATGGG	284.117	5.28791	-3.51841
dome.240min.IAA.A.CAGTCCTGTTAC	289.399	6.3397	-3.07559
dome.240min.IAA.A.TCATTATAACTT	280.019	6.21568	-5.15516
dome.240min.IAA.A.ATCGTGTGCCGT	246.115	9.06838	-7.26796
dome.240min.IAA.A.TAAGGGCACGAC	287.768	4.02188	-7.11119
dome.240min.IAA.A.ATGGCGGGTGGT	280.566	5.2604	-7.0944
dome.240min.IAA.A.GTCACAGCCGGG	280.482	6.35404	-6.61667
dome.240min.IAA.A.GCCGTGTCAGCT	268.608	6.76241	-6.41069
dome.240min.IAA.A.CACCTGGTCCGC	279.461	6.62406	-6.274
dome.240min.IAA.A.CTCTAATGCGCC	292.168	4.34122	-5.65698
dome.240min.IAA.A.ATCCTTTTAGAG	311.858	-7.19668	-5.59867
dome.240min.IAA.A.TGTACGTATGAT	277.18	7.00705	-5.64076
dome.240min.IAA.A.CATTACATGCGA	276.767	6.30423	-5.5082
dome.240min.IAA.A.AGCCAACGCACC	275.988	6.17868	-4.57378
dome.240min.IAA.A.TCTTACACTGGG	284.848	7.28653	-3.87716
dome.240min.IAA.A.GCATCTACACTT	263.21	9.29513	-7.47485
dome.240min.IAA.A.ATCGTAACATGT	282.904	5.70482	-6.03941
dome.240min.IAA.A.CTAAGGAGGCTG	258.425	7.56955	-6.20225
dome.240min.IAA.A.TCTATTTCGACG	262.582	7.81976	-6.54918
dome.240min.IAA.A.GACGGTTAGGCA	269.671	5.73527	-6.8524
dome.240min.IAA.A.AAGGCCAAGCTT	252.149	9.11804	-6.77876
dome.240min.IAA.A.ATCCCTCTCCTC	307.305	-0.479205	-3.2851
dome.240min.IAA.A.TTCGTTTCCACA	275.931	6.60282	-4.66293
dome.240min.IAA.A.GCATATCAAGCG	329.575	-3.28232	-0.170138
dome.240min.IAA.A.CAGACCCCCAGG	285.041	6.01137	-4.24479
dome.240min.IAA.A.CGCCACCCCGGC	295.619	0.663419	1.04884
dome.240min.IAA.A.CGTCCAACACAC	258.616	-11.3591	-6.12025
dome.240min.IAA.A.CTCGTACATCTC	249.805	8.53509	-7.15966
dome.240min.IAA.A.GGGTACTAAGCC	276.245	4.21221	-7.05711
dome.240min.IAA.A.CAGACACTATTC	300.475	-8.59168	4.41516
dome.240min.IAA.A.AAAGAGGGATTC	288.149	6.47875	-3.66948
dome.240min.IAA.A.AGTAAAACGTGT	293.319	6.43157	-1.36811
dome.240min.IAA.A.CATTCACGACAG	305.608	0.586888	0.651939
dome.240min.IAA.A.ACGTCCCTGTAG	279.111	7.20412	-0.995102
dome.240min.IAA.A.CGTGTTGCTATG	275.572	4.65424	-6.02314
dome.240min.IAA.A.GGCGGAAATCCA	270.59	7.06143	-3.78156
dome.240min.IAA.A.CTCGGCAGGTCA	316.418	-2.01349	8.82853
dome.240min.IAA.A.GCAAGGCCAGCT	264.493	6.89899	-7.47269
dome.240min.IAA.A.CATAGGCAAGCG	267.733	7.51278	-5.83615
dome.240min.IAA.A.TACAACTATGGA	279.033	8.57143	-4.74604
dome.240min.IAA.A.GGCGATAACCAT	299.765	5.78129	-3.23652
dome.240min.IAA.A.CGTCGAAGCCTC	259.58	8.12176	-6.30562
dome.240min.IAA.A.GGAGGGGACCTG	253.193	9.22387	-7.2749
dome.240min.IAA.A.GCGACGTACACA	311.551	-0.740013	5.57819
dome.240min.IAA.A.TCCCAATGATAA	313.422	0.60539	0.943121
dome.240min.IAA.A.GGCTTATTGACG	257.791	7.23145	-1.2138
dome.240min.IAA.A.ACCATCTCGCAT	251.763	9.29496	-6.97547
dome.240min.IAA.A.ATCGCGATATGC	240	7.35392	-5.78412
dome.240min.IAA.A.AGGGTTACCGCG	290.4	3.62978	-6.06457
dome.240min.IAA.A.AGGCAGCGCTTG	289.465	3.64607	-6.06612
dome.240min.IAA.A.ACATTCGATGTT	296.703	5.47295	-3.44302
dome.240min.IAA.A.ACAACTATCAAG	289.371	5.29856	-3.48763
dome.240min.IAA.A.TGCGAAGCTTGT	240	9.16842	-7.68493
dome.240min.IAA.A.AGTCTGGTCCAG	270.178	7.24935	-6.41262
dome.240min.IAA.A.TTTGCGGCGGAA	300.953	7.40287	-0.170706
dome.240min.IAA.A.TGGCTGGGAAAT	281.345	7.13084	-5.58485
dome.240min.IAA.A.CCTATAGTGCTC	322.401	-0.519611	9.04909
dome.240min.IAA.A.CTACTCGAACAG	280	1.65284	-5.43615
dome.240min.IAA.A.GCCAGTCGCTAG	240	7.313	-6.3156
dome.240min.IAA.A.CCGCCGAGCTTC	276.91	6.61879	-2.79472
dome.240min.IAA.A.AATTTGTCGTAT	283.171	4.19629	-7.28281
dome.240min.IAA.A.TCTTGGGCGATG	273.686	6.99313	-7.37798
dome.240min.IAA.A.GATTCCCTCCGA	273.675	7.16716	-5.84877
dome.240min.IAA.A.GCTCCGCCCCGC	284.435	3.9649	-6.07064
dome.240min.IAA.A.ACCGGTCTCCGT	264.841	8.00758	-6.42008
dome.240min.IAA.A.CAGATATATTAA	276.555	6.46892	-5.16438
dome.240min.IAA.A.GTTACGTGCATA	267.771	7.38674	-7.40143
dome.240min.IAA.A.CACTGAGGCGAA	257.306	7.67639	-5.35434
dome.240min.IAA.A.AGAGTACTCATT	298.832	4.91459	-3.54544
dome.240min.IAA.A.TCACGCCATCCC	287.009	7.70331	-5.09263
dome.240min.IAA.A.GATACTACCGTC	297.304	-0.136778	0.313686
dome.240min.IAA.A.AGGTGTAGCACC	288.732	6.27885	-5.11038
dome.240min.IAA.A.TCCGACGACACA	292.376	6.24622	-2.86467
dome.240min.IAA.A.GATTAGAAGGCG	280.769	6.92594	-4.96809
dome.240min.IAA.A.CCAAGATCGGCA	263.847	-11.6103	-6.14245
dome.240min.IAA.A.CGAGCGGAAACC	240	8.53463	-7.14309
dome.240min.IAA.A.CCACTCACGTAT	299.052	5.83142	-3.04921
dome.240min.IAA.A.CCACAACTCCAC	294.377	5.11386	-3.59087
dome.240min.IAA.A.GGGTATTCTGTT	285.415	6.17738	-5.26052
dome.240min.IAA.A.CTTGCTATGGCC	270.62	5.13149	-4.40376
dome.240min.IAA.A.GTCTGTAACTTG	279.847	6.50589	-4.36202
dome.240min.IAA.A.CGGACTGACGTA	283.14	3.63854	-6.7598
dome.240min.IAA.A.AACACCTACGTG	287.101	5.41696	-3.46332
dome.240min.IAA.A.CAGGGTCGTCGT	287.999	7.95134	-0.215227
dome.240min.IAA.A.ATAAAGGAAATG	282.725	6.27985	-2.78197
dome.240min.IAA.A.CCTACTAGGAGT	291.65	5.19192	-4.48611
dome.240min.IAA.A.GAACAATCTGGC	269.46	5.19736	-6.03666
dome.240min.IAA.A.CTATCGCTGAAC	320.097	-1.81522	7.22417
dome.240min.IAA.A.GCGTGATAAAAC	250.3	9.49612	-7.57678
dome.240min.IAA.A.TAAAGGAGCGCG	292.325	5.83472	-4.31355
dome.240min.IAA.A.CAGCACGGACGT	301.583	5.22198	-3.67371
dome.240min.IAA.A.CGGGTAACCGAC	290.814	6.17258	-3.72787
dome.240min.IAA.A.CCATCATGACGG	248.398	5.72465	-5.64559
dome.240min.IAA.A.TATGCCTAGTGA	298.326	-2.05301	-1.99474
dome.240min.IAA.A.TGCTTTAGTAAA	294.647	6.1089	-3.90291
dome.240min.IAA.A.GCTGTGCTTAAT	274.572	6.75603	-7.16833
dome.240min.IAA.A.CTGGTGATAATT	268.085	9.01744	-7.67173
dome.240min.IAA.A.GTGAGGTAGAGA	306.772	9.65941	0.512642
dome.240min.IAA.A.CAGTGTAATCAA	313.576	0.805469	0.860211
dome.240min.IAA.A.CGAGAGGTCAAA	268.209	6.94104	-4.62894
dome.240min.IAA.A.TCGATTTCCTTG	281.314	-6.58389	-6.27777
dome.240min.IAA.A.AGAAGGACGCGA	240	7.9035	-6.71131
dome.240min.IAA.A.ATGGCCGGCTTG	249.801	9.45144	-7.50886
dome.240min.IAA.A.GCGTCGTAACTA	256.84	6.31533	-2.97275
dome.240min.IAA.A.ACCTACCGCCAA	281.669	6.71912	-6.08039
dome.240min.IAA.A.GATTGCAATTTG	278.028	7.05735	-6.01015
dome.240min.IAA.A.CCTAATCTTATT	268.901	5.10689	-7.01827
dome.240min.IAA.A.AAGCGCTTTTGG	270.238	4.25154	-7.27086
dome.240min.IAA.A.GTCACTAATAGT	283.822	5.24976	-5.74098
dome.240min.IAA.A.TTATGGTACAGA	257.089	9.32073	-7.46522
dome.240min.IAA.A.TAGGCAGCAAAG	272.528	7.2044	-1.17909
dome.240min.IAA.A.AGCGTCCGCTTA	274.463	6.26945	-5.78746
dome.240min.IAA.A.ACCTGCCTAATA	281.867	6.49879	-2.72983
dome.240min.IAA.A.GAGTCACCGCCA	274.975	6.7139	-6.44765
dome.240min.IAA.A.TACATCTCTTAA	258.678	7.8588	-5.90964
dome.240min.IAA.A.GCCATGCCGATA	270.651	-12.0726	-6.40535
dome.240min.IAA.A.GATCGTAACGTA	259.371	6.8997	-6.18931
dome.240min.IAA.A.CAAAATAGCACA	274.393	7.54757	-0.390533
dome.240min.IAA.A.AAACCACCATCA	264.578	-11.5297	-6.13398
dome.240min.IAA.A.TGGGCCCTGGTT	257.721	8.63978	-7.42458
dome.240min.IAA.A.CACAACCTGACG	270.313	7.50084	-6.61275
dome.240min.IAA.A.AATTATCCCCCG	287.526	7.66289	-3.67513
dome.240min.IAA.A.TAACGGGGGCTC	285.06	5.12373	-5.59426
dome.240min.IAA.A.GTCTTTTCTCCG	312.01	-0.762865	6.49665
dome.240min.IAA.A.TGGGTCCTGACG	289.613	5.77468	-4.407
dome.240min.IAA.A.CCCGCCTGCGGG	283.56	6.4623	-5.40122
dome.240min.IAA.A.TCGGGTAGTAAG	273.065	6.52219	-6.4632
dome.240min.IAA.A.GAAGTCTTGAGT	276.758	8.61866	-4.71818
dome.240min.IAA.A.AGTCTGAGACCG	274.287	7.57877	-6.00765
dome.240min.IAA.A.TTTTAACAGGCG	289.291	7.33455	-0.970697
dome.240min.IAA.A.TCACCGACTAGG	240	9.2018	-7.27481
dome.240min.IAA.A.TCCTATGTAATG	274.765	7.51079	-6.00027
dome.240min.IAA.A.TACTCGTAGATC	240	8.29382	-6.85915
dome.240min.IAA.A.ACAGGCAAGATC	295.255	4.88962	-3.49109
dome.240min.IAA.A.GCACCTTCCGAG	300.875	-1.11623	-0.584342
dome.240min.IAA.A.CTAAAATTGCTC	289.751	5.84127	-2.79647
dome.240min.IAA.A.TTTAGTAGAGGA	266.433	6.86184	-5.51369
dome.240min.IAA.A.AGCTGTTTTGCG	280.823	7.65347	-0.318105
dome.240min.IAA.A.CCTTATAAGACG	296.513	5.87355	-3.08622
dome.240min.IAA.A.GCGTAGCTGCCA	279.604	6.83139	-5.10158
dome.240min.IAA.A.CCCCTTTGTTAA	266.272	-11.6108	-6.14182
dome.240min.IAA.A.ATTCTCCGCCCC	304.044	4.60448	-4.74777
dome.240min.IAA.A.TTTGATGCACAG	240	-11.3476	-6.11931
dome.240min.IAA.A.ATGGAGCTGGCT	290.598	6.05013	-3.36685
dome.240min.IAA.A.AGGGGAGTCGCG	259.781	7.87875	-5.67267
dome.240min.IAA.A.GAGCAGGTATCT	283.88	6.56792	-3.68829
dome.240min.IAA.A.CCCTTCCAGCCA	301.699	0.0727182	5.91718
dome.240min.IAA.A.CTGATATTTGAA	309.455	-0.829568	7.06132
dome.240min.IAA.A.TGTCCAGGTAGG	290.673	4.43524	-5.97591
dome.240min.IAA.A.AGTTGGTTAAAA	276.072	7.08998	-6.33295
dome.240min.IAA.A.CACCATCAAGTT	285.286	6.24558	-4.23412
dome.240min.IAA.A.GCCTTCGGCGAG	283.5	6.22239	-3.86553
dome.240min.IAA.A.CCCAGGTGCCCA	291.465	4.61954	-4.68209
dome.240min.IAA.A.CGAGGTACGGGA	295.352	3.71419	-6.05708
dome.240min.IAA.A.ACACGATATATA	281.886	4.04541	-7.32269
dome.240min.IAA.A.CCACGAGAGGGG	262.662	8.6397	-7.37301
dome.240min.IAA.A.CTGAATGTATAG	281.147	6.8688	-5.41973
dome.240min.IAA.A.GATGTACAGCTA	306.97	-1.06641	-0.749185
dome.240min.IAA.A.TTAACGGAGTCC	296.784	4.73219	-4.96557
dome.240min.IAA.A.GTAGTACCAATT	318.657	-3.36079	-1.92685
dome.240min.IAA.A.CTTTGTGTAGAG	276.992	6.5467	-6.27606
dome.240min.IAA.A.CAACCTTAGCGC	286.979	6.2573	-4.37943
dome.240min.IAA.A.AATGCTCACCAT	270.024	6.24093	-4.46324
dome.240min.IAA.A.TGGCATGCCTAA	255.989	9.25461	-6.88161
dome.240min.IAA.A.CGGAGTTTATCC	286.02	6.82269	-5.24504
dome.240min.IAA.A.CGCATTGCCCTA	285.907	7.24669	-0.933221
dome.240min.IAA.A.TACTAATTACGC	292.755	3.56201	-7.14753
dome.240min.IAA.A.TTTGGGCGGATT	284.844	5.08674	-4.80103
dome.240min.IAA.A.TACGCAACGTTA	298.762	5.4313	-3.84745
dome.240min.IAA.A.TATGATCAGCTA	256.639	9.38338	-7.61314
dome.240min.IAA.A.ACAGGCAAGTTC	281.771	6.68371	-5.15151
dome.240min.IAA.A.GATTCGGAAGGG	277.799	5.79962	-2.75122
dome.240min.IAA.A.AGCAGTCCGCGT	284.629	7.03168	-5.24493
dome.240min.IAA.A.CCACAACAACGT	260.854	7.03833	-3.83546
dome.240min.IAA.A.AACCGCAACTGC	268.261	10.0862	-7.61548
dome.240min.IAA.A.CTTACTGTAATG	296.812	9.18319	0.328744
dome.240min.IAA.A.TCAGGTTGGTTG	329.726	0.418045	1.56705
dome.240min.IAA.A.GAATGGACCAGC	312.922	6.2305	0.319716
dome.240min.IAA.A.ACAGTGCCTTTG	289.537	4.06152	-7.3136
dome.240min.IAA.A.GTAACGAACACC	316.292	-0.750878	9.23884
dome.240min.IAA.A.ATCTGGAATGCA	277.529	6.69374	-7.94805
dome.240min.IAA.A.ATTCGTTTTCAT	274.076	6.67935	-6.29343
dome.240min.IAA.A.AGTAATTAACCG	293.333	6.38643	-4.83531
dome.240min.IAA.A.CCATAAAGTTGA	282.748	3.77351	-6.04223
dome.240min.IAA.A.TGTAAATGCGGC	257.928	7.15517	-4.332
dome.240min.IAA.A.AAGGGACGGATG	290.953	5.73526	-4.56743
dome.240min.IAA.A.GGCGAAGCTCGG	240	9.00513	-7.28028
dome.240min.IAA.A.CATGATGTTTGT	280.232	6.6327	-8.36577
dome.240min.IAA.A.CGGCTATTGTGA	245.277	8.44078	-6.23108
dome.240min.IAA.A.ACCGTAGGAAAC	275.386	4.37313	-7.20491
dome.240min.IAA.A.CGCCCCAGGTCA	311.54	4.03649	-5.24943
dome.240min.IAA.A.GTCCGCCATGCC	306.319	9.34727	0.389579
dome.240min.IAA.A.CAACGTAATAAT	287.115	6.80659	-5.49159
dome.240min.IAA.A.ACGCTCACCTTA	292.495	5.7455	-2.6906
dome.240min.IAA.A.GCTATAGCGTAA	309.787	0.803292	0.815238
dome.240min.IAA.A.TCCTTGGCACAT	278.786	4.75654	-5.83691
dome.240min.IAA.A.AAGTTATGGTGG	268.435	5.79089	-6.85581
dome.240min.IAA.A.CAACCCCTCTCA	283.921	7.0878	-3.73378
dome.240min.IAA.A.CCTACTGGAGGT	281.048	6.52244	-2.69884
dome.240min.IAA.A.TTGGTGAGAGTA	240	7.32574	-6.20261
dome.240min.IAA.A.TAGGTATGCATA	268.745	7.18772	-6.33953
dome.240min.IAA.A.GGATCGGACTCC	261.667	8.47578	-7.09717
dome.240min.IAA.A.ACAGTCGACCGA	277.173	4.4298	-7.25509
dome.240min.IAA.A.TCGCCATCTAGA	267.797	6.98674	-3.56783
dome.240min.IAA.A.CCGGAACAGGCC	278.95	7.49522	-6.11973
dome.240min.IAA.A.AAGAACAACTCT	271.332	7.64421	-6.91256
dome.240min.IAA.A.TCCGCTCAATGG	264.808	8.71278	-7.23768
dome.240min.IAA.A.GATATACTTCGC	335.998	0.234985	1.56827
dome.240min.IAA.A.CGCTTGGGCATC	263.286	7.46746	-5.87633
dome.240min.IAA.A.CGATCTCGGACA	312.61	-2.90973	1.56342
dome.240min.IAA.A.TTTTTCTCCCTC	257.734	6.16185	-6.76923
dome.240min.IAA.A.GTAGACTGTCGT	299.382	3.33503	-6.01761
dome.240min.IAA.A.TGGGACAAGTGC	336.555	-0.0942875	1.63481
dome.240min.IAA.A.ATTGGACAGCTC	280.994	7.31767	-6.70731
dome.240min.IAA.A.GTTCTCGACATT	279.463	6.73005	-5.3101
dome.240min.IAA.A.CAATGCTGACGT	292.525	5.11127	-3.85726
dome.240min.IAA.A.ACGTGGTGGCCT	256.185	8.697	-7.65124
dome.240min.IAA.A.CTGAGCAGTCCT	240	9.29166	-7.46605
dome.240min.IAA.A.CTACGCATCTTT	291.86	5.4736	-3.46923
dome.240min.IAA.A.TGTGCCGAAGAA	269.261	8.72994	-7.34423
dome.240min.IAA.A.CCATGACAGCTC	278.359	6.18312	-2.82256
dome.240min.IAA.A.GATGGGTTAGCG	279.37	6.06851	-5.09382
dome.240min.IAA.A.TGTGTTGGACTA	321.473	-2.20633	0.02626
dome.240min.IAA.A.CATGTTAACATT	240	8.20382	-6.89161
dome.240min.IAA.A.TAATATGATGAT	268.63	-11.9022	-6.28589
dome.240min.IAA.A.TGGTGTTAATTC	292.503	5.89204	-3.98835
dome.240min.IAA.A.CGGTGGACCGAA	283.629	2.10637	-4.59069
dome.240min.IAA.A.GCTTTTTCTGGC	262.39	7.56422	-6.40328
dome.240min.IAA.A.CTGCCATACCGT	289.801	5.61892	-4.01986
dome.240min.IAA.A.GAATTGTCAGAA	240	8.23908	-7.57221
dome.240min.IAA.A.GTAATGTTAATC	269.889	7.67135	-6.02782
dome.240min.IAA.A.TACAGTATCGGG	282.481	6.33509	-4.51491
dome.240min.IAA.A.AGTCTGGGTGTC	301.38	5.02558	-3.60051
dome.240min.IAA.A.GCCTAAGGCTCC	299.151	4.95884	-3.54166
dome.240min.IAA.A.CGTTGTCGGTTG	270.246	7.14879	-4.39618
dome.240min.IAA.A.GGCATACCCACG	284.992	6.36445	-3.21547
dome.240min.IAA.A.GGACAGTGCACT	258.121	7.25648	-4.69282
dome.240min.IAA.A.CAAGGTTCTTTG	324.682	-2.82359	6.42309
dome.240min.IAA.A.CTATAGGCAGCG	272.618	7.2326	-6.13877
dome.240min.IAA.A.GATCTAAGTTGC	288.376	6.0456	-4.27089
dome.240min.IAA.A.ACCCAGGCGCGT	276.301	8.62998	-4.70415
dome.240min.IAA.A.AAACACCGTATG	270.674	8.03607	-6.91272
dome.240min.IAA.A.ATATGACGAACG	325.055	10.2493	0.751834
dome.240min.IAA.A.GACGCACCAGGA	269.326	8.17313	-7.39783
dome.240min.IAA.A.AATTCTAGCCTG	272.862	5.70129	-3.37913
dome.240min.IAA.A.AGGGTGTCGCAT	263.596	7.84738	-7.31615
dome.240min.IAA.A.GTGATCTGGCCC	285.542	4.63149	-6.49411
dome.240min.IAA.A.GGCACTTAAGAT	289.891	5.53259	-5.56841
dome.240min.IAA.A.GCTATTCACATT	264.777	-11.883	-6.27989
dome.240min.IAA.A.GCGCAGTTGTTT	274.474	5.45343	-4.15443
dome.240min.IAA.A.ATCGCACAAAAC	280.907	7.28126	-3.64757
dome.240min.IAA.A.AAATGGAAGCCT	316.726	0.0220703	0.88146
dome.240min.IAA.A.AATCGACCCTAA	240	9.91173	-7.57249
dome.240min.IAA.A.TATCGGGGGTTG	297.669	5.47352	-3.96788
dome.240min.IAA.A.TGCATTGACGTA	295.053	6.77783	-7.447
dome.240min.IAA.A.TTCGCAACTCTG	264.731	8.06831	-6.76239
dome.240min.IAA.A.TAGACACTTTGC	290.338	8.16722	-0.0985659
dome.240min.IAA.A.GACGGTCGTAGC	277.434	6.79341	-5.16854
dome.240min.IAA.A.CGTGTCAGAGGC	285.199	6.23843	-2.97167
dome.240min.IAA.A.GTAAAAGTGGAA	293.678	2.31326	-5.79978
dome.240min.IAA.A.AGAGACGAGTGA	264.689	7.7623	-7.14506
dome.240min.IAA.A.CTGTCATTTTAC	296.238	5.13325	-4.41385
dome.240min.IAA.A.TTGTACAGTGTC	292.825	-6.63877	-6.10218
dome.240min.IAA.A.GATTTACATCGT	268.24	3.30339	-2.8799
dome.240min.IAA.A.ACAGCATAGGCG	277.645	6.26463	-5.2609
dome.240min.IAA.A.CTTCGGTAACAC	297.752	2.17587	-4.67985
dome.240min.IAA.A.CGGAGTAGTTTA	270.709	8.28098	-6.9745
dome.240min.IAA.A.AGTACATGGCCG	271.291	8.03381	-7.38509
dome.240min.IAA.A.TGTTAGTCCCTC	298.983	0.645952	0.471983
dome.240min.IAA.A.CCCAATTCAGGG	278.929	5.90949	-3.89785
dome.240min.IAA.A.AGGTTCCTAGAC	269.821	-11.6043	-6.14047
dome.240min.IAA.A.TCCAGCTATGGT	281.122	7.52304	-3.785
dome.240min.IAA.A.GGTTCTTTCCAT	275.617	7.75604	-6.7963
dome.240min.IAA.A.CTCATCAACCGC	287.176	6.17854	-3.02719
dome.240min.IAA.A.TCGTCATCTGTA	277.29	7.57205	-6.68889
dome.240min.IAA.A.TGTGACGCCTCG	282.428	7.98984	-4.98914
dome.240min.IAA.A.CACCATGTGCGG	301.102	4.86197	-3.51246
dome.240min.IAA.A.CACCAACACTCG	279.504	6.87124	-4.89125
dome.240min.IAA.A.GGTGATCCGTCC	321.73	-7.77337	-4.72049
dome.240min.IAA.A.AGCCACATAACC	279.774	3.73497	-6.06827
dome.240min.IAA.A.AGATCATGACAT	286.484	3.09025	-6.49707
dome.240min.IAA.A.GTAGCAGATACA	281.299	6.23364	-4.24254
dome.240min.IAA.A.GGCCCCCTCTTC	280.243	6.38899	-5.13542
dome.240min.IAA.A.GATATTTCAGTA	286.127	7.69044	-0.302089
dome.240min.IAA.A.AGCTAGACTTCT	286.475	7.62382	-0.182354
dome.240min.IAA.A.ACGCCGGGGCTC	280.759	6.49668	-5.32036
dome.240min.IAA.A.CTGCGACGCGAG	286.3	4.61328	-6.09866
dome.240min.IAA.A.GGCAACATAGGT	285.049	5.92917	-3.50014
dome.240min.IAA.A.CGTATCGCTTCG	305.829	-6.81663	2.47374
dome.240min.IAA.A.TTCAAGCAATCA	280.385	6.9701	-5.43615
dome.240min.IAA.A.TGTGCATCCTGC	290.214	5.43359	-3.70979
dome.240min.IAA.A.TTTGAACAATCG	279.541	6.29874	-4.14737
dome.240min.IAA.A.CCGCCAGAAGGT	328.74	-1.83695	0.538145
dome.240min.IAA.A.GACTAAACATTT	294.567	5.25183	-3.64497
dome.240min.IAA.A.ACTCCCCCGCTT	283.181	5.32819	-3.46435
dome.240min.IAA.A.TTATCCCGTTTG	297.389	3.32308	-6.0115
dome.240min.IAA.A.CAATAGGGTTTC	251.023	9.35726	-7.62076
dome.240min.IAA.A.ACATGGCGCTTT	268.865	7.44737	-6.59814
dome.240min.IAA.A.CTACCTGGATCA	284.544	6.42465	-2.86236
dome.240min.IAA.A.CCCGGCCCACCT	298.243	2.36825	-3.26896
dome.240min.IAA.A.GTTCGGGTAGGT	313.212	-8.46122	-4.52322
dome.240min.IAA.A.ATAGAATGCAAT	280.666	7.42858	-6.63787
dome.240min.IAA.A.TATTCGACTGAC	267.413	7.18139	-4.93988
dome.240min.IAA.A.ACGGTCAACCCG	254.891	7.11924	-5.11275
dome.240min.IAA.A.GATGACGCCAAC	269.567	-11.9497	-6.3223
dome.240min.IAA.A.TTACCTTTCTGT	271.81	7.77678	-6.27741
dome.240min.IAA.A.AACCAAGGGTTT	287.35	3.37358	-6.03217
dome.240min.IAA.A.GTGGGCAGGGTC	282.058	6.87586	-5.00115
dome.240min.IAA.A.TACATGACGTTC	284.176	6.00972	-3.5563
dome.240min.IAA.A.TAGGCACTAGAT	265.792	7.9498	-6.62605
dome.240min.IAA.A.GTAAAACCGAGC	263.742	6.9799	-4.03904
dome.240min.IAA.A.AGTTATGATCCT	260.43	9.18459	-7.67291
dome.240min.IAA.A.CTTGATGTTCAT	289.014	4.57104	-6.03082
dome.240min.IAA.A.TAAACGGCGGAA	259.77	8.5516	-7.43815
dome.240min.IAA.A.AGTTCCCTCCAA	276.484	7.08903	-5.95126
dome.240min.IAA.A.ATCTGGTTTAAC	293.21	5.18327	-3.62455
dome.240min.IAA.A.GCAAGAGAAGCT	283.498	4.0594	-7.31242
dome.240min.IAA.A.CGTCACACACTG	295.815	-0.486507	-2.39436
dome.240min.IAA.A.GCGCGAGGGCTA	259.023	9.17337	-7.67023
dome.240min.IAA.A.CTGTTTCTTATA	289.848	4.19952	-6.64868
dome.240min.IAA.A.AAGCGTATTCCC	273.914	7.5715	-5.69284
dome.240min.IAA.A.GTGCGGAAGATG	286.637	6.67385	-5.27057
dome.240min.IAA.A.TTACGTAGGTTA	286.648	5.88739	-3.60788
dome.240min.IAA.A.GGGCGTCCTTAT	271.106	5.43696	-7.21124
dome.240min.IAA.A.CCTTCAATCAGG	265.791	5.69816	-7.27453
dome.240min.IAA.A.ATAGTTTTCAAA	272.164	10.1466	-7.5985
dome.240min.IAA.A.CGTACAGCTCGC	296.683	6.52128	-1.4185
dome.240min.IAA.A.GCAAGAGAAGAT	269.911	5.18184	-4.31283
dome.240min.IAA.A.ATCGTTAGAGAG	280.394	6.28311	-4.14056
dome.240min.IAA.A.CTAGCCACCAAT	295.581	4.03589	-7.2913
dome.240min.IAA.A.AAGTGGCTCCCC	281.722	6.4383	-4.25833
dome.240min.IAA.A.CTTCTTCGATCA	248.072	9.35397	-7.01577
dome.240min.IAA.A.GCTATCATGGCC	308.738	1.18601	2.17258
dome.240min.IAA.A.AGAGCCTTCCCA	305.759	4.48311	-5.44674
dome.240min.IAA.A.CGAGGCCAGTGC	278.271	6.42195	-4.81642
dome.240min.IAA.A.GAAAGGCGGGCT	287.756	8.14124	-4.92657
dome.240min.IAA.A.ACCTCCCTGAAG	291.603	5.27248	-4.04622
dome.240min.IAA.A.TGGTTAACGTCT	272.625	7.22966	-5.98899
dome.240min.IAA.A.TTGCCCGGCATC	278.829	7.57207	-3.76452
dome.240min.IAA.A.CCCCAACGTAAG	253	9.19724	-7.66357
dome.240min.IAA.A.GAGTTTCTGCAA	246.987	8.82699	-7.75296
dome.240min.IAA.A.ATGTGGAATACG	279.163	8.59289	-4.74492
dome.240min.IAA.A.TTAGGTCGCCGG	267.492	6.80068	-3.29056
dome.240min.IAA.A.GACAAAGTAGTC	298.912	-7.73521	4.07691
dome.240min.IAA.A.CGCTGGAAGTAG	290.677	4.22541	-6.92515
dome.240min.IAA.A.TCATAGATTGGG	313.669	0.184385	-0.0347359
dome.240min.IAA.A.CGATCTTTACTA	270.773	6.25929	-6.74034
dome.240min.IAA.A.AACATGTGCAAG	286.703	6.30939	-3.63908
dome.240min.IAA.A.TATTGCCAGCAA	276.629	5.17723	-4.42755
dome.240min.IAA.A.GGCGGGTTGGTT	293.261	5.17972	-4.00133
dome.240min.IAA.A.ACGTAACGAACA	289.802	5.77374	-2.94676
dome.240min.IAA.A.AAATCGGAACTT	281.229	4.4499	-5.99117
dome.240min.IAA.A.GACATACGGAGC	325.196	10.1925	0.722939
dome.240min.IAA.A.CTCATTTACAAA	288.626	3.85547	-6.59773
dome.240min.IAA.A.CGCAGAACCTGA	269.513	6.84333	-3.48363
dome.240min.IAA.A.GCCGACACGTTA	240	8.61816	-7.05301
dome.240min.IAA.A.GATGCTTTAGGT	267.813	5.31535	-3.94994
dome.240min.IAA.A.TCGCTGGTATGA	322.295	10.2671	0.760705
dome.240min.IAA.A.GCCTACTAGCTG	280.128	6.60058	-2.77268
dome.240min.IAA.A.CCTCCTCGGAAA	272.9	7.24728	-3.92868
dome.240min.IAA.A.CAGCTCGGACGT	285.783	6.74201	-4.90553
dome.240min.IAA.A.TGGGAACGGGTA	251.827	3.36784	-2.88541
dome.240min.IAA.A.TGTTCACTACAG	287.187	6.16828	-3.6602
dome.240min.IAA.A.TAGAACCTGGTA	317.111	-1.29708	5.80429
dome.240min.IAA.A.CAATCGTCGAAG	280.82	5.78427	-2.97188
dome.240min.IAA.A.GAATCCACGACT	280.081	7.21261	-6.04574
dome.240min.IAA.A.GTGCGTAGTGTG	297.186	4.77894	-5.46794
dome.240min.IAA.A.ATTATCGCCGGA	282.058	4.25146	-5.68443
dome.240min.IAA.A.CCTGGCAACGAA	271.678	6.83013	-3.22791
dome.240min.IAA.A.CAGGCTGGCAGA	285.484	5.65079	-4.26531
dome.240min.IAA.A.TCTCATCCGTTG	240	4.9839	-3.64632
dome.240min.IAA.A.AGTGCTTAAGCC	246.033	9.32735	-6.9917
dome.240min.IAA.A.AGCCCCTCGGTA	285.774	6.39421	-4.42012
dome.240min.IAA.A.GAACATGGTCTT	293.758	5.96246	-2.86996
dome.240min.IAA.A.AGTATAATGGCC	283.089	5.44636	-3.34488
dome.240min.IAA.A.GTCCCGTGGCGG	304.356	0.715576	0.943418
dome.240min.IAA.A.ATCGATCAACGA	291.009	7.32376	-0.749924
dome.240min.IAA.A.AGGCTAACCGTA	271.741	7.80833	-6.73378
dome.240min.IAA.A.CCATCATCTTGT	293.186	1.56302	2.52596
dome.240min.IAA.A.AGAATCTCGTTT	277.382	5.85675	-7.25065
dome.240min.IAA.A.AGTATGATCCCC	276.255	6.96373	-5.84992
dome.240min.IAA.A.ATTCCTCCCTGT	279.364	2.34726	-5.84797
dome.240min.IAA.A.AGCACTCGAGTC	263.024	5.70089	-6.13253
dome.240min.IAA.A.CTTCAACACCTC	289.016	5.84609	-2.73713
dome.240min.IAA.A.TATCGCGTCGGA	276.358	6.72982	-5.48596
dome.240min.IAA.A.AGGGATTGCAGA	302.367	4.44019	-5.32
dome.240min.IAA.A.CGGATAGCCTAC	294.308	4.95699	-3.61357
dome.240min.IAA.A.CTGATACGACCA	240	8.11174	-6.86286
dome.240min.IAA.A.TACTGTGTGTAT	240	8.82287	-6.69695
dome.240min.IAA.A.GATTGGGTGGGT	260.43	8.19696	-6.85636
dome.240min.IAA.A.CTTGGCCTAGTG	286.159	5.99359	-3.59133
dome.240min.IAA.A.AGAAATGAGGCA	287.511	6.43424	-6.15736
dome.240min.IAA.A.CGAGACAGAGAA	259.436	9.25562	-7.53177
dome.240min.IAA.A.GTAACGTTGTCG	298.976	5.88201	-2.99624
dome.240min.IAA.A.GTAGGTTAAGTC	289.606	4.60728	-5.44628
dome.240min.IAA.A.TACTTGTTCGCT	269.456	-11.9791	-6.34148
dome.240min.IAA.A.TCTGCCTGGCGG	255.474	8.82756	-7.16512
dome.240min.IAA.A.TATGGAACCGTA	280.713	4.76621	-7.02153
dome.240min.IAA.A.GCCGGCACACCA	288.389	6.25315	-5.11663
dome.240min.IAA.A.GCTTGATGGGTA	250.064	9.03408	-7.22699
dome.240min.IAA.A.GGTCCACTTCCG	274.366	6.06527	-2.82377
dome.240min.IAA.A.GTTGGCTCGCTT	273.231	7.30853	-4.33299
dome.240min.IAA.A.CACCCGCGTGAA	286.515	6.25942	-4.36924
dome.240min.IAA.A.TTTAAATGCGCC	280.766	7.25127	-1.1339
dome.240min.IAA.A.CTCAGCAGGAGC	292.349	7.66108	-0.232822
dome.240min.IAA.A.ATTTTGTCCCAG	264.847	8.62331	-7.1578
dome.240min.IAA.A.TGAGTATTATCA	297.086	4.65764	-5.46845
dome.240min.IAA.A.TCCTATATGGTT	277.274	7.20356	-6.57804
dome.240min.IAA.A.TACGAGAAGACT	320.385	-7.67592	-5.1077
dome.240min.IAA.A.GCTCGTATTACT	263.499	7.01541	-3.82606
dome.240min.IAA.A.GTCCAGTGCGGC	286.23	5.97638	-2.84692
dome.240min.IAA.A.TTGGTGCAGGTG	305.413	-7.0198	-5.60553
dome.240min.IAA.A.TCTACCCGTGCT	293.898	5.95328	-3.02669
dome.240min.IAA.A.CCGTGAGTTGCT	274.86	5.07673	-7.22936
dome.240min.IAA.A.TGTATTCTAAGC	279.495	2.19093	-4.72951
dome.240min.IAA.A.CACTATCTACTA	290.091	4.38994	-5.46413
dome.240min.IAA.A.GCAATTAATGAG	253.341	8.60628	-7.20503
dome.240min.IAA.A.CCGAGTGAGAAC	312.035	-0.209447	-0.375816
dome.240min.IAA.A.GCTGCTTCATAA	325.577	10.2388	0.75209
dome.240min.IAA.A.GCGGACATCAGC	272.256	6.02814	-6.27326
dome.240min.IAA.A.GGCCGATGTTTC	310.102	0.995037	1.19637
dome.240min.IAA.A.GGCAAGGGGTTC	326.446	0.294525	1.82514
dome.240min.IAA.A.ATCGCTTGTCAT	265.371	6.83765	-7.1885
dome.240min.IAA.A.TGAGGCAGCTCC	240	8.41779	-6.7949
dome.240min.IAA.A.GTGGCAGGACCC	294.769	-1.17261	-0.164298
dome.240min.IAA.A.CACTTTCTTTCT	246.721	9.34619	-7.44637
dome.240min.IAA.A.GTGCGAGATGTT	270.978	-11.6194	-6.14618
dome.240min.IAA.A.CCATGTAATATT	271.751	-11.7262	-6.19911
dome.240min.IAA.A.AGCTCCCAGTCG	290.619	0.146831	5.93998
dome.240min.IAA.A.ACTTCCCGCTTC	266.066	10.1493	-7.59667
dome.240min.IAA.A.GATGCGGTCGTT	342.572	-2.4576	3.85692
dome.240min.IAA.A.TGTGTGCGTACA	290.204	6.14148	-4.30877
dome.240min.IAA.A.ACGCACCGTGCT	291.976	4.33752	-5.9732
dome.240min.IAA.A.CCCCCTGATGTG	274.619	6.92327	-5.60844
dome.240min.IAA.A.TCTATTTAGGCT	275.873	5.90238	-4.57728
dome.240min.IAA.A.AGATGCTAGCAC	270.527	7.21692	-6.7221
dome.240min.IAA.A.TACAATGGGGGC	282.639	6.35667	-4.03656
dome.240min.IAA.A.TAGTAGTTCATC	251.006	7.07235	-5.16534
dome.240min.IAA.A.TAGTAGTTTTGA	280.012	6.35295	-4.93747
dome.240min.IAA.A.ATATATTAAAAC	299.174	-3.24096	-2.71087
dome.240min.IAA.A.GCCCGTCTCGGA	267.047	6.26757	-2.95583
dome.240min.IAA.A.AACTGGTAAATT	291.004	3.9446	-6.07067
dome.240min.IAA.A.AGGGGTATATTT	283.176	6.00648	-4.47053
dome.240min.IAA.A.AGTCGAATATAT	270.448	7.54571	-6.21492
dome.240min.IAA.A.TCCCCTATCGGA	271.036	3.74986	-7.07138
dome.240min.IAA.A.CGCTATAACCGT	293.23	6.44523	-1.09229
dome.240min.IAA.A.GTTGACCCAGCC	262.783	7.7083	-5.71576
dome.240min.IAA.A.TACAGGAGGGCG	299.054	5.45242	-3.43881
dome.240min.IAA.A.TTCTGTGTCGAA	283.248	2.17903	-4.73123
dome.240min.IAA.A.CTAACTTCATCC	280.637	6.7126	-4.9627
dome.240min.IAA.A.ACTTCGTGCCTA	250.381	9.46885	-7.58529
dome.240min.IAA.A.TTACAGAAACCT	277.866	6.39082	-6.53082
dome.240min.IAA.A.CGTGCTGACGGG	289.02	6.33225	-2.95815
dome.240min.IAA.A.CTGCGTACTAGC	257.035	8.80515	-7.17871
dome.240min.IAA.A.CTTCCCTCAGTT	288.948	5.82064	-4.5504
dome.240min.IAA.A.TTCCATTCATTA	260.501	5.34937	-4.38464
dome.240min.IAA.A.GGGCATTATTAC	273.023	-12.1578	-6.47244
dome.240min.IAA.A.CTGTCCTCGAGT	271.543	-11.7498	-6.21361
dome.240min.IAA.A.CGTCTAGTAAAA	287.725	6.50775	-3.53496
dome.240min.IAA.A.AGATGATGCCCC	240	8.96958	-6.914
dome.240min.IAA.A.AGTATCTAACTA	294.073	5.87183	-4.02559
dome.240min.IAA.A.ACCGGTACCTTA	313.637	9.59548	0.490928
dome.240min.IAA.A.CGTTTGTTCAGG	290.959	5.74976	-4.36632
dome.240min.IAA.A.TGTTTGGCTGAG	290.619	6.32908	-4.2455
dome.240min.IAA.A.GCGATCGTCTCT	271.009	8.11259	-6.89811
dome.240min.IAA.A.GGAAACGTAGCA	292.956	4.40446	-6.03498
dome.240min.IAA.A.CTGGAACTGTGT	300.134	5.51552	-3.45619
dome.240min.IAA.A.AGATCACTTTGC	320.114	-3.4012	-1.67747
dome.240min.IAA.A.GCTTCCCCTCTC	263.023	6.96855	-3.60608
dome.240min.IAA.A.TTGTATGGTTCG	286.494	7.42097	-0.827512
dome.240min.IAA.A.GTATTATGTCGT	240	8.91303	-6.64416
dome.240min.IAA.A.AGGGTTCCGACT	278.774	6.20438	-6.4737
dome.240min.IAA.A.CGAAATTTACCA	276.966	3.87294	-7.10105
dome.240min.IAA.A.CAAAATGCTAAA	298.695	-8.22439	4.38624
dome.240min.IAA.A.ATTCCGTATGTC	279.011	6.55494	-6.45343
dome.240min.IAA.A.ACGTGCCCGTTT	284.484	5.26032	-4.78376
dome.240min.IAA.A.GGGCAAATGAAT	281.931	4.56457	-6.75999
dome.240min.IAA.A.TCGTTGGTTCGC	282.446	4.43596	-6.20552
dome.240min.IAA.A.CGCTCGAATGCC	282.821	8.083	-0.156626
dome.240min.IAA.A.GCAGATTCAGCA	279.543	5.03874	-5.64205
dome.240min.IAA.A.TAATCAAGCACT	257.336	6.75965	-6.90104
dome.240min.IAA.A.ATCCGCCCCTTC	278.861	7.15897	-1.03473
dome.240min.IAA.A.ATATTCGCAGCT	297.935	5.31793	-4.53653
dome.240min.IAA.A.GGGGCTGGCGTA	278.433	6.65201	-6.92608
dome.240min.IAA.A.CACGTGTTGTCA	274.302	6.49476	-6.90001
dome.240min.IAA.A.CTAAATTTGTTT	284.402	4.33902	-7.19808
dome.240min.IAA.A.CTCCCTAAAGTC	266.951	5.90089	-5.64764
dome.240min.IAA.A.TCATTTGCGTAT	240	8.03586	-6.85933
dome.240min.IAA.A.CATTAGAGCCAC	291.447	1.6028	-3.81056
dome.240min.IAA.A.ATAGCCCTAGAG	286.537	6.62086	-8.61559
dome.240min.IAA.A.TGTATGTGAAAG	295.73	5.8521	-3.95556
dome.240min.IAA.A.TGTAGGAGAATA	306.415	4.41844	-5.32222
dome.240min.IAA.A.GAAAATCCAGTT	251.078	8.47166	-6.3624
dome.240min.IAA.A.GGCACAGATTGG	281.637	4.79836	-5.23279
dome.240min.IAA.A.GACCTGCCCATG	305.398	4.47761	-4.4818
dome.240min.IAA.A.GCACCAAGAGAA	267.747	-11.8275	-6.25091
dome.240min.IAA.A.GCTCATCCCTCC	268.963	6.9734	-4.19778
dome.240min.IAA.A.GCCATTGTTGGT	283.812	0.677474	0.528637
dome.240min.IAA.A.TCCATGTTAACG	292.556	2.05731	-5.54999
dome.240min.IAA.A.CTCAATCTGATA	260.265	7.82172	-5.64278
dome.240min.IAA.A.TGGAGTCTACAC	292.592	4.37819	-5.28687
dome.240min.IAA.A.AGATGAAGTAGC	287.796	6.16499	-3.65893
dome.240min.IAA.A.GAGTAGGCAGCA	278.292	7.37198	-6.19052
dome.240min.IAA.A.CTAACCTACCAG	281.226	5.16841	-4.16479
dome.240min.IAA.A.TGTACTGAAGAA	284.789	6.46804	-3.06915
dome.240min.IAA.A.GTCGAGTCCTGC	258.018	10.1304	-7.62056
dome.240min.IAA.A.TCAGACTTTAAT	240	8.78084	-7.19794
dome.240min.IAA.A.ATTTGTTTGCCA	281.028	4.3653	-5.61285
dome.240min.IAA.A.TGGGCTTGTATT	287.895	6.63102	-5.10567
dome.240min.IAA.A.AACCCGGTGACT	256.661	9.15045	-7.31009
dome.240min.IAA.A.CAGCTGGACCAG	240	9.30306	-6.97026
dome.240min.IAA.A.AGTCTGCTAAAA	240	9.20299	-7.27404
dome.240min.IAA.A.CAGACTCGGAGC	265.134	9.09583	-7.69347
dome.240min.IAA.A.TCCTGCAATTTC	248.134	8.98998	-7.14362
dome.240min.IAA.A.TAGTGGACGGAC	298.636	0.622549	0.885107
dome.240min.IAA.A.GTAGACTCGCTA	276.876	6.73905	-4.11885
dome.240min.IAA.A.CCAACCTCGATC	284.157	6.88102	-5.24487
dome.240min.IAA.A.TCGTAAAGATCC	280.095	6.8691	-5.07817
dome.240min.IAA.A.ATAGCATGCATC	258.795	8.27682	-6.06792
dome.240min.IAA.A.TACTGTCCCGGG	290.594	4.08715	-7.23628
dome.240min.IAA.A.CGAGTGGGAATG	262.962	6.48499	-3.17969
dome.240min.IAA.A.CGTTGCTTAGAC	240	9.53341	-7.55136
dome.240min.IAA.A.GATTACCGACCA	284.532	5.7762	-3.56411
dome.240min.IAA.A.CTAAAGTCTATT	254.953	8.37099	-7.04502
dome.240min.IAA.A.AACTAGGATCGA	284.73	7.27004	-3.91194
dome.240min.IAA.A.CAGCAAGGCACA	297.211	5.55085	-3.48165
dome.240min.IAA.A.GTAGTCCGGATA	284.304	6.50603	-3.47124
dome.240min.IAA.A.AGAGTGGATCAA	244.934	8.9145	-7.23167
dome.240min.IAA.A.TTAGACTTTAGT	333.909	-10.8345	5.41719
dome.240min.IAA.A.TTCTACGCTGGG	256.888	-11.3634	-6.12033
dome.240min.IAA.A.TTACGCGGGAGT	296.621	4.22531	-5.67387
dome.240min.IAA.A.GCATAAACACGT	295.497	5.09522	-4.3109
dome.240min.IAA.A.GTCCAAATTTCA	269.533	7.66037	-5.62767
dome.240min.IAA.A.TAGATTTGTAGT	292.375	5.14075	-4.46675
dome.240min.IAA.A.CTCGGTCCAACC	268.938	2.33623	-2.71521
dome.240min.IAA.A.GGAGACGTACAC	277.664	4.44083	-5.99195
dome.240min.IAA.A.AAACACTTTGAC	303.459	-0.368836	9.42587
dome.240min.IAA.A.TCTGGTAACGTT	267.762	7.96279	-5.86735
dome.240min.IAA.A.ATCACTCCAAGA	297.72	4.15523	-5.56832
dome.240min.IAA.A.CGGGCAAGCAGT	263.656	7.81981	-5.73564
dome.240min.IAA.A.GGTCAATCCTCC	328.755	-3.72721	-1.36994
dome.240min.IAA.A.ACGGCGTCCGTC	240	8.68435	-7.42017
dome.240min.IAA.A.CCACACTCGTAG	284.777	7.25997	-4.31246
dome.240min.IAA.A.CCGCTATTGTTG	279.17	6.67458	-4.52292
dome.240min.IAA.A.ATGTTGGCCTTA	298.39	3.32201	-6.00663
dome.240min.IAA.A.CATAGCGCACTC	272.983	7.52175	-6.05503
dome.240min.IAA.A.CTTGCTCGAGTG	276.73	7.39314	-6.19713
dome.240min.IAA.A.ACAAACTCGTAT	284.92	6.49744	-0.974665
dome.240min.IAA.A.ATTAACCAATCG	268.959	7.53255	-5.58184
dome.240min.IAA.A.AAAACACGATCC	297.118	5.22018	-3.9603
dome.240min.IAA.A.GTGCGTAGGGCG	294.577	4.51374	-5.8584
dome.240min.IAA.A.TTGTCCGGCGAA	300.231	-1.42593	3.02429
dome.240min.IAA.A.ACAGCGATACAT	295.568	5.24096	-3.70907
dome.240min.IAA.A.TTCATCTAATTA	270.403	4.42118	-7.23803
dome.240min.IAA.A.TGAATTACGCGC	270.266	-12.1286	-6.44747
dome.240min.IAA.A.TTCTACGAACTT	285.667	3.81612	-6.04935
dome.240min.IAA.A.ATAGTATTTGCT	270.244	5.27271	-5.56938
dome.240min.IAA.A.AACATGTTCTGG	240	9.38116	-7.42219
dome.240min.IAA.A.TAAGGCCACGCT	286.004	4.25437	-6.89527
dome.240min.IAA.A.CCTATAGATGGG	255.275	7.36502	-6.06637
dome.240min.IAA.A.GCTCGTATAAGA	257.318	9.41379	-7.58005
dome.240min.IAA.A.AGCAGTATCATC	283.086	6.58521	-4.71351
dome.240min.IAA.A.AATGTCCTCGTA	247.034	9.26371	-6.89058
dome.240min.IAA.A.GATGGCAGCGGG	285.432	6.39489	-2.79497
dome.240min.IAA.A.CTAACAACCTAC	273.35	8.22522	-4.94232
dome.240min.IAA.A.TCCTATGAGAAG	293.6	-7.33062	-5.87775
dome.240min.IAA.A.TAATCTATCGTC	303.912	-7.71841	2.91058
dome.240min.IAA.A.GACACTAGCCCC	295.381	5.97792	-3.11826
dome.240min.IAA.A.GATCCAACATAG	284.524	6.43911	-4.6061
dome.240min.IAA.A.CTAAGACCCCAC	292.187	2.12872	-4.74898
dome.240min.IAA.A.TAAGTATTATTT	285.575	6.08281	-2.96053
dome.240min.IAA.A.GATATGACGCTC	279.754	6.67562	-8.0517
dome.240min.IAA.A.AGGCACGCGGAC	272.184	4.85102	-3.53866
dome.240min.IAA.A.TTAGGGTATTTC	267.872	7.4598	-6.24242
dome.240min.IAA.A.TGTCCACACAGG	264.873	2.33759	-5.84094
dome.240min.IAA.A.CATTAGAAGATT	285.225	8.09632	-0.116763
dome.240min.IAA.A.ACCTATAGGAGT	287.035	6.61151	-8.59567
dome.240min.IAA.A.GCTACACCATTC	275.418	5.62743	-2.8952
dome.240min.IAA.A.TGGGATGCTGCT	284.409	7.24134	-3.92635
dome.240min.IAA.A.ATGCCTATACCT	308.119	0.676268	0.768875
dome.240min.IAA.A.CCATCTGGGTTG	328.847	-3.04448	-1.10091
dome.240min.IAA.A.CATTGTCACTCA	298.581	5.79183	-4.0271
dome.240min.IAA.A.GGATCAAACCAC	255.381	-11.3532	-6.11994
dome.240min.IAA.A.CCAGAAGTGTAG	280.949	5.95156	-2.85787
dome.240min.IAA.A.TTCAGCCCCGAG	270.465	7.69763	-7.39643
dome.240min.IAA.A.TGCGTCTGGCGT	282.677	5.46513	-6.80475
dome.240min.IAA.A.CATGAGCGTGTC	290.129	8.13059	-0.117457
dome.240min.IAA.A.CCCCGATAACCT	292.231	5.94369	-3.58464
dome.240min.IAA.A.AAGTAACCTGCT	261.672	6.78926	-5.35561
dome.240min.IAA.A.ACAGAACGAGAA	342.363	-2.67509	9.86431
dome.240min.IAA.A.CATGCGCCGGAA	269.966	4.65771	-6.13536
dome.240min.IAA.A.GACTGGTCGCTC	261.804	7.80634	-7.48463
dome.240min.IAA.A.CATACTCAGTAG	299.074	5.12545	-3.48629
dome.240min.IAA.A.GAAGTGATATAA	266.983	4.71838	-6.04088
dome.240min.IAA.A.ATTCCGCGCCGC	260.992	8.38219	-7.07527
dome.240min.IAA.A.CATCGCGCTTCT	283.377	0.903619	1.67155
dome.240min.IAA.A.TGACCCCACCGC	282.589	3.83913	-6.01726
dome.240min.IAA.A.AAACTCGTTATC	299.649	7.235	-3.81329
dome.240min.IAA.A.TGTGGCTTTTAG	294.757	4.72806	-3.61802
dome.240min.IAA.A.CTACGCGGGCCA	332.215	-3.07779	-0.67277
dome.240min.IAA.A.TTGCGAAGTGAT	269.158	6.73411	-5.07858
dome.240min.IAA.A.AGATTAAGCCAA	262.772	6.66899	-4.77848
dome.240min.IAA.A.CTCCCGCCGGAG	273.87	6.80758	-4.12372
dome.240min.IAA.A.TGGCAACCTCCA	275.175	10.0793	-7.61547
dome.240min.IAA.A.GCCACTAGATTA	274.343	6.5932	-5.45383
dome.240min.IAA.A.TATTCACCGGGA	298.165	2.6383	-5.94595
dome.240min.IAA.A.CATGTCTTAAGG	318.968	-1.47691	8.75826
dome.240min.IAA.A.CTGTGAGCAACT	294.472	4.26066	-5.41859
dome.240min.IAA.A.GAGTTGTGGCCA	335.846	-1.96728	2.27621
dome.240min.IAA.A.ATAGGCCGCTAT	277.333	7.38206	-6.20359
dome.240min.IAA.A.AGATATCAATGT	264.72	7.02434	-3.85953
dome.240min.IAA.A.GGCGATCTTGCT	289.131	4.40919	-5.711
dome.240min.IAA.A.GCAAGGTCAGAA	298.329	3.50959	-7.08139
dome.240min.IAA.A.AAAAGCATGACT	257.466	7.43522	-6.14768
dome.240min.IAA.A.TTACACAATATA	286.803	6.84576	-5.25723
dome.240min.IAA.A.AGATTCAAAAAG	305.399	-4.81962	3.27152
dome.240min.IAA.A.AGAGATCTGGTA	287.243	6.79969	-5.04976
dome.240min.IAA.A.AAGGGGAGGATG	278.732	6.18736	-6.6621
dome.240min.IAA.A.GTCCCCTTTTAT	240	9.45857	-7.55532
dome.240min.IAA.A.ATACTGACGTCT	286.617	5.66967	-5.1043
dome.240min.IAA.A.TGATGTTGAAGA	283.444	6.45469	-3.80251
dome.240min.IAA.A.GGATATAGTGTA	253.904	9.37492	-7.60098
dome.240min.IAA.A.CCATAGTGGGGG	270.075	7.17783	-6.08287
dome.240min.IAA.A.ACGTTTACCGAT	277.582	2.63988	-2.63906
dome.240min.IAA.A.GGGTAGCACAAC	290.101	5.48083	-4.58031
dome.240min.IAA.A.GTCTCTTGCCCT	288.008	3.38634	-6.72167
dome.240min.IAA.A.AACTCTCGCTAA	296.024	-6.59712	-6.27631
dome.240min.IAA.A.GGATAGGTGATG	303.465	-6.64773	-6.28529
dome.240min.IAA.A.TACCCCGGGACG	295.516	4.27302	-5.48479
dome.240min.IAA.A.AAGATGTGCACC	307.325	-1.11795	7.70228
dome.240min.IAA.A.GATACTTTGGCG	291.911	5.64885	-3.60611
dome.240min.IAA.A.ACAAAGGTATTC	307.538	4.83435	-4.19488
dome.240min.IAA.A.GAGTCGACGGAA	240	8.70974	-6.94433
dome.240min.IAA.A.GCTATAGTCATC	273.661	6.98936	-4.44927
dome.240min.IAA.A.CTGAGTAATGTT	278.043	6.76961	-5.04166
dome.240min.IAA.A.GAAGACGATGCT	283.557	6.23149	-4.59025
dome.240min.IAA.A.TCTCTTAAAATT	280.116	6.50152	-2.82278
dome.240min.IAA.A.AGATCTACGCAC	286.843	6.29185	-4.21538
dome.240min.IAA.A.AATTAAAACTTC	287.743	1.08102	1.12706
dome.240min.IAA.A.TTACAAGGTGTA	248.697	10.1451	-7.60255
dome.240min.IAA.A.AATTAATCCTAG	293.042	5.93262	-3.00558
dome.240min.IAA.A.TCATCATCAATT	259.793	8.10431	-6.83507
dome.240min.IAA.A.GCGTGCCGCGAA	267.003	7.68828	-5.63924
dome.240min.IAA.A.CTTATCTCAGCA	254.049	8.19999	-6.0626
dome.240min.IAA.A.ATCCGGGGCAGA	294.151	4.46072	-5.99285
dome.240min.IAA.A.AATTAATTGCGG	249.914	8.95056	-7.74298
dome.240min.IAA.A.TTGAAAGCCGTT	291.209	3.77456	-6.05009
dome.240min.IAA.A.AAATACAGTCTA	296.45	4.52942	-4.38725
dome.240min.IAA.A.TGGGCCGCATCA	283.212	5.96255	-2.88044
dome.240min.IAA.A.AGTTCCAGTCTT	266.658	7.79183	-6.4103
dome.240min.IAA.A.CTCAGAATAATG	253.008	9.46591	-7.48161
dome.240min.IAA.A.TCAACCTCGCAG	252.036	8.44948	-6.96857
dome.240min.IAA.A.GCGATACATGTA	295.031	5.18211	-4.04114
dome.240min.IAA.A.AAACAGAGGCAG	276.374	6.75445	-7.68422
dome.240min.IAA.A.ACACTGGCTCTG	265.644	8.06318	-6.2093
dome.240min.IAA.A.GGTTTAGTCTAA	286.471	6.47643	-4.63525
dome.240min.IAA.A.TGACTTCCCAGC	284.649	5.8049	-2.92239
dome.240min.IAA.A.ATCGGTAATGCT	285.007	6.2739	-3.70134
dome.240min.IAA.A.TGTCACCCCGTA	291.98	5.02483	-3.63852
dome.240min.IAA.A.TCCGTTTTAAAT	268.287	5.76758	-2.88943
dome.240min.IAA.A.GCTTATGATAAT	315.513	9.76301	0.56035
dome.240min.IAA.A.AGGAAACGACGA	274.601	7.24083	-6.28882
dome.240min.IAA.A.TTTGGGCTTAAG	281.33	-6.74065	-5.94613
dome.240min.IAA.A.ATAATGTGAGAC	280.863	6.87231	-5.12258
dome.240min.IAA.A.TGCACTAGTGCT	276.539	6.84759	-3.45487
dome.240min.IAA.A.TGATCTTAGTCC	324.691	-1.01562	1.29193
dome.240min.IAA.A.AATACTCTGTAC	298.565	5.24864	-3.83011
dome.240min.IAA.A.TCAGGCAAAAGA	295.734	4.82844	-4.7063
dome.240min.IAA.A.CTCCGTTGTCCG	280.704	7.27634	-4.36171
dome.240min.IAA.A.TGTCAACATCTA	240	7.0546	-5.96767
dome.240min.IAA.A.GACGTTCCTTGA	241.678	7.80918	-5.96765
dome.240min.IAA.A.GTGTGCGGCTCA	288.453	6.03278	-4.83299
dome.240min.IAA.A.GGCCCACCCGGC	279.766	7.07834	-5.36019
dome.240min.IAA.A.GTTCCGGTGCAC	276.162	6.84518	-4.32805
dome.240min.IAA.A.CCCAACCGAATC	289.081	4.06508	-7.30169
dome.240min.IAA.A.CGTAAGCCTATA	292.989	3.40929	-6.03614
dome.240min.IAA.A.TAATATGAGGGA	285.263	4.13515	-7.17382
dome.240min.IAA.A.GTAACGTCATAC	256.716	8.05045	-7.52874
dome.240min.IAA.A.GAGGGACTGTAC	259.124	6.63869	-3.62941
dome.240min.IAA.A.GTGTACTTAATT	271.233	6.21032	-6.53765
dome.240min.IAA.A.CCAAGTGAGCGA	291.035	5.69434	-4.98305
dome.240min.IAA.A.CTTATCAATGAG	276.723	3.79903	-7.06314
dome.240min.IAA.A.GCAGGCCCGCTC	290.196	5.88111	-4.04186
dome.240min.IAA.A.TGGAGCTAGTAC	282.471	5.84297	-4.56317
dome.240min.IAA.A.TGGTTTTTTAAT	245.913	7.61289	-6.27822
dome.240min.IAA.A.TTGAGGTCTTGG	325.058	-4.4071	-2.00588
dome.240min.IAA.A.TGTTTTTCCATG	240	6.00717	-6.81394
dome.240min.IAA.A.TATTAGCAGTTG	265.641	7.74964	-6.58075
dome.240min.IAA.A.CGGCCCATGATG	286.886	5.54386	-5.44888
dome.240min.IAA.A.GAAAAAGTTCAC	302.231	-0.369534	9.41822
dome.240min.IAA.A.TTCGGAATCCGC	287.917	5.51525	-3.45139
dome.240min.IAA.A.TCCAATTAGATC	301.403	9.29961	0.372726
dome.240min.IAA.A.GTAACGGGGCTT	273.185	2.29044	-3.26929
dome.240min.IAA.A.ACCTAGCGTGCC	259.733	8.5414	-7.61922
dome.240min.IAA.A.ATGCGGCCAAGT	298.387	5.11976	-3.92225
dome.240min.IAA.A.TTAGCACTGACA	265.176	7.37892	-6.52942
dome.240min.IAA.A.TATTAAACCAAT	296.11	5.06752	-3.55466
dome.240min.IAA.A.AATGGGAACGTG	278.74	6.76025	-7.63775
dome.240min.IAA.A.GAATTTATGGAC	271.675	6.26647	-4.86142
dome.240min.IAA.A.TCAGTGAGGCAT	257.744	10.1157	-7.61174
dome.240min.IAA.A.GTTAGTATAAAA	240	7.61055	-6.21911
dome.240min.IAA.A.CAGGAAGTATTT	246.655	7.23508	-1.27914
dome.240min.IAA.A.TCGAGGAAGGAC	259.052	8.98297	-7.25594
dome.240min.IAA.A.GGACTACGATAC	283.053	6.87532	-5.21977
dome.240min.IAA.A.GTGTACTAACAT	294.044	5.66456	-3.86134
dome.240min.IAA.A.CTGTGTTTATGC	281.579	4.84062	-3.43193
dome.240min.IAA.A.GCCGCTGTAACA	247.445	8.26214	-6.15993
dome.240min.IAA.A.TTCTCTCTGGTC	308.653	-0.445326	8.88141
dome.240min.IAA.A.GCTAAGAGATCA	285.185	6.33457	-4.07506
dome.240min.IAA.A.GAGTCACCAAAC	291.948	5.95168	-3.27695
dome.240min.IAA.A.GATATTGTTATG	279.071	6.47758	-4.61037
dome.240min.IAA.A.ACATACCCCAAG	288.502	6.37236	-4.08357
dome.240min.IAA.A.TGTACATCGATT	278.33	7.36885	-5.88558
dome.240min.IAA.A.TCTTATGGTCCT	250.12	9.23835	-6.87154
dome.240min.IAA.A.TGCCCAAGATAC	274.743	6.80431	-4.49772
dome.240min.IAA.A.ACAGACCGCTGT	282.524	7.0851	-5.32184
dome.240min.IAA.A.CCAGCACCTTGA	279.949	6.20669	-4.55682
dome.240min.IAA.A.ACAGTAAAACGC	333.3	-1.94692	6.03304
dome.240min.IAA.A.CAATGACGTACT	240	9.3211	-6.99778
dome.240min.IAA.A.ACCTTTAAAACC	265.356	6.86823	-3.96452
dome.240min.IAA.A.GCAACCTAGAAA	302.098	5.10311	-4.61562
dome.240min.IAA.A.CGGATACCTAAC	273.587	5.39408	-7.14597
dome.240min.IAA.A.CAGTACTATTTT	299.771	5.52721	-3.48518
dome.240min.IAA.A.TGGTAGCCCTAT	276.465	6.41255	-3.02447
dome.240min.IAA.A.GTTAGCCGCTGC	276.084	6.90031	-5.15961
dome.240min.IAA.A.GCGTTCCAGAAT	259.151	1.97086	-5.6812
dome.240min.IAA.A.GGCGAGCCTGGG	330.141	10.851	0.981233
dome.240min.IAA.A.ACCAGCTCCGCT	298.563	5.06881	-4.09195
dome.240min.IAA.A.CCACGTGGCATA	304.087	2.3147	-2.67241
dome.240min.IAA.A.GGCCACTGTTAG	282.078	4.51176	-5.5288
dome.240min.IAA.A.ACAATCCTACCC	283.534	6.46037	-6.92695
dome.240min.IAA.A.GGGTCGCGCCTT	246.51	8.23936	-6.02033
dome.240min.IAA.A.GCAGGCACGATA	289.909	-6.62047	-6.30507
dome.240min.IAA.A.AAAATGCTTGGG	268.763	6.28371	-6.44055
dome.240min.IAA.A.ACTTTCCATAGA	273.475	7.36238	-0.947398
dome.240min.IAA.A.ACCGTTGTCCAG	274.655	3.88964	-6.06922
dome.240min.IAA.A.TAGTAGTTTCTA	276.755	7.31917	-5.85201
dome.240min.IAA.A.GTCTCAAAATCA	279.47	7.46867	-0.761993
dome.240min.IAA.A.GATGACCTTGGC	297.698	-6.62695	-6.298
dome.240min.IAA.A.TCCAAAAAATAC	250.55	9.22415	-7.31663
dome.240min.IAA.A.GCTTAACTCGCT	300.39	4.1793	-5.35357
dome.240min.IAA.A.GCCTTGCACCTG	286.7	6.84173	-5.32419
dome.240min.IAA.A.AAAGTCCATAAC	294.068	4.77236	-3.49651
dome.240min.IAA.A.CGGAAGACAAAC	240	8.32292	-7.09234
dome.240min.IAA.A.ATTCCTCAATAG	278.222	6.44542	-6.26262
dome.240min.IAA.A.GCCTGGCCCCAG	314.219	0.450083	0.791448
dome.240min.IAA.A.AACCTCACCATC	279.995	5.02518	-5.71145
dome.240min.IAA.A.CTTCGGTGAACT	288.054	5.88784	-3.32314
dome.240min.IAA.A.GCTACGAGGAAT	268.864	5.95971	-2.73339
dome.240min.IAA.A.GCTGGGCGCGGT	306.262	5.09126	-3.71139
dome.240min.IAA.A.GGTCCGTCCGGA	282.757	6.46066	-2.97862
dome.240min.IAA.A.CAGGATCAGTAT	337.248	-1.24326	7.07555
dome.240min.IAA.A.AATTGTTGGTGC	299.663	4.88638	-3.52882
dome.240min.IAA.A.TAGGGTAGCCAT	291.323	6.20214	-3.66309
dome.240min.IAA.A.ACTCCTGTCGTA	258.048	7.04641	-5.02828
dome.240min.IAA.A.CATCATACTTTT	264.833	7.75891	-5.71422
dome.240min.IAA.A.TGACGGCCTCGT	283.384	7.00296	-4.31689
dome.240min.IAA.A.TCGTGAACATCG	267.48	7.29596	-6.3143
dome.240min.IAA.A.ATAAGTTATACT	294.279	8.22413	-0.0714641
dome.240min.IAA.A.CATCAAAGTAGT	249.812	8.37897	-6.18903
dome.240min.IAA.A.GGCAGGACTACG	283.908	6.13753	-4.00059
dome.240min.IAA.A.CGTATAGTAAAG	288.632	5.986	-3.58758
dome.240min.IAA.A.GGAGCCTGTGTG	286.223	7.1605	-1.11928
dome.240min.IAA.A.TTATCGCTCCTA	310.019	9.75402	0.539192
dome.240min.IAA.A.AGCTCACTGCCT	280.258	6.77055	-3.67673
dome.240min.IAA.A.ATTTAGGTTAGA	282.245	6.42102	-4.99027
dome.240min.IAA.A.GTGGCTGACACA	273.281	7.73697	-6.85521
dome.240min.IAA.A.AATGTCTTAACT	296.398	2.27478	-3.04166
dome.240min.IAA.A.ACGGTCCAAGAC	293.094	6.75642	-3.74063
dome.240min.IAA.A.CATCTCCTCTGC	304.847	-7.20985	3.99288
dome.240min.IAA.A.GTCACATAGGAT	295.387	4.58916	-5.49229
dome.240min.IAA.A.TGACATGCTTAG	274.82	6.72713	-5.47896
dome.240min.IAA.A.CTGCTGAAGAGG	299.683	-8.19614	4.30129
dome.240min.IAA.A.GATCATGATTAT	277.208	6.51558	-2.77872
dome.240min.IAA.A.ATACGGCCCGCG	246.308	7.71703	-5.84247
dome.240min.IAA.A.AAAAATTCGTGA	294.81	8.22331	-0.0725968
dome.240min.IAA.A.ACTGTCCGGTGC	254.576	10.1539	-7.60818
dome.240min.IAA.A.CTTAGGAGTGAT	274.796	4.18107	-7.29112
dome.240min.IAA.A.CCTCAGTACATC	268.825	10.1474	-7.60709
dome.240min.IAA.A.CGCACACCAGAC	298.013	4.22567	-5.99203
dome.240min.IAA.A.GCTCCCGCAGCC	282.67	4.08404	-7.33751
dome.240min.IAA.A.AGTGAAGACCCA	315.892	-0.5655	0.867114
dome.240min.IAA.A.GTGCTCGGTGGT	312.066	0.615797	0.757108
dome.240min.IAA.A.TTTATCCTACAG	288.594	6.66698	-3.79293
dome.240min.IAA.A.ATCTGCCCTGTT	258.857	7.57721	-7.11855
dome.240min.IAA.A.CCATGTTCGATC	281.031	5.61295	-5.92666
dome.240min.IAA.A.TTTCGGCTCTCC	290.799	4.51143	-6.45449
dome.240min.IAA.A.CAAACCCGGGAT	298.735	1.3037	2.38054
dome.240min.IAA.A.GGCTGGCCCTCA	264.93	7.14897	-6.0072
dome.240min.IAA.A.ATCAGGCATTCC	270.235	6.94776	-3.55835
dome.240min.IAA.A.TTCCCACGCTTC	290.868	4.15641	-5.71547
dome.240min.IAA.A.CTAAACGCCGGA	277.967	6.47131	-4.32784
dome.240min.IAA.A.TAAATCGGTTCG	294.177	-6.5751	-6.19328
dome.240min.IAA.A.TTATGAGCACAG	318.205	-8.68479	4.41666
dome.240min.IAA.A.CGATGCAGACCT	280.409	7.58806	-0.303993
dome.240min.IAA.A.CTACCCCGGAAT	284.423	7.53836	-0.539399
dome.240min.IAA.A.AACGCTTACAGG	262.259	4.72458	-5.99894
dome.240min.IAA.A.CAACCATATGAA	279.512	6.75122	-5.21616
dome.240min.IAA.A.ACACCTTCCGTA	305.013	-7.37174	-5.89962
dome.240min.IAA.A.ACACCTGAACGC	293.568	5.82862	-4.04744
dome.240min.IAA.A.CCGAATTTATGC	267.185	4.87945	-6.46907
dome.240min.IAA.A.TCAGTTAAAAAT	275.851	6.91061	-6.88548
dome.240min.IAA.A.CCAATGAATAGG	283.562	6.46733	-3.21864
dome.240min.IAA.A.TCTAACATACTT	250.052	9.36704	-7.02517
dome.240min.IAA.A.CATAAACTTACG	314.403	-2.51906	-1.40813
dome.240min.IAA.A.AGTTTGATTGGT	259.374	8.37598	-7.0368
dome.240min.IAA.A.GGACTGGTTCTG	287.271	5.46104	-5.44883
dome.240min.IAA.A.CTACCGTCAGGG	257.02	8.19364	-4.96784
dome.240min.IAA.A.GATTCGCGAGGC	275.156	7.34458	-5.70038
dome.240min.IAA.A.TCGGGGGCCTTA	240	7.40237	-6.06353
dome.240min.IAA.A.ATTTGCAAGCTC	286.679	1.57257	-3.51304
dome.240min.IAA.A.AAGACCCGTCGA	271.737	4.72033	-6.98935
dome.240min.IAA.A.TCTGGGGTGACC	284.602	5.27709	-3.49304
dome.240min.IAA.A.TGCAATGCATCG	264.555	-11.518	-6.1328
dome.240min.IAA.A.TCCCCATAGTCA	299.247	-0.371306	9.41503
dome.240min.IAA.A.ACCGTGTCGAGA	285.96	7.43719	-0.252315
dome.240min.IAA.A.TAATCTCAGGCC	271.569	7.65126	-6.60249
dome.240min.IAA.A.CACAGCCTAATT	307.669	-2.10576	1.51113
dome.240min.IAA.A.TTCGCAAGTGAA	288.499	6.00132	-4.2318
dome.240min.IAA.A.CCTCCTCACTCT	296.648	5.30452	-5.07534
dome.240min.IAA.A.TACGCTGTACCC	287.305	5.23495	-3.55884
dome.240min.IAA.A.CTCACTCCGCAA	305.732	4.51634	-3.40806
dome.240min.IAA.A.CAATTCCGCTTG	267.28	6.16604	-2.78107
dome.240min.IAA.A.CCTCGATTCTCG	256.996	4.62134	-7.048
dome.240min.IAA.A.CAGGGCTGTCAT	287.227	7.38811	-0.485066
dome.240min.IAA.A.GGTACGTGACGC	270.406	5.97895	-3.47271
dome.240min.IAA.A.TCGCTGGCCCCC	276.853	8.64637	-4.69037
dome.240min.IAA.A.ACGTTCGCCCTA	264.194	7.60471	-5.60544
dome.240min.IAA.A.GCTCTAAAGTGA	270.767	-12.2343	-6.52647
dome.240min.IAA.A.CGAATCCTGGAC	282.452	3.55342	-6.05744
dome.240min.IAA.A.GATCATATCAGC	289.941	6.01218	-3.893
dome.240min.IAA.A.AACAAACGTTGA	285.277	6.23713	-5.27665
dome.240min.IAA.A.GAGGTCCCATAT	270.523	6.67059	-3.96533
dome.240min.IAA.A.GTAAATCTCTGA	285.874	0.502584	0.631293
dome.240min.IAA.A.CGACGGCGCAGC	294.219	5.12637	-4.83846
dome.240min.IAA.A.TTACCTTAAGGG	274.585	6.62557	-4.43493
dome.240min.IAA.A.GCAACTTTATTG	305.13	0.0926629	0.946566
dome.240min.IAA.A.CGCAGGATACGC	293.165	6.37456	-1.30925
dome.240min.IAA.A.TCAGCAGGATGT	301.114	1.88037	-5.19621
dome.240min.IAA.A.GAGATGCCGAAT	264.041	8.28026	-7.05978
dome.240min.IAA.A.GTCAGTCACAGC	275.952	7.49054	-6.17599
dome.240min.IAA.A.CATTAGGATGAT	259.752	8.03153	-6.77113
dome.240min.IAA.A.GCCACAACAGAT	276.203	7.62841	-0.270268
dome.240min.IAA.A.GGCAGCGGCAAG	245.448	9.0675	-6.7862
dome.240min.IAA.A.TCAATCTCGCGC	309.353	0.748117	0.859137
dome.240min.IAA.A.TAACTGGGAATT	299.731	4.6362	-3.43107
dome.240min.IAA.A.CGTGAGCTAAAT	281.151	8.30321	-4.87391
dome.240min.IAA.A.CTAGATTCGTGT	284.007	6.80796	-7.57822
dome.240min.IAA.A.GCACGCGGTCGC	290.421	5.15557	-4.63678
dome.240min.IAA.A.TTTGATTGCGCC	288.028	5.28543	-4.50976
dome.240min.IAA.A.AGACCGACACTT	301.07	-0.578211	8.573
dome.240min.IAA.A.TATCATTATTGC	283.529	7.31254	-3.89268
dome.240min.IAA.A.GACCTATCTTAT	279.669	3.66307	-7.22308
dome.240min.IAA.A.AAGAAGGTAGTA	254.369	7.69121	-5.61303
epi30.270min.IAA.A.AACTCTCGTAGG	304.545	1.34923	-1.57781
epi30.270min.IAA.A.GGAAAGCTAAAA	318.693	0.179787	-2.00151
epi30.270min.IAA.A.CCATCGCTATGT	320.886	1.00477	-1.27983
epi30.270min.IAA.A.CTACCGCGGTTA	312.63	-0.00315058	6.06684
epi30.270min.IAA.A.GCAAAGCGACGA	296.498	2.86332	-1.78504
epi30.270min.IAA.A.GACCAAGGCGAG	327.259	10.7998	0.951844
epi30.270min.IAA.A.AAGTGCGCTTCG	329.525	-2.20042	1.26484
epi30.270min.IAA.A.AACACGCGCTTT	307.862	-4.59803	3.36845
epi30.270min.IAA.A.CCTGTGACACAT	302.514	1.44293	-1.33259
epi30.270min.IAA.A.AAATCTGTCTGT	308.543	0.442957	-1.72437
epi30.270min.IAA.A.AGGACGAGTGCG	304.105	-8.25123	4.34258
epi30.270min.IAA.A.TATACTCGCGTG	314.754	-1.48321	-2.96
epi30.270min.IAA.A.CGGAGTTCGTGC	319.218	-0.155459	0.353378
epi30.270min.IAA.A.GCTTAAGACGCG	328.232	10.8397	0.96709
epi30.270min.IAA.A.GCTTCGTTACGC	336.39	11.7476	1.21674
epi30.270min.IAA.A.GGGCATGATCTG	326.749	-0.352718	-0.331323
epi30.270min.IAA.A.TTGTGATCGCGT	313.797	-0.680603	3.87371
epi30.270min.IAA.A.GCCAACAAAATC	305.987	-0.720733	-0.865268
epi30.270min.IAA.A.TGGTCGAGATTA	285.215	0.606388	-3.47315
epi30.270min.IAA.A.CCCCAGCTCGAA	327.223	-0.971897	8.21429
epi30.270min.IAA.A.CTGCACGCGATT	302.337	0.213167	-4.22286
epi30.270min.IAA.A.ACTTTACGGCCC	296.717	-0.197559	-2.53131
epi30.270min.IAA.A.GGAAAGAATTGT	314.579	0.355412	-2.4513
epi30.270min.IAA.A.TAAGCTTATTTA	326.444	-7.77684	-4.13619
epi30.270min.IAA.A.AACGATTACTGG	303.984	0.0113182	5.25124
epi30.270min.IAA.A.CTGGCTACTATA	312.326	-0.566135	-1.4803
epi30.270min.IAA.A.CTTGGACTAGCG	292.82	2.34552	-3.08436
epi30.270min.IAA.A.TAAGTAGCCATC	324.601	-0.568988	4.96427
epi30.270min.IAA.A.GAAAGTTAGAAA	296.69	-0.225108	-2.64257
epi30.270min.IAA.A.GTGGCAAGCAAG	292.832	3.15701	-1.26902
epi30.270min.IAA.A.CCTCTACTTGTT	304.48	3.01681	-1.30342
epi30.270min.IAA.A.TTAGGGGTAAAT	313.608	1.59322	-1.26828
epi30.270min.IAA.A.TGGGTGTCGACT	318.008	-0.583338	7.54515
epi30.270min.IAA.A.CGTGATCGGGCA	298.512	2.54926	-1.41421
epi30.270min.IAA.A.AAGAAGAGAGAT	301.282	2.74714	-1.5182
epi30.270min.IAA.A.GTCGAATTAATG	293.971	1.15727	-5.49477
epi30.270min.IAA.A.ACGCGTTCAAAG	339.795	-1.63993	7.71713
epi30.270min.IAA.A.GTTGTCCCAACC	318.913	-1.14546	4.39879
epi30.270min.IAA.A.TGCGACGCCCGG	326.595	-1.6645	-2.14867
epi30.270min.IAA.A.TTCACTCTTACC	328.557	-2.94296	-2.36455
epi30.270min.IAA.A.CAGGAATCTTGG	303.733	0.0752379	3.98284
epi30.270min.IAA.A.GACATTGATCAC	306.685	-0.0940789	4.40897
epi30.270min.IAA.A.CTACCCCATCAT	335.829	-2.4172	0.0737896
epi30.270min.IAA.A.TCGTTGTATATT	325.776	-1.24088	5.60802
epi30.270min.IAA.A.TTAGGTTCCCTT	297.962	3.49307	-7.09021
epi30.270min.IAA.A.CTGGTGGGGAGT	300.994	1.61168	-2.19543
epi30.270min.IAA.A.GCAGGATCACAC	323.965	-1.07306	2.83635
epi30.270min.IAA.A.TTATGACGAGCC	310.189	-8.76184	3.86978
epi30.270min.IAA.A.ATGATCGAGATG	314.135	0.163573	-0.316809
epi30.270min.IAA.A.GATGGCAGACTA	309.288	-0.498775	-3.21588
epi30.270min.IAA.A.AACTCACACAGT	292.404	2.47039	-1.25074
epi30.270min.IAA.A.TGGTGAGACGCT	326.614	-1.94799	-2.44666
epi30.270min.IAA.A.GCATGCTGGCGT	307.723	-7.02323	-5.71879
epi30.270min.IAA.A.TGTCAGTGCCGC	321.251	-2.25823	-2.60978
epi30.270min.IAA.A.GATATGGCTACA	311.344	0.279298	-3.30043
epi30.270min.IAA.A.CGCTTGCTAATA	311.758	-4.32618	-2.44717
epi30.270min.IAA.A.GTACCCGCATTG	308.762	1.02093	-2.48654
epi30.270min.IAA.A.GACAAATCACGA	318.433	-0.00783077	-0.77308
epi30.270min.IAA.A.CTACATTTGCTC	319.371	1.03732	-0.0469892
epi30.270min.IAA.A.AGGGAAGATCTA	299.185	2.62927	-1.60962
epi30.270min.IAA.A.GATAAATGCGGT	321.01	-1.11958	-0.570689
epi30.270min.IAA.A.TTTACGTGAGAA	310.604	2.49592	-1.58978
epi30.270min.IAA.A.CCTGGTCTTGGG	324.387	-2.03976	0.983108
epi30.270min.IAA.A.TGTATCAACGAC	314.481	-0.535039	-0.773393
epi30.270min.IAA.A.CCTCGGTGTAAT	296.419	1.43003	-5.63111
epi30.270min.IAA.A.CGCTCGCGCAAT	311.02	5.77718	-0.132782
epi30.270min.IAA.A.TGATGCAAATGG	319.703	-7.28561	-4.93844
epi30.270min.IAA.A.ACATAAGAAGAC	331.377	-2.10262	0.964307
epi30.270min.IAA.A.ACTGATTAATTT	327.231	-1.78091	4.48642
epi30.270min.IAA.A.GTAACGATAAGG	327.959	-1.02307	7.79561
epi30.270min.IAA.A.CAATCCTGCAGC	323.376	-0.7159	-0.278539
epi30.270min.IAA.A.ACAAATGCTCCA	310.625	-0.154637	-0.618163
epi30.270min.IAA.A.CTCAGGGATGTC	331.126	-3.10558	0.561381
epi30.270min.IAA.A.TCATGGAGTGAC	323.746	-0.486342	6.50076
epi30.270min.IAA.A.GTCGTGTCTCTG	285.976	1.22517	-2.72149
epi30.270min.IAA.A.TTCATTATTGTA	290.211	2.28398	-0.897955
epi30.270min.IAA.A.AGGTATATTAAG	317.525	1.28831	-1.73815
epi30.270min.IAA.A.TTTAGTCAGCAT	321.058	4.02872	-5.25852
epi30.270min.IAA.A.GGTTCTCCGGCG	319.941	-0.68148	8.59935
epi30.270min.IAA.A.GCAATTAACCTA	309.832	0.0166809	5.6306
epi30.270min.IAA.A.CAGAACCACCTT	285.452	0.276442	-3.4611
epi30.270min.IAA.A.CCAATAACCCTT	316.547	5.76464	-0.12345
epi30.270min.IAA.A.ACGCACAATCAA	338.842	-1.07146	7.72813
epi30.270min.IAA.A.AAGGGCGCATAG	334.203	-2.58089	1.6366
epi30.270min.IAA.A.GCGACATGCCGC	300.196	2.25428	-1.23078
epi30.270min.IAA.A.ACTAACCGGGCG	281.814	3.90199	-7.04834
epi30.270min.IAA.A.CCGTTTACCCGT	319.905	-0.393764	-2.30179
epi30.270min.IAA.A.CATACAGTTATG	288.696	2.53635	-0.888929
epi30.270min.IAA.A.AATGTGAATTTA	302.101	1.51621	-5.48242
epi30.270min.IAA.A.GCTCTAGTTTAT	317.205	-1.18523	3.06132
epi30.270min.IAA.A.GCATTTGATCGG	301.241	5.21758	-3.69402
epi30.270min.IAA.A.ACTACGGTCGAG	293.814	5.24008	-3.72119
epi30.270min.IAA.A.GCCATACAGTCT	284.549	2.95954	-0.926872
epi30.270min.IAA.A.ATTACTAATGCC	311.554	-7.11746	-5.48868
epi30.270min.IAA.A.ACTGTCGATAAC	343.449	-1.18974	8.78035
epi30.270min.IAA.A.CTTATGCTCTCA	297.609	2.94087	-1.45616
epi30.270min.IAA.A.TCGGTACGGTCG	288.667	-6.56622	-6.10927
epi30.270min.IAA.A.CACAGCGGAACT	298.163	0.999438	-5.15592
epi30.270min.IAA.A.TCCTGGATCTCA	327.148	-1.8268	-0.386347
epi30.270min.IAA.A.CGGTAGAGTCTT	313.304	-0.241863	4.31816
epi30.270min.IAA.A.GATCCCTCCTGA	325.551	-0.943228	-0.521891
epi30.270min.IAA.A.TTTCGATAGTGG	315.001	-0.396576	5.73412
epi30.270min.IAA.A.CGCAGGGTGTTA	288.607	2.80222	-1.74622
epi30.270min.IAA.A.GCTTCCGAATAC	287.052	2.63017	-1.04208
epi30.270min.IAA.A.TGCCATAAATAC	328.187	-1.42303	4.41693
epi30.270min.IAA.A.GTAACGTATCGA	325.229	-0.0318603	-0.152414
epi30.270min.IAA.A.TCGCAACGATTC	322.071	-0.957453	-0.185501
epi30.270min.IAA.A.TCGTCTGGTAGA	312.827	0.269248	-1.08744
epi30.270min.IAA.A.CGGGCTGGGTGT	321.246	-0.61638	-3.18888
epi30.270min.IAA.A.CGACTGTCTCTC	304.745	-0.112604	5.35788
epi30.270min.IAA.A.TGTATTGCGACG	306.833	-1.74147	-0.194592
epi30.270min.IAA.A.AGCATTTCCTCT	313.109	-8.34427	4.33888
epi30.270min.IAA.A.CTTCCAAGCTTC	308.171	0.0257625	4.30374
epi30.270min.IAA.A.GTTCTCTGCACA	334.913	-2.87417	4.69463
epi30.270min.IAA.A.TATAATGGCTCT	311.158	2.0153	-2.11613
epi30.270min.IAA.A.AAGTTAACGTAA	315.752	0.356993	-1.03357
epi30.270min.IAA.A.CTGATATGTGCA	305.277	1.19282	-5.55843
epi30.270min.IAA.A.TTAGTTTACGCA	282.968	3.29708	-0.82505
epi30.270min.IAA.A.TCCCAGTCCTGG	307.689	0.942697	-0.908798
epi30.270min.IAA.A.CCTCTTGGAGCA	331.214	-3.60975	-0.555045
epi30.270min.IAA.A.TCATATCTCAAA	304.434	4.18654	-5.33059
epi30.270min.IAA.A.TGCAATAGCTGA	314.549	-6.74581	2.50623
epi30.270min.IAA.A.TTGGTACCGTGG	314.454	-0.818183	8.31591
epi30.270min.IAA.A.TGGTGGGATGCC	314.086	0.832073	-0.816569
epi30.270min.IAA.A.TCATCGCATCTA	314.856	-3.61717	-2.76401
epi30.270min.IAA.A.GTCGCAATTTAA	322.015	-9.53535	4.78307
epi30.270min.IAA.A.TCTAGGCAGGGC	300.356	0.215038	-3.93778
epi30.270min.IAA.A.TCTTCTTCCGTT	291.438	-6.63825	-6.0537
epi30.270min.IAA.A.GTAATCGTTGCT	311.174	1.18988	-0.900187
epi30.270min.IAA.A.CCGGAAAACTCG	310.475	1.43732	-1.45577
epi30.270min.IAA.A.CACCAATCCATG	304.263	0.0602005	4.13337
epi30.270min.IAA.A.CTCGAAGTGTGG	302.333	2.70767	-1.55709
epi30.270min.IAA.A.GAAAGCGTCCGT	312.911	1.91872	4.7793
epi30.270min.IAA.A.AGGAACCCTCGC	280.865	2.91621	-1.62653
epi30.270min.IAA.A.ATCGTCGGGCTT	327.296	-0.749772	-0.200751
epi30.270min.IAA.A.AGCGCGAAGAGG	316.532	-0.966639	-0.356921
epi30.270min.IAA.A.ATCTGTGTTTAT	327.483	-0.401703	5.66151
epi30.270min.IAA.A.GCCGGTGACTCC	336.028	-1.19633	7.98812
epi30.270min.IAA.A.TGAGTTACACCA	317.904	10.1934	0.726846
epi30.270min.IAA.A.AGTTTTCTGTAC	311.906	-0.626271	-3.20559
epi30.270min.IAA.A.TGACAGTAAAAC	323.41	-0.950181	-0.236958
epi30.270min.IAA.A.CCACCTATACTA	315.282	6.43179	0.0504222
epi30.270min.IAA.A.CAGTTCGAGATA	312.33	1.35364	-0.561314
epi30.270min.IAA.A.GGTTCTCTGTAC	312.862	0.0120425	-1.29178
[truncated: 6,227 more rows]

## Sheet: Fig 2d
cell	sox32_sim_new	eve1_sim_new	cxcr4a_sim_new	sox3_sim_new	gsc_sim_new	tbxta_sim_new	krt8_sim_new	spaca4l_sim_new	UMAP_1	UMAP_2
dome.240min.IAA.A.ACACGCTAACAA	0.00788259	0.00489071	0.247441	0.611893	0.0725727	0.0401963	0.0394504	0.0818149	7.32007	-6.23842
dome.240min.IAA.A.ATAAGGTTTTAG	0	0.168577	0.423568	0.786801	0.0457553	0.298521	0.0215245	0.0809583	5.22331	-4.52113
dome.240min.IAA.A.GTACGCCCCTCT	0.0408183	0.134873	0.169535	0.0784985	0.0467536	0.706067	0.082108	0.0441546	4.43331	-6.02623
dome.240min.IAA.A.TCAAAAGGGGAT	0.0711714	0.490386	0.268546	0.0966238	0.0963692	1.57087	0.109455	0.0958685	4.18422	-5.38258
dome.240min.IAA.A.TGAGATACACCA	0	0.0504185	0.475773	1.33262	0.0363981	0.0614149	0.0292802	0.0568078	6.08775	-3.18578
dome.240min.IAA.A.GCCAGGAACATG	0	0	0.111143	0.166069	0.678865	0.364187	0.0853945	0	5.56364	-6.79408
dome.240min.IAA.A.AATCCTGCAATG	0	0.0157713	0.458106	1.13232	0.0312424	0.0232351	0.0327422	0.0748827	6.51017	-3.3998
dome.240min.IAA.A.TGTCGAGGGTGC	0	0.0127326	0.251931	0.720442	0.0372331	0.0188701	0.0271864	0.0470871	6.93135	-5.08169
dome.240min.IAA.A.CTCACAAAAACG	0	0.0109924	0.361338	0.81287	0	0.0129376	0	0.0520045	6.16309	-4.08225
dome.240min.IAA.A.GCTAAACTTGCC	0	0	0.150933	2.04238	0	0	0.158462	0	1.62646	-4.0684
dome.240min.IAA.A.CTGTCTAGTCGC	0	0.0486055	0.505346	1.19088	0.0199181	0.0493973	0.00528746	0.0926169	5.53489	-3.64068
dome.240min.IAA.A.TCTACTGTTGCG	0	0.0143119	0.335786	0.68465	0.0252612	0	0.0335478	0.0603976	7.04909	-4.63879
dome.240min.IAA.A.GGAGGAACTAGT	0	0.0496185	0.0909535	0.254187	0.147426	0.0791188	0.0586441	0	7.89833	-5.01486
dome.240min.IAA.A.GCTGCATTACTG	0.0100863	0.00543817	0.255784	0.622458	0.111078	0.0419776	0.0338472	0.0642523	7.38172	-6.60987
dome.240min.IAA.A.GAGCCCTCCAAC	0	0.242515	0.611813	1.00014	0.0575831	0.378612	0.0215993	0.0530401	4.8612	-4.22401
dome.240min.IAA.A.TCTAATCGCTAC	0	0	0.241292	0.467055	0.154922	0.0338755	0.0104845	0.0201064	9.14603	-7.60688
dome.240min.IAA.A.TTTCCAACAGTG	0	0	1.17919	1.33778	0.492227	1.59105	0.0710761	0.0552014	1.15449	-5.52822
dome.240min.IAA.A.GGTTCGTTCTGT	0	0.190462	1.47859	2.39843	0.0268746	0.271141	0.893575	1.99509	6.53796	0.269442
dome.240min.IAA.A.AATACCAAGATT	0.00767904	0.0174315	0.268677	0.572139	0.0825756	0.0692635	0.0388908	0.0913309	6.99086	-6.26286
dome.240min.IAA.A.ATGTGCGAGCAG	0.0061439	0.0040622	0.264852	0.625404	0.0686682	0.0276095	0.0340801	0.0796289	7.36671	-6.02373
dome.240min.IAA.A.CAATACTCCTGA	0.0426006	0.0633848	0.160597	0.0350724	0.0486534	0.600177	0.0868171	0	3.88947	-6.0008
dome.240min.IAA.A.AACGATGATGCC	0.329556	0.0952796	0.320409	0.419585	0.0905668	0.629032	2.55189	1.97151	8.01379	-0.197716
dome.240min.IAA.A.CCTAGGGGGCCG	0	0.0160772	0.388491	1.06567	0.0162162	0.0266567	0.0247206	0.0695726	6.60166	-3.49238
dome.240min.IAA.A.GTGCGTGACATT	0	0.0454807	0.0483886	0	0	0.0211696	0	0	-12.0862	-6.41745
dome.240min.IAA.A.GTTGGTACTAGT	0	0	0.264844	0.602042	0.135112	0.0276516	0.00927732	0.0349808	9.25324	-7.30595
dome.240min.IAA.A.GAGTGGGTGGCA	0	0.092661	0.60434	1.33962	0.0202658	0.0696954	0	0.0783501	5.09922	-3.62281
dome.240min.IAA.A.CCAATTACAGTA	0	0.0104923	0.276077	0.69654	0.0190199	0.0131126	0.0205707	0.0481054	8.0776	-6.03372
dome.240min.IAA.A.AGGTCAACGCCC	0	0.0356054	0.451542	1.28043	0.0286004	0.0421788	0.0239497	0.0706248	5.94351	-3.31948
dome.240min.IAA.A.TTCACACGTTTC	0	0.0260966	0.711108	0.748027	0.305946	0.698591	0	0	2.05096	-5.40105
dome.240min.IAA.A.GTTGCTGGGGAA	0	0.010701	0.244708	0.706724	0.0559699	0.0180492	0.0369447	0.0517986	6.78893	-5.42752
dome.240min.IAA.A.CTGTAAGAGGAC	0.291047	0.109715	0.320353	0.383798	0.105253	0.71748	2.82001	2.21121	8.22267	-0.0728299
dome.240min.IAA.A.ACCCATTCCTAC	0	0	0.0278136	0.147784	0.116768	0.0904248	0.0472846	0	8.33935	-4.86065
dome.240min.IAA.A.GTCTGCAGAAAA	0	0	0.133838	0.415444	0.150078	0.0566897	0.0215968	0.0221001	8.49495	-7.42894
dome.240min.IAA.A.TCTGGTACGATG	0	0.0101999	0.307481	0.687685	0.0366248	0.0100218	0.0385203	0.0587247	6.67298	-4.83962
dome.240min.IAA.A.AGCCTAAGATGT	0	0	0.0606761	0.151311	0.0605956	0.0957486	0.0458151	0	8.59092	-4.73936
dome.240min.IAA.A.ATTCACGGGCGG	0	0.0651571	0.248851	0.274662	0.307928	0.651158	0.0801199	0	5.83074	-6.24706
dome.240min.IAA.A.GCGGGGCACACC	0	0.0545094	0.449923	1.31659	0.0315262	0.0856451	0.0179068	0.0584921	5.88584	-3.21502
dome.240min.IAA.A.CAACCGCCTGCT	0	0.0124659	0.249655	0.725576	0.0476001	0.0191293	0.0265149	0.0484872	6.91636	-5.18409
dome.240min.IAA.A.AGCGCTGGGGGT	0	0	0.205331	0.662354	0.0623177	0.0288781	0.0163196	0.0248203	8.41478	-7.02462
dome.240min.IAA.A.AAGTGGATTTGA	0	0.273338	0.926221	2.87391	0.0418065	0.18566	0.0223472	0.227294	0.0843736	1.62925
dome.240min.IAA.A.TTGTCGCGAGTC	0	0.0692353	0.488322	1.36502	0.050339	0.130863	0.0266542	0.0563415	5.8615	-2.77882
dome.240min.IAA.A.GGTCCGAACACG	0.050524	0.261622	0.193117	0.0721346	0.0843351	1.03453	0.0995901	0.0621711	4.16782	-5.76259
dome.240min.IAA.A.AATAATTAACCA	0	0	0.336593	0.850139	0.073195	0.00932543	0	0.0418235	9.2432	-6.91693
dome.240min.IAA.A.ATCCCCCATTTT	0	0.04901	0.0524721	0.0419583	0	0	0	0	-12.2012	-6.50098
dome.240min.IAA.A.GGTCAAAGTTAT	0.00786088	0.010509	0.268215	0.648152	0.0540966	0.0180747	0	0.0547564	7.84654	-6.30444
dome.240min.IAA.A.GTGTACGTGGGC	0	0.0632026	0.455741	1.35273	0.0384176	0.093421	0.0275186	0.0552036	5.84126	-3.06796
dome.240min.IAA.A.AATCGCCTACGT	0	0	0.381418	0.856115	0.0137396	0.0121933	0.0374814	0.0724927	6.64245	-3.79737
dome.240min.IAA.A.AGTCGCCCGTCC	0	0	0.419129	1.08012	0.0321186	0.0238134	0.0371987	0.054528	6.81684	-3.30765
dome.240min.IAA.A.CGCTGGTCTCGA	0.0108902	0.0106304	0.230391	0.616367	0.103979	0.0202263	0.0135544	0.0204999	7.67088	-6.77924
dome.240min.IAA.A.TACATTAACTGG	0.00902157	0.0100479	0.241078	0.609818	0.0860855	0.0195661	0.0292404	0.0605948	7.66681	-6.49256
dome.240min.IAA.A.TGAATAGTTTGA	0	0	0.171152	0.361263	0.183083	0.067496	0	0.0226306	7.71294	-7.3186
dome.240min.IAA.A.CTTTCAATTGTG	0.0101255	0.00994497	0.239755	0.61946	0.0997219	0.0214481	0.0324969	0.0506048	7.50302	-6.61161
dome.240min.IAA.A.AGACGCTACTGC	0	0.0622997	0.417683	0.979675	0.628482	2.89924	0.0855346	0.073192	-7.43558	2.82797
dome.240min.IAA.A.TGTTGATGGGCC	0	0	0.287436	0.849878	0.166262	0.244477	0.0864419	0.122814	5.91559	-5.45874
dome.240min.IAA.A.GGAAATGGGTTG	0	0.0106251	0.235026	0.711891	0.048497	0.0184973	0.0395337	0.0476123	6.68128	-5.46876
dome.240min.IAA.A.CCTATTATTATG	0	0	0.126677	0.12292	0.758463	0.41755	0.116192	0	5.61166	-7.24877
dome.240min.IAA.A.AGTTGTAGGTAT	0	0.037723	0.453348	1.29109	0.0264611	0.0518378	0.0227423	0.0857385	5.75381	-3.35477
dome.240min.IAA.A.AAAGAGACGCGA	0	0.0107156	0.232988	0.703647	0.0573886	0.0184242	0.0389007	0.0466928	6.69386	-5.4361
dome.240min.IAA.A.TGAAGAGCGACA	0	0	0.343163	0.826948	0.0553273	0.00870195	0	0.0387593	9.20091	-6.92821
dome.240min.IAA.A.ATGTGTGGTTCC	0	0.323009	0.962826	2.90006	0.0224513	0.209151	0.0684295	0.239628	0.303431	1.91572
dome.240min.IAA.A.TGACCGTTTGGA	0	0.052016	0.466821	1.37392	0.0400034	0.0992052	0.0397233	0.0559169	6.04589	-2.76397
dome.240min.IAA.A.AGAAATCTAACA	0	0.0653107	0.319831	0.330497	0.306675	0.438863	0	0	6.44558	-6.65255
dome.240min.IAA.A.CCGGTGATGGCG	0	0.0100818	0.32365	0.690425	0.0373972	0.0204454	0.038842	0.0600157	6.63362	-4.82399
dome.240min.IAA.A.CTGGAGGTACGT	0.00997432	0.0109744	0.218792	0.665496	0.0877	0.0100101	0.0145101	0.0109227	7.86409	-6.72793
dome.240min.IAA.A.TGCCCCAACACG	0	0	0.329618	0.933584	0.0715774	0	0	0.0659007	8.89819	-6.70744
dome.240min.IAA.A.AGCTCAGAGAGG	0	0.0128768	0.412984	0.713254	0.0226972	0	0.00870896	0.0538369	6.29117	-4.43155
dome.240min.IAA.A.CGGGTTTACTGG	0	0.0180499	0.332036	0.726012	0.0282748	0.00911855	0.0278222	0.0627093	6.57358	-4.61151
dome.240min.IAA.A.TTGATAATCGTG	0.0690351	0.0227016	0.175928	0.126255	1.38631	0.618515	0.0659071	0.0155193	4.11511	-7.2951
dome.240min.IAA.A.ACCAGCACACGA	0	0.0319843	0.421252	1.16347	0.0203223	0.0355937	0.023438	0.0513695	6.16457	-3.47049
dome.240min.IAA.A.ATTCTATGATCC	0	0.0381981	0.456184	1.2654	0.0265226	0.047762	0.0145786	0.0874042	5.72677	-3.37366
dome.240min.IAA.A.GAGTCGTAAGAT	0.106649	0.0365741	0.12765	0.523866	0.0422847	0.200866	0.33544	0.68545	7.33099	-1.02357
dome.240min.IAA.A.CCTAGCACGCAC	0	0.0838281	1.51964	2.40186	0	0.323869	0.0821148	0.133315	-2.10335	-1.18717
dome.240min.IAA.A.CATCCTAGCCGT	0	0.0892981	0.532544	0.992313	0.0350649	0.175678	0.0143732	0.0834666	5.32021	-4.12917
dome.240min.IAA.A.TTGCAATGATAG	0	0.0361216	0.155477	0.387468	0.329785	0.453611	0.0332946	0	6.7515	-7.71316
dome.240min.IAA.A.TAGTTCCCCTGT	0	0	0.19061	0.620924	0.0866859	0.0381841	0.0184703	0.0213005	8.50688	-7.17175
dome.240min.IAA.A.ATATTCCATCGG	0	0.430255	0.412372	0.700522	0.150513	0.756487	0.0391091	0.0361945	4.61676	-4.71948
dome.240min.IAA.A.ATATCCTGTTGT	0	0.0150819	0.387515	1.04542	0.0142966	0.023998	0.0223952	0.0641691	6.52034	-3.55177
dome.240min.IAA.A.AAATCCTCAATA	0	0.0115979	0.383362	0.739847	0.0138646	0	0.0077563	0.0505677	6.34622	-4.27068
dome.240min.IAA.A.TGCTACCTGTGT	0.0236697	0.0377805	0.117134	0.480176	0.0424445	0.209712	0.23384	0.676774	7.22405	-1.18431
dome.240min.IAA.A.ACCAGTGAGCGT	0	0.0182863	0.318254	0.669931	0.0384329	0.0100559	0.0389721	0.0583404	6.56189	-4.71752
dome.240min.IAA.A.AGCAATCACGTA	0	0.0298024	0.308476	0.715211	0.0437326	0.0111258	0.0366967	0.0482359	7.23467	-4.76569
dome.240min.IAA.A.GTTTCAGCTTAC	0	0.0058941	0.222474	0.739813	0.0474385	0.0109081	0.0139104	0.0251849	8.3157	-6.79783
dome.240min.IAA.A.AATCCTAATGTA	0	0.0216258	0.47498	1.35842	0.0446499	0.0275794	0.0417774	0.0505699	6.40154	-2.81946
dome.240min.IAA.A.GAGAAAGATCTC	0	0.0126446	0.231496	0.663975	0.0345493	0.0193994	0.0193325	0.017062	7.00459	-5.20737
dome.240min.IAA.A.CGATGGGCCCGG	0	0.089956	0.539241	0.994124	0.035317	0.176855	0.0145031	0.0834182	5.3073	-4.13595
dome.240min.IAA.A.CAATAACAGGAA	0.043786	0.359656	0.186083	0.100509	0.110302	1.16281	0.105929	0.0705028	4.59607	-5.38102
dome.240min.IAA.A.CACGACGATCCA	0.0637034	0.0219503	0.205143	0.144109	1.37279	0.655644	0.0645463	0.0183097	3.88161	-7.11027
dome.240min.IAA.A.CATGGCCCCTGG	0	0.0109257	0.253682	0.70838	0.0494973	0.0318675	0.0337502	0.0330718	6.61603	-5.38402
dome.240min.IAA.A.GATCGTGGCGAT	0.00853269	0.00965167	0.244755	0.591798	0.063186	0.0201538	0.0298512	0.06306	7.57949	-6.37352
dome.240min.IAA.A.ATCTGTCATACT	0.0401159	0.027696	0.0322919	0.131543	1.16348	0.606655	0.111421	0.0195195	4.68564	-7.10513
dome.240min.IAA.A.GCCAGGCACGAC	0	0.0328596	0.154173	0.346039	0.308829	0.426242	0.033582	0	6.77391	-7.61986
dome.240min.IAA.A.GGCTATAAGTAT	0	0	0.338421	0.769012	0.0196676	0	0.0557207	0.0876047	7.05265	-4.3101
dome.240min.IAA.A.TTATGTGAGGAC	0	0	0.0671773	0.19166	0.176299	0	0.0593469	0	10.1819	-7.57688
dome.240min.IAA.A.CGTTCCTTCGAA	0.67108	0.0758703	0.452393	0.104184	3.6715	0.787175	0.101081	0.0810624	-10.7079	5.34352
dome.240min.IAA.A.GAAAGGATAATT	0	0	0.200183	0.417646	0.147732	0.0197885	0.0144517	0.014869	9.35348	-7.58229
dome.240min.IAA.A.ATGGCCTCGAGA	0	0	0.264836	0.595783	0.137743	0.0285936	0.00956397	0.0342258	9.24711	-7.36123
dome.240min.IAA.A.TATGGTTCACAT	0	0.030797	0.0278133	0.147056	0.118884	0.0888126	0.0480103	0	8.21851	-4.96637
dome.240min.IAA.A.CGCCGTCCATCT	0	0.0808816	0.645169	1.34413	0.0130472	0.0521233	0	0.0909208	4.92938	-3.63466
dome.240min.IAA.A.GCTCAAGTTCAT	0	1.5713	0.643188	0.455147	0.127287	2.59054	0.0377655	0.20562	0.0803614	5.92044
dome.240min.IAA.A.CAAAGACTCTAA	0	0.0482207	0.512288	1.19531	0.0198586	0.0493098	0.00536369	0.0930135	5.56692	-3.65429
dome.240min.IAA.A.CCACCTGTAATT	0	0.0064307	0.404325	0.945188	0.00770799	0.0204448	0.0223828	0.0505344	6.28137	-3.72172
dome.240min.IAA.A.ATCCCTCTCGGT	0	0.101868	0.430543	0.775397	0.0452629	0.237915	0.0171184	0.0815865	5.39733	-4.39303
dome.240min.IAA.A.CCATATGTGTCC	0	0.0962925	0.504494	0.936608	0.0425946	0.199532	0.015924	0.0769203	5.31108	-4.21133
dome.240min.IAA.A.CAGTGCTTAGTA	0	0.216346	0.644035	2.23237	0.0727243	0.221097	0.0813482	0.131905	0.455406	0.942374
dome.240min.IAA.A.AACACGGCCCTG	0	0	0.396031	0.816563	0.0431405	0.0375947	0.0505279	0.0636461	7.25441	-3.84982
dome.240min.IAA.A.GAACCGTAATTC	0	0.173449	1.47228	2.40435	0.027199	0.254713	0.980182	2.04785	6.6338	0.284514
dome.240min.IAA.A.ATTGCGCTCGTC	0	0.0309734	0.359691	0.249185	0.50991	0.483306	0	0	6.06648	-6.81596
dome.240min.IAA.A.AACCGAGGGGGC	0.00992299	0.0109776	0.217795	0.686285	0.105343	0.0202695	0.0145566	0.0108823	7.88479	-6.73984
dome.240min.IAA.A.GAACTAGTATAT	0.0320873	0	0.0734875	0.0773804	0.151423	0.311354	0.0817297	0	3.4519	-6.04247
dome.240min.IAA.A.GGATTGCAAAGT	0	0.0147853	0.472075	1.2378	0.0332176	0.0318771	0.0339052	0.0689219	6.29069	-3.32164
dome.240min.IAA.A.GTGCTGTGATCC	0	0.0108736	0.278561	0.692776	0.0545565	0.0276832	0.041737	0.055651	6.50188	-5.2043
dome.240min.IAA.A.GAAGATAGAAGG	0	0.0578998	0.486128	1.37507	0.0483721	0.106703	0.0362878	0.0587918	6.02692	-2.85613
dome.240min.IAA.A.CTTGAGACTTTG	0	0	0.131197	0.386125	0.164735	0.059097	0.0198337	0.037795	7.95745	-7.40778
dome.240min.IAA.A.ACTGATTTTTGC	0	0.0297541	0.0553527	0.146151	0.0603087	0.0884805	0.0475703	0	8.23113	-4.92018
dome.240min.IAA.A.CTGGGGCAGCGA	0	0.0777575	0.463763	1.31354	0.0374771	0.148656	0.0240804	0.0612609	5.79611	-2.73764
dome.240min.IAA.A.AATGGTACTTGG	0	0.432364	0.550346	1.92671	0.0454261	0.897092	0.0741611	0.0756678	-7.6161	-4.4692
dome.240min.IAA.A.TGTTATCGTGGT	0	0.214263	0.598769	0.955439	0.0533309	0.353002	0.0200169	0.0491603	4.93486	-4.23357
dome.240min.IAA.A.AGGACTAGTATG	0	0.0288621	1.46658	2.7851	0.0317859	0.147679	0.0132975	0.109064	-3.26322	-1.41681
dome.240min.IAA.A.GGTTGGCAGCCC	0	0.00881321	0.244378	0.589137	0.0382598	0	0.0177506	0.0572324	7.93553	-5.7278
dome.240min.IAA.A.AGGGTGCACGTA	0	0	0.302752	0.902722	0.0823249	0	0	0.0602475	8.84822	-6.72565
dome.240min.IAA.A.CGCATCGTGAAG	0	0.0389967	0.488289	1.35863	0.0444949	0.0767309	0.0353099	0.0550712	6.1927	-2.9688
dome.240min.IAA.A.GGCGATAGCTAT	0.291002	0.109749	0.320426	0.383888	0.105243	0.717409	2.82471	2.21153	8.2222	-0.0710351
dome.240min.IAA.A.CGACCTACTACC	0	0	0.270098	0.663627	0.117592	0.0166117	0.0164252	0.0409063	9.04307	-7.13852
dome.240min.IAA.A.GAGAAAGACTCG	0.0465704	0.38136	0.221848	0.0946945	0.110673	1.25348	0.120983	0.0853967	4.48654	-5.37729
dome.240min.IAA.A.CCGATGGCGGTG	0	0.0191073	0.355261	0.698571	0.017913	0.0234668	0.0350759	0.0662142	6.34115	-4.73864
dome.240min.IAA.A.TTACGGCAAATC	0	0.0488114	1.54804	2.64801	0.0253656	0.14985	0.0234691	0.103831	-2.74549	-1.6495
dome.240min.IAA.A.GCCGTTAGTTTT	0	0.408656	0.381193	0.657126	0.137482	0.754322	0.0531868	0.057429	4.67637	-4.76577
dome.240min.IAA.A.CCCGCGACCAAG	0	0.0240792	0.217243	0.634889	0.0404622	0.0107644	0.0125662	0.0207367	7.2513	-5.14904
dome.240min.IAA.A.ATCGTGCTGGTG	0.00683277	0.00860955	0.268763	0.583543	0.0662478	0.0185764	0.0325773	0.0805157	7.55906	-6.12138
dome.240min.IAA.A.CGACTTGGTAAT	0.0598067	0.0223903	0.17908	0.128432	1.3645	0.656684	0.0766013	0.0139269	4.11202	-7.11329
dome.240min.IAA.A.ATAATGACATTC	0	0.00910338	0.230954	0.593498	0.0457887	0.00803691	0.0168069	0.0448991	7.10201	-5.50665
dome.240min.IAA.A.AATCGTTCAATC	0	0.0641136	0.360576	0.305486	0.341673	0.473823	0.0226698	0	6.15208	-6.53409
dome.240min.IAA.A.GCAAACCCGTAA	0.0249859	0.0167081	0.0978353	0.0832095	0.0851358	0.332873	0.0633224	0	3.70137	-6.07336
dome.240min.IAA.A.GTAGCTTTAGCC	0	0	0.427707	0.927084	0.0236453	0.0201679	0.0479956	0.0639002	6.90434	-3.35934
dome.240min.IAA.A.AATTATTAACGG	0	0.0571133	0.514001	1.24634	0.0215406	0.0538061	0.0126202	0.0858288	5.43719	-3.47625
dome.240min.IAA.A.CACGCGAGGCCC	0.0177685	0.120499	0.153733	0.148199	0.0978216	0.72324	0.114753	0.0518316	4.98237	-5.64747
dome.240min.IAA.A.TGGCTCTAGGAT	0	0.0561591	0.497819	1.20272	0.0215569	0.0538336	0.0135762	0.0810156	5.54059	-3.46779
dome.240min.IAA.A.GACAGGCGACTA	0	0.0142065	0.235333	0.57695	0.0565746	0.0544931	0.032039	0.0789026	6.97407	-5.97016
dome.240min.IAA.A.CCAGAGAGACTG	0	0	0.100761	0.106777	0.703352	0.575308	0.0992758	0	5.33706	-7.19395
dome.240min.IAA.A.ACGCCCCGCAAT	0.0392388	0.139003	0.175168	0.0664924	0.0464444	0.771496	0.0752467	0.0401844	4.32264	-5.98845
dome.240min.IAA.A.ACGTGTCATTGA	0.0227529	0.0764573	0.132099	0.0671274	0.166613	0.492478	0.0830883	0.0285035	4.49699	-6.19342
dome.240min.IAA.A.GCCTCACGCTCG	0	0.0106473	0.265956	0.522706	0.0416016	0.0201617	0.0134739	0.0881767	7.70449	-5.68163
dome.240min.IAA.A.GGCTAAGGGCTC	0.00710602	0.0147002	0.250922	0.593646	0.0703257	0.0599168	0.0345307	0.0851879	7.07219	-6.20337
dome.240min.IAA.A.ATAAACGCTGTG	0	0.0822781	0.664258	1.32896	0.0188351	0.0711484	0.0107774	0.0796306	5.07502	-3.76287
dome.240min.IAA.A.TCGTCCTCACCT	0	0.0140206	0.369442	0.67483	0.0338502	0.0581027	0.00745897	0.0852311	6.03716	-4.56642
dome.240min.IAA.A.GTAATGAGTGGG	0.00682069	0.0092225	0.270804	0.586739	0.0615473	0.0189103	0.0272795	0.0838752	7.63738	-6.05019
dome.240min.IAA.A.GCCTGGGCTGAC	0.0244827	0.016746	0.094686	0.0805403	0.0831001	0.338484	0.0620412	0	3.71018	-6.05569
dome.240min.IAA.A.ATAATTAGAGTC	0	0.0146769	1.20141	2.75409	0.0466685	0.275358	0.0442557	0.105653	-3.35523	-1.78964
dome.240min.IAA.A.GAATCGTAATAT	0	0	0.662256	2.02406	0	0.236729	0	0	2.37355	-3.25727
dome.240min.IAA.A.TGAGGCCCTCAT	0	0.00716691	0.241249	0.555056	0.033104	0.0077639	0.0145885	0.0642881	7.33121	-5.56559
dome.240min.IAA.A.AAAAGGGGGAAC	0.00652529	0.00811352	0.254765	0.578878	0.065678	0.018572	0.0332068	0.0690646	7.47782	-6.0729
dome.240min.IAA.A.AGTACAGTCCGG	0	0.0662177	0.49201	1.36574	0.0484977	0.124968	0.0371997	0.0543274	5.88559	-2.77605
dome.240min.IAA.A.ATCGGGGCTCAT	0	0	0.212762	0.452258	0.14041	0.0231085	0.0147671	0.0276637	9.45913	-7.52353
dome.240min.IAA.A.TCCGGGATATTT	0.0590448	0.350674	0.223155	0.0800129	0.111453	1.24617	0.121179	0.0832767	4.35112	-5.46677
dome.240min.IAA.A.TCTGCCGTTACG	0	0.0856506	0.131174	0.376528	0	0.388449	4.64281	4.12482	11.1175	1.0381
dome.240min.IAA.A.TTCTCTCTCAGG	0.00941532	0.0101835	0.233049	0.614579	0.0907304	0.0200624	0.0300711	0.0619103	7.64621	-6.53474
dome.240min.IAA.A.AAGCCTACAACC	0	0.0116895	0.241015	0.671297	0.0337875	0.0185971	0.0249308	0.0403292	6.98379	-5.31202
dome.240min.IAA.A.GTATTGGCAGCA	0	0.0377535	0.433762	1.2241	0.0194002	0.0399582	0.0232559	0.0756573	5.82847	-3.42106
dome.240min.IAA.A.TCCTCAATCATT	0	0.0103753	0.244463	0.684953	0.0402341	0.0173944	0.0244365	0.0399783	6.91286	-5.45405
dome.240min.IAA.A.ACAAGAGCGCCA	0	0.0329306	0.467892	1.22756	0.019384	0.0488881	0.0223878	0.0893405	5.75654	-3.45807
dome.240min.IAA.A.CTCTTACCCCAT	0	0	0.234146	0.404577	0.162478	0.0378356	0.0247253	0.00918787	9.00023	-7.73521
dome.240min.IAA.A.CTGGGCTGTCTT	0.0367621	0.189147	0.168579	0.0819566	0.0694556	0.831532	0.0871119	0.0505626	4.41624	-5.93758
dome.240min.IAA.A.TGACGGACATTG	0	0.0133244	0.4919	1.28431	0.0431134	0.0326353	0.0399811	0.0578984	6.72372	-3.00084
dome.240min.IAA.A.TTTCAATAGCAG	0	0.0108371	0.277234	0.70165	0.0603404	0.0319264	0.0405276	0.0584184	6.54368	-5.21365
dome.240min.IAA.A.ACGGGCTCCGAA	0.0339539	0	0.0734265	0.101596	0.152475	0.312419	0.0867002	0	3.33234	-6.00896
dome.240min.IAA.A.ACGGGCTGGTCG	0	0.0075501	0.287872	0.857742	0.0396046	0	0	0.0304207	8.51178	-6.62134
dome.240min.IAA.A.AGTGATCCTCTC	0	0.209351	1.44915	2.36672	0.0435538	0.281098	0.60543	1.8476	6.48488	-0.157303
dome.240min.IAA.A.CCCCTGGCCTAC	0	0	0.315731	0.807523	0.0270768	0	0.0715808	0.0746584	7.16305	-4.34803
dome.240min.IAA.A.TCGTCGCCCCAT	0	0	0.0668331	0.19205	0.26046	0	0.0590748	0	10.153	-7.60346
dome.240min.IAA.A.GTTGGGTACCCC	0	0.0469266	0.0498277	0.0333071	0	0.0220696	0	0	-12.0523	-6.38533
dome.240min.IAA.A.GGGTTTCAAAAC	0	0.0126125	0.364579	0.696697	0.0236556	0	0.00917111	0.0559779	6.33551	-4.47158
dome.240min.IAA.A.GATAACGTCTAT	0	0.173071	0.178311	1.29732	0.0444157	0.354544	0.0904896	0.073807	-7.28056	-5.87001
dome.240min.IAA.A.GTGCATACGTGG	0	0.0816106	0.083944	0.116989	0.104744	0.0459209	0	0	-11.3914	-6.13848
dome.240min.IAA.A.TGTTCGCCGTCT	0	0	0.24343	0.453441	0.154307	0.0337562	0.010659	0.0205946	9.17055	-7.58577
dome.240min.IAA.A.GTGGCTCGGCAG	0	0	0.19538	0.344372	0.191894	0.039553	0.0245655	0.00971057	8.72276	-7.74308
dome.240min.IAA.A.CAGTTGAACTAT	0	0.0531115	0.477526	1.41004	0.0413553	0.090722	0.0403148	0.0441606	6.09356	-2.70278
dome.240min.IAA.A.TAATATGAGTTG	0.0700797	0.0225808	0.179963	0.141601	1.40671	0.627745	0.0671048	0.0160284	4.09286	-7.31194
dome.240min.IAA.A.TTTAGATGTCTA	0	0.0875629	0.504833	0.89458	0.0429087	0.202024	0.0160697	0.077551	5.3185	-4.23062
dome.240min.IAA.A.CTACGGTGTTGC	0.0450357	0.376044	0.20069	0.0952401	0.102443	1.18848	0.121819	0.0703986	4.5514	-5.36812
dome.240min.IAA.A.ACCCGGTAGGCT	0	0	0.244013	0.426081	0.17241	0.0377323	0.0117123	0.0100785	9.15086	-7.67794
dome.240min.IAA.A.TTCCATTTGGGG	0	0.0337273	0.466396	1.28297	0.0273011	0.0539874	0.0149926	0.0895553	5.70657	-3.36083
dome.240min.IAA.A.TATGAGACCAAA	0.10528	0.0444223	0.184867	0.506444	0.0548843	0.337024	0.677528	0.909538	7.2789	-0.669584
dome.240min.IAA.A.GGAAAGGTGTAT	0	0.0632629	0.58355	1.28174	0.0189733	0.0455461	0	0.0901865	5.25125	-3.61111
dome.240min.IAA.A.GAATGTCTGTTT	0.0393991	0.148281	0.190852	0.0880674	0.0432756	0.75555	0.0889409	0.0430445	4.45635	-5.98107
dome.240min.IAA.A.GACGCGTCAGTC	0.0225155	0.0765885	0.131346	0.066369	0.162149	0.499328	0.0820006	0.0281348	4.49206	-6.1752
dome.240min.IAA.A.GGTGTGACGACA	0	0.0448042	0.465806	1.32529	0.0367158	0.0633633	0.0290902	0.0567455	6.03505	-3.16694
dome.240min.IAA.A.GATCTTTGGGAT	0.00622933	0.00430593	0.244321	0.63877	0.0741483	0.0400886	0.031914	0.081712	7.12172	-6.04674
dome.240min.IAA.A.ACGAATGATTCA	0	0.0737384	0.492312	1.35955	0.0529804	0.140052	0.0230848	0.0591118	5.82811	-2.76449
dome.240min.IAA.A.TCATACTCGAGT	0	0.0467809	0.0493579	0.075661	0.0426283	0.0227706	0	0	-11.9327	-6.30724
dome.240min.IAA.A.GCGACATCCTCA	0	0.0104358	0.277046	0.719237	0.0541678	0.0149681	0.0323623	0.0563494	6.45363	-5.15286
dome.240min.IAA.A.ACTCTCTGCCTA	0	0.00976729	0.225764	0.689277	0.0394659	0.0166612	0.0238593	0.0398211	6.91936	-5.50801
dome.240min.IAA.A.GCTATGTGGCGT	0	0.00907146	0.239537	0.835898	0.0527114	0	0.0178193	0.0165904	8.18808	-6.4951
dome.240min.IAA.A.CCACAATGTCAG	0	0.0326001	0.424799	1.16967	0.0143774	0.0380775	0.0223924	0.0674814	5.85275	-3.61318
dome.240min.IAA.A.CGGAGGCAATTG	0	0.0486327	0.335788	0.466181	0.267676	0.30476	0.0453199	0.0462767	6.64248	-6.59561
dome.240min.IAA.A.CTTAGAGGATTG	0	0	0.397569	0.812626	0.0493094	0.230272	0.0452591	0.040772	7.57275	-3.75771
dome.240min.IAA.A.CCAAATGATGCA	0	0.527415	1.44259	2.76657	0.0134755	0.223808	0.0266001	0.142187	-0.982875	1.14968
dome.240min.IAA.A.GGAGTTGTCTGC	0	0.337165	1.51362	2.40002	0.0201291	0.271095	0.0379369	0.117351	-0.523943	0.0372202
dome.240min.IAA.A.GCGCCGGGGTAA	0	0.0153493	0.238163	0.5521	0.0585839	0.0715489	0.0337097	0.0806242	6.9392	-6.01138
dome.240min.IAA.A.TGCACAACGACT	0	0.0878386	0.628363	1.26914	0.0276142	0.0668369	0.0103113	0.0729578	5.17323	-3.78956
dome.240min.IAA.A.ACGCCGATTTGT	0.0376567	0.0273052	0.0300287	0.140601	1.1285	0.565885	0.10796	0.0200495	4.6488	-7.01514
dome.240min.IAA.A.CCACCGAATGAT	0	0	0.141473	0.413338	0.17791	0.0583107	0.0205323	0.0336325	8.17724	-7.44404
dome.240min.IAA.A.CCCGGTCTCGGA	0	0	0.195889	0.547406	0.143396	0.024428	0.0143239	0.0295544	8.78692	-7.36719
dome.240min.IAA.A.GCGTGTGTGCGA	0	0	0.373011	0.789427	0.0150906	0.0141873	0.0300927	0.0743646	6.7731	-3.80722
dome.240min.IAA.A.CCCCAAGCTGTA	0	0.0170053	0.484969	1.3103	0.03289	0.033009	0.0379234	0.063835	6.33649	-3.08871
dome.240min.IAA.A.CTGAGGACTACC	0	0.00406505	0.25719	0.598695	0.0436432	0.0258853	0.0183084	0.0851841	7.58487	-5.77754
dome.240min.IAA.A.GGTGCGGGATCG	0	0.214442	0.643367	2.04542	0.0466486	0.27482	0.0831413	0.114199	0.817651	0.706152
dome.240min.IAA.A.GCTAATCCCTGA	0	0.0193483	0.498269	1.2854	0.0359127	0.0234638	0.0360458	0.0685776	6.45645	-3.0727
dome.240min.IAA.A.GCCCTCATCCTC	0	0.0429922	0.437855	1.10791	0.013771	0.0403696	0	0.0631571	5.73751	-3.87945
dome.240min.IAA.A.CTCCTACAATGC	0	0.0641006	0.472003	1.37949	0.0445339	0.0980042	0.0336535	0.055153	5.971	-2.96267
dome.240min.IAA.A.TTTGAAGATGCC	0	0	0.123252	1.42128	0.0588117	0.134695	0.118841	0.0318394	-6.59118	-6.33867
dome.240min.IAA.A.TCGTGGACCACT	0.0223713	0.0790761	0.132027	0.0742378	0.0779588	0.56835	0.0799633	0.0280687	4.5486	-6.1088
dome.240min.IAA.A.AAATCCAAGTTC	0	0.0338957	0.158322	0.397709	0.317627	0.404364	0.0343397	0	6.75676	-7.62115
dome.240min.IAA.A.GTCAGGCTATCG	0.299745	0.0983544	0.29625	0.501292	0.0854722	0.630534	2.34309	1.87118	7.66684	-0.127391
dome.240min.IAA.A.CCCTCACTCCCT	0.078666	1.11624	0.368338	0.0883051	0.0347825	2.88459	0.0734808	0.0920489	-1.2008	7.70158
dome.240min.IAA.A.ACTGTCCCTTAT	0.00866008	0.00521857	0.262368	0.638252	0.0873813	0.0436156	0.0416119	0.084021	7.2721	-6.35352
dome.240min.IAA.A.AAGGAGATATTC	0	0.0103706	0.309127	0.703935	0.0379408	0.0214447	0.0358439	0.0606667	6.63681	-4.93186
dome.240min.IAA.A.CTGTTGGTCATG	0	0	0.24258	0.628726	0.128975	0.0166391	0.0142178	0.0292961	8.71274	-7.24078
dome.240min.IAA.A.TGCCGCAATGCG	0	0	0.140736	0.214153	0.233713	0.508458	0.123673	0	5.76666	-6.07919
dome.240min.IAA.A.ACCTAAACGACG	0.03407	1.80602	0.399942	0.446574	0	3.0585	0.075225	0.092087	-1.00259	6.52398
dome.240min.IAA.A.AACAACGTTATT	0.0181918	0.0291562	0.12794	0.0321448	0.0365753	0.46496	0.0832748	0	3.80166	-6.03174
dome.240min.IAA.A.TCCTTCTCCGCA	0	0.25825	1.07978	3.01112	0.0528313	0.155793	0.0223735	0.179267	-0.186498	1.5969
dome.240min.IAA.A.ACACCCGTGTTT	0	0.0894178	1.45405	2.29391	0	0.215989	0.0802701	0.0871526	-1.3956	-1.33102
dome.240min.IAA.A.CTGAGTCTGGCT	0.0180469	0.0282932	0.143031	0.0604775	0.0729807	0.43136	0.0822917	0	3.79833	-6.06131
dome.240min.IAA.A.GCACGGAATCGG	0	0.0380514	0.480418	1.16422	0.0179394	0.04047	0.00478036	0.0860089	5.66198	-3.81014
dome.240min.IAA.A.AGACAGTCACTG	0	0	0.264509	0.700015	0.091685	0.011028	0.0120446	0.0370075	8.90304	-7.08405
dome.240min.IAA.A.TACCTGTGTTCC	0	0.0118925	0.361719	0.77346	0.0110252	0.0340044	0	0.0449731	6.07364	-4.16028
dome.240min.IAA.A.TCACTCTGGTCC	0	0.0104127	0.295599	0.728169	0.0542577	0.0277544	0.0411445	0.0572042	6.44253	-5.10741
dome.240min.IAA.A.AGACCCTTTTAT	0	0.205071	0.744291	2.22518	0.05366	0.300129	0.038301	0.147571	0.921615	1.19854
dome.240min.IAA.A.CCGCCAGTATGA	0	0.22434	0.199353	1.24582	0.0358376	0.662552	0.118069	0.156218	-7.15455	-5.21965
dome.240min.IAA.A.CCAGTGAGCAGA	0	0.0112065	0.231444	0.628611	0.0586588	0.0355391	0.0378263	0.0726763	6.83828	-5.78157
dome.240min.IAA.A.TTACTATTAATT	0	0.0365785	0.773665	1.35555	0.0154565	0.0521852	0	0.125785	4.77394	-3.39102
dome.240min.IAA.A.GAGATGTATAAA	0	0.0293539	0.0244178	0.117944	1.01333	0.743884	0.0806205	0.0252668	4.86582	-7.02934
dome.240min.IAA.A.TCGAAACACCCG	0	0.0119082	0.256342	0.726331	0.0643872	0.0183039	0.0258865	0.0476051	6.831	-5.15274
dome.240min.IAA.A.TTTCCCCCGAGC	0	0	0.391903	0.803446	0.0473985	0.221568	0.0447738	0.0415439	7.53086	-3.71748
dome.240min.IAA.A.GCTAAGCGATGT	0	0.19216	0.365901	0.583125	0.125525	0.344985	0.025438	0.0820607	5.14556	-4.78616
dome.240min.IAA.A.TCTTTCGGACTC	0	0.0617203	0.727734	1.36469	0.0151676	0.0468542	0	0.116179	4.80962	-3.48502
dome.240min.IAA.A.TCACTCTCACAC	0	0.182468	0.434379	0.858767	0.0578088	0.313321	0.0219056	0.0540312	5.14788	-4.39818
dome.240min.IAA.A.GACTGAGATCGT	0	0.00931882	0.215776	0.667468	0.0470159	0.016376	0.0242082	0.0351986	6.87848	-5.58798
dome.240min.IAA.A.CGAACATGTGGG	0	0	0.156386	0.359506	0.195367	0.0794318	0.0196634	0.029444	7.32428	-7.42383
dome.240min.IAA.A.CGGAATCGTAGC	0	0	0.0596386	0.149071	0.111854	0.0939504	0.0454404	0	8.56652	-4.7549
dome.240min.IAA.A.ACTCAGAGCCTA	0	0.0706554	0.0730869	0.120861	0.0833859	0.0384098	0	0	-11.5307	-6.13293
dome.240min.IAA.A.CTTTGCTAGCAT	0.948548	0.894127	0.828315	0.188389	0.214964	1.38066	0.259434	0.0515931	-0.411859	9.39218
dome.240min.IAA.A.AGCGTGCAGGTC	0.0554613	0.0622823	0.169749	0.0214512	0.0428459	0.569189	0.0842338	0	3.94303	-6.02246
dome.240min.IAA.A.GAAGATTGACCA	0	0.00979067	0.234367	0.629132	0.0936905	0.0211822	0.0319181	0.0609482	7.50658	-6.5443
dome.240min.IAA.A.TAAACGCGGATG	0	0.0193552	0.243605	0.565425	0.08592	0.0901249	0.0404645	0.0849139	6.88213	-6.15572
dome.240min.IAA.A.TTTTTGGCTCAT	0	0	0.219452	0.508581	0.142637	0.0213755	0.0134269	0.0410741	9.45509	-7.45259
dome.240min.IAA.A.TGACTGCATAGA	0	0.20717	0.190308	1.25629	0.0324667	0.662159	0.131125	0.151899	-7.15736	-5.27097
dome.240min.IAA.A.CAATCGGTTTTT	0.0366592	0.238378	0.18008	0.0801854	0.0754922	0.95207	0.102681	0.043219	4.34113	-5.82474
dome.240min.IAA.A.CCCCAGCACGGG	0.0546029	0.0824656	0.116346	0.173791	3.22711	1.78468	0.102451	0.0576651	-8.33931	4.2215
dome.240min.IAA.A.CCGCGACGAACC	0	0.0151963	0.431664	1.10203	0.0265697	0.022926	0.0260344	0.0696302	6.51184	-3.45073
dome.240min.IAA.A.GATTTGAGAGAT	2.82465	0.756936	2.06326	0.156206	0.25194	1.21904	0.347522	0.353931	-2.16881	10.5625
dome.240min.IAA.A.CTCCAGCGCTGG	0	0.0115743	0.248059	0.718092	0.0552345	0.0186043	0.0381024	0.0475876	6.75581	-5.25495
dome.240min.IAA.A.CTTGGCACTCCC	0	0.00839296	0.261403	0.584067	0.0454573	0.0170853	0.00741009	0.066559	7.44648	-5.60169
dome.240min.IAA.A.CTCCCCTGGACA	0.0207387	0.0337637	0.125866	0.533889	0.0360642	0.185023	0.209391	0.675436	7.05095	-1.18704
dome.240min.IAA.A.ATGAGAAGTACT	0	0.0234084	0.0759562	0.128612	0.747672	0.648328	0.104992	0.0369488	4.92356	-6.70366
dome.240min.IAA.A.ACATGACGTAAT	0.00993026	0	0.188629	0.45152	0.160218	0.0417161	0	0.0256057	7.70664	-7.11636
dome.240min.IAA.A.CCATCCAGTAGG	0	0	0.31032	0.666769	0.0223938	0	0.0579415	0.0623744	7.14965	-4.46639
dome.240min.IAA.A.ATTCGTAAGGTC	0	0	0.999373	1.05151	0.505801	1.36297	0.0389568	0.016045	1.61278	-5.43915
dome.240min.IAA.A.AGTCACGAAGGC	0.0201476	0	0.198173	0.133733	0.529021	0.624204	0.0677672	0	3.49368	-6.51514
dome.240min.IAA.A.TGAGCTCCGGTC	0	0.0118957	0.391378	0.672168	0.016018	0	0.00916162	0.0406506	6.42013	-4.37985
dome.240min.IAA.A.ATTTAACGCAAA	0	0.0130924	0.243199	0.591843	0.0548842	0.0563116	0.0302949	0.077328	7.00496	-5.90628
dome.240min.IAA.A.TGTGGGCGCCGC	0.0160718	0.530059	0.777218	2.08566	0	0.638497	0.0958399	0.0455996	-8.13026	-4.10288
dome.240min.IAA.A.AGGTTCCTATAA	0.0340008	0	0.0736398	0.101887	0.152918	0.312728	0.0868262	0	3.32805	-6.01172
dome.240min.IAA.A.ACCAAATACCTT	0	0	0.251769	0.604727	0.130422	0.0271649	0.00869698	0.0319673	9.18977	-7.35368
dome.240min.IAA.A.CGGGAGTGCTCG	0	0	0.0576345	0.0803291	0.789425	0.807642	0.122669	0	5.10596	-7.06117
dome.240min.IAA.A.CTCCCCCGACGG	0	0	0.408241	1.12277	0.0341803	0.0250167	0.0392703	0.0677048	6.84999	-3.26004
dome.240min.IAA.A.GCCAAATACGGA	0	0	0.209564	0.605536	0.130449	0.0230184	0.0165373	0.0238699	8.63937	-7.2241
dome.240min.IAA.A.CCTTCTGCCACT	0	0.0628965	0.0653831	0.104702	0.0693309	0.0332258	0	0	-11.6401	-6.15616
dome.240min.IAA.A.AGCAAGGTTGAT	0	0	0.160228	0.261349	0.217869	0.0738398	0	0.0272944	7.54673	-7.31601
dome.240min.IAA.A.TGCCCTGCGCAG	0.0359047	0.270655	0.180832	0.0932973	0.0908502	1.02589	0.122045	0.0516305	4.54337	-5.56499
dome.240min.IAA.A.AAGCTTTCAGGG	0	0.01892	0.490411	1.34609	0.0376357	0.0377146	0.0368694	0.0518795	6.2889	-2.97879
dome.240min.IAA.A.ATTCTTTGGGGA	0	0	0.264662	0.639792	0.117523	0.0187043	0.0109606	0.0429019	9.40324	-7.21752
dome.240min.IAA.A.CCACATCTATTG	0	0.047219	0.512275	1.2014	0.0192961	0.0386425	0.00512499	0.091595	5.57917	-3.70124
dome.240min.IAA.A.CATGAATAATGG	0.0530942	0.466237	0.224339	0.134098	0.124938	1.29283	0.09797	0.0958488	4.44528	-5.29463
dome.240min.IAA.A.ATGTGATTGCGC	0	0	0.139811	0.424437	0.142769	0.0497194	0.0201239	0.0213666	8.5566	-7.34737
dome.240min.IAA.A.AACAGTATTAGT	0	0.0514899	0.446186	0.647374	0.0491685	0.189978	0.0148324	0.0959469	5.65441	-4.61218
dome.240min.IAA.A.TTACATAAGAAG	0	0	0.0579625	0.148149	0.115594	0.0912741	0.046871	0	8.40187	-4.8356
dome.240min.IAA.A.AGGTGCTCCCCT	0	0.252599	0.617734	2.19659	0.0499413	0.26986	0.120571	0.109334	0.430115	0.741504
dome.240min.IAA.A.AATCAAACGGGG	0	0.00606366	0.18583	0.650788	0.08251	0.0112338	0.0250295	0.0229369	8.17601	-6.79795
dome.240min.IAA.A.ACTGGACTCCTC	0	0.0935949	0.92263	1.35338	0.102224	2.43718	0.137423	0.168897	-4.68826	3.2624
dome.240min.IAA.A.CCTCGCGTGGGA	0	0.0133451	0.269236	0.712012	0.0213946	0.0187768	0.0336531	0.0435796	7.05276	-4.95755
dome.240min.IAA.A.CATGAATACAAG	0	0	0.15321	0.25286	0.168783	0.0892131	0.0274246	0.0268812	7.88403	-7.48605
dome.240min.IAA.A.GTACGTTCGCTA	0	0.00828453	0.253846	0.560039	0.0374896	0.0133883	0.0171987	0.0652923	7.86571	-5.74394
dome.240min.IAA.A.CAATATCGCTGT	0.0616064	0.34443	0.232402	0.0861397	0.0969977	1.30442	0.112515	0.0838904	4.23722	-5.49159
dome.240min.IAA.A.GTGACCATCAAT	0	0.350077	0.904274	2.77938	0.0159122	0.293369	0.0603663	0.225143	0.704989	1.99664
dome.240min.IAA.A.GGCCTCACTTGT	0	0	0.158568	0.406586	0.260597	0.195969	0.027233	0.0315452	7.16676	-7.44804
dome.240min.IAA.A.CCCGCTATTCAG	0	0.0357184	0.166732	1.40466	0.0501997	0.148474	0.111822	0.0270218	-6.63318	-6.26434
dome.240min.IAA.A.GTGTGTGTGTCC	0	0.0117675	0.379146	0.671371	0.0160283	0	0.00919292	0.0468194	6.42817	-4.3894
dome.240min.IAA.A.CCCCGGGGTGAA	0	0.154769	0.184407	1.33483	0.021198	0.541389	0.120283	0.131837	-7.11949	-5.36443
dome.240min.IAA.A.AATCTTGCTTCA	0	0	0.0614297	0.11127	0.0610977	0	0.0457985	0	8.62432	-4.71095
dome.240min.IAA.A.GATTTAGAGTAT	0.295601	0.0437378	0.330375	0.435955	3.52284	1.10281	0.114026	0.0856851	-9.56264	4.79131
dome.240min.IAA.A.GGGCTGCGTTTC	0	0.0334457	0.0539893	0.146507	0.120232	0.0880642	0	0	8.11117	-4.93077
dome.240min.IAA.A.GTGGCCAAGTTA	0	0.0165335	0.417064	1.00456	0.00379076	0.0183337	0.0163959	0.0439282	6.13714	-3.76806
dome.240min.IAA.A.ACGTCGGCTCTG	0.00881868	0.0120248	0.238754	0.763962	0.0475732	0.0102839	0.0161026	0.0341715	8.00726	-6.45709
dome.240min.IAA.A.AGGTTGTTGTCC	0	0	0.201335	0.464683	0.140164	0.0231071	0.0147784	0.0277164	9.4655	-7.51943
dome.240min.IAA.A.CGAAGGTGATAG	0	0.0642031	0.47807	1.34031	0.0320498	0.0927654	0.0267905	0.0605146	5.74822	-3.13259
dome.240min.IAA.A.TATTCGCTGCGA	0	0.350992	1.34284	2.79247	0	0.0942899	0.109675	0.228748	-3.44494	0.830725
dome.240min.IAA.A.TAAGAAGTAGTC	0	0.01356	0.388519	0.71497	0.0783335	0.0793853	0.0395031	0.0805244	6.11216	-4.96132
dome.240min.IAA.A.ACTCTATCTAAT	0	0.0162043	0.475988	1.49933	0.0381322	0.034929	0.033328	0.0516267	6.58359	-2.74719
dome.240min.IAA.A.TATCAAGGCCCA	0.0274229	0.316257	0.195219	0.109976	0.102867	1.13904	0.12001	0.0655893	4.71598	-5.37756
dome.240min.IAA.A.TGAGAGTACTTG	0.0363173	0.2003	0.17767	0.0784232	0.0743106	0.924334	0.100717	0.0415057	4.31521	-5.86869
dome.240min.IAA.A.GCCCATATAAGC	0	0.0271814	0.250715	0.516425	0.134364	0.0541434	0.0250212	0.0505167	7.66104	-5.189
dome.240min.IAA.A.TCCTGAGGTGCG	0.0450153	0.350098	0.22593	0.096334	0.0996058	1.22493	0.119301	0.0836915	4.51711	-5.38031
dome.240min.IAA.A.CGAGTCTGTGAT	0	0	0.123587	0.11385	0.738257	0.530517	0.0903452	0	5.37709	-6.94323
dome.240min.IAA.A.GATAAGTATAGA	0	0	0.342962	0.831192	0.0281078	0	0.0731302	0.0767963	7.18512	-4.3641
dome.240min.IAA.A.GTGAGTTCTCCC	0	0	0.215612	0.522412	0.144735	0.0200377	0.0160189	0.0223733	8.72928	-7.33459
dome.240min.IAA.A.GATCGGTACTCT	0.0247453	0.0376207	0.125232	0.0567871	0.192805	0.487469	0.104855	0.0195979	4.55254	-6.26989
dome.240min.IAA.A.GAACTCGCGGAC	0	0.0100809	0.311101	0.70233	0.048018	0.0376884	0.0426092	0.0621892	6.33331	-5.05139
dome.240min.IAA.A.CTGCCTTCCGGT	0	0.0586431	0.575592	1.27034	0.0231904	0.0436478	0	0.082723	5.33852	-3.68378
dome.240min.IAA.A.TGCTAGTGCCAT	0	0.0185915	0.496791	1.33147	0.0366089	0.0366272	0.0408652	0.0576926	6.31446	-3.01621
dome.240min.IAA.A.ACACCATATCAC	0.0101517	0.0100939	0.220893	0.619133	0.0994586	0.0217362	0.0328633	0.0623963	7.50821	-6.5891
dome.240min.IAA.A.ATTGTTCACTAA	0	0.179327	0.97973	1.5847	0	0.143665	0	0.0112486	2.64947	-2.56026
dome.240min.IAA.A.TTATAAAAACTA	0	0.0119924	0.373481	0.703063	0.0239396	0	0.00952965	0.0566736	6.40011	-4.49497
dome.240min.IAA.A.ATCGCGTCCCCT	0.00854926	0	0.252389	0.773034	0.0340794	0.0112287	0.0177405	0.0456398	8.05155	-6.25326
dome.240min.IAA.A.AGTCAGGGTTCG	0	0.0332522	0.119624	0.385749	0.311029	0.42889	0.0334081	0	6.77449	-7.63713
[truncated: 7,911 more rows]

## Sheet: Fig 2e
cell	wee2_sim_old	h1m_sim_old	nanos3_sim_old	dnd1_sim_old	UMAP_1	UMAP_2
[truncated: 8,226 more rows]

## Sheet: figure 3A
gene id	quantile	NTR			fromLior_May2022/matlab_plots_July2022/sc_plots
[truncated: 6,180 more rows]

[truncated: 25 more sheets: Fig 3b, figure 3C, Fig 3d, Fig 3e, Fig 4b, Fig 4c, Fig 4d, Fig 4e, Fig 4f, Fig 4g, Fig 4h, figure 5A, figure 5B, Fig 5c, figure 5D, Fig 5e, Fig 6a, Fig 6b, Fig 6c, Fig 6d …]
