# Supplementary material for: Cell-type-specific mRNA transcription and degradation kinetics in zebrafish embryogenesis from metabolically labeled single-cell RNA-seq
Source: Nat Commun. 2024 Apr 10;15:3104. doi: 10.1038/s41467-024-47290-9 (PMC11006943; doi:10.1038/s41467-024-47290-9)
Supplement: Supplementary file 8 — Source Data [file 41467_2024_47290_MOESM8_ESM.zip › Supplementary Figures.xlsx]

## Sheet: Fig S1a
gene_name	jeff_dome	jeff_epi30	jeff_epi50	metabolic_dome	metabolic_epi30	metabolic_epi50
a2m	3.30475	2.34594	2.65309
aacs	-0.18068	-0.190113	-0.759692	1.01693	-0.180426	-0.715099
aadat	-1.50261	0.0729212	-0.994157
aaed1	0.956824	1.07292	0.047663
aagab	6.48323	5.76408	5.1082	6.48725	5.88566	5.33202
aak1a	0.667317	-0.190113	0.441942	1.16894	0.289059	-0.393171
aak1b	0.0823549	0.657884	0.127833	-0.15299	-0.0735111	-2.13014
aamdc	2.74532	2.91422	2.27593	2.78561	2.84705	2.89961
aamp	3.33028	3.16038	3.75443	3.59296	3.89392	3.62475
aanat1	2.19783	1.48796	2.26711	3.13241	2.67372	2.51372
aanat2	1.49739	1.1884	0.673267	-0.0375131	0.289059	0.372364
aar2	4.02095	4.14617	4.26268	3.97629	3.68899	3.82406
aars	6.44284	6.45663	6.40672
aars2	0.304747	-0.190113	1.00584	1.43197	1.76299	1.86986
aarsd1	3.22531	3.53235	2.37781	2.39133	2.09641	1.80846
aasdh	-1.50261	-1.51204	-1.38118	-0.568028	0.119134	-3.7151
aasdhppt	1.49739	1.94739	1.88416	0.262047	0.819574	0.454826
aass	1.40428	1.39485	1.06813	2.26205	1.51145	0.606829
aatf	6.38309	6.7524	6.35197	6.85637	6.58979	6.37766
aatkb	4.09731	4.54324	3.27153	4.63709	4.26888	3.20376
abat	5.63694	5.16038	4.73856	6.26205	6.17713	5.90695
abca1a	-1.50261	1.07292	-0.833693	-0.15299	0.76299	0.606829
abca1b	-0.917645	0.487959	1.63263	1.0694	2.16353	2.53283
abca2	2.62668	2.1884	2.41023	2.43197	2.9895	2.85476
abca3b	2.08235	1.94739	1.41023	2.80121	2.2066	0.928757
abca4a	-0.502608	-0.190113	-1.62219
abca4b	0.0823549	-0.190113	1.34464	1.7539	1.7041	1.14288
abca5	5.6773	4.4187	4.90848	5.6019	5.34072	4.73198
abca7	-1.50261	-2.51204	-2.75969
abcb10	2.66732	2.01152	2.4022	2.68831	2.59487	2.62475
abcb11a	0.81932	-0.190113	-0.994157	1.34951	-0.0735111	-1.7151
abcb5	2.45159	2.44216	3.0883	2.72148	2.57857	3.05309
abcb6a	-0.502608	1.80989	1.34464	2.4715	2.65829	2.09226
abcb6b	1.30475	1.29531	0.872576	2.41179	1.44106	0.454826
abcb7	5.22531	4.43047	4.43605	5.33886	4.82304	4.11779
abcb8	3.58486	2.1884	1.45754	3.41179	2.28906	1.41418
abcc1	0.956824	1.1884	0.725735	1.34951	0.76299	0.606829
abcc10	3.72621	2.13181	1.69974	4.27886	3.00178	1.67722
abcc4	-2.50261	-1.51204	-2.08162
abcc5	0.81932	0.295314	0.047663	-0.568028	-0.0735111	0.284901
abcd1	-0.502608	-0.927079	-0.911695
abcd2	-1.50261	-0.927079	-2.27427
abcd3a	2.74532	1.07292	0.89566	2.97629	1.81957	1.37236
abcd3b	2.30475	2.1884	1.0269	2.23933	1.51145	0.606829
abcd4	1.19783	-2.51204	-0.437764	0.431972	-1.2959	-1.39317
abce1	6.51141	7.13362	7.22928	6.07743	6.29655	6.45733
abcf1	8.4875	8.01837	8.55614	6.62728	6.49526	6.43211
abcf2	0.304747	-0.512041	-2.08162
abcf2a	7.86153	7.8499	7.52525	7.60523	7.75031	7.60344
abcf3	2.02095	2.48796	1.97366
abcg1	-2.50261		-1.49666
abcg2a	0.0823549	-0.190113	-0.496658	0.431972	-0.421434	-1.7151
abcg2c	3.97313	2.24285	3.01641	3.80894	3.00178	2.53283
abhd10a	-0.917645	-0.190113	-0.911695	1.26205	0.642696	0.191791
abhd10b	9.02095	7.94123	7.5806
abhd12	3.25228	2.53235	3.27593	4.15686	3.61099	2.7927
abhd13	0.667317	0.94739	-0.274265	1.16894	0.289059	-2.13014
abhd14a	4.63694	5.20906	4.38395	5.95728	5.74302	5.32382
abhd14b	3.72621	3.13181	3.21759	2.04341	2.24842	2.37236
abhd15a	3.70685	3.863	3.00584	5.10754	4.00178	3.14288
abhd16a	4.06725	2.65788	2.42617	4.94504	3.43202	2.71117
abhd17aa	5.38614	5.38883	5.1082	5.17494	5.22504	4.63805
abhd17ab	0.81932	1.73589	1.0883	2.7539	3.04987	1.49435
abhd17b	-0.502608	0.295314	-1.9117	3.23933	2.16353	1.98534
abhd17c	5.97717	5.04255	4.83277	6.61409	6.04987	5.23034
abhd18	5.81481	4.3706	4.33623	6.26627	5.16079	4.2849
abhd2a	3.90678	2.97981	2.7949	2.01693	1.40454	1.03979
abhd2b	-1.50261	0.0729212	-3.49666
abhd3	-0.502608		-3.08162
abhd4	5.50302	3.84551	2.69317	4.74586	3.65052	2.39343
abhd6b	0.0823549	-0.190113	-1.38118
abi1a	1.19783	1.88028	2.29342	2.28442	1.11913	1.74433
abi1b	4.30475	4.02712	4.2493	4.78952	4.51574	4.59778
abi2a	1.08235	3.39485	2.1945	3.03023	2.44106	1.74433
abi2b	7.08985	5.78717	5.76073	5.9327	5.43202	4.85855
abi3b	1.19783	-1.51204	-2.49666
abl1	1.30475	2.1884	2.3107	2.70499	1.6427	2.16754
abl2	2.81932	1.73589	2.36132	3.76984	3.11913	2.7927
ablim1b	1.08235	0.809887	1.72573	0.84701	0.704096	-0.0146594
abracl	8.31837	9.08787	8.57904	9.29719	9.60798	9.55286
abt1	6.894	7.1692	7.03147	6.59296	6.8445	6.78674
abtb1	2.88971	2.61724	2.42617	2.67144	2.26888	1.80846
abtb2b	-0.502608	0.295314	2.1945	-0.737953	1.24842	2.2849
acaa1	5.30475	5.30174	4.66825	5.53817	5.41605	4.89593
acaa2	4.78279	5.30814	4.62919	7.99633	8.33467	8.20265
acaca	0.497392	0.487959	0.562236	0.721479	0.642696	0.454826
acacb	1.08235	1.73589	1.45754	2.26205	1.84705	0.454826
acad11	4.08235	3.63771	2.72573	2.14469	1.7041	0.869863
acad8	4.34288	3.1884	3.18517	4.04341	3.83338	3.27359
acad9	4.30475	3.88028	3.51084	3.77775	2.36706	1.92876
acadl	4.12675	3.07292	2.52571	4.48605	2.87402	2.45483
acadm	6.59542	6.36448	5.71442	7.06779	6.60093	6.45106
acads	4.55267	4.63771	4.6446	3.72148	4.16898	3.74433
acadsb	-2.50261	-1.51204	-2.08162	5.7539	5.38123	5.13977
acadvl	6.61893	6.29853	6.06368	6.53468	6.29531	5.86986
acap1	1.74532	1.80989	1.78874	-0.278521	1.36706	1.14288
acap3a	-2.50261		-2.08162
acap3b	3.19783	1.1884	1.47297	3.44196	1.67372	1.03979
acat1	4.42813	3.24285	2.93519	4.8319	3.65829	3.06626
acat2	5.49739	4.43047	4.152	5.77577	4.99565	4.13665
acbd3	7.45595	7.09159	7.05409	7.40734	6.82822	6.53164
acbd5a	3.33028	2.94739	2.07825	4.57946	2.80563	1.86986
acbd6	1.49739	2.73589	2.47297	2.43197	2.28906	2.16754
acbd7	1.40428	1.1884	0.61882	-0.568028	0.0260246	0.532828
accs	3.72621	2.1884	1.9952	3.6196	2.16353	1.5703
acd	1.49739	1.07292	1.25823	1.34951	0.511451	-0.545174
ace2	2.49739	1.39485	0.240308	1.12003	0.0260246	-0.130137
acer1	1.81932	3.99575	3.1327	1.39133	3.59487	4.0728
acer2	-0.917645	-1.51204	-1.9117
ache	0.0823549	-0.190113	0.166307	-0.0375131	1.28906	1.03979
acin1a	11.1229	10.3323	10.8009	9.47028	9.45648	9.25626
acin1b	10.1789	10.1077	10.3034	9.34852	9.19879	9.18029
ackr3b	4.21164	4.13181	4.01904	2.54745	4.18522	4.30171
aclya	2.88971	1.94739	2.26711	2.94855	2.02602	1.86986
aclyb	-1.50261		-2.27427
aco1	3.81932	3.69741	3.3064	1.34951	1.2066	0.191791
aco2	7.28366	7.34594	6.72251	7.84231	7.5152	6.96965
acot11a	0.956824	0.487959	-0.174729	0.721479	-1.55894	-2.13014
acot11b	1.19783	0.809887	-0.38118
acot13	1.40428	2.44216	2.11805	1.68831	1.24842	2.30727
acot7	2.58486	2.34594	2.58372
acot8	-0.18068	-1.51204	-2.75969
acot9.1	4.85494	3.89735	2.34464	4.44196	3.04987	2.11779
acot9.2	-1.50261	0.0729212	-1.49666
acox1	2.85494	2.44216	2.76387	2.49087	2.45898	2.5703
acox3	3.16982	1.94739	1.68656	2.09494	1.81957	0.869863
acp1	5.44576	5.14617	4.74175	5.26767	5.30153	5.05969
acp2	-0.18068	2.44216	1.04766	1.58398	0.926489	-0.0146594
acp5a	9.74295	8.70531	7.54569	10.3575	9.04913	8.20823
acp6	2.92366	2.94739	1.45754	2.56583	2.38592	2.01282
acrc	3.1121	2.97981	3.34883
acsbg2	4.57421	5.12458	4.94352	3.53817	4.31881	4.19179
acsf2	7.37544	6.83225	6.83351	7.34885	7.31328	6.84905
acsf3	2.19783	1.1884	0.984469
acsl1a	-0.502608	0.0729212	0.872576	0.168938	-0.180426	0.677218
acsl1b	4.08235	3.48796	3.0732	3.86196	3.78447	3.05309
acsl3a	-1.50261		-2.75969
acsl3b	4.05198	4.30814	4.18751	5.72148	5.38123	4.85855
acsl4a	4.70685	3.97981	3.46913	5.17194	4.64661	4.09226
acsl4b	6.82382	5.94739	5.48729	7.37579	6.64465	6.13352
acsl5	3.56348	0.657884	1.63263	3.96249	2.59487	1.45483
acsm3	1.74532	0.295314	0.127833	-0.930598	-0.0735111	0.191791
acss1	5.60068	4.70713	4.06813	4.83948	4.68519	3.51372
acss2	7.36313	6.76175	6.3819	7.79927	7.30896	6.76771
acss2l	0.0823549	0.657884	0.166307
acss3	3.14125	3.3706	3.27593	4.12623	3.57035	3.57952
acta1a	-1.50261		-3.49666
acta1b	0.0823549	-0.927079	-0.833693	-0.416025	-0.558938	-0.130137
acta2	-2.50261	-1.51204	-1.38118
actb1	9.54758	10.1762	9.4759	8.71274	9.79432	10.236
actb2	10.6207	10.9174	10.6849	10.6135	10.9188	11.1376
actc1b	2.02095	1.65788	0.725735	0.905903	0.76299	1.2849
actl6a	7.77932	8.39259	7.9997	8.11808	7.55428	7.61189
actl7a	2.19783	1.73589	1.37781
actn1	1.66732	0.295314	0.310697
actn2b	0.81932	0.657884	0.203782	2.28442	1.16353	0.284901
actn3a	0.0823549	-0.512041	-2.49666
actn3b	-0.917645	-0.512041	0.047663	0.34951	0.704096	-0.0146594
actn4	1.19783	3.77336	2.54043	6.41687	6.32371	5.66861
actr1	6.26226	5.75942	5.79413	6.32948	5.78802	5.41161
actr10	4.35537	3.26932	3.5294	3.76189	3.56208	2.7927
actr2a	6.81481	6.9758	7.06176	7.24361	7.35575	7.26433
actr2b	2.66732	3.69741	2.77636	0.431972	0.119134	0.372364
actr3b	-2.50261	-0.512041	-2.27427
actr5	4.03655	4.13181	3.73216	3.30644	3.30896	3.2849
actr6	5.65221	5.53781	4.90564	5.90951	5.34314	5.53993
actr8	3.14125	3.10267	2.94629	3.18091	3.07333	2.82406
acvr1ba	7.28366	6.81439	6.91026	7.29547	7.25484	7.30449
acvr1bb	5.01309	5.52138	5.41324	4.06295	3.88732	3.19179
acvr1l	7.14665	7.63389	7.5264	8.11145	7.89186	7.43592
acvr2aa	3.08235	2.44216	1.9952	4.04995	3.17442	2.53283
acvr2ab	0.956824	1.80989	1.34464	1.96249	1.90049	1.2849
acvr2b	2.62668	3.77336	3.01641
acvrl1	-2.50261		-5.08162
acy1	1.66732	0.0729212	-0.38118	2.49087	1.7041	0.869863
acy3.1	2.40428	2.39485	1.94075	0.583975	-0.558938	-0.715099
acy3.2	-2.50261	2.1884	2.89566	0.583975	2.22766	2.5703
acyp1	-1.50261	0.487959	0.53309	0.431972	-0.295904	-0.393171
adad1	3.22531	1.1884	1.22216	2.7539	1.97711	1.41418
adal	0.0823549	0.487959	0.89566	-0.15299	0.642696	1.2849
adam10a	6.71898	6.83447	6.59698	7.52297	7.4028	7.10428
adam12	-2.50261	-2.51204	-0.759692	0.721479	-1.07351
adam15	0.497392	-1.51204	-3.08162
adam17a	4.63694	4.81888	4.49013	5.55437	5.22766	4.76063
adam17b	-2.50261	-0.512041	-2.49666
adam8a	3.25228	2.65788	1.88416	4.4016	3.2066	2.77675
adam8b	2.45159	2.24285	1.25823	2.09494	1.11913	0.372364
adam9	1.08235	0.809887	-0.326733	2.49087	0.874021	0.532828
adamts1	-1.50261	-0.927079	-2.49666
adamts12	0.497392	-0.927079	-0.759692	0.905903	-0.0735111	-0.907744
adamts15b	-0.502608	-0.512041	0.275932	-1.15299	-0.295904	-0.545174
adamts18	0.304747	1.29531	2.56224	0.721479	1.51145	1.98534
adamts3	-2.50261		-3.49666
adamts9	-2.50261		-5.08162
adamtsl3	-2.50261	-1.51204	-2.08162
adap2	-0.917645	-0.512041	-0.689303
adar	5.75006	5.86734	5.7568	5.98485	6.23548	5.81823
adarb1a	1.30475	0.657884	1.00584	1.01693	0.578566	-0.130137
adarb1b	2.19783	2.65788	2.01641	4.62837	4.27901	3.50407
adat1	-1.50261	-1.51204	-0.994157
adat2	3.16982	3.26932	3.33623	2.67144	2.30896	2.43465
adat3	3.76418	3.01152	2.65309	3.59296	3.13036	2.69429
adck1	3.19783	2.1884	1.73856	3.20456	1.16353	1.2391
adck2	3.40428	3.01152	3.52201	4.39647	3.7041	3.15527
adck3	6.09358	5.63771	4.98312
adck4	1.08235	2.48796	1.63263
adck5	2.40428	1.39485	1.78874	2.6196	2.49417	1.49435
adcy3	-2.50261		-5.08162
adcy5	1.66732	-0.190113	-1.27427	0.0694021	-0.0735111	-1.13014
adcy6a	1.49739	-0.190113	-0.274265	1.54745	0.441062	-0.545174
adcy6b	2.25228	0.487959	0.441942	1.68831	1.02602	0.191791
adcy7	-1.50261	-0.512041	-3.08162	0.262047	1.61099	0.869863
adcy8	-1.50261	-0.512041	-0.759692	0.509975	-3.88087	-1.13014
adcyap1a	-0.502608	-2.51204	-1.38118
adcyap1b	-1.50261		-3.49666
add1	7.57019	7.33658	7.52131	7.47394	7.21651	7.08661
add2	-1.50261	-1.51204	-0.174729	0.34951	-0.295904	-1.7151
add3a	6.44868	6.09159	7.00783	6.92649	6.47118	6.21859
add3b	4.02095	6.84111	7.84096	4.41179	6.46232	7.28982
adgb	2.66732	1.80989	1.25823	1.4715	1.7041	1.83949
adgra1a	1.19783	-2.51204	-1.08162	0.583975	-0.710941	-0.715099
adgra3	5.12675	4.29531	4.39614	4.8545	4.48982	3.78475
adgrb3	3.58486	1.07292	1.24031	2.37057	0.704096	0.0922558
adgrd1	0.0823549	-1.51204	-2.49666	0.583975	-1.55894	-1.7151
adgrd2	-0.18068	-1.51204	-0.994157
adgre10	1.30475	3.46524	2.68656	2.01693	1.95202	1.37236
adgrg11	0.667317	1.07292	1.24031	0.168938	1.02602	0.532828
adgrg6	-1.50261		-5.08162
adgrl2a	1.58486	1.57542	2.45754	0.509975	1.24842	1.45483
adgrl2b.1	-1.50261	-0.927079	-0.622188
adgrl3.1	-1.50261		-0.994157
adgrl4	-0.18068	-0.927079	-0.437764	0.654365	0.289059	-1.7151
adgrv1	-0.502608	2.69741	2.0269	1.93447	1.57857	1.49435
adh5	6.68722	6.70228	6.27923	7.26486	7.01319	7.1421
adh8a	2.19783	1.39485	0.725735	2.12003	1.6427	0.191791
adh8b	6.60592	6.29853	6.12173	6.99252	6.89062	6.78873
adhfe1	5.78741	5.21588	4.30855	5.72965	4.74849	4.03979
adi1	5.69706	5.93504	5.7949	6.12003	5.69467	5.73198
adipor1a	4.80117	4.05781	3.84912	4.36008	3.40454	3.46481
adipor1b	7.07482	6.53508	5.75127	6.26205	5.90704	4.86986
adipor2	5.69706	5.55942	5.56404	6.32274	6.43315	5.87549
adka	7.65852	7.57011	7.41023	7.65812	7.83123	7.60964
adkb	7.61504	7.70349	7.27538	7.72455	8.30339	8.13431
adma	-0.917645	-1.51204	-3.08162
admp	5.81028	5.66288	6.68656	5.9131	6.87985	7.73095
adnp2a	4.05198	4.3706	3.9952	5.72761	4.62296	4.19779
adnp2b	5.06725	4.4187	4.84171	5.12003	5.41605	4.95733
adnpa	6.12675	5.52138	5.77403	6.42821	6.10782	5.9179
adnpb	-0.18068	1.73589	1.1082	3.84701	3.15256	3.2391
adoa	2.14125	2.01152	1.90706	2.26205	2.88732	2.45483
adora2aa	-1.50261	0.0729212	-0.994157	1.0694	1.02602	0.744332
adpgk	3.38004	2.69741	1.92961	3.9059	3.46786	2.7927
adpgk2	4.81932	4.24285	4.12539	5.86938	5.81262	5.53993
adprh	3.49739	2.84551	2.1472	2.76984	2.26888	1.2391
adprhl2	3.35537	2.24285	2.25823	3.01693	2.7041	1.92876
adprm	3.56348	3.34594	3.69317	1.7539	2.24842	1.83949
adra1d	-0.917645	-2.51204	-1.27427
adra2a	-1.50261	-2.51204	-3.49666
adrbk2	1.08235	1.73589	1.56224
adrm1	5.64714	5.76873	6.03797	4.73778	5.47007	5.94311
adsl	4.1121	4.25614	4.04508	2.73778	2.38592	2.85476
adss	-2.50261	-2.51204	-3.49666
adssl	8.29991	7.74417	7.67868	8.44661	8.06787	7.9635
adssl1	1.74532	1.80989	1.77636
aebp2	6.17687	5.66787	5.53952	6.67779	6.07042	5.83949
aes	2.02095	1.39485	1.20378
afap1	-2.50261	-1.51204	-3.08162
afap1l1a	4.31757	2.57542	1.91838	4.81664	2.38592	1.71117
afap1l1b	3.27875	2.48796	2.44194	0.84701	0.819574	1.09226
aff2	-1.50261		-1.17473
aff3	-2.50261	0.295314	-1.62219
aff4	4.1121	4.55405	4.57122	5.78757	5.07624	4.80846
afg3l2	1.66732	0.0729212	0.503342	2.45187	1.47669	1.14288
afmid	2.81932	2.94739	2.36132	2.80121	2.7041	1.92876
aftpha	0.81932	1.29531	-0.127424	2.32814	1.02602	-0.130137
aftphb	-0.502608	-2.51204	-2.27427	0.962487	-0.558938	-2.7151
aga	6.65726	5.81439	5.71928	5.5076	5.53488	5.21859
agap1	4.36776	3.26932	2.87258	4.65006	3.2066	1.86986
agap3	1.74532	2.1884	1.87258	1.72148	1.57857	1.32929
agbl1	-0.917645	0.295314	-0.496658	0.654365	0.76299	-0.130137
agbl4	-1.50261	-0.927079	-3.08162
agbl5	2.45159	2.44216	2.1945	2.96249	2.11913	2.01282
agfg1a	3.1121	3.44216	2.43408	3.71326	3.52852	2.89961
agfg1b	1.40428	2.07292	2.39411	0.654365	1.51145	1.60683
agfg2	-0.18068	0.487959	-2.08162
aggf1	6.42517	6.03485	6.21472	6.21041	5.59284	5.17972
agk	4.86371	4.21588	4.09331	4.98656	4.34795	3.8318
agla	-0.917645	-0.927079	-1.62219	0.262047	-1.55894	-2.7151
agmat	3.70685	2.73589	2.09829	2.56583	2.40454	1.83949
agmo	0.81932	-2.51204	-1.9117	1.0694	-1.88087	-0.393171
ago1	-2.50261	-0.512041	-1.49666
ago2	0.0823549	0.0729212	0.673267	2.09494	1.67372	1.49435
ago3	-2.50261	-0.927079	-1.75969
ago3b	4.26558	1.1884	1.97366	4.4715	3.18522	1.80846
ago4	5.66732	4.29531	4.43013	2.58398	2.02602	0.606829
agpat2	4.12675	3.69741	3.34464	4.19869	4.1415	3.77675
agpat3	4.9486	5.22943	5.21644	5.44196	4.52428	4.26789
agpat4	3.66732	3.10267	2.77013	4.57493	3.90704	3.40384
agpat5	3.42813	4.29531	3.50709	4.39647	4.53699	3.65122
agps	4.55267	4.22943	3.48062	3.86938	3.42291	2.74433
agr1	-2.50261	-2.51204	1.80102		0.511451	1.03979
agr2	-0.502608	-2.51204	-2.75969
agrn	-0.917645	-1.51204	-1.17473
agrp2	-0.502608	-0.512041	1.1472
agxt2	-2.50261		-2.49666
agxtb	-0.917645	-0.927079	-1.75969
ahctf1	4.965	5.44796	5.34569	4.84701	4.89062	4.67722
ahcy	7.12493	6.92259	6.6766	7.32746	7.10213	7.03979
ahcyl1	-1.50261		-5.08162
ahcyl2	8.65474	7.64151	7.63734
ahi1	4.19783	4.61724	4.99386	4.33886	4.31881	4.11779
ahnak	3.27875	3.32085	3.66321	4.37579	3.78447	2.19179
ahr2	2.40428	2.39485	1.45754	3.92738	3.24842	1.80846
ahsa1a	-0.502608	0.94739	2.41023	0.962487	1.16353	0.532828
ahsa1b	6.22871	6.1884	6.27042	6.37709	6.32981	6.03644
aida	3.47467	3.10267	2.17577	3.49087	2.09641	1.45483
aif1l	9.75006	10.1927	9.93632	10.9186	10.9125	10.795
aifm1	5.41028	5.29531	5.43998	5.81472	5.40915	5.006
aifm2	3.70685	2.91422	1.90706	2.70499	2.11913	2.09226
aifm4	4.29181	3.89735	3.69646	2.34951	1.32859	1.03979
aim1a	1.30475	0.809887	0.91838
aim1b	2.58486	3.01152	4.03472
aim1l	-0.917645	-0.190113	0.472969
aimp1	6.10842	6.44796	6.5113
aimp2	6.84833	6.89735	6.84059	7.76835	7.74621	7.65885
aip	6.87894	6.85209	6.40823	6.0052	5.93772	6.21712
ajuba	4.56348	4.92259	4.72412	4.30644	4.87068	5.03644
ak2	7.13944	7.05401	7.05825	7.2934	7.18051	7.35032
ak3	5.4222	5.95556	6.06813	4.95205	5.98332	6.14288
ak4	4.1121	4.05781	3.80712	4.7539	4.70033	4.59778
ak6	5.85934	7.13542	6.75994
ak8	-2.50261
ak9	-2.50261	-2.51204	-1.75969
akap10	-0.917645	0.0729212	-0.326733	0.721479	0.819574	0.744332
akap11	1.81932	0.487959	-0.326733	1.87676	0.874021	-0.0146594
akap12a	0.0823549	0.295314	1.25823	0.168938	0.704096	-0.130137
akap12b	10.3323	11.3666	11.3944	10.9103	11.6872	11.7051
akap13	4.40428	3.21588	3.01114	4.96249	3.5454	2.9714
akap17a	6.79431	6.31451	6.77091	7.12546	6.58674	5.84332
akap1a	3.97313	3.75475	3.01641	4.63273	3.67372	2.91426
akap1b	5.98523	5.93917	5.85428	6.50284	6.52001	6.51011
akap6	0.304747	-1.51204	-1.08162
akap7	0.497392	2.07292	1.76387
akap8l	8.35925	8.19704	8.60619	8.71068	8.85384	8.69376
akap9	-0.18068	0.295314	0.441942	0.583975	-0.880866	-2.13014
akip1	5.76886	4.75475	4.43605	6.15535	5.19862	4.59778
akirin1	9.04958	9.00317	8.7625	8.98869	9.28859	8.93595
akirin2	7.56751	7.57409	7.52409	6.95988	7.01547	7.05804
akna	1.88971	1.80989	0.984469	3.37057	1.97711	1.32929
akr1a1b	4.79201	4.45374	4.03212	5.04012	4.10213	3.68578
akr7a3	4.72621	4.04255	3.34044	4.25073	3.89392	3.14288
akt1s1	7.55267	7.72756	7.77403	8.25675	8.37564	8.22338
akt2	4.16982	4.24285	4.19218	4.26205	4.41834	4.81628
akt2l	1.49739	2.07292	-0.174729	2.8914	2.62693	1.95733
akt3a	2.30475	0.657884	0.53309	2.4715	0.441062	-0.0146594
akt3b	2.40428	2.73589	2.16631	3.32814	2.74849	2.41418
aktip	7.59805	6.51033	6.12417	8.13588	7.23548	6.2449
al645691.2	-0.502608	1.1884	0.61882
al845295.1	-1.50261	-2.51204	-0.994157
al845295.3	-0.18068	1.29531	-0.911695
al929028.2	-2.50261	-2.51204	-3.08162
al929192.1	5.38614	4.07292	3.23126
al935065.2	-1.50261	1.94739	0.127833
al935280.1	0.956824	-0.512041	0.00584281
al954741.1	-0.502608	2.77336	1.73856
alad	1.88971	2.13181	1.80102	3.46172	2.93931	2.43465
alas1	7.2082	6.9758	6.39006	6.11223	6.52534	6.3803
alcama	0.304747	-1.51204	-0.223639	-0.737953	-1.07351	-0.907744
alcamb	4.6773	6.67283	6.91379	3.9131	5.96148	6.92695
aldh16a1	3.22531	1.73589	1.27593	3.14469	1.81957	1.03979
aldh18a1	7.24894	7.25449	7.1205	7.73525	7.486	6.60118
aldh1a2	-1.50261	3.07292	4.59081	0.509975	2.71905	4.71953
aldh1l1	3.49739	4.64783	3.72573	0.962487	4.58674	4.65122
aldh1l2	-2.50261	0.0729212	-1.75969
aldh2.1	4.81932	4.14617	3.74175	3.01693	3.72646	3.46481
aldh2.2	6.08985	4.6069	5.35925	7.36008	6.22111	5.75047
aldh3a1	3.49739	2.53235	1.86089	4.47637	3.59487	2.01282
aldh3a2a	3.92366	2.34594	1.1082	3.56583	2.00178	1.14288
aldh3b1	5.80117	5.35832	5.30316	5.23933	5.08203	4.56567
aldh4a1	0.497392	0.0729212	0.344645	-0.737953	-0.880866	-0.130137
aldh5a1	0.0823549	-2.51204	-1.17473
aldh6a1	6.95272	6.52962	6.60619	7.26978	6.99104	6.85095
aldh7a1	3.16982	2.34594	2.41023	3.31733	2.2066	1.80846
aldh8a1	2.19783	1.1884	0.590805	1.84701	1.24842	0.0922558
aldh9a1a.1	8.07009	8.4407	8.40584	8.98528	9.05135	9.0124
aldh9a1b	5.58486	5.4187	4.83277	5.32004	5.29406	4.68151
aldoaa	8.0042	8.66164	8.6532	8.00014	8.58342	8.96877
aldob	10.044	11.2869	11.2794	9.73182	10.5242	10.7444
aldocb	2.58486	1.65788	1.90706	2.94855	1.81957	1.41418
alg1	2.62668	1.48796	1.60488	2.58398	1.36706	1.2391
alg10	-2.50261	-1.51204	-2.08162
alg11	2.88971	2.53235	2.03732	4.30097	3.13036	2.41418
alg12	0.497392	1.29531	1.20378	1.01693	0.441062	-0.255668
alg13	0.667317		-0.689303	1.16894	-0.0735111	-1.7151
alg14	1.30475	2.01152	1.54774	2.28442	1.84705	1.95733
alg2	3.88971	3.10267	3.44194	4.30097	3.71905	3.54229
alg3	5.49175	5.24951	4.82527	6.12623	5.77019	5.02973
alg5	7.53494	6.78945	6.49911	0.785609	2.09641	0.928757
alg6	5.85054	5.51586	5.44781	6.37709	6.12195	5.94668
alg8	2.95682	2.57542	1.83724	3.6799	2.90049	2.39343
alg9	2.30475	1.07292	0.940748	2.6019	1.36706	0.606829
alkbh1	1.74532	1.88028	1.78874	2.26205	1.84705	1.5703
alkbh2	0.956824	1.39485	-0.08162	0.905903	0.0260246	-0.907744
alkbh3	3.25228	3.4187	3.52571	2.76984	3.00178	3.41418
alkbh4	5.31757	5.51033	5.04895	4.74989	5.57446	5.76063
alkbh5	4.54179	3.863	3.43013	5.02027	3.9895	3.64245
alkbh6	3.30475	3.99575	4.152	3.05646	3.25869	3.69429
alkbh7	3.60592	3.21588	1.78874	1.58398	1.40454	0.532828
alkbh8	2.95682	2.44216	2.68656	3.54745	3.22766	3.17972
allc	0.304747	-0.190113	-0.0372259
alms1	2.25228	2.94739	3.03212	2.70499	2.84705	2.69429
alox12	1.88971	1.65788	2.58372	-0.930598	1.02602	1.77675
alox5b.1	-1.50261	1.07292	-0.833693
alox5b.3	6.25894	6.78028	5.9449	3.64575	5.18791	4.88853
alpk1	0.956824	1.88028	1.32777
alpk2	-0.502608	-2.51204	-0.833693	0.431972	-1.55894	-2.7151
alpl	4.93202	4.88884	5.13876	0.509975	1.47669	1.67722
als2a	3.05198	1.48796	1.88416	1.39133	1.24842	0.284901
als2b	2.74532	1.39485	1.41023	2.32814	1.44106	0.744332
alx3	-1.50261	-2.51204	-2.08162
alyref	10.8089	9.87004	10.1789	11.0356	10.7741	10.6059
amacr	3.22531	2.94739	1.51829	3.36008	3.06165	2.71117
ambra1a	0.667317	0.657884	0.275932	2.81664	1.76299	1.19179
ambra1b	1.95682	2.01152	2.67993	3.76189	2.74849	2.21564
amd1	3.90678	4.04255	3.96277	4.95553	4.78802	4.40384
amdhd2	5.64205	5.50477	4.87548	5.3548	5.16353	4.56103
amer1	2.62668	4.47664	3.43013	6.18686	5.9054	5.46232
amfr	3.97313	2.88028	3.00584
ammecr1	7.89934	7.92779	7.94611	7.60412	7.56622	7.4174
amn1	1.49739	2.01152	1.1082	-0.930598	-0.180426	0.454826
amot	2.08235	0.94739	0.940748	3.25073	2.09641	0.869863
amotl1	-2.50261	-0.190113	-2.27427
amotl2a	5.65726	6.14259	6.47871	4.93447	6.21057	6.20376
amotl2b	-0.18068	0.657884	-0.326733	-0.568028	-0.295904	-2.13014
ampd1	-0.18068	0.809887	-0.174729	0.262047	-1.07351	-1.7151
ampd3b	-0.502608	-2.51204	-1.17473
amt	0.304747	1.07292	0.240308	2.34951	0.578566	0.928757
anapc1	1.74532	1.29531	1.37781	1.01693	1.28906	0.744332
anapc10	6.99724	7.42754	7.43998	6.60634	7.6427	8.11224
anapc11	7.27383	6.71196	6.80674	6.94504	6.09211	6.05309
anapc13	4.46318	4.92259	4.71604	3.78561	4.51145	4.81628
anapc15	3.1121	3.39485	3.74493	2.92026	2.81957	3.45483
anapc16	7.70319	7.52962	7.37294	7.8456	7.83852	8.05556
anapc2	4.38004	2.84551	2.9952	3.49087	2.52852	2.41418
anapc4	3.80117	2.44216	2.48062	1.68831	2.11913	1.53283
anapc5	3.14125	3.1884	2.90137	3.50997	3.038	3.21564
anapc7	5.09731	5.55942	5.34255	4.43697	4.77735	4.20376
and1	-1.50261	-0.927079	-1.38118	-0.15299	0.367061	0.191791
and3	-0.917645		-2.49666
angel1	2.40428	2.01152	1.9952	1.81664	2.16353	1.5703
angel2	6.48039	6.30494	5.9811	6.44568	6.07624	5.2478
angpt4	-1.50261		-3.08162
angptl4	1.40428	3.57542	4.13755	2.28442	3.7041	3.92153
ank1b	3.1121	0.295314	0.503342	1.01693	0.0260246	-0.907744
ank2	-2.50261	-0.190113	-1.08162
ank2b	2.54179	1.65788	2.1945	0.34951	0.819574	0.606829
ank3a	-2.50261	-1.51204	-4.08162
ankdd1a	4.16982	4.28237	3.65647	4.43197	3.9895	3.73611
ankdd1b	-1.50261	-1.51204	-1.08162
ankef1a	-2.50261	0.0729212	-0.558058	1.30644	1.32859	0.284901
ankef1b	-2.50261	-2.51204	-1.9117
ankfy1	3.85494	3.24285	3.83724	4.29547	4.16898	3.61582
ankha	3.88971	2.39485	0.872576	4.73372	3.06165	1.98534
ankhb	0.304747	-0.927079	-1.17473	-0.15299	-0.710941	-2.13014
ankhd1	6.26888	5.93504	6.11129	6.52766	5.82994	5.06954
ankib1a	0.956824	0.0729212	0.89566	2.04341	0.642696	0.606829
ankib1b	2.70685	1.57542	1.36132	3.51944	2.36706	2.06626
ankle1	4.81028	4.05781	4.19218
ankle2	2.30475	2.07292	1.36132	2.94855	1.76299	1.03979
ankmy2a	2.95682	2.73589	2.213	2.8914	2.18522	1.37236
ankra2	2.70685	2.97981	3.0883	1.72148	3.16353	3.25069
ankrd10a	5.67232	5.29531	5.0958	5.5772	5.70033	5.45733
ankrd10b	1.74532	2.57542	2.36959	2.58398	2.80563	3.15527
ankrd11	9.33974	8.99823	9.43106	8.35909	8.41777	7.94668
ankrd12	7.2013	5.01152	5.36236	5.79927	4.6427	4.35099
ankrd13a	5.18389	4.30814	4.22899	4.45187	3.71905	3.10508
ankrd13c	5.21849	4.58599	4.98043	5.76189	5.30401	5.05969
ankrd13d	1.30475	-0.927079	-0.437764	1.7539	0.578566	-0.255668
ankrd16	0.497392	1.29531	1.57659	-0.416025	1.16353	0.606829
ankrd1a	1.08235	-2.51204	-2.08162
ankrd22	4.25228	2.57542	2.51084	4.70913	3.41375	2.53283
ankrd27	-2.50261	-2.51204	-3.08162
ankrd28b	4.45159	3.39485	3.23126	5.00688	3.72646	3.8006
ankrd29	-0.502608	-0.512041	-3.49666
ankrd30b	2.45159	3.69741	3.95455
ankrd33ab	-2.50261	-0.512041	-4.08162
ankrd33ba	-2.50261	-0.927079	0.344645	1.39133	0.819574	0.0922558
ankrd34bb	-0.502608	0.0729212	-1.62219	-0.568028	0.206597	-0.545174
ankrd37	-1.50261	2.24285	1.61882	-0.278521	1.32859	1.67722
ankrd39	2.35537	1.73589	0.127833	1.58398	1.57857	0.372364
ankrd40	1.66732	1.73589	1.41023	1.72148	1.44106	1.14288
ankrd44	-0.502608	-0.512041	-1.27427
ankrd45	-2.50261	-0.190113	-2.08162
ankrd46a	-0.18068	1.07292	0.61882	3.13241	3.63483	3.76872
ankrd46b	1.81932	1.07292	1.18517	0.431972	0.819574	1.45483
ankrd49	3.87243	3.77336	3.1082	3.71326	3.34795	3.19179
ankrd50	0.304747	1.94739	1.87258
ankrd52a	1.58486	0.657884	0.275932	1.9059	0.367061	0.744332
ankrd54	-0.18068	2.57542	1.25823	6.16593	5.50284	5.38293
ankrd55	-2.50261	-2.51204	-1.9117
ankrd65	-2.50261		-1.62219
ankrd66	2.35537	1.57542	1.53309
ankrd9	-1.50261		-1.9117
anks1b	-2.50261		-3.08162
anks3	0.81932	0.657884	2.1945	0.262047	1.36706	1.2391
anks4b	1.95682	2.01152	1.72573
ankzf1	5.6773	5.91002	5.3665	5.4715	4.48108	3.91426
anln	5.25894	4.94739	5.29342	5.53584	5.24067	4.97839
ano10a	4.50862	3.67778	3.1472	4.68831	4.04987	3.19179
ano10b	-2.50261		-1.49666
ano3	1.95682	0.809887	1.18517	3.44196	1.76299	-0.393171
ano5b	2.45159	1.57542	0.725735	3.00351	0.704096	1.09226
ano6	-0.502608	0.295314	-0.223639	-0.568028	-0.180426	-0.393171
ano8b	-0.917645	-1.51204	-1.75969
ano9	5.06725	5.2022	4.18517
anp32a	10.2656	10.7353	10.9075	9.47728	9.93241	10.0812
anp32b	10.2652	11.0131	10.9319	9.74183	10.3274	10.3951
anp32e	10.2071	11.0355	11.2768	10.2333	10.7122	10.9464
antxr1b	-0.502608	0.295314	-1.08162	0.168938	0.119134	-2.7151
antxr1c	2.19783	0.657884	2.73856	2.14469	2.68899	2.74433
antxr1d	-0.917645		-3.08162
antxr2a	-0.917645	-0.927079	-3.08162
anxa11a	5.19088	4.2022	3.54043	5.14469	4.69656	4.02637
anxa11b	4.12675	3.55405	2.88416	5.51235	5.75031	5.52807
anxa13	3.78279	2.97981	3.08329	2.97629	2.96462	2.82406
anxa13l	3.42813	3.59648	4.09331	3.57493	4.70033	4.25069
anxa1a	0.667317	0.94739	0.984469	2.32814	2.18522	3.59778
anxa1b	-0.502608	1.29531	1.59081	1.16894	2.28906	2.74433
anxa2a	-2.50261	-2.51204	-1.75969
anxa3b	5.67232	4.90581	5.04508	5.53117	5.76479	5.14599
anxa4	3.70685	3.94739	3.35301	3.0694	2.80563	2.74433
anxa5a	-1.50261		-3.08162
anxa5b	7.37851	7.74652	7.45948	8.58087	8.21486	7.49983
anxa6	3.35537	1.07292	1.98447	3.32814	3.28906	2.80846
aoc2	2.58486	3.51033	3.37371	2.56583	4.09641	4.15527
aox6	1.88971	2.57542	1.91838
ap1ar	3.19783	3.55405	3.87548	3.03023	3.28906	3.32929
ap1b1	3.90678	2.69741	2.84912	3.76984	3.02602	2.92876
ap1g1	7.03461	5.16744	5.58194	6.04505	4.77377	4.16754
ap1g2	3.83724	3.59648	2.77636	5.01024	4.48546	3.26218
ap1m1	4.72621	4.29531	4.4672	3.86938	3.60295	3.01282
ap1m2	4.94034	4.32085	4.00319	5.74183	5.07333	4.69853
ap1m3	2.19783	2.69741	2.2493	2.72148	2.45898	2.30727
ap1s1	8.07859	8.06444	7.84875	8.93514	9.06458	8.90764
ap1s2	6.04429	5.66288	5.29016	6.8545	6.51681	5.96614
ap1s3a	0.497392	1.80989	0.377812
ap1s3b	7.58486	7.34438	6.6266	8.17157	7.41891	6.58525
ap2a1	5.81932	4.3706	4.51643	6.18537	5.1498	4.41933
ap2b1	5.53082	5.09529	5.41423	5.63491	5.76839	5.31832
ap2m1a	5.71171	5.85865	5.56764	6.00351	6.00178	5.70907
ap2m1b	3.81932	4.01152	2.86089	4.38617	3.44106	2.91426
ap2s1	5.45159	6.03099	5.90422	5.87123	6.15668	6.16754
ap3b1	5.48608	5.3767	5.47201
ap3d1	5.39221	4.22943	4.34464	4.40671	3.00178	2.14288
ap3m1	4.69706	4.29531	4.25823	5.37579	5.23288	4.64684
ap3m2	2.54179	1.94739	1.9952	2.65436	2.57857	2.32929
ap3s2	3.68722	3.24285	3.15678	1.81664	2.02602	1.89961
ap4b1	0.0823549	-1.51204	-0.622188
ap4e1	2.19783	1.73589	1.20378	1.21624	0.76299	0.191791
ap4m1	1.81932	2.13181	1.89566	0.583975	0.578566	1.53283
ap4s1	2.85494	2.53235	2.31926	2.39133	2.2066	2.95733
ap5b1	0.304747	-0.190113	-0.622188	1.34951	-0.0735111	-0.393171
ap5m1	2.70685	1.57542	1.25823	2.54745	0.76299	-0.130137
ap5s1	3.08235	3.53235	2.47297	3.39133	3.15256	1.53283
ap5z1	0.667317	-1.51204	-0.994157	0.0694021	-1.2959	-1.7151
apaf1	3.40428	2.73589	3.42221	3.76984	3.08492	1.92876
apba1a	-2.50261	-1.51204	-2.49666	0.34951	0.0260246	-2.13014
apba1b	-2.50261		-4.08162
apba2a	2.54179	3.67778	2.36959	3.9131	3.38592	2.60683
apba2b	0.0823549	1.48796	-0.496658	3.96941	2.45898	1.67722
apba3	3.97313	4.13181	3.4022
apbb1	2.25228	4.02712	3.22216	3.98315	4.31389	4.03309
apc	5.43991	6.01934	5.82377	6.25357	5.84023	5.18577
apcdd1l	-2.50261
apeh	4.86371	4.95556	4.89423	0.654365	1.07333	0.808463
apela	7.03072	8.01446	8.20984	6.03189	7.48053	7.90375
apex1	7.42517	7.40085	7.95696	7.00436	7.22111	7.55344
apex2	2.14125	2.24285	1.12783	3.42192	1.87402	0.808463
aph1a	5.12675	4.68763	4.95593
aph1b	6.65978	6.08787	5.95524	6.68936	6.33102	6.20525
api5	9.01899	9.01788	9.0387	8.86335	9.13872	9.20544
apip	3.88971	4.90581	5.22444	1.96249	3.038	3.45483
apitd1	5.43403	6.28562	6.43752
aplf	1.88971	1.65788	1.39411
aplnr2	0.667317	-0.190113	-1.9117	1.01693	1.2066	1.19179
aplnra	5.75006	6.31133	5.90919	5.12313	6.88318	6.97839
aplnrb	4.61633	4.88884	5.24031	5.12933	6.2978	6.46107
aplp1	-2.50261		-3.49666
aplp2	7.02682	6.71196	6.78024	7.86289	7.50607	7.12174
apmap	6.39524	5.90159	5.15559	6.65436	6.24196	5.9449
apoa1a	-2.50261		-3.08162
apoa1bp	5.65221	4.96369	4.11067
apoa4a	-2.50261		-3.49666
apoa4b.2	-1.50261	-2.51204	-1.75969	1.16894	1.92649	0.869863
apoba	1.40428	1.39485	-0.08162
apobec2b	-0.917645	-2.51204	-1.62219
apoc1	7.72019	9.5429	10.3279	7.52238	9.67516	10.5077
apoda.2	6.23886	5.88028	5.16868	6.96422	7.13455	6.80257
apodb	0.497392	1.73589	0.673267	0.34951	0.874021	-0.0146594
apoeb	10.4688	11.3039	11.5193	9.40176	10.9805	11.6203
apol2	0.497392	-0.927079	-1.75969
apold1	-2.50261	-1.51204	-2.27427
apom	0.304747		-1.27427	0.34951	-0.421434	0.284901
apooa	3.68722	3.1884	2.25823	3.25073	1.84705	2.16754
apoob	0.304747	1.1884	1.24031	-0.0375131	1.36706	2.72784
apool	5.68722	4.72636	4.33834	6.38099	5.44556	4.53757
apopt1	6.61633	5.26932	4.38599
appa	5.36776	4.44216	5.57659	3.59296	4.36706	4.56567
appb	3.05198	0.657884	0.240308	1.58398	1.36706	-0.255668
appbp2	4.92366	5.33345	4.87983	5.69668	5.40454	5.13665
appl1	2.14125	3.24285	2.73856
appl2	3.72621	1.88028	2.20378	0.0694021	-0.295904	-0.545174
aprt	5.69706	5.31451	4.50334	4.80894	4.8606	4.65994
aptx	2.14125	2.48796	3.22672	1.78561	1.84705	2.69429
aqp11	-0.917645	-2.51204	-1.62219
aqp12	-1.50261		-2.49666
aqp3a	1.08235	2.39485	2.1082	1.30644	3.09641	3.26218
aqp7	-0.18068	0.0729212	-0.223639	0.0694021	0.441062	-0.0146594
aqp8a.1	0.304747	0.657884	0.240308	-0.278521	0.0260246	0.372364
aqp8b	-0.18068	-0.927079	-0.994157
aqr	3.74532	3.69741	4.30424	2.01693	2.34795	1.86986
ar	1.30475	0.0729212	-0.496658	0.905903	0.578566	-1.39317
araf	3.88971	4.14617	4.49392	3.80894	4.19595	4.21564
arap2	-0.18068	-0.190113	-1.17473
arap3	-0.18068		-1.38118	2.26205	0.441062	-1.7151
arcn1a	6.81481	6.63771	6.29451	7.12546	6.61699	6.03979
arcn1b	7.48181	7.09159	6.21587	7.25215	6.52321	5.82793
areg	0.667317	-0.927079	-0.622188	-0.0375131	-0.180426	-0.715099
arel1	1.81932	2.1884	2.18517
arf1	9.56348	9.22858	9.2208	8.91085	9.26092	9.0568
arf2a	8.88164	8.41277	8.56853	8.79197	8.85003	8.65122
arf2b	8.2125	8.03389	7.73976	2.84701	2.40454	1.95733
arf4a	3.02095	3.48796	3.34883	-0.15299	-0.710941	-1.7151
arf5	9.12584	8.93401	8.97018	9.01422	9.0842	9.15005
arf6a	5.98523	5.40682	5.69481	6.35876	5.86229	5.72161
arf6b	6.16982	5.8931	5.68904	5.59296	5.86565	6.25213
arfgap1	-1.50261	-2.51204	-2.08162
arfgap2	5.85934	6.24285	6.17105	5.9041	5.43428	5.27074
arfgap3	6.80117	6.0502	5.41224	7.36337	6.99027	6.13821
arfgef1	2.40428	1.48796	1.32777	2.01693	0.926489	0.606829
arfgef2	0.304747	2.07292	0.91838	1.21624	1.5454	-0.545174
arfgef3	1.49739	-2.51204	-0.223639
arfip1	7.29018	5.6017	4.95318	7.16518	5.74849	4.51372
arfip2a	2.40428	1.1884	0.240308	3.08223	1.6427	0.191791
arfip2b	2.92366	2.53235	1.41023
arfrp1	-1.50261	1.07292	0.590805	0.962487	1.32859	1.19179
arg2	6.14485	6.33658	6.72332	5.07262	6.36112	6.72992
arglu1a	8.37084	8.1164	8.27428	7.78512	7.87819	7.82503
arglu1b	7.21335	7.61208	7.47129	7.9296	7.981	8.0251
arhgap1	3.33028	3.57542	3.22672	3.99676	3.56208	3.72784
arhgap10	3.47467	1.39485	1.32777	3.34951	1.61099	0.372364
arhgap12a	2.08235	1.57542	1.0883	1.39133	1.40454	1.14288
arhgap12b	3.19783	1.57542	1.98447	3.50997	2.67372	1.95733
arhgap17a	3.78279	2.80989	2.54043	2.8319	1.79156	1.32929
arhgap17b	0.81932	1.88028	0.801023	1.0694	1.32859	1.14288
arhgap18	-2.50261		-2.49666
arhgap19	2.70685	3.32085	3.0883	3.44196	3.038	2.2849
arhgap20	-0.917645		-1.49666
arhgap21b	3.85494	2.88028	3.91273	5.14469	4.30896	3.62475
arhgap23a	-2.50261	-0.927079	-1.62219
arhgap24	2.58486	1.57542	1.20378	2.32814	0.874021	-0.130137
arhgap27l	2.49739	2.24285	2.16631	1.12003	2.49417	2.16754
arhgap28	-0.502608	-0.190113	-2.49666	0.34951	-2.2959	-2.13014
arhgap29b	2.08235	0.94739	0.962774	1.39133	0.119134	-0.255668
arhgap30	2.25228	1.57542	-0.08162
arhgap32a	1.66732	-0.190113	-0.223639	1.43197	-0.180426	-0.907744
arhgap32b	0.304747	0.487959	0.825271	0.168938	-0.421434	-0.255668
arhgap33	2.08235	1.57542	1.8132	0.962487	-0.710941	-1.7151
arhgap35	3.68722	3.44216	3.3819
arhgap35a	4.45159	4.56477	4.29992	5.88958	4.85723	3.61582
arhgap42	1.74532	-0.190113	-1.62219
arhgap42a	-0.502608	1.48796	1.06813	0.654365	0.511451	1.32929
arhgap4a	5.14125	3.44216	2.9573	4.6799	3.47669	2.49435
arhgap4b	3.80117	3.53235	3.0883	4.10125	3.78447	2.51372
arhgap5	5.16273	5.24951	5.22899	6.00014	6.11772	6.06298
arhgap6	1.40428	0.94739	0.275932
arhgdia	6.9486	7.03485	7.1502	7.7024	7.81523	7.75302
arhgdig	7.1322	6.22605	6.03017	6.56011	6.3635	6.25069
arhgef10	3.33028	3.10267	2.03732	2.0694	0.926489	0.0922558
arhgef10la	-2.50261		-3.49666
arhgef10lb	0.667317	0.295314	0.240308	-1.15299	0.119134	-1.7151
arhgef11	4.70685	3.863	4.10573	5.16894	4.20128	3.38293
arhgef12	3.51976	3.01152	2.52571
arhgef12b	3.33028	2.80989	2.50334	3.69668	2.68899	1.92876
arhgef15	3.66732	3.863	3.51457
arhgef16	4.78279	4.25614	4.44586	3.64575	3.00178	2.09226
arhgef18a	5.64205	3.863	3.60838	5.41687	3.98332	3.41418
arhgef18b	3.90678	3.16038	3.3064	2.56583	2.18522	0.928757
arhgef1a	-0.917645	0.0729212	0.00584281
arhgef1b	6.39524	6.04638	5.74015	5.46906	4.52428	3.63363
arhgef2	0.497392	3.34594	3.49203	1.4715	3.45898	3.65122
arhgef25b	-2.50261	-1.51204	-3.08162
arhgef28	1.08235	0.0729212	-0.127424
arhgef37	0.304747	1.88028	1.34464	1.16894	2.18522	2.49435
arhgef39	6.93826	6.20564	6.11805	6.87768	6.63483	6.22742
arhgef3l	-2.50261	-2.51204	-3.08162
arhgef4	-0.502608	-0.927079	0.725735	1.12003	0.642696	1.03979
arhgef40	-0.917645	-2.51204	-1.27427
arhgef6	3.72621	4.02712	2.94075	2.43197	1.73384	1.45483
arhgef7a	4.08235	4.63771	4.77169	3.71326	3.77019	3.89961
arhgef7b	3.22531	2.39485	2.91838	3.48122	3.00178	2.92876
arid1aa	3.40428	4.39485	4.57838	4.19869	4.65441	4.30171
arid1ab	1.88971	2.97981	2.23126	5.55896	5.02903	4.16754
arid1b	3.05198	1.29531	1.34464	3.37057	1.81957	0.677218
arid2	7.00122	5.70228	6.18282	7.40288	6.35634	5.85476
arid3a	1.08235	3.07292	2.57659	2.43197	2.76299	3.07932
arid3b	6.85934	7.09159	7.20176	7.7529	7.95044	7.78126
arid3c	-2.50261		-2.75969
arid4a	6.60592	6.69253	7.10202	6.3119	6.37652	6.09547
arid4b	1.08235	0.94739	1.22216
arid5a	-0.18068	0.295314	-1.17473	0.431972	0.119134	-0.715099
arih1	5.76418	5.72158	5.64204	6.04341	5.60093	5.35368
arih1l	6.32394	5.64278	5.2084	6.26205	5.32615	4.72369
arih2	7.22531	6.89523	7.16482	6.76289	6.25099	5.98361
arl1	7.21678	7.31133	6.9233	6.27188	6.48873	6.66536
arl10	0.956824	-0.927079	-1.38118
arl13a	5.99325	6.27586	6.17636	5.85263	5.8161	4.88481
arl13b	2.66732	4.05781	4.03472	1.78561	3.44106	3.80846
arl14ep	6.09358	7.08601	7.12631	6.27886	6.853	7.28067
arl15a	3.27875	3.07292	1.45754	1.34951	1.44106	1.03979
arl15b	0.667317	2.29531	0.673267	2.26205	1.47669	0.454826
arl16	1.30475	2.01152	3.03732	1.7539	2.44106	2.80846
arl2	3.19783	3.26932	2.54774	3.72148	2.6427	2.30727
arl2bp	5.02877	4.92259	4.2153	4.80894	4.88732	4.89223
arl3l1	1.40428	4.08787	2.00584	1.65436	2.51145	2.65994
arl4aa	4.79201	2.94739	2.47297	5.65006	3.87402	2.80846
arl4ab	6.24223	5.16744	5.05152	4.92026	5.90377	5.87549
arl4cb	3.88971	4.39485	4.36753	3.52883	5.15805	5.62475
arl4d	4.8811	5.16038	4.73696	5.38099	6.11207	6.15372
arl5a	4.29181	3.88028	3.33201	4.70084	3.77735	4.01961
arl5c	7.33186	7.52688	7.24425	5.98144	7.10853	7.20451
arl6	5.71656	4.88884	4.4022	4.25073	3.81262	3.62475
arl6ip1	5.75006	5.82781	5.74334	6.40032	5.99104	5.89408
arl6ip4	7.62925	7.27749	7.42394	7.48484	7.18657	6.97664
arl6ip5a	2.88971	3.77336	3.46527	3.6019	3.97088	4.51852
arl6ip5b	5.74057	5.28886	3.59081	6.3614	5.44781	4.79665
arl6ip6	4.38004	4.2022	3.11805	5.31733	4.62296	3.81628
arl8	2.19783	3.04255	2.36132	7.46111	6.65829	6.52092
arl8a	5.2321	4.92259	4.99786	5.51708	5.39293	5.14599
arl8ba	2.88971	2.44216	2.24031	2.94855	2.26888	2.39343
arl8bb	3.58486	3.3706	2.9518	3.0694	3.25869	2.30727
arl9	5.16273	5.82335	5.47393	6.78168	6.55168	6.18728
armc1	6.27218	5.55405	5.40823	6.3939	6.04395	5.42189
armc10	2.30475	2.57542	2.13755	3.04341	2.68899	2.35099
armc1l	4.57421	5.64278	5.2324	3.7539	3.92649	3.50407
armc2	-0.502608	0.487959	-0.127424	1.54745	1.79156	0.372364
armc3	-2.50261	-2.51204	-4.08162
armc4	-1.50261	-2.51204	-1.17473	-1.15299	-0.0735111	-1.13014
armc5	1.88971	1.39485	1.67327	2.32814	1.81957	0.454826
armc7	1.49739	1.07292	1.27593	1.30644	1.28906	1.2849
armc8	1.74532	0.94739	-0.759692	1.7539	0.441062	-0.255668
armc9	1.81932	2.01152	2.75758	1.78561	0.76299	0.454826
armt1	4.51976	4.05781	3.12295	4.63709	3.67372	2.76063
arnt	1.40428	0.657884	1.0269
arnt2	3.70685	3.24285	3.9324	3.78561	3.52001	2.95733
arntl1a	4.00519	2.91422	2.3107	4.16894	2.30896	1.89961
arntl1b	1.30475	0.657884	0.344645	-0.0375131	-0.558938	-1.39317
arntl2	3.88971	4.11732	3.84022	5.03354	3.79861	3.7927
arpc1a	8.09265	7.94226	7.16749	8.16065	7.84194	7.57377
arpc1b	0.81932	0.487959	-0.496658	-0.737953	-0.558938	-0.0146594
arpc2	8.07671	8.27423	8.39158	8.60662	8.63533	8.88132
arpc3	5.49175	5.69253	5.31819	6.03519	5.71532	5.63805
arpc4	8.0278	7.81776	7.40018	8.2624	8.25324	7.90466
arpc4l	6.67979	6.17095	5.47105	6.51471	5.97088	5.47225
arpc5a	6.15203	6.85428	7.27676	6.17643	6.76389	6.88202
arpc5b	2.62668	2.07292	2.35301	2.7539	2.7041	2.45483
arpc5la	3.45159	3.1884	3.61535	3.76984	3.57857	3.53283
arpc5lb	4.92366	4.35832	3.94352	5.74788	4.3718	3.61582
arpin	4.66732	4.40682	3.75443	4.28995	4.25869	4.13665
arpp19a	3.95682	4.2022	4.59434	3.51944	4.77735	4.76468
arpp19b	3.16982	4.81888	4.60137	7.51885	7.25613	7.31073
arpp21	4.53082	3.48796	2.59081	3.74586	3.04987	2.19179
arr3b	1.19783	1.07292	1.18517	1.58398	1.95202	1.37236
arrb2a	5.71656	5.87166	5.4439	5.74586	5.41834	5.44477
arrb2b	2.19783	2.53235	2.70628	2.76984	2.87402	3.05309
arrdc1a	4.29181	3.16038	2.65985	4.8319	3.29904	2.86986
arrdc1b	0.304747	0.487959	0.088305
arrdc2	3.1121	4.05781	3.81016	3.00351	4.00178	3.93595
arrdc3a	4.39221	3.51033	4.52201	1.4715	2.07333	2.14288
arrdc3b	4.34288	4.11732	4.84319	1.98997	3.37652	3.5703
arsa	2.85494	1.88028	0.562236	-0.568028	0.0260246	-1.39317
arsi	-2.50261	-2.51204	-2.08162
arsk	-2.50261	-0.512041	-0.689303
arv1	4.02095	3.16038	2.85502	5.41179	4.19595	3.57952
arvcfb	2.49739	1.39485	1.25823	2.54745	1.28906	0.454826
arx	-2.50261
as3mt	1.95682	1.39485	0.590805	-0.0375131	0.206597	-1.13014
asah1a	2.49739	2.57542	1.9518	4.81664	3.61099	2.60683
asah1b	0.304747	1.07292	1.06813	-0.737953	0.511451	0.284901
asap1b	3.49739	2.44216	1.75127	3.81664	2.59487	0.928757
asap2a	1.30475	2.01152	1.68656	2.0694	0.977115	0.744332
asap2b	-1.50261	0.295314	0.776361	-0.737953	0.289059	-0.0146594
asap3	1.08235	1.39485	0.166307	3.68831	1.95202	0.606829
asb11	10.0672	10.6305	10.6995	8.82119	9.90448	9.94021
asb12a	3.90678	4.34594	4.0883	4.3442	4.68899	4.69004
asb13a.1	0.81932	-1.51204	-0.759692	0.0694021	-0.180426	-0.907744
asb13a.2	1.08235	0.94739	-1.75969	2.16894	0.367061	0.0922558
asb13b	-0.917645		-3.49666
asb16	-0.18068		-1.9117
asb3	3.35537	2.61724	3.18984	4.1138	3.19595	3.07932
asb5b	2.40428	3.07292	2.91273	0.509975	1.87402	1.92876
asb6	2.30475	3.13181	3.27593	2.56583	2.36706	2.64245
asb7	4.12675	4.43047	3.65647	5.97457	5.38592	4.89961
asb8	3.68722	3.24285	2.09829	4.48605	2.80563	2.91426
ascc1	5.894	4.76408	4.41823	5.09177	4.1415	4.33475
ascc2	2.62668	1.80989	1.57659	2.34951	1.7041	1.19179
ascc3	0.667317	1.73589	0.61882	0.905903	0.441062	0.284901
ascl1a	-0.18068	-0.512041	-2.75969
ascl1b	-1.50261	-2.51204	-3.08162
asf1ba	6.7358	6.31451	5.94559	6.84419	6.87068	6.60908
asf1bb	1.66732	1.80989	1.47297	2.7539	1.40454	1.64245
ash1l	2.78279	3.04255	2.65309	4.03023	3.40454	3.05309
ash2l	3.19783	3.3706	2.65309	3.51944	3.09641	2.64245
asic1b	0.0823549	-0.927079	-0.833693	0.583975	-0.558938	-0.545174
asic2	1.49739	-0.927079	-0.911695	-0.930598	0.367061	-0.0146594
asl	4.82831	4.22943	3.59434	4.95553	3.86733	3.74433
asmt	-2.50261	-1.51204	-2.49666
asmt2	-1.50261	-0.927079	-1.08162
asmtl	4.39221	3.53235	3.213	4.68831	3.58674	2.9714
asna1	6.6623	6.39485	6.12417
asns	3.33028	2.48796	1.27593	2.16894	1.07333	0.928757
asnsd1	5.67232	5.87166	5.57122
aspa	-0.502608	1.39485	0.776361	2.0694	1.44106	1.2849
aspg	5.00519	4.46524	4.22672	4.78952	5.04097	4.77675
asph	7.34131	8.08228	7.70751	8.25534	8.15359	7.73302
asphd2	1.58486	0.657884	1.47297	1.01693	0.977115	1.41418
aspm	7.07293	7.7963	7.80655	7.9468	7.70597	6.86892
aspscr1	0.81932	2.69741	1.04766	3.50997	3.84023	3.2849
asrgl1	4.72621	4.35832	3.58016	3.92738	3.93931	3.2391
astn1	6.45159	6.06916	5.32033	6.76687	6.58776	6.0858
asun	7.08611	6.6069	6.55183
asxl1	4.81932	5.66288	5.25489	5.67779	5.89392	5.71744
asxl2	-0.502608	-0.927079	-4.08162
asz1	4.64714	3.44216	2.97908	4.86196	3.36706	2.60683
atad1a	4.72621	4.01152	2.94629	5.2564	3.94568	3.11779
atad1b	4.55267	4.6069	4.20147	5.31462	4.41375	4.27925
atad2	3.14125	3.61724	3.78257	3.36008	2.30896	2.01282
atad2b	6.27875	5.03485	5.24593	4.45187	3.51145	2.77675
atad5a	7.27547	7.22943	7.24818	7.60078	7.0543	6.62364
atad5b	1.08235	2.07292	2.04766	2.09494	2.1415	1.83949
atat1	-0.502608	-2.51204	-1.75969	1.50997	0.819574	0.808463
atcaya	1.19783	0.295314	1.04766	1.21624	1.84705	2.14288
atf1	7.66606	7.17271	6.99085	7.70861	7.53012	7.06872
atf2	1.19783	-0.927079	-1.62219	0.431972	-0.710941	-1.39317
atf3	5.34914	4.47664	6.32512	4.07583	5.12756	5.16754
atf4a	4.38004	5.57011	5.94352	5.66506	6.43088	6.4673
atf4b	5.94448	6.12095	5.81244	4.90229	6.3906	7.07035
atf5a	-0.917645	-1.51204	-2.49666	0.721479	-0.180426	-0.715099
atf5b	-2.50261	-1.51204	-1.38118	-0.930598	-0.710941	-0.715099
atf6	5.46894	5.63771	5.43309	5.13856	4.45005	4.29053
atf6b	-0.18068	0.657884	-0.174729
atf7a	0.81932	-0.927079	-0.437764	1.81664	0.76299	-1.39317
atf7b	4.00519	2.53235	3.00053	4.48605	3.6427	2.88481
atf7ip	8.2606	8.46881	8.58138	8.99824	8.91781	8.45608
atf7ip2	5.59542	5.51586	5.0883	5.97801	5.19595	4.92515
atg10	3.30475	2.57542	2.06813	3.92738	3.038	2.53283
atg101	6.03267	5.71196	5.27593	6.64575	6.02	5.67076
atg12	2.08235	2.77336	3.05793	1.4715	2.36706	3.03979
atg13	5.62151	5.30814	5.1508	5.86382	5.34555	5.26218
atg14	4.30475	4.08787	3.12783
atg16l1	5.37391	5.38883	5.79413	5.48605	5.07333	5.02973
atg16l2	-0.917645	-2.51204	-5.08162
atg2a	-0.917645	-0.190113	-0.558058
atg2b	-1.50261	-0.512041	-3.49666
atg3	3.74532	3.84551	3.924	3.13241	2.67372	2.91426
atg4a	5.50302	5.15329	5.13997	5.27048	5.19862	5.242
atg4b	1.58486	1.73589	1.24031	2.23933	1.24842	0.677218
atg4c	3.78279	4.56477	4.27153	3.39133	3.95834	4.13665
atg4da	1.66732	1.48796	1.50334	2.23933	1.95202	1.53283
atg5	4.98121	3.34594	2.94075	5.8338	4.33345	3.31832
atg7	-1.50261	-0.512041	-0.223639	3.15686	2.26888	1.74433
atg9a	-2.50261	-2.51204	-2.49666
atg9b	4.88971	3.32085	3.64289	4.8281	3.91355	3.38293
athl1	3.60592	2.1884	2.35301
atic	4.84612	4.79174	4.63091	4.27886	3.52852	3.21564
atl1	-2.50261	-2.51204	-2.27427
atl2	4.35537	3.1884	2.75758	4.77775	3.74849	3.06626
atl3	4.58486	2.94739	3.10326	4.56126	3.04987	2.30727
atm	-1.50261	-0.927079	-1.9117
atmin	-0.917645	0.657884	0.377812	0.905903	0.704096	1.41418
atn1	0.0823549	-0.190113	-0.911695	-0.568028	0.367061	1.14288
atoh1a	-2.50261	-0.512041	-2.75969
atoh1b	-2.50261
atox1	3.33028	3.80989	3.6463	3.80121	3.45005	3.99226
atp10a	4.02095	3.88028	3.86382	5.22783	4.59081	4.36705
atp10d	2.02095	0.487959	0.240308	1.87676	0.704096	-1.13014
atp11b	1.95682	1.57542	1.34464
atp11c	2.95682	1.73589	1.92961	1.72148	1.32859	0.284901
atp13a1	3.90678	3.82781	3.99786	3.66293	3.40454	2.77675
atp13a2	4.30475	3.07292	2.7128	4.96595	3.93931	3.27359
atp13a3	-1.50261		-1.9117
atp1a1a.1	8.34914	8.14349	8.03147	8.37546	7.57446	7.58239
atp1a1a.4	-1.50261	-2.51204	-3.49666
atp1a1b	-0.917645	-2.51204	-0.759692
atp1a2a	-1.50261	-2.51204	-3.49666
atp1b1a	8.89774	9.45591	9.6225	7.85217	8.82498	9.01069
atp1b1b	-1.50261		-2.49666
atp1b2a	-1.50261	2.07292	3.33201	1.01693	2.40454	2.99915
atp1b3a	2.49739	4.07292	4.32352	2.12003	4.27395	5.17364
atp1b3b	7.76183	7.19013	7.33834	7.88593	7.14358	6.26932
atp1b4	-1.50261	-2.51204	-0.833693
atp2a1l	-0.917645		-1.9117
atp2a2a	0.497392	0.487959	-1.08162	0.262047	-1.88087	-2.13014
atp2a2b	7.66356	6.36754	7.2153	7.938	7.69041	7.26361
atp2a3	2.40428	2.01152	1.73856	3.09494	2.38592	2.51372
atp2b1a	8.81198	8.4334	8.50217	9.21406	8.98854	8.5083
atp2b1b	3.62668	4.46524	2.35301	4.56583	4.5454	4.13665
atp2b2	2.35537	0.0729212	0.410233	1.4715	0.511451	-0.255668
atp2b3a	-0.502608	0.295314	-0.622188	1.12003	-0.295904	-1.13014
atp2b4	6.98322	6.66039	6.97569	7.39069	6.981	6.32793
atp2c1	3.78279	3.4187	3.00053	4.38099	3.52852	2.72784
atp5a1	8.38309	8.03774	8.07066
atp5b	7.62796	8.23111	7.75147
atp5c1	6.88541	6.75709	6.99586
atp5d	5.47467	6.08787	6.30694
atp5e	6.75714	6.98181	7.39183
atp5f1	6.07859	6.79174	6.63606
atp5g1	9.68134	9.78974	8.92076
atp5g3a	7.36776	7.92259	7.68822
atp5g3b	8.27218	8.67778	8.28852
atp5h	4.60592	5.51586	5.45171
atp5ia	5.63182	4.28237	4.56043
atp5ib	6.96092	6.83669	6.53814
atp5j	5.35537	6.38278	6.71645
atp5j2	0.956824	2.01152	0.240308
atp5l	5.66732	5.68763	5.83575	4.65436	5.25613	6.0858
atp5o	5.31757	5.66787	5.8132
atp5s	2.70685	1.65788	1.0269
atp5sl	0.497392	0.809887	1.29342
atp6ap1a	0.81932	0.94739	0.590805	0.509975	1.32859	1.03979
atp6ap1b	3.45159	4.52138	4.37781	3.6196	4.49851	4.81238
atp6ap1la	-1.50261	-1.51204	-1.9117	-0.416025	-0.880866	-1.13014
atp6ap2	3.76418	3.21588	3.22216	4.24504	3.77735	3.65122
atp6v0a1a	2.35537	1.88028	1.56224	2.8319	1.79156	1.45483
atp6v0a2a	-2.50261		-2.75969
atp6v0a2b	3.19783	1.57542	1.63263	3.68831	2.52852	1.37236
atp6v0b	3.25228	3.51033	3.05793	4.12003	3.99565	4.26789
atp6v0ca	8.38309	7.7477	8.05313	8.70551	8.49634	8.13665
atp6v0cb	-1.50261	0.0729212	-0.38118	-0.0375131	-0.180426	-0.715099
atp6v0d1	3.72621	3.55405	3.1327	3.67144	3.038	3.03979
atp6v0e1	5.10472	4.63771	5.17105	5.72353	5.06458	5.38556
atp6v1aa	3.19783	2.24285	2.05793	2.98997	2.49417	2.69429
atp6v1ab	2.74532	2.69741	2.75127	1.93447	2.28906	1.89961
atp6v1b2	0.497392	-1.51204	-0.274265
atp6v1ba	5.30475	4.35832	4.02167	4.81279	4.32859	4.006
atp6v1c1a	2.54179	2.34594	2.50334	2.87676	2.62693	1.77675
atp6v1c1b	0.956824	0.657884	0.590805	0.654365	0.441062	-0.0146594
atp6v1d	4.21164	4.10267	4.39006	5.28995	4.3999	3.70275
atp6v1e1b	4.02095	4.3706	3.99252	5.08223	4.88401	4.52331
atp6v1f	3.98925	4.3706	3.57659	1.9059	2.91355	2.74433
atp6v1g1	5.78279	5.4246	5.28798	5.9468	5.9425	5.68151
atp6v1h	2.54179	2.48796	2.25823	2.9059	2.62693	1.98534
atp7a	1.74532	0.487959	0.590805	2.19278	1.44106	0.532828
atp8a1	0.304747	0.295314	-0.496658	1.96249	1.28906	0.191791
atp8a2	1.19783	-0.190113	-0.174729	0.654365	0.367061	0.0922558
atp8b1	1.88971	2.84551	1.57659	3.09494	2.36706	1.37236
atp9b	0.497392	-0.512041	-1.38118	-0.15299	-1.07351	-1.7151
atpaf1	6.72621	7.11732	6.94352	5.83569	6.89967	7.2586
atpaf2	4.76418	4.65788	4.8132	5.36008	4.52001	4.7927
atpif1a	6.67232	7.02518	7.62768
atpif1b	5.16273	5.07292	4.34044
atpv0e2	3.54179	1.73589	1.18517	3.03023	1.79156	1.2849
atr	-0.18068	-0.512041	-0.622188	0.0694021	-1.55894	-2.7151
atrip	3.74532	2.44216	2.35301	4.0694	3.00178	1.89961
atrn	2.62668	1.57542	0.441942	2.28442	0.642696	-0.393171
atrnl1a	-2.50261		-2.75969
atrnl1b	2.19783	1.1884	1.89566	3.53817	3.01395	2.37236
atrx	8.17687	8.71918	9.3037	8.6163	8.68709	8.42061
atxn10	-2.50261		-5.08162
atxn1a	2.08235	1.73589	0.984469	4.08223	2.71905	2.16754
atxn1l	-0.18068	0.295314	-0.127424	1.54745	1.47669	0.869863
atxn2	2.66732	2.88028	1.89566	2.93447	1.76299	0.808463
atxn2l	6.65474	6.33345	6.30208	6.35744	5.75938	5.66211
atxn3	2.45159	2.01152	2.51084
atxn7	1.30475	0.809887	1.45754	1.16894	0.76299	0.985341
atxn7l1	-0.18068	-1.51204	-1.9117	1.0694	-1.07351	-2.7151
atxn7l2a	4.60592	3.863	4.20378	4.25073	3.59487	3.39343
atxn7l2b	3.68722	3.29531	3.36546	3.69668	3.1415	2.58868
atxn7l3	1.40428	1.73589	0.825271	1.21624	0.704096	-0.0146594
auh	5.85494	5.40085	4.99252	5.8545	5.40915	4.95733
aup1	6.24894	5.4187	5.6075	6.20456	5.1717	4.74023
aurka	7.46318	7.54865	7.65245	7.13549	7.26252	7.53401
aurkaip1	7.14844	7.22943	6.99853	7.10989	7.35993	7.64575
aurkb	7.15739	6.88028	7.32618	5.87492	5.69845	6.20078
auts2a	0.497392	-1.51204	-0.496658	-0.416025	0.441062	-0.545174
auts2b	1.74532	1.57542	3.00584	1.12003	1.24842	1.71117
avd	8.96602	8.48231	7.94922	9.73917	8.49417	8.17288
aven	5.82382	5.80989	5.17459	5.49087	5.05577	4.89223
avl9	3.90678	3.26932	3.02167	3.14469	2.95202	2.69429
avpr2ab	-0.917645	-0.190113	-0.994157	-1.15299	0.511451	-0.255668
avpr2l	-1.50261	-1.51204	-2.75969
axin1	7.43403	6.1282	6.25265	7.08382	6.3906	5.9749
axin2	2.62668	3.51033	3.55862	4.08223	4.9168	4.63805
azi2	1.08235	2.88028	2.1472	4.80894	5.04395	4.46481
azin1a	0.0823549	-0.927079	0.166307	-0.568028	-0.295904	-2.13014
azin1b	3.19783	4.2022	3.92681	4.93093	4.73752	4.52807
b2m	3.45159	2.65788	4.20147	3.20456	3.48546	3.9714
b2ml	3.05198	2.84551	3.39006	3.01693	3.09641	3.17972
b3galnt2	0.0823549	1.29531	1.32777	0.262047	-0.295904	-0.0146594
b3galt1a	-0.917645	-0.512041	-1.75969	0.583975	-2.2959	-1.7151
b3galt2	2.85494	1.57542	1.34464	3.41179	2.38592	1.77675
b3galt6	2.14125	2.01152	1.76387	2.6196	2.38592	2.14288
b3gat3	3.19783	3.91422	3.00053	4.98315	4.85723	4.65994
b3glcta	1.30475	0.0729212	-1.08162	-0.278521	-0.710941	-2.7151
b3glctb	3.30475	4.3706	4.06304	3.80121	3.53699	3.85476
b3gnt2b	3.33028	3.65788	3.51084	4.89504	4.80563	4.37236
b3gnt2l	2.78279	1.80989	-0.274265	1.12003	0.441062	-0.907744
b3gnt3	-2.50261	-2.51204	-3.49666
b3gnt5a	3.08235	4.6069	4.57659	2.41179	5.15256	5.28772
b3gnt5b	3.98925	2.80989	2.44976	4.86938	3.49417	2.71117
b3gnt7l	-2.50261	-1.51204	-0.622188	-0.568028	-0.180426	0.677218
b3gntl1	2.30475	2.1884	2.09829	-1.41602	2.07333	1.71117
b4galnt1a	-0.917645		-2.08162	2.43197	-0.180426	-1.39317
b4galnt1b	-2.50261		-1.08162
b4galnt2.2	-0.502608	0.295314	-0.911695	-0.737953	-0.880866	-0.545174
b4galnt3b	4.56348	2.24285	2.29342	4.84325	2.87402	1.92876
b4galt1	-2.50261	0.657884	0.61882
b4galt1l	4.60592	4.29531	3.74493	4.70084	4.34795	4.07932
b4galt2	-1.50261	0.0729212	-2.27427	0.84701	0.0260246	-0.715099
b4galt3	2.02095	-0.927079	-0.622188	0.905903	0.0260246	-0.393171
b4galt4	0.667317	1.1884	0.725735	1.16894	0.704096	0.532828
b4galt6	6.98322	6.61724	6.95318	7.21915	7.15462	6.87736
b4galt7	5.65726	5.01934	4.6766	5.78757	5.07333	5.33747
b4gat1	0.497392	1.57542	1.29342	1.87676	2.5454	2.72784
b9d1	0.667317	1.88028	1.78874	0.583975	0.977115	0.677218
b9d2	3.19783	4.14617	4.07066	3.30644	3.51145	4.22154
babam1	4.69706	4.21588	4.53309	4.27327	4.45898	4.19779
bace2	5.36776	3.96369	2.97908	0.962487	0.119134	-2.13014
bach1a	0.0823549	0.0729212	0.00584281	1.39133	0.289059	0.191791
bach1b	0.956824	0.487959	0.344645	-0.737953	-0.421434	-0.715099
bach2a	2.08235	1.65788	1.1472	3.21624	2.45898	1.2849
bach2b	-0.18068	-0.512041	-0.326733	0.509975	1.02602	0.454826
bada	1.74532	1.29531	1.41023	0.785609	1.11913	0.606829
badb	5.38614	5.51586	4.62746	5.6196	5.5454	5.34289
bag1	5.92784	5.52138	5.05024	5.76388	5.38826	5.10188
bag2	-1.50261		-0.833693
bag3	0.0823549	1.29531	1.3107	1.01693	2.04987	1.5703
bag4	7.01506	5.88456	4.97772	6.77775	5.74849	4.90695
bag5	5.38614	4.28237	3.59786	5.41687	4.47228	3.38293
bahcc1	1.58486	0.657884	1.04766
baiap2a	4.79201	4.01152	3.94629	5.78757	4.63089	3.76872
baiap2b	-2.50261		-2.08162
baiap2l1a	6.11944	5.30174	4.82677	6.40288	5.10213	4.41418
baiap2l1b	3.16982	2.34594	2.17577	3.72148	2.71905	2.09226
baiap2l2a	-2.50261	-2.51204	-2.75969
bambia	8.17511	9.10083	8.75295	7.41687	8.95656	9.14831
bambib	0.304747	0.295314	0.410233	-0.568028	-1.55894	-0.393171
banf1	10.7346	10.7492	10.5323	11.3152	11.4345	11.149
banp	1.74532	1.73589	1.98447	1.98997	1.79156	2.01282
bap1	5.1556	5.19532	5.63606	5.32274	5.49851	5.61133
bard1	2.66732	3.75475	2.71928	5.45187	4.6427	3.53283
barhl2	-1.50261	-2.51204	-2.75969
barx1	-0.502608	-0.512041	-2.08162
batf	-0.502608	1.07292	0.562236	-0.416025	-1.07351	-1.7151
batf3	3.58486	2.48796	2.04766	4.42192	3.24842	2.51372
baxa	6.59542	6.71678	6.23126	7.42695	7.11772	7.00771
baxb	2.40428	2.13181	1.77636	0.34951	1.57857	1.53283
baz1a	5.95682	4.26932	4.47489	5.06295	4.15805	3.82406
baz1b	9.89961	8.65726	9.29776	8.30576	7.79244	7
baz2a	6.92993	6.81663	6.96346	6.87676	6.89062	6.02805
baz2b	2.62668	2.48796	2.3107
baz2ba	3.98925	3.57542	3.41823	3.79343	2.80563	2.06626
bbc3	-0.502608	0.295314	-0.496658	1.93447	2.76299	1.89961
bbip1	3.72621	4.83669	4.7128	3.67144	4.46343	4.97839
bbox1	1.66732	2.39485	1.04766	3.01693	2.71905	2.47473
bbs1	1.95682	1.1884	0.310697	-0.416025	0.441062	0.869863
bbs10	-0.502608	-1.51204	0.047663	-1.73795	0.0260246	-0.0146594
bbs12	0.497392	0.94739	-0.689303	0.34951	0.206597	-0.907744
bbs2	-0.502608	0.487959	-0.38118	0.785609	-0.295904	-0.545174
bbs4	1.66732	1.07292	1.83724	2.58398	2.07333	1.49435
bbs5	1.49739	1.48796	1.25823	0.84701	-0.0735111	0.808463
bbs7	3.42813	2.13181	1.36132	3.55667	1.7041	0.985341
bbs9	2.98925	3.07292	2.32777	0.262047	0.441062	0.0922558
bbx	1.95682	0.809887	0.725735	1.7539	1.32859	1.32929
bc2	8.14844	8.09066	7.95077
bcan	-1.50261	-2.51204	-1.49666	-0.737953	-0.558938	-0.715099
bcap29	3.02095	3.69741	3.28907	2.04341	2.30896	1.86986
bcap31	6.6623	6.56477	5.72412	6.10597	6.26634	5.95556
bcar1	-1.50261	0.657884	1.51829	-1.73795	-0.880866	-0.0146594
bcar3	0.81932	2.39485	1.83724	0.262047	2.09641	1.95733
bcas2	8.86481	9.09298	9.02699	8.75415	8.89701	8.89823
bcas3	5.73101	5.00366	5.41523	5.65006	5.45005	4.71535
bcat1	-1.50261	-1.51204	-3.49666
bcat2	6.83055	6.93504	6.38242	8.11731	7.60043	7.22521
bccip	4.94034	6.51033	6.78797	5.77972	6.74576	7.09226
bcdin3d	-0.917645	-2.51204	-3.08162
bckdha	6.85714	7.11549	6.82301	6.82047	7.14427	6.79071
bckdhb	-2.50261	0.487959	0.088305	8.27153	7.94051	7.57434
bckdhbl	3.05198	3.82781	3.0425	1.4715	2.80563	2.47473
bckdk	7.99923	7.8267	7.66825	8.19979	8.23872	8.11858
bcl10	-0.917645	0.487959	-0.622188	0.262047	0.76299	1.49435
bcl11aa	-0.502608	-0.512041	-1.75969	0.0694021	-0.295904	-3.7151
bcl11ba	-2.50261		-1.38118	-0.416025	0.578566	-0.545174
bcl2a	3.70685	2.01152	0.590805	3.23933	2.93931	1.2391
bcl2l1	3.60592	4.57542	3.93519	4.46662	4.42291	4.03309
bcl2l10	5.75949	5.96369	5.50052	6.19574	6.04839	5.95379
bcl2l11	-2.50261	-0.190113	-1.75969
bcl2l12	7.29018	7.52962	7.16897
bcl2l13	6.99125	6.56477	5.9324	7.41813	7.00864	6.41418
bcl2l14	3.02095	2.77336	2.30208
bcl3	-1.50261	-2.51204	-3.08162	1.12003	2.44106	1.80846
bcl6a	1.30475	0.295314	1.39411
bcl6ab	-2.50261	0.295314	1.20378	-0.930598	-0.295904	0.869863
bcl7a	6.95066	7.29853	7.43383	6.0186	6.63483	6.91152
bcl7ba	7.29991	5.95556	5.30424	7.57946	6.66892	6.14288
bcl7bb	7.4355	6.91632	6.47776	7.42821	7.50661	7.21194
bcl9	3.22531	3.77336	3.24481	6.23359	5.95044	5.25069
bcl9l	-1.50261		-1.9117	0.654365	-1.88087	-2.7151
bco1	0.497392	1.29531	1.0883	0.721479	-0.421434	-0.715099
bco2a	3.94034	3.04255	1.88416	4.04995	3.038	1.5703
bco2l	0.0823549	-0.190113	-1.9117	-2.73795	0.206597	-0.545174
bcor	1.30475	2.01152	1.16631	3.05646	3.09641	3.02637
bcorl1	1.74532	0.94739	1.3107	3.39133	2.36706	1.5703
bcs1l	2.74532	2.07292	2.0883	3.95553	2.97711	1.86986
bdh1	0.304747	0.295314	-0.622188	1.54745	0.704096	-0.715099
bdh2	3.58486	2.65788	2.0269
bdnf	0.81932	-0.927079	0.377812	2.54745	3.02602	2.45483
becn1	3.30475	2.57542	2.05793	1.30644	2.32859	1.37236
bend2	2.14125	1.57542	0.673267
bend3	0.497392	0.809887	-0.0372259	1.12003	0.206597	-0.130137
bend5	1.40428	0.657884	0.69974	3.30644	1.6427	1.14288
bet1	4.29181	3.91422	3.75127	4.12003	4.08492	4.18577
bet1l	4.21164	3.69741	3.4768	5.5405	4.83338	4.57492
bgnb	1.74532	1.1884	1.80102	2.50997	2.00178	0.808463
bhlha15	-1.50261
bhlhe40	-2.50261		-5.08162
bhlhe41	-2.50261	-2.51204	-2.08162
bhmt	-0.502608	-0.512041	0.849117	-1.15299	-0.295904	0.808463
bicc1a	1.74532	0.295314	-0.08162	2.04341	0.511451	-0.545174
bicc2	-2.50261	-1.51204	-4.08162
bicd2	-0.502608	0.295314	-0.38118	1.93447	1.24842	1.09226
bida	4.06725	5.46524	5.27373	4.07583	4.90704	5.11779
bik	-2.50261	-0.190113	0.562236	-1.41602	0.819574	1.32929
bin1b	4.82831	4.01152	3.67327	4.42192	3.76299	2.95733
bin2a	4.02095	3.48796	2.60488	1.21624	0.511451	1.03979
bin2b	5.08985	4.21588	3.98716	4.7579	4.75576	4.17972
bin3	-1.50261	0.0729212	-0.174729	5.63055	5.13872	5.07932
birc2	2.35537	2.07292	3.38599	1.21624	2.62693	3.26218
birc5a	7.41178	7.67159	7.82019	5.78757	6.78269	7.32519
birc5b	4.16982	3.91422	3.77947	4.50045	2.47669	1.95733
birc6	1.95682	2.65788	2.73216	2.70499	2.26888	1.03979
bivm	-0.917645	-0.512041	-1.27427	0.721479	-0.180426	-1.39317
blcap	9.00568	8.5131	8.40722	9.56068	9.28765	9.2086
blf	10.1283	9.29531	8.16408	8.84865	9.13716	8.56712
blm	2.58486	3.1884	3.2084	2.16894	2.51145	2.14288
blmh	4.95682	5.01152	5.22786	5.48363	5.02602	5.01961
bloc1s1	3.56348	1.39485	2.35301	4.01024	2.59487	2.03979
bloc1s2	2.45159	2.44216	2.33623	2.58398	2.62693	2.16754
bloc1s3	3.38004	3.24285	2.84319	3.66293	3.50284	2.85476
bloc1s4	6.1231	5.78258	5.17695	5.99676	6.17577	5.57952
bloc1s6	2.66732	3.51033	2.555	1.68831	1.57857	1.89961
blvra	3.70685	3.34594	2.4022	3.26205	3.01395	2.88481
blvrb	6.98925	6.66039	6.56314	6.44568	6.52215	6.00771
blzf1	6.2082	6.69985	6.65224	6.81087	6.70597	6.28772
bmb	4.03655	3.16038	3.84616	4.41179	3.60295	3.22742
bmf2	-0.917645	-0.512041	-0.689303	1.21624	0.704096	0.0922558
bmi1a	4.77352	3.26932	3.41823	5.06295	3.58674	2.77675
bmi1b	4.46318	3.13181	3.09829	5.23071	4.25356	3.36172
bmp15	5.29181	3.46524	3.10326	4.58398	3.15256	1.89961
bmp16	0.667317	-0.927079	-3.08162
bmp1a	4.22531	3.67778	4.43802	3.55667	3.32859	3.11779
bmp1b	2.30475	0.809887	0.088305	1.16894	0.926489	-0.130137
bmp2a	-1.50261		-3.08162
bmp2b	7.08048	6.47664	6.46093	5.9327	6.30772	6.16754
bmp2k	4.16982	3.4187	3.35301	4.44692	4.10213	3.48457
bmp3	-2.50261		-5.08162
bmp4	4.88971	6.19532	6.29722	4.43197	6.1906	6.12725
bmp6	-0.917645	-0.190113	-3.49666	0.962487	-0.295904	-0.907744
bmp7a	6.91313	7.40831	6.87039	6.2858	7.57086	7.75759
bmp8a	-1.50261	0.657884	-0.326733	-0.737953	-0.180426	-0.907744
bmper	-0.917645	-0.512041	-0.437764
bmpr1aa	5.36158	5.52688	5.25265	4.46172	5.13872	5.33202
bmpr1ab	1.58486	2.61724	2.83127	1.34951	2.2066	2.60683
bmpr1ba	3.35537	2.24285	2.03732	3.65436	2.18522	1.49435
bmpr2a	-1.50261	0.94739	-0.127424	0.168938	1.24842	1.32929
bms1	8.89881	8.64972	9.32989	8.04995	8.1584	8.06954
bnc1	-0.502608	-2.51204	-2.49666
bnip1b	4.1121	2.73589	2.59786	3.32814	2.91355	2.64245
bnip2	4.50862	5.05781	4.73696	5.19278	4.8161	4.35099
bnip3	-2.50261		-2.08162
bnip3la	-0.502608	2.1884	0.240308		-0.421434	-0.393171
bnip3lb	6.10842	5.65788	5.545	6.68201	6.46676	6.06462
bnip4	6.11578	6.4246	6.05601	6.24361	5.9895	6.11779
boc	4.26558	4.69741	5.08203	3.61078	4.35754	4.547
bod1	6.15917	5.89735	5.48918	6.25923	5.82131	5.86044
bod1l1	6.78971	7.0635	7.23692	6.77775	6.41146	5.95024
boka	-1.50261	-2.51204	-1.38118
bokb	4.72621	3.59648	2.83127	5.63709	4.21717	3.34018
bola1	4.29181	4.82781	4.79336	4.22205	5.02	5.32382
bola2	-0.502608	0.657884	1.47297
bola3	6.00122	5.45374	4.96687	6.2177	5.40222	5.04977
bop1	6.84612	7.52688	7.45025	6.89777	6.70597	6.45733
bora	5.08985	4.51033	4.50897	5.60634	4.48108	3.94311
borcs5	4.49739	4.38278	4.35925	4.78561	4.5412	4.56103
borcs6	4.83724	3.77336	3.37781
borcs7	6.965	6.21588	5.46044	6.48243	5.84875	5.00258
borcs8	4.1121	4.25614	3.97366	4.50522	4.07333	4.1241
bpgm	2.49739	1.94739	1.53309	2.68831	2.45898	1.83949
bphl	6.04042	5.58599	5.1484
bpifcl	-2.50261		-3.08162
bpnt1	5.69706	4.79174	4.51457	4.58848	4.83681	4.36705
bptf	7.6395	7.23783	7.39361	7.7861	7.34012	6.65994
braf	4.45159	2.88028	2.61187	3.78561	2.87402	2.60683
brap	4.05198	2.80989	2.50334	3.65436	2.65829	2.14288
brat1	1.95682	0.295314	0.69974	2.14469	1.73384	0.744332
brca2	2.58486	3.82781	3.3107	3.8545	3.73384	3.50407
brcc3	-1.50261	1.1884	0.088305	0.431972	-1.2959	-2.13014
brd1a	2.35537	4.68763	3.90137	3.98315	4.78447	4.71117
brd1b	7.15024	7.49218	7.35691	7.16668	7.48436	7.42061
brd2a	9.50687	8.9205	8.75147	8.37024	8.05246	7.75607
brd2b	5.08235	4.2022	4.11805	5.25357	4.07914	2.92876
brd3a	10.9368	10.4263	10.6239	10.318	10.2731	10.0616
brd3b	8.81481	7.72756	8.15708	7.81999	7.26124	6.67507
brd4	6.93618	6.82111	7.16304	7.59576	6.87569	6.30171
brd7	8.42739	8.09251	8.51352	8.33853	7.90704	7.96482
brd8	8.17335	7.67035	7.46117	7.39133	7.05798	6.68578
brd9	6.59542	6.34905	6.44879	5.82047	5.17442	4.99226
brdt	7.19436	5.97981	6.04508	5.92026	5.20394	4.64684
bre	4.42813	3.53235	3.16155
brf1a	6.44868	4.66787	4.0958	5.04668	3.67372	2.9714
brf1b	0.81932	-0.190113	0.75127	-0.737953	-1.55894	-0.545174
brf2	3.68722	3.4187	3.00053	4.72148	3.85384	3.92153
bri3	6.07859	5.85428	5.71117	6.78267	6.7889	6.31557
bri3bp	4.27875	4.44216	3.78566	5.37579	5.14427	4.84332
bricd5	-0.917645	0.657884	0.203782	0.84701	0.441062	-0.545174
brinp3a.1	-2.50261	-1.51204	-2.08162
brip1	1.40428	1.73589	1.48824	3.34951	2.26888	1.49435
brk1	6.53357	6.7047	6.74493	6.84136	6.82304	7.22154
brms1	2.45159	1.29531	1.32777	2.6196	1.11913	0.808463
brms1la	7.2013	6.68272	6.86199	6.09177	5.64465	5.22448
brms1lb	5.19088	4.88028	4.7949	6.22205	5.20925	4.37236
brox	3.68722	3.3706	3.3064	4.10754	3.97088	3.63363
brpf1	1.88971	3.13181	2.75758	3.59296	3.66603	3.2391
brpf3a	1.95682	2.65788	2.0269	3.32814	2.95202	2.64245
brpf3b	2.40428	3.88028	3.12783	4.76189	4.45452	4.42445
brwd1	5.55267	6.07292	6.03991	6.16442	5.64661	5.33475
brwd3	4.9486	6.08415	5.77481	6.37318	5.89062	5.06954
bscl2	2.25228	-0.512041	0.203782	2.32814	1.73384	0.744332
bsdc1	5.27218	5.28237	5.10573	5.72148	5.5454	5.36172
bsg	9.70715	9.79971	9.60663	10.4091	10.3894	10.3226
bsnb	-0.502608		-0.759692	0.168938	-0.295904	-1.13014
bsx	-2.50261	-1.51204	-1.49666
btaf1	2.62668	2.65788	2.41023	3.50997	2.38592	2.01282
btbd1	1.19783	1.57542	1.00584
btbd10a	5.43403	6.07667	6.14057	5.70292	5.72646	5.61133
btbd10b	6.23886	6.66538	6.58549	6.41813	6.4149	6.46854
btbd17b	-0.18068	-0.190113	-0.274265	-0.0375131	0.642696	0.808463
btbd2a	1.88971	1.1884	1.42617	2.49087	1.97711	2.30727
btbd3a	4.7358	4.6069	4.33834	5.25923	4.84705	4.57492
btbd6a	-2.50261	-2.51204	-3.49666
btbd6b	3.45159	3.10267	2.93519	3.99676	3.34795	3.20376
btbd7	0.667317	0.487959	0.047663	2.80121	1.44106	0.985341
btbd9	2.25228	2.29531	2.29342	2.32814	1.47669	1.19179
btc	2.45159	1.1884	0.872576	2.23933	0.977115	-0.907744
btd	2.95682	2.07292	1.04766	2.81664	2.30896	1.67722
btf3	8.14665	8.62239	8.87103	8.25144	8.55767	8.78798
btf3l4	9.42035	9.28765	8.85032	9.62207	9.69538	9.40595
btg1	7.23041	7.43633	7.55455	8.27083	8.6294	8.60203
btg2	8.90253	8.28075	8.02625	8.39904	8.20991	7.83949
btg3	6.91524	6.63516	6.49486	7.38552	6.56415	6.26361
btg4	5.83278	3.97981	3.35717	6.59296	4.48546	3.60683
btk	-1.50261	-0.512041	0.275932	-1.73795	-0.180426	-0.715099
btr01	-2.50261		-4.08162
btr09	3.40428	1.88028	1.1082	2.6196	1.81957	0.372364
btr12	6.94448	6.86517	6.78913	6.1044	6.02903	5.32929
btr16	3.30475	1.88028	0.940748	2.49087	1.16353	0.191791
btr18	3.1121	0.487959	3.63948	1.58398	0.704096	0.606829
btr20	0.0823549		-0.689303
btr23	2.70685	0.809887	1.50334
btr24	-0.917645	-0.927079	-3.08162
btr29	-0.18068	-0.512041	-1.38118
bub1	-0.502608	1.29531	0.91838	2.52883	2.49417	1.5703
bub1ba	3.1121	2.69741	3.1327	1.6196	1.02602	0.744332
bub1bb	4.97313	6.69985	5.92751	5.6218	6.16079	6.18577
bub3	4.90678	5.32716	6.2493	3.67144	4.61099	5.78076
buc	5.03655	2.91422	2.65309	6.39004	3.99565	3.56103
bud13	7.32553	7.13542	7.49817	6.05484	5.75213	5.9888
bud31	10.1667	10.3631	10.005	10.2619	10.438	10.467
bves	-0.917645	-2.51204	-0.08162	0.583975	0.704096	-2.13014
bx000364.1	-2.50261	-1.51204	-2.49666
bx000534.1	0.0823549	0.0729212	-0.127424
bx000701.1	-2.50261	-0.927079	-4.08162
bx000701.4	1.66732	2.80989	1.72573
bx000703.1	-2.50261		-3.49666
bx000703.2	-1.50261	-0.190113	0.441942
bx004816.4	-2.50261	1.80989	-1.08162
bx004873.1	-2.50261	-2.51204	-3.08162
bx004873.2	-0.917645	0.295314	1.04766
bx004873.4	1.30475	-0.927079	1.63263
bx004983.1	-2.50261	-1.51204	-1.9117
bx005085.1	1.19783	1.73589	0.75127
bx005085.2	-0.917645	0.809887	-0.326733
bx005085.3	2.92366	3.46524	2.48062
bx005085.4	0.81932	0.657884	1.25823
bx005085.5	2.70685	2.73589	3.04766
bx005085.6	0.667317	-0.190113	0.275932
bx005417.1	-0.917645	-2.51204	-0.38118
bx005448.1	2.02095	3.46524	3.05281
bx005448.2	-2.50261	-1.51204	-0.08162
bx088712.2	-2.50261		-1.62219
bx248122.1	2.81932	1.39485	2.48824
bx248496.1	-0.502608	0.487959	-0.994157
bx276122.1	1.30475	0.657884	-0.274265
bx294653.1	-1.50261	0.657884	-0.689303
bx321873.1	-1.50261	0.94739	0.472969
bx321875.1	-0.18068		-0.759692
bx321887.1	-2.50261	-0.927079	-2.49666
bx322597.1	4.06725	4.45374	3.59786
bx322608.1	-2.50261	-2.51204	-0.437764
bx322657.1	-2.50261	0.94739	0.344645
bx323023.1	-0.502608	2.34594	1.04766
bx323023.2	2.19783	2.07292	2.01641
bx324003.1	3.1121	2.97981	2.98984
bx324003.3	0.304747	0.487959	0.725735
bx324142.2	-2.50261	-1.51204	-0.911695
bx324142.3	-2.50261	-1.51204	-5.08162
bx324155.1	5.35537	4.82781	3.93797
bx324179.1	-0.917645	0.0729212	-0.833693
bx324179.2	-1.50261	0.295314	-0.174729
bx324179.3	3.54179	4.07292	4.4022
bx324216.1	6.03267	7.96673	6.77675
bx324216.4	-1.50261	-1.51204	-1.17473
bx465848.1	-1.50261	-1.51204	-0.38118
bx465848.3	-0.917645	-0.190113	-2.08162
bx469910.2	-1.50261	-0.927079	0.344645
bx470115.2	2.66732	1.57542	0.6463
bx470189.1	5.61113	5.21588	4.83873
bx470200.3	-1.50261	-0.927079	-1.49666
bx470200.4	-0.917645	0.657884	-0.437764
bx470211.1	-1.50261		-1.9117
bx510909.1	-0.18068	0.94739	0.472969
bx510909.3	0.0823549	0.657884	1.7128
bx510922.1	0.304747	1.07292	0.310697
bx511021.2	-0.917645	-2.51204	-1.62219
bx511034.1	1.66732	3.01152	2.61882
bx511034.2	0.667317	0.295314	0.310697
bx511034.4	-2.50261		-1.9117
bx511034.6	-0.18068	0.0729212	-0.326733
bx511078.2	-0.502608	-2.51204	-0.08162
bx511215.1	-0.502608	0.295314	-0.274265
bx530097.1	3.1121	3.80989	4.17577
bx537137.1	-0.502608	-0.190113	-0.174729
bx537137.2	2.35537	3.07292	1.83724
bx537350.1	2.19783	1.07292	2.1472
bx548000.1	4.965	4.25614	4.04766
bx548067.1	-2.50261	-0.927079	-0.911695
bx548067.2	-1.50261	-1.51204	-2.08162
bx548173.1	1.66732	1.29531	0.962774
bx569782.1	-0.917645	-0.190113	-0.689303
bx569789.3	-0.18068	1.65788	2.65309
bx571664.1	1.08235	1.07292	1.36132
bx571711.1	0.0823549	-0.927079	-0.496658
bx571715.1	-1.50261	-1.51204	-1.62219
bx571760.1	-0.917645	0.0729212	-0.08162
bx571811.1	-2.50261	-0.190113	-0.911695
bx572103.2	-2.50261	-1.51204	-2.08162
bx572103.3	1.08235	1.80989	2.39411
bx572103.6	-0.502608	-0.927079	0.377812
bx572103.7	-2.50261	0.295314	-0.174729
bx640461.2	-0.18068	-0.190113	0.562236
bx640547.1	2.92366	3.59648	3.42617
bx640584.2	-2.50261	-2.51204	-1.62219
bx640584.3	1.49739	1.07292	2.43408
bx640584.4	0.304747	1.80989	-0.326733
bx649417.2	-0.502608	0.295314	-0.127424
bx649453.2	-0.502608	-2.51204	-1.38118
bx649453.3	3.45159	2.97981	3.56943
bx649620.1	1.19783	1.80989	1.51829
bx663505.2	-2.50261	-0.190113	-0.174729
bx664605.2	-2.50261	-2.51204	-1.27427
bx677667.1	-2.50261	-1.51204	-2.49666
bx784026.1	-2.50261	-2.51204	-1.38118
bx855614.1	-1.50261	0.295314	-0.496658
bx855614.2	0.497392	2.57542	2.11805
bx855614.3	1.95682	3.73589	3.31498
bx855614.4	0.497392	1.39485	0.562236
bx890616.1	-1.50261	-0.927079	-1.62219
bx897726.1	-2.50261	-1.51204	-1.49666
bx901907.2	2.02095	1.39485	2.12783
bx901922.1	-2.50261	-0.927079	-1.75969
bx927193.1	-1.50261	1.07292	-1.9117
bx927193.2	-0.18068	1.39485	0.562236
bx927282.1	-0.917645	-1.51204	-1.27427
bx936303.1	-2.50261	0.295314	-1.17473
bx936303.2	-0.917645	-0.512041	-2.75969
bx936303.3	-2.50261	0.487959	-1.08162
bx936350.1	-2.50261		-0.689303
bx936423.1	-0.18068	-0.512041	-1.75969
bx950868.2	-2.50261	-2.51204	-1.9117
bx957234.1	-2.50261
bx957362.1	2.40428	2.57542	1.75127
bxdc2	6.75949	7.30973	7.58172	6.27188	6.39409	6.80846
bysl	5.59015	6.01934	6.35977	5.86567	6.38943	6.79764
bzw1a	9.38309	9.92233	9.50493	9.71236	9.91223	9.87209
bzw1b	10.1621	9.90264	9.46322	7.80363	7.35275	7.59438
bzw2	6.10102	6.00759	4.82377	5.90048	5.9425	5.53045
c10h21orf59	5.40428	5.34594	5.27373
c11orf24	5.60068	6.22943	6.1502
c11orf95	1.81932	2.57542	1.59081
c13h10orf11	3.62668	2.53235	2.56943
c17h14orf159	-2.50261	-0.927079	-0.496658
c18h3orf33	-1.50261	0.809887	0.801023
c19h1orf109	4.82831	5.49919	5.37371	4.03023	4.42747	4.87736
c1d	8.50442	8.11549	7.73496	8.14048	7.44331	7.38425
c1galt1a	3.56348	2.34594	1.78874	4.48122	3.16353	1.67722
c1galt1b	4.26558	3.863	2.91838	4.63273	3.75576	3.43465
c1galt1c1	3.56348	3.44216	3.9324	3.99676	4.21717	4.39343
c1qbp	7.63438	7.82223	7.66573	7.66825	7.78358	7.78873
c1qc	-0.917645	-1.51204	-2.08162
c1qtnf4	0.667317	-0.512041	-1.49666	1.7539	1.07333	0.0922558
c23h20orf24	7.17158	7.05591	7.19072
c2cd2	2.14125	2.73589	2.32777	3.03023	2.42291	1.83949
c2cd2l	4.14125	3.67778	3.64289	3.76984	3.6427	3.27359
c2cd3	-0.18068	-0.190113	-0.0372259	1.72148	0.578566	-0.907744
c2cd4a	-1.50261		-2.49666
c2cd5	5.58486	5.46524	5.24369	6.8786	6.55376	6.21268
c2h1orf27	5.8811	5.44216	5.05537
c3a.1	0.0823549	-2.51204	0.310697	-0.416025	-0.421434	-0.907744
c3b.1	-2.50261	0.657884	-0.08162
c3b.2	-0.502608	0.487959	0.562236
c4	-2.50261	-2.51204	-1.9117	0.34951	-0.0735111	-1.7151
c6	-2.50261	-1.51204	-1.38118
c6ast3	-2.50261	-1.51204	-1.17473
c7	-2.50261	3.51033	0.377812
c7a	-0.502608	0.487959	0.53309	-1.15299	0.119134	-1.39317
c7orf43	-1.50261	0.0729212	-1.17473
c7orf50	7.33817	7.15152	8.13012
c9orf69	-2.50261		-2.75969
ca10a	4.14125	2.94739	2.80102	3.14469	2.09641	1.45483
ca15b	5.80117	5.70713	3.88992	5.64143	4.59081	3.65994
ca16b	1.74532	1.57542	1.0269	2.65436	1.40454	0.532828
ca5a	0.0823549	0.487959	-0.689303	1.30644	0.511451	-0.130137
ca7	4.76418	3.94739	3.43013	5.12933	4.45452	3.82406
ca8	0.304747	-0.512041	-0.496658	2.14469	0.977115	0.0922558
ca9	5.95682	7.14795	7.17901	4.07583	4.88732	5.60231
caap1	7.24559	7.52825	7.30424	7.46601	7.79465	7.79022
cab39	4.14125	5.33345	4.40421	5.66079	5.9054	6.05969
cab39l	6.6241	6.13181	5.44586	7.18166	6.63385	6.23181
cab39l1	6.75949	6.4595	5.92611	7.64034	7.11066	6.32793
cables1	0.956824	1.1884	0.776361	2.65436	1.87402	1.41418
cables2a	2.08235	1.57542	0.940748	3.00351	1.57857	1.45483
cabp2b	-0.502608	-0.190113	-0.558058
cabp5a	-0.18068	-1.51204	-0.911695
cabp7	3.47467	2.44216	2.39411
cabz01002768.1	-2.50261	0.657884	-0.911695
cabz01009451.1	1.81932	0.295314	-0.08162
cabz01009880.1	4.09731	2.53235	2.47297
cabz01017723.1	3.74532	4.44216	4.0732
cabz01017733.1	-2.50261	0.0729212	-0.496658
cabz01017733.2	-2.50261	0.487959	0.53309
cabz01017734.1	-0.502608	-1.51204	-0.558058
cabz01019474.1	3.25228	4.6069	3.36132
cabz01021426.1	-0.502608	-0.190113	1.1472
cabz01021430.1	0.956824	-0.190113	0.503342
cabz01021450.1	0.956824	3.26932	2.90137
cabz01021450.2	3.90678	4.82781	5.02167
cabz01021450.3	1.66732	4.52138	3.213
cabz01021450.4	0.956824	2.1884	1.9518
cabz01021453.1	3.54179	4.48796	4.59081
cabz01021454.1	1.74532	2.34594	2.0883
cabz01021454.2	-2.50261	-2.51204	-1.75969
cabz01023254.1	-2.50261	-0.927079	-1.62219
cabz01028770.1	3.25228	3.863	3.65985
cabz01029902.1	-1.50261	0.657884	-0.994157
cabz01029904.1	-0.917645	-0.512041	-0.622188
cabz01029938.1	-2.50261	-1.51204	-0.622188
cabz01029938.2	-1.50261		-0.223639
cabz01031894.1	-2.50261	-1.51204	-1.9117
cabz01032351.1	0.0823549	0.809887	0.91838
cabz01032351.2	-2.50261	0.487959	-0.38118
cabz01032488.1	7.47324	6.67778	6.95558
cabz01033178.1	1.40428	1.80989	0.441942
cabz01033180.1	0.81932	2.1884	1.22216
cabz01033205.2	0.0823549	-1.51204	-2.08162
cabz01033540.1	1.49739	2.07292	2.213
cabz01034089.1	-0.917645	0.295314	-1.9117
cabz01034698.3	-1.50261	-2.51204	-1.17473
cabz01034698.4	-0.917645	0.0729212	1.29342
cabz01038499.1	-0.917645	-1.51204	-2.08162
cabz01041962.1	3.92366	5.64783	4.94352
cabz01045212.1	2.08235	1.29531	0.275932
cabz01046432.1	-2.50261		-1.08162
cabz01046981.1	-2.50261	-0.512041	-0.274265
cabz01048399.1	1.19783	0.809887	-0.911695
cabz01049925.1	3.76418	4.14617	3.98178
cabz01050249.1	-0.917645	-0.927079	-1.08162
cabz01050663.1	2.02095	3.80989	2.53309
cabz01051641.1	-2.50261	0.657884	0.088305
cabz01051641.2	-0.18068	0.94739	0.047663
cabz01051901.1	0.0823549	0.487959	0.275932
cabz01052487.1	0.0823549	-0.927079	-0.558058
cabz01052588.1	-0.18068	1.94739	0.6463
cabz01053976.1	0.0823549	-2.51204	-0.496658
cabz01054392.1	-0.18068	0.0729212	-0.622188
cabz01054394.4	2.14125	2.13181	2.67327
cabz01054405.1	1.81932	2.01152	1.87258
cabz01054405.2	-0.502608	-2.51204	-3.49666
cabz01054962.1	-0.917645	0.487959	-1.17473
cabz01055343.1	-1.50261	-1.51204	-1.38118
cabz01055347.1	-0.502608		-0.496658
cabz01056516.1	-1.50261		-1.9117
cabz01056629.1	-2.50261	-2.51204	-3.08162
cabz01057122.1	6.16982	6.34594	5.56943
cabz01057907.1	1.74532	2.1884	2.48062
cabz01058650.1	5.63182	4.56477	4.24705
cabz01059120.1	3.33028	2.65788	2.41023
cabz01059415.2	3.54179	2.1884	2.96277
cabz01059421.2	-0.917645	-0.512041	-1.08162
cabz01059627.1	0.304747	-0.512041	1.0269
cabz01059627.2	0.497392	1.07292	0.088305
cabz01060490.1	2.14125	0.295314	1.60488
cabz01060490.3	-1.50261	0.0729212	0.61882
cabz01060580.1	-0.917645	-2.51204	-1.9117
cabz01061495.1	0.304747	0.657884	-0.274265
cabz01061549.1	-0.18068	-2.51204	-0.689303
cabz01064859.1	-2.50261	-0.927079	-0.223639
cabz01064859.2	1.66732	2.53235	2.91273
cabz01066717.1	3.60592	3.10267	3.03732
cabz01066717.2	2.08235	2.69741	1.9518
cabz01066719.1	-0.18068	1.80989	1.18517
cabz01066926.1	3.76418	4.65788	4.91838
cabz01066957.1	-0.502608	0.809887	0.127833
cabz01067024.1	-2.50261	-0.190113	-1.75969
cabz01067868.1	-1.50261	-0.927079	-0.759692
cabz01068023.1	-2.50261	-2.51204	-1.27427
cabz01068600.1	3.78279	2.94739	2.0883
cabz01069006.1	3.64714	3.46524	3.93519
cabz01069013.1	-2.50261	-1.51204	0.53309
cabz01069016.1	3.38004	3.67778	3.1945
cabz01070258.1	8.01703	8.7963	8.58116
cabz01071909.1	1.74532	0.487959	-0.174729
cabz01071911.1	3.08235	4.55405	4.3819
cabz01071911.2	2.02095	2.88028	2.71928
cabz01071912.1	2.74532	4.01152	4.07573
cabz01072043.1	1.88971	0.657884	0.849117
cabz01072710.1	-2.50261	-1.51204	-0.622188
cabz01072765.1	4.965	2.61724	2.44194
cabz01073736.1	-0.18068	-2.51204	-1.62219
cabz01073832.1	3.87243	5.48231	5.5748
cabz01073850.1	4.86371	4.76408	4.59786
cabz01074130.1	-2.50261	-0.190113	-1.62219
cabz01074276.1	3.92366	3.77336	3.96004
cabz01074982.1	-2.50261		-2.75969
cabz01075125.1	-0.502608	-1.51204	0.00584281
cabz01075191.1	-1.50261	-0.927079	0.00584281
cabz01075627.1	3.40428	2.34594	2.20378
cabz01077217.1	2.08235	2.24285	2.61187
cabz01077218.1	0.304747	0.0729212	0.240308
cabz01077220.1	-1.50261	-0.927079	0.503342
cabz01077220.2	-2.50261	-0.512041	-0.911695
cabz01078098.1	2.81932	4.9309	4.256
cabz01078594.1	-1.50261	-2.51204	-1.75969
cabz01079241.1	1.49739	2.01152	2.61882
cabz01079251.1	-2.50261		-1.17473
cabz01079303.1	-0.917645	1.57542	1.16631
cabz01079304.1	-0.18068	2.39485	0.872576
cabz01079480.1	0.497392		-1.75969
cabz01079490.1	5.75478	6.68763	5.9885
cabz01079986.1	3.81932	2.73589	2.73856
cabz01080370.1	0.667317	1.48796	1.1472
cabz01080371.1	2.25228	1.1884	0.825271
cabz01080371.2	2.14125	-0.190113	0.275932
cabz01080568.1	0.956824	3.10267	5.40722
cabz01080599.1	-0.917645	-1.51204	-1.75969
cabz01081730.1	-0.917645	0.0729212	-0.558058
cabz01081730.2	-0.18068	1.57542	0.377812
cabz01081752.1	4.30475	5.72158	5.46431
cabz01081752.2	-0.18068	2.77336	1.77636
cabz01081752.3	3.70685	4.4187	3.82527
cabz01085140.1	-0.917645	-1.51204	-2.75969
cabz01085419.1	-0.502608	0.657884	-0.326733
cabz01085657.1	1.49739	0.295314	-0.0372259
cabz01085857.1	2.08235	0.487959	0.203782
cabz01087512.1	-0.917645	-0.512041	-1.49666
cabz01087514.1	0.667317	-1.51204	-1.49666
cabz01088149.1	5.25228	4.9309	4.76857
cabz01088567.1	-1.50261	-0.512041	0.240308
cabz01089963.1	0.0823549	3.10267	1.54774
cabz01090374.1	-0.917645	0.487959	0.410233
cabz01092285.1	2.14125	2.77336	3.82226
cabz01092941.1	-0.917645	-2.51204	-1.62219
cabz01095512.1	-2.50261	-0.190113	-1.75969
cabz01100338.1	1.19783	1.88028	1.78874
cabz01101812.1	-2.50261	-1.51204	-2.75969
cabz01102039.1	-0.18068	0.94739	1.3107
cabz01102076.1	0.0823549	0.295314	-1.27427
cabz01102632.1	-0.502608	0.0729212	-1.08162
cabz01104045.1	-0.917645	0.0729212	-0.0372259
cabz01111496.1	1.49739	-1.51204	-0.38118
cabz01111915.1	5.97313	5.57011	5.55591
cabz01112210.1	1.08235	2.48796	2.17577
cabz01112215.1	2.14125	2.94739	1.91838
cabz01112804.1	-2.50261	-1.51204	-3.08162
cabz01113771.1	0.956824	1.57542	1.25823
cabz01115396.1	-0.502608	-1.51204	1.63263
cabz01117131.1	6.16982	5.27586	5.84764
cabz01117575.1	6.07104	3.863	3.22672
cabz01118154.1	-1.50261	-2.51204	-0.759692
cabz01118678.1	-0.502608	-0.512041	-1.38118
cacfd1	-1.50261	-2.51204	-1.49666
cachd1	4.53082	2.57542	3.25377	4.01024	2.87402	2.41418
cacna1aa	-0.917645		-2.27427
cacna1ab	-0.917645	-0.927079	-1.62219
cacna1db	-0.917645		-2.08162
cacna1fa	-1.50261		-1.9117
cacna1fb	0.497392	-0.927079	-1.75969
cacna1ha	-0.18068	2.34594	1.9518	-3.73795	2.26888	2.53283
cacna1i	0.0823549	-1.51204	-0.326733
cacna2d2	0.497392	-0.927079	-1.17473
cacna2d3	1.08235	-0.190113	-0.437764	0.34951	0.119134	-1.7151
cacnb1	0.667317	0.487959	-0.127424	0.262047	-0.180426	-1.13014
cacnb2b	2.25228	0.809887	1.04766	1.16894	0.289059	-1.39317
cacnb4b	-0.502608	-0.927079	-3.49666
cacng2b	-0.502608	-1.51204	-0.223639
cacng3b	-1.50261	-1.51204	-0.911695	1.16894	-0.421434	-0.907744
cacng4b	-2.50261		-3.08162
cacng5b	0.667317	1.1884	0.088305	0.905903	0.926489	-0.0146594
cacng6b	-0.917645		-1.62219
cacng8b	0.0823549		-2.49666	0.168938	-0.880866	-2.7151
cactin	8.53425	8.54392	8.69789	8.59911	8.56492	8.15719
cacul1	5.76418	5.4187	5.23013	0.509975	0.926489	-0.715099
cacybp	6.28529	6.07292	6.52525	6.26767	5.91842	6.01112
cad	6.06725	5.12458	5.81168	6.79829	6.30401	5.67936
cadm1a	-2.50261	-0.190113	-1.62219
cadm3	-0.917645	-0.190113	0.127833	0.0694021	-0.880866	-0.715099
cadps2	3.58486	3.59648	3.17105	4.80121	4.26379	3.73611
cadpsa	-1.50261	-0.190113	-3.49666
calb1	-0.18068	-0.927079	-1.38118	-0.0375131	-0.295904	-0.255668
calb2b	-2.50261	-2.51204	-4.08162
calcoco1a	-0.917645	1.39485	0.673267	1.4715	0.926489	0.744332
calcoco2	-1.50261		-0.911695
cald1l2	-0.502608	1.48796	1.75127
calm1a	10.7334	10.5743	10.3001	10.6017	10.3662	10.5242
calm1b	1.30475	1.1884	1.61882	1.30644	0.926489	-0.393171
calm2a	9.32394	9.41091	9.04742	9.46172	9.71369	9.60964
calm3a	8.64396	8.76525	8.90547	8.63273	8.77913	9.03833
calm3b	7.33028	7.59387	7.22188	7.67197	7.88483	7.92695
calml4b	-0.502608	1.65788	-0.689303	2.28442	0.926489	0.372364
caln2	-1.50261		-2.75969
calr	6.90466	6.15329	6.14359	6.78757	5.86397	5.03309
calr3a	7.3693	6.29531	6.52848	6.65651	5.62891	4.9888
calr3b	8.57019	7.61853	7.74671	7.27886	6.76749	6.20376
calua	6.35537	6.32085	5.4232	6.37839	6.11207	5.63141
calub	6.53357	5.76873	5.63177	7.13856	6.30401	5.53993
caly	4.6773	4.78258	4.44976	5.28164	5.42747	5.09226
camk1b	1.74532	1.57542	1.29342	1.6196	1.61099	0.869863
camk2b1	2.25228	2.01152	1.56224	2.45187	2.18522	1.2849
camk2b2	-2.50261	-2.51204	-1.49666
camk2g1	6.19436	5.31451	5.18282	6.98315	6.36943	5.65559
camk2g2	0.304747	0.295314	-0.496658	0.654365	0.367061	0.372364
camk2n1	1.66732	1.88028	0.962774
camk4	0.0823549	-1.51204	-1.17473	1.78561	0.206597	-0.715099
camkk1a	0.667317	-0.927079	-1.27427	1.16894	-0.0735111	-1.7151
camkmt	2.66732	2.29531	1.9952	3.6019	2.6427	1.86986
camkvl	-0.18068	-0.927079	-3.08162
camlg	4.70685	4.02712	4.07825	5.15079	4.27901	3.85476
camsap1a	1.49739	-2.51204	-0.833693	1.12003	1.28906	-1.13014
camsap1b	2.74532	2.07292	1.36132	3.95553	2.79156	2.06626
camsap2a	2.30475	1.88028	3.41023	3.94855	3.99565	3.34018
camsap2b	0.956824	-0.190113	-0.759692	0.509975	0.0260246	-3.7151
camsap3	3.70685	2.57542	3.04766	2.16894	0.977115	0.808463
camta1a	2.88971	0.295314	0.590805	3.56583	2.2066	0.985341
camta1b	0.0823549	-2.51204	-2.27427
camta2	-2.50261		-0.326733	0.583975	-3.88087	-3.7151
cand1	6.50302	5.54324	5.59434	6.47394	6.20792	5.54464
cant1a	5.36776	5.38883	5.08454	5.79732	5.57035	5.44729
cant1b	0.667317	2.34594	1.68656	3.12003	4.15805	3.92153
canx	5.30475	5.07292	5.2847	6.53701	5.76119	5.29613
cap1	4.29181	3.88028	3.01641	4.30097	3.52852	2.91426
cap2	3.22531	1.80989	1.53309	2.19278	2.38592	1.92876
capgb	6.60068	5.75475	5.5024	6.04012	6.43993	6.18577
capn10	0.81932	-0.927079	-1.27427	0.168938	-0.710941	-1.39317
capn12	2.14125	-0.190113	1.20378	3.43197	3.06165	2.51372
capn15	0.667317	1.07292	1.00584	2.6019	1.95202	0.808463
capn1a	6.2013	5.30814	5.19683	6.11692	5.85891	5.62252
capn1b	0.304747	1.48796	-0.127424
capn2a	3.68722	3.26932	2.77636	3.09494	3.36706	3.15527
capn2l	3.70685	2.34594	2.63948	-2.15299	-0.180426	0.284901
capn5a	5.02877	4.46524	4.152	5.15989	5.27648	4.90695
capn7	2.40428	0.295314	1.54774	2.87676	2.52852	1.45483
capn9	3.81932	4.66787	5.12661	2.4715	4.82304	5.006
capns1a	7.84058	7.85756	7.74652	8.15497	8.1832	8.06544
capns1b	7.77119	7.70713	7.28361	7.9041	8.23385	8.16487
caprin1a	6.65978	6.81888	6.83762	6.81855	6.87652	6.86892
caprin1b	7.79431	7.67902	7.85059	8.34519	8.2066	7.92921
caprin2	4.1121	5.22267	4.41823	5.56583	4.60295	3.82406
capsla	-1.50261		-1.75969
capza1a	8.17335	7.5621	7.51806	8.06092	7.99142	7.86892
capza1b	8.45159	7.9898	7.98178	8.41971	8.17814	8.0568
capzb	6.32394	6.17095	6.35613	-0.278521	-1.07351	-0.715099
card11	1.30475	-0.512041	0.344645	1.30644	-0.0735111	0.532828
card19	0.304747	0.657884	0.275932
card9	-0.502608	0.0729212	-0.994157
carf	1.19783	2.44216	2.22216	1.54745	1.90049	2.41418
carhsp1	5.16273	5.59125	5.53401	5.4568	5.72461	6.01961
carkd	4.1121	3.63771	3.66992
carm1	6.15917	6.13901	6.46334	6.51944	6.20128	5.79665
carnmt1	1.95682	2.07292	2.01641	2.63709	2.18522	2.09226
cars	7.0539	6.91841	7.09798
cars2	0.667317	0.487959	0.69974	1.84701	0.926489	0.985341
cart4	0.304747	-0.512041	0.310697	3.36008	4.02	3.85476
cartpt	-0.502608		-0.437764
casc1	-2.50261	-2.51204	-5.08162
casc3	7.11394	6.89097	7.16007	7.22855	7.18858	6.82987
casc4	5.57954	6.03099	5.36132	5.59296	5.13036	4.45483
casc5	1.08235	3.16038	3.55138
casd1	2.30475	1.39485	0.725735	2.49087	0.819574	-0.0146594
caska	5.25228	4.80084	4.77947	4.76587	3.92649	2.83949
caskb	0.667317	-1.51204	-0.437764	1.01693	-0.295904	-1.7151
casp2	5.16982	4.11732	3.82226	5.12003	3.98332	2.77675
casp3a	5.7966	5.70228	5.25712	6.6925	6.07769	5.45983
casp3b	-0.502608	-1.51204	-0.833693
casp6	-1.50261	-1.51204	-0.622188
casp6l1	0.0823549	-1.51204	-0.759692
casp8	4.1121	2.53235	2.0883	3.8841	4.02	4.03979
casp8ap2	8.96449	7.9888	8.18575	8.67435	8.38152	7.81872
casp8l1	-0.917645	-2.51204	-1.75969
casp8l2	0.956824	1.29531	0.825271
casp9	4.8811	4.3706	3.40622	4.7539	3.95202	3.47473
casq1a	-0.502608	-2.51204	-0.833693
casq1b	-1.50261		-2.08162
casq2	-0.502608		-2.49666
cass4	0.304747	-1.51204	-1.27427
cast	6.88971	6.36754	6.63777	6.03354	5.31143	5.04312
casz1	-2.50261		-1.75969
cat	6.77119	6.03485	6.44439	6.52649	6.27142	5.92334
catip	0.0823549	-0.927079	-0.689303
cav1	-1.50261	-1.51204	-2.27427
cav2	-2.50261	-2.51204	-0.911695
cax1	4.85494	3.55405	3.56584	3.94855	3.25869	3.07932
cbarpb	-0.502608	-2.51204	-0.622188	-1.73795	-0.180426	-0.0146594
cbfa2t2	3.76418	5.54865	5.56584	3.43197	4.79509	4.98187
cbfa2t3	0.956824	0.657884	0.776361
cbl	4.57421	3.34594	3.28032	4.48122	3.51145	3.21564
cblb	1.30475	-0.512041	-0.759692	1.78561	1.02602	-0.715099
cblc	-2.50261	-0.190113	-1.17473
cbll1	5.77352	5.05781	5.54956	5.44444	5.43428	5.40124
cbln1	2.25228	1.88028	0.673267	2.68831	1.32859	0.284901
cbln13	2.35537	-0.512041	0.047663	0.654365	0.578566	-0.393171
cbln4	0.81932	-0.512041	0.00584281	0.84701	-0.295904	0.284901
cbln5	-0.18068	-1.51204	0.6463
cbr1	3.87243	3.34594	3.29776	4.2564	4.07333	3.29613
cbr1l	5.78279	5.68272	4.98447	5.84136	5.54749	5.22154
cbr4	3.95682	3.75475	3.38599	4.09494	4.10782	3.98534
cbsa	0.0823549	-1.51204	-1.08162	0.84701	-0.180426	-1.7151
cbsb	5.89827	5.78717	6.19915	6.36534	6.49526	6.52092
cbwd	1.81932	1.57542	0.962774	1.26205	1.28906	0.284901
cbx1a	9.91524	10.1275	10.2857	9.98122	9.84258	9.82854
cbx1b	3.97313	4.90581	5.00584	3.49087	3.47669	3.93595
cbx2	7.77468	7.97781	7.66279	7.69511	7.60547	7.57492
cbx3a	10.2914	10.7569	10.6771	10.8414	11.1145	11.2022
cbx3b	4.46318	3.07292	1.96277	4.63273	3.24842	2.35099
cbx4	1.49739	2.01152	0.344645	1.93447	1.47669	0.0922558
cbx5	9.22701	9.31252	9.34661	10.1075	9.80224	9.64904
cbx6a	1.30475	0.295314	-0.127424	0.509975	-0.295904	-0.545174
cbx7a	-0.18068		0.088305	-0.568028	-0.880866	0.677218
cbx7b	1.58486	1.29531	0.503342	2.63709	0.642696	-0.715099
cbx8a	1.66732	1.39485	1.1472	1.96249	1.28906	0.744332
cbx8b	3.68722	1.94739	1.57659	5.05971	3.34795	2.32929
cby1	5.21849	5.76408	5.3665	4.21624	5.00178	5.28208
cc2d1a	3.38004	3.01152	2.68656
cc2d1b	2.08235	1.88028	1.61882	1.84701	0.874021	0.191791
cc2d2a	4.63694	4.17446	4.12783	3.68831	2.79156	1.92876
ccar1	5.4222	4.67778	4.84616	4.76984	4.74119	4.22742
ccar2	5.83278	5.39485	5.48348	4.33351	4.07914	3.61582
ccbe1	0.304747	-0.927079	-0.622188	0.262047	-1.88087	-2.13014
ccbl1	3.56348	2.61724	0.984469
ccdc102a	2.45159	2.57542	1.59081	3.13241	2.04987	1.32929
ccdc103	2.58486	1.39485	1.83724	0.84701	2.22766	2.5703
ccdc106a	2.74532	2.1884	1.78874	1.96249	1.61099	0.985341
ccdc106b	5.91524	5.58072	4.86529	6.4156	5.45229	4.65994
ccdc114	-1.50261	-1.51204	-2.27427
ccdc115	2.35537	2.97981	2.72573	2.32814	1.76299	1.53283
ccdc117	6.7851	5.75005	4.9573
ccdc12	6.97919	6.78487	6.02363	5.57946	4.89721	5.43211
ccdc124	7.06154	5.4187	5.63948	7.02775	5.88401	5.43972
ccdc125	0.81932	0.94739	-2.08162
ccdc126	1.40428	1.48796	0.776361	2.67144	1.44106	0.744332
ccdc127	-0.917645	-0.927079	-1.27427
ccdc127b	1.66732	0.657884	0.127833	1.7539	0.511451	-0.545174
ccdc130	6.36776	6.30174	5.9952	5.96422	5.56208	5.35636
ccdc136a	2.74532	-0.190113	0.89566
ccdc136b	-2.50261	0.295314	-2.75969	1.16894	0.819574	0.284901
ccdc137	6.95682	7.02323	7.43408	5.41433	6.31758	6.75759
ccdc14	1.19783	0.295314	1.3107	2.58398	1.67372	0.985341
ccdc141	-0.18068	-0.512041	-2.08162
ccdc142	0.304747	0.295314	-0.174729	-0.737953	0.289059	-0.715099
ccdc146	1.49739	2.34594	1.69974	2.80121	1.57857	1.09226
ccdc149a	0.497392	1.65788	-0.38118	2.26205	0.704096	-0.130137
ccdc149b	1.19783	1.07292	-0.994157	1.21624	0.0260246	-0.393171
ccdc15	5.13402	3.39485	2.84912	4.24504	2.95202	1.98534
ccdc150	0.0823549	0.657884	0.562236
ccdc151	-0.917645		-3.08162
ccdc153	0.667317	1.80989	1.7128	0.0694021	0.819574	0.808463
ccdc157	-0.18068	0.0729212	0.503342	0.583975	0.289059	0.0922558
ccdc160	1.58486	2.69741	1.88416	3.8319	3.74119	3.25069
ccdc167	0.81932	1.29531	1.98447	0.431972	0.441062	1.37236
ccdc172	2.62668	2.61724	1.63263	0.84701	-1.07351	-0.907744
ccdc173	3.33028	0.295314	1.06813	0.785609	0.76299	-0.545174
ccdc174	5.7358	5.84111	5.49013	5.71532	5.32126	5.3483
ccdc175	-2.50261	-2.51204	-1.17473
ccdc177	-0.502608	-0.512041	-3.08162
ccdc18	2.45159	1.73589	0.310697	3.66293	1.2066	0.606829
ccdc181	-0.502608		-2.08162
ccdc186	3.72621	3.16038	3.28907	4.03023	3.26888	3.34018
ccdc187	3.66732	4.99575	5.03732	3.45187	3.75576	4.06626
ccdc189	-2.50261	-0.927079	-0.38118
ccdc191	3.90678	1.73589	1.34464	2.93447	2.49417	1.32929
ccdc22	6.33344	6.21928	5.31819	6.87951	6.15942	5.38556
ccdc24	-1.50261		-3.08162
ccdc25	5.92784	6.51033	6.64715	5.11067	5.33102	5.43972
ccdc28a	6.63694	6.33031	5.44781	1.9059	1.81957	1.67722
ccdc30	1.19783	2.1884	1.61882	2.39133	0.76299	0.744332
ccdc32	7.21507	7.06161	6.82414	7.95728	8.0686	7.75352
ccdc40	0.497392	1.73589	1.65985	0.509975	-0.180426	-0.545174
ccdc43	6.61113	6.45374	5.94421	6.53933	6.32737	5.74228
ccdc47	7.03267	7.09898	6.66951	7.01944	6.71346	6.35502
ccdc50	5.48039	4.78258	4.0858	2.96249	2.61099	1.98534
ccdc51	2.25228	3.13181	2.36132	3.71326	2.93931	2.43465
ccdc53	3.85494	3.9309	3.63606
ccdc57	2.08235	2.84551	1.9518
ccdc58	5.38614	5.90581	5.65309	5.03023	4.99258	5.59778
ccdc59	6.44284	6.83669	6.97569	6.1138	6.65052	6.69853
ccdc61	5.06725	3.67778	2.82527	4.73778	3.75576	3.25069
ccdc64b	3.42813	2.29531	2.43408
ccdc65	-2.50261	-0.927079	-4.08162
ccdc69	4.82831	4.05781	3.7481
ccdc6a	6.18389	5.77336	5.648	6.87215	6.29281	5.91971
ccdc6b	5.6773	4.25614	3.43802	6.09652	5.08492	3.89961
ccdc71	6.22531	5.90581	6.2599
ccdc74a	-1.50261	-0.190113	0.00584281
ccdc77	7.05198	6.59387	6.45657	7.39583	6.67372	6.28912
ccdc79	-0.18068	2.13181	0.91838
ccdc80	-2.50261	-2.51204
ccdc82	5.7358	5.40085	5.52848	6.21915	5.47449	5.2478
ccdc83	-0.917645		-1.27427
ccdc84	4.05198	5.21588	5.47393	2.9059	3.90049	4.25644
ccdc85b	3.02095	3.67778	3.94075	3.36008	3.73384	3.77675
ccdc85ca	1.08235	-0.190113	0.203782	-0.0375131	0.0260246	-1.39317
ccdc85cb	0.497392	-1.51204	-1.9117	0.0694021	-1.2959	-1.13014
ccdc86	8.83891	8.81439	8.48253
ccdc87	0.956824	-0.190113	-1.27427	1.16894	-0.880866	-2.13014
ccdc88aa	-1.50261	0.809887	-0.689303
ccdc88b	2.02095	2.1884	0.91838	2.32814	0.511451	0.0922558
ccdc88c	0.304747	0.0729212	-1.27427	1.7539	0.367061	-1.39317
ccdc89	-0.917645		-2.08162
ccdc9	9.37199	8.80311	9.13838	8.56868	8.61798	8.37104
ccdc90b	5.30475	5.48231	4.94075	6.73981	5.95518	5.27359
ccdc92	2.30475	0.94739	0.503342	2.19278	0.819574	0.372364
ccdc93	3.47467	3.59648	3.16631	4.47637	2.90049	2.53283
ccdc94	7.50722	6.83669	6.41374
ccdc96	0.81932	2.29531	1.22216	3.87676	3.08492	2.06626
ccdc97	2.81932	3.55405	3.8132	2.84701	3.24842	3.31832
ccka	-0.917645	-2.51204	-2.49666
cckar	0.0823549	0.0729212	-0.759692
cckbr	-1.50261	0.295314	-0.759692
ccl19b	-0.18068		-0.622188
ccl25b	-1.50261	0.295314	-0.274265	-2.73795	0.206597	-0.545174
ccl38.6	0.304747	0.657884	0.441942	-0.15299	-0.295904	-0.545174
ccl39.1	-2.50261		-2.08162
ccl39.7	-0.917645	-1.51204	-1.27427
ccm2	4.50862	4.11732	3.90137	4.55207	4.25356	3.90695
ccm2l	-0.502608	-0.927079	-0.833693	1.01693	0.819574	-0.393171
ccna1	9.50302	8.04829	7.55568	9.92405	8.77578	8.00301
ccna2	10.8945	10.2634	10.1036	10.7305	10.5899	10.4876
ccnb1	10.1505	10.1128	9.84486	9.93126	9.68958	9.82078
ccnb2	8.98975	8.1417	7.8713	8.65705	7.74439	7.67561
ccnb3	6.99325	7.65788	7.81339	5.79927	6.36943	6.77475
ccnc	5.26558	5.12458	4.79949	6.08063	6.0675	5.74638
ccnd1	10.3666	9.92805	10.3138	8.99676	10.0078	10.0863
ccnd2a	4.1121	3.61724	3.48824	3.51944	2.9895	2.95733
ccnd3	3.70685	2.94739	2.94629	4.39647	3.71159	3.21564
ccndbp1	5.64205	5.31451	5.32458	6.49447	5.46565	4.42445
ccne1	8.84667	8.851	8.23791	9.30319	9.12195	8.64547
ccne2	7.50582	8.38202	8.28484	7.30576	8.12791	8.31798
ccnf	2.81932	4.05781	5.04379	2.49087	3.71905	4.2849
ccng1	9.98146	9.4001	9.95339	10.264	10.3408	10.3086
ccng2	6.39524	7.06916	6.63263	3.74586	4.9168	4.95379
ccnh	4.55267	5.01152	5.3064	4.64575	4.38123	5.03979
ccni	4.81932	4.59648	4.20609	4.14469	3.66603	3.37236
ccni2	0.304747	-0.190113	-1.08162
ccnj	0.667317	0.0729212	0.410233	2.6196	0.819574	0.191791
ccnjl	5.77352	5.34594	5.64545	5.96075	5.77735	5.38556
ccnk	3.78279	3.53235	4.25377	4.97285	4.68519	4.48457
ccnl1a	5.75006	5.4246	4.75916	6.14163	5.24067	5.10188
ccnl1b	7.2013	7.68395	7.83164	7.33953	7.83037	7.88342
ccnt1	5.06725	4.28237	5.05537	4.96595	4.53276	4.38293
ccnt2a	5.40428	4.77336	5.07825	5.6218	5.24842	4.94668
ccnt2b	8.11578	8.01348	7.8469	9.08502	8.62296	8.03728
ccny	-2.50261		-1.38118
ccnyl1	5.08985	4.57542	4.11805	5.48605	4.82304	4.36172
ccp110	4.42813	4.16038	4.06049
ccs	3.33028	2.29531	2.15678
ccsapa	0.497392	0.809887	-0.759692	1.0694	-0.0735111	-0.907744
ccsapb	1.81932	0.487959	0.89566	2.94855	2.1415	1.5703
ccser1	1.40428	1.07292	0.441942	0.168938	-0.180426	-0.255668
ccser2a	3.88971	3.13181	2.41023	5.12003	3.73384	2.62475
ccser2b	-0.18068	0.295314	-0.38118	0.262047	0.578566	0.0922558
cct2	-2.50261	-0.190113	-1.08162
cct3	6.9089	7.40533	7.51643	7.37514	7.63335	7.78475
cct4	6.2082	6.97177	7.52779	4.03683	5.28906	5.53045
cct5	6.12675	6.64278	7.04927	6.68831	6.79685	7.4542
cct6a	6.98724	6.8867	7.17016	6.66293	6.6299	6.87268
cct7	7.52944	7.81551	7.60379	8.17306	8.02264	8.06051
cct8	6.70928	6.06161	5.86748	6.09652	5.4252	5.35099
ccz1	5.31757	4.4187	4.55682	5.3442	4.63483	4.38293
cd109	1.66732	0.487959	0.310697
cd151	-0.18068	1.07292	0.240308
cd151l	3.92366	4.02712	3.86382	4.10125	3.92003	4.35099
cd164	4.87243	5.01934	4.62746	5.97285	5.54749	5.33475
cd209	2.08235	2.1884	1.22216	2.01693	1.97711	1.2849
cd22	0.0823549	-1.51204	-0.759692
cd276	2.78279	2.61724	2.61882	2.6019	2.49417	2.65994
cd2ap	4.8811	5.12458	5.03082	5.27886	5.038	4.78873
cd2bp2	10.3739	10.0093	9.98312	9.89867	9.81251	9.55826
cd302	0.0823549	0.809887	0.240308	-1.41602	-0.295904	-1.39317
cd37	-0.917645	-0.927079	-2.49666
cd3eap	5.99724	6.4246	6.38599	5.57039	6.1415	6.3031
cd44a	2.08235	3.39485	3.85502	2.63709	3.96462	4.31832
cd63	3.25228	3.99575	3.34883	2.73778	4.00178	4.40384
cd68	3.76418	3.16038	2.53309
cd74b	0.304747	-0.190113	-0.08162	0.431972	0.642696	0.606829
cd81a	1.88971	4.04255	4.05281	2.43197	3.68899	4.27359
cd82a	2.02095	2.69741	2.49581	1.43197	2.74849	2.9714
cd82b	3.97313	3.26932	2.31926	4.97285	3.36706	2.76063
cd99	5.05963	4.21588	4.0858	3.99676	4.63877	4.54229
cd99l2	1.74532	3.24285	3.00053	3.10754	4.35754	5.36705
cd9a	1.66732	2.53235	2.18517	2.78561	3.40454	3.10508
cd9b	8.273	8.05496	7.7209	9.04095	8.73821	8.58182
cdadc1	0.0823549	0.0729212	-1.17473	-0.568028	-0.880866	-1.13014
cdan1	0.304747	0.657884	0.088305
cdc123	3.45159	2.88028	2.50334	3.12003	2.91355	2.67722
cdc14aa	-2.50261		-2.08162
cdc14ab	4.95682	4.05781	4.2153	5.52414	5.13036	4.42956
cdc14b	7.7226	6.73826	7.09049	6.07262	5.09927	4.76063
cdc16	5.39221	4.3706	4.18517	5.34951	4.12476	3.71953
cdc20	8.56885	8.13362	8.2243	7.938	7.60697	7.58697
cdc23	4.14125	4.91422	4.92681	3.36008	3.81957	4.0858
cdc25b	8.04621	8.07761	7.47393	8.16405	8.00559	7.61077
cdc26	5.965	6.54053	6.3773	5.8262	6.46121	6.58982
cdc27	7.1556	6.01152	5.93936	6.59296	5.84875	5.25069
cdc34a	7.87894	7.07667	6.12539	7.42129	6.97556	6.22595
cdc34b	7.03461	6.54865	6.37371	6.86938	6.58572	6.37634
cdc37	2.98925	5.26932	4.43605	4.19869	4.88401	5.01622
cdc37l1	5.63694	5.16744	4.69152	5.66931	4.67755	4.03979
cdc40	6.60068	7.21928	7.21787	6.00688	5.56208	5.82018
cdc42	6.95477	6.52413	6.5024	7.06698	6.853	6.85286
cdc42bpb	5.72621	5.4246	5.58726	6.38099	5.85045	4.92515
cdc42ep1b	0.304747	-1.51204	-2.27427
cdc42ep2	2.49739	2.07292	0.801023	4.51944	2.79156	1.2391
cdc42ep4a	2.08235	2.24285	2.24031	2.68831	2.28906	2.74433
cdc42ep4b	4.88971	4.14617	4.20147	4.80121	4.56622	4.27359
cdc42ep5	6.49175	4.61724	5.05152	5.43697	4.9425	4.37766
cdc42l	9.00122	9.23069	9.01171	9.7655	9.81914	9.72629
cdc42se1	6.71898	6.01152	5.72251	7.18686	6.66217	5.95379
cdc45	3.02095	3.3706	3.77636	1.96249	1.90049	2.03979
cdc5l	8.02682	7.42901	7.25823	7.03436	6.60597	6.10188
cdc6	9.35732	8.93349	8.80493	8.9113	8.42234	8.20749
cdc7	4.91524	5.13901	5.48062	3.96941	4.70033	4.48947
cdc73	6.93826	6.54053	6.20147	6.67462	6.11913	5.85855
cdca2	6.55267	6.02712	5.45463
cdca4	5.55267	6.08787	5.47393	6.56583	6.8606	6.78674
cdca5	6.8811	6.92675	6.74731	6.57833	6.04543	5.99398
cdca7a	11.0463	10.6198	10.4981	11.3007	10.8119	10.4763
cdca7b	9.36621	9.14528	8.72895	9.50388	9.06165	8.70802
cdca8	8.66857	8.66288	8.8094	7.53526	7.47283	7.64575
cdca9	3.42813	1.88028	1.47297	1.68831	-0.180426	-0.545174
cdcp1a	4.19783	3.61724	3.33201	3.53817	3.7041	3.45483
cdcp2	0.667317	1.48796	1.73856
cdh1	8.13944	8.19618	7.23664	9.27258	8.51386	7.91971
cdh11	0.497392	-2.51204	-0.759692	3.4016	2.16353	1.74433
cdh13	-2.50261		-2.75969
cdh17	0.667317	-2.51204	-1.27427
cdh18a	1.30475	0.94739	0.6463	0.583975	-0.180426	0.0922558
cdh2	2.92366	3.97981	4.24481	3.83948	4.1906	4.98534
cdh6	-1.50261	-0.927079	1.1472	-1.15299	0.977115	2.62475
cdh8	2.95682	0.809887	0.725735
cdhr1	-0.502608	-2.51204	-1.49666
cdip1	4.66732	2.97981	2.74493	4.78561	3.21717	2.37236
cdipt	7.39221	6.37366	5.78334	7.15383	6.77645	6.21564
cdk1	6.11578	6.69985	6.80978	4.42695	5.5724	6.11621
cdk10	1.88971	2.1884	1.39411	2.0694	0.977115	0.0922558
cdk11b	8.22786	8.10451	8.40031	7.48906	7.04913	6.90604
cdk12	5.61633	5.51033	5.56494	6.42444	6.33102	5.85476
cdk13	4.26558	3.71678	4.1327	4.89867	4.56208	4.25069
cdk14	-2.50261	-1.51204	-3.08162
cdk15	-0.917645		-1.62219
cdk16	1.40428	1.07292	0.377812	2.52883	1.02602	0.928757
cdk17	-0.18068	0.809887	0.472969
cdk2	6.49739	6.13181	5.51457	5.7559	5.49417	5.47966
cdk20	-1.50261		-2.08162	0.0694021	-1.07351	-1.39317
cdk2ap2	8.59345	8.75533	8.54238	5.00351	6.1498	6.8192
cdk4	2.08235	2.07292	1.87258	-1.41602	0.119134	-0.715099
cdk5	3.60592	3.10267	3.0425	4.04995	2.7041	2.19179
cdk5rap1	1.49739	0.0729212	1.12783	0.583975	0.511451	0.532828
cdk5rap2	4.86371	5.16038	4.56043	4.62399	3.68899	2.09226
cdk5rap3	5.12675	4.4187	4.14479	5.46662	4.43655	3.86233
cdk6	3.49739	4.77336	4.54226	3.9059	4.28404	4.58868
cdk7	5.99325	6.01934	5.78566	4.87307	5.11066	5.55169
[truncated: 17,415 more rows]

## Sheet: Fig S1b
gene_name	metabolic_dome_IAA_treatment	metabolic_epi30_IAA_treatment	metabolic_epi50_IAA_treatment	metabolic_dome_no_treatment	metabolic_epi30_no_treatment	metabolic_epi50_no_treatment
a2m
aacs	0.26219	-1.12966	-1.69989	1.93981	1.07724	0.562129
aadat
aaed1
aagab	6.62134	5.8613	5.11603	6.13948	5.95375	5.81763
aak1a	1.05069	0.00784424	-0.699886	1.39924	0.88459	0.240201
aak1b	0.26219	-0.281662	-2.28485	-2.06019	0.399163	-1.7598
aamdc	2.84715	2.97468	2.84443	2.64025	2.39916	3.04756
aamp	3.66074	3.87034	3.73752	3.43166	3.95988	3.2402
aanat1	2.7335	2.71834	2.41559	3.74716	2.53667	2.76376
aanat2	0.124686	-0.644232	-0.284849	-0.475232	1.53667	1.41013
aar2	3.47518	3.58184	3.74857	4.69469	3.95988	4.02156
aars
aars2	0.972683	1.97468	1.88508	2.10973	0.88459	1.82516
aarsd1	2.19508	2.16312	1.57313	2.74716	1.88459	2.32766
aasdh	-0.875314	0.133375		-0.0601941	0.0772351	-1.7598
aasdhppt	0.503198	1.00784	0.415591	-0.475232	0.0772351	0.562129
aass	2.35735	1.4553	0.415591	2.02727	1.6622	1.04756
aatf	6.83756	6.43563	6.22888	6.89691	6.95988	6.73606
aatkb	4.61011	4.36859	3.26974	4.69469	3.93522	2.99509
abat	6.41194	6.27973	6.03933	5.86462	5.83212	5.43987
abca1a	-0.389887	0.133375	0.622042	0.261734	1.77767	0.562129
abca1b	-0.197242	2.04027	2.54804	2.26173	2.46955	2.48813
abca2	2.35735	2.99136	2.66935	2.58366	2.98413	3.2846
abca3b	2.63565	1.75787	0.715151	3.10973	3.03143	1.41013
abca4a
abca4b	1.93204	1.75787	1.03708	1.26173	1.53667	1.41013
abca5	5.79144	5.54841	5.01893	5.06909	4.48663	3.2846
abca7
abcb10	2.35735	2.6777	2.69243	3.22521	2.32516	2.41013
abcb11a	1.19508	-0.129659	-2.28485	1.64025	0.0772351	-0.759799
abcb5	2.58412	2.73824	3.19088	2.9842	1.98413	2.56213
abcb6a	2.44661	2.75787	2.30011	2.52477	2.32516	1.2402
abcb6b	2.38772	1.4553	0.415591	2.46337	1.39916	0.562129
abcb7	5.44661	4.8152	3.95356	5.06909	4.84542	4.50699
abcb8	3.37261	2.3033	1.30011	3.49439	2.24716	1.69963
abcc1	1.61011	0.548413	0.522506	0.524768	1.24716	0.825164
abcc10	4.48224	3.04027	1.80261	3.69469	2.88459	1.2402
abcc4
abcc5	-2.19724	-0.451587	0.522506	0.747161	0.662198	-0.759799
abcd1
abcd2
abcd3a	2.61011	0.94073	1.30011	3.55452	3.03143	1.56213
abcd3b	2.22902	1.54841	0.622042	2.26173	1.39916	0.562129
abcd4	0.610113	-2.45159	-2.28485	-0.0601941	0.0772351	-0.174836
abce1	6.00488	6.26437	6.35359	6.22521	6.38557	6.71998
abcf1	6.61494	6.48799	6.54804	6.65405	6.51603	6.03462
abcf2
abcf2a	7.25809	7.63389	7.50305	8.16139	8.04158	7.85859
abcf3
abcg1
abcg2a	0.610113	-0.281662	-1.28485	-0.0601941	-0.922765
abcg2c	3.69758	3.04027	2.35901	4.02727	2.88459	2.94064
abhd10a	1.05069	0.248852	0.0370795	1.64025	1.39916	0.562129
abhd10b
abhd12	4.18646	3.73824	2.44307	4.08955	3.1647	3.48813
abhd13	0.709649	-0.129659	-3.28485	1.8467	1.07724	-0.759799
abhd14a	6.0625	5.72583	5.26974	5.69469	5.79148	5.46902
abhd14b	1.44661	1.90596	2.10747	2.8467	2.93522	2.94064
abhd15a	4.7394	3.47915	2.54804	5.688	4.91013	4.12284
abhd16a	4.94231	3.32977	2.62204	4.95103	3.69194	2.94064
abhd17aa	5.34192	5.26266	4.52251	4.72117	5.11066	4.9267
abhd17ab	2.63565	3.05621	1.30011	2.9842	3.03143	1.94064
abhd17b	2.80276	1.79634	1.75955	3.894	2.88459	2.48813
abhd17c	6.7671	6.18141	5.2888	6.20659	5.58503	5.04756
abhd18	6.35543	4.94502	3.78124	6.04833	5.64709	5.17094
abhd2a	1.66074	1.00784	0.622042	2.58366	2.1647	1.82516
abhd2b
abhd3
abhd4	4.66074	3.24885	1.80261	4.91709	4.41709	3.36948
abhd6b
abi1a	2.32632	1.00784	1.41559	2.18773	1.39916	2.41013
abi1b	4.7394	4.3033	4.50957	4.894	4.9961	4.82516
abi2a	3.12469	2.47915	1.84443	2.79779	2.32516	1.41013
abi2b	6.16251	5.59554	5.01436	5.24359	4.8187	4.2846
abi3b
abl1	2.5032	1.35577	2.35901	3.06909	2.24716	1.41013
abl2	3.70965	3.07197	2.75955	3.894	3.24716	2.88406
ablim1b	0.802758	0.635875	0.0370795	0.939806	0.88459	-0.174836
abracl	9.45336	9.72505	9.59818	8.87939	9.20458	9.41388
abt1	6.35543	6.65824	6.64293	7.00858	7.27691	7.13502
abtb1	2.5032	2.27633	1.84443	2.9842	2.24716	1.69963
abtb2b	-3.19724	1.13338	2.38758	0.747161	1.53667	1.94064
acaa1	5.76854	5.58184	4.97254	4.8467	4.79148	4.64959
acaa2	8.23269	8.52032	8.29022	7.27966	7.60667	7.91616
acaca	0.802758	0.455303	0.885076	0.524768	1.07724
acacb	2.53068	1.94073	0.415591	1.39924	1.53667	0.562129
acad11	2.26219	1.6777	0.415591	1.8467	1.77767	1.69963
acad8	4.07888	3.8613	3.34451	3.96217	3.74966	3.04756
acad9	3.66074	1.90596	1.80261	4.0059	3.20652	2.2402
acadl	4.16031	2.24885	2.17458	5.01662	3.88459	3.04756
acadm	6.72013	6.43258	6.30199	7.62455	6.99908	6.81006
acads	3.70965	4.04826	3.59779	3.74716	4.46955	4.09818
acadsb	5.82513	5.47619	5.12878	5.58366	5.06592	5.17094
acadvl	6.68234	6.37814	5.90498	6.14438	6.0256	5.76376
acap1	-3.19724	1.35577	1.10747	1.26173	1.39916	1.2402
acap3a
acap3b	3.5032	1.63588	0.622042	3.29736	1.77767	1.82516
acat1	4.46809	3.14833	2.49651	5.40741	4.55297	4.02156
acat2	5.92688	4.94929	3.99128	5.37443	5.12163	4.48813
acbd3	7.2047	6.70576	6.47337	7.7727	7.13252	6.68728
acbd5a	4.365	2.59281	1.80261	4.96217	3.28669	2.04756
acbd6	2.32632	2.13338	1.88508	2.64025	2.6622	2.76376
acbd7	-1.19724	0.355768	0.522506	0.261734	-1.92276	0.562129
accs	3.38772	2.04027	1.30011	4.02727	2.46955	2.14709
acd	0.503198	0.00784424	-0.477494	2.33212	1.39916	-0.759799
ace2	1.05069	0.00784424	-0.477494	1.26173	0.0772351	0.562129
acer1	0.124686	3.92345	4.12454	2.58366	1.6622	3.91263
acer2
ache	-0.61228	1.50261	1.30011	0.747161	0.399163	-0.174836
acin1a	9.30186	9.30393	9.22096	9.78333	9.82333	9.35329
acin1b	8.9165	8.96468	9.19872	9.99847	9.71703	9.1259
ackr3b	1.12469	4.2419	3.91482	3.79779	4.00797	5.04756
aclya	2.99258	2.00784	1.84443	2.8467	2.07724	1.94064
aclyb
aco1	1.44661	1.35577	0.174583	1.10973	0.662198	0.240201
aco2	8.04772	7.66606	7.03595	7.25042	6.96293	6.75984
acot11a	0.38772	-1.86662		1.26173	-0.922765	-0.174836
acot11b
acot13	1.38772	1.13338	2.35901	2.18773	1.53667	2.14709
acot7
acot8
acot9.1	4.52386	2.8152	1.9246	4.24359	3.56909	2.56213
acot9.2
acox1	1.93204	2.54841	2.54804	3.26173	2.1647	2.63252
acox3	2.05069	1.6777	0.715151	2.18773	2.1647	1.2402
acp1	5.33414	5.38762	5.01893	5.10973	5.01975	5.17094
acp2	1.38772	0.870341	-0.477494	1.93981	1.07724	0.825164
acp5a	10.2391	8.80992	7.82171	10.5882	9.57608	8.95359
acp6	2.7335	2.3813	1.80261	2.10973	2.39916	2.48813
acrc
acsbg2	3.38772	4.3232	4.16636	3.82245	4.30605	4.26257
acsf2	7.52386	7.50188	6.94877	6.86758	6.56909	6.51633
acsf3
acsl1a	-0.389887	0.133375	0.885076	0.939806	-1.92276	-0.174836
acsl1b	3.78004	3.78682	3.09019	4.02727	3.77767	2.94064
acsl3a
acsl3b	5.88224	5.4553	4.94877	5.28853	5.14332	4.56213
acsl4a	5.22482	4.64644	4.04607	5.04833	4.64709	4.21748
acsl4b	7.39522	6.63985	6.12878	7.33212	6.65844	6.14709
acsl5	3.9217	2.59281	1.57313	4.04833	2.6008	1.04756
acsm3	-0.875314	-0.451587	0.300114	-1.06019	0.662198	-0.174836
acss1	5.00733	4.74317	3.49651	4.38275	4.5035	3.56213
acss2	7.99382	7.44928	6.90868	7.24814	6.80516	6.26257
acss2l
acss3	4.25397	3.72832	3.71515	3.79779	2.98413	3.09818
acta1a
acta1b	-0.61228	-0.451587	-0.699886	-0.0601941	-0.922765	0.825164
acta2
actb1	8.60366	9.84648	10.2943	8.92707	9.6323	10.0536
actb2	10.7184	10.9935	11.2418	10.3521	10.6788	10.7876
actc1b	0.38772	0.455303	1.35901	1.64025	1.39916	1.04756
actl6a	8.30857	7.65367	7.75201	7.58186	7.22189	7.11057
actl7a
actn1
actn2b	2.26219	1.13338	0.415591	2.33212	1.24716	-0.174836
actn3a
actn3b	0.124686	0.870341	0.174583	0.747161	0.0772351	-0.759799
actn4	6.4556	6.45681	5.82629	6.32782	5.85202	5.08569
actr1	6.29461	5.7892	5.41212	6.40333	5.78459	5.41013
actr10	3.61011	3.46728	2.35901	4.04833	3.80516	3.59775
actr2a	7.31451	7.4095	7.25528	7.07423	7.18837	7.29005
actr2b	0.26219	-0.451587	0.522506	0.747161	1.07724	-0.174836
actr3b
actr5	2.99258	3.00784	2.90498	3.82245	3.93522	4.02156
actr6	6.04116	5.3033	5.30761	5.56916	5.45227	6.05398
actr8	2.44661	2.50261	2.32986	4.08955	4.03143	3.69963
acvr1ba	7.39428	7.22701	7.18174	7.05094	7.33226	7.60871
acvr1bb	3.95251	3.87933	3.0727	4.27966	3.91013	3.48813
acvr1l	8.16361	7.90706	7.44222	7.98965	7.84707	7.41762
acvr2aa	3.7335	2.99136	2.49651	4.56916	3.6008	2.63252
acvr2ab	1.89022	1.54841	1.10747	2.10973	2.6008	1.69963
acvr2b
acvrl1
acy1	2.61011	1.94073	1.03708	2.18773	0.662198	0.240201
acy3.1	0.610113	-0.451587	-0.477494	0.524768	-0.922765	-1.7598
acy3.2	-0.875314	2.35577	2.64589	1.8467	1.77767	2.32766
acyp1	-0.197242	-0.644232	-0.477494	1.26173	0.399163	-0.174836
adad1	2.05069	1.63588	1.03708	3.64025	2.6622	2.14709
adal	-0.389887	0.133375	1.17458	0.261734	1.53667	1.56213
adam10a	7.7298	7.52927	7.19695	6.92565	6.95988	6.79862
adam12	0.26219	-1.12966		1.39924	-0.922765
adam15
adam17a	5.63248	5.29996	4.84443	5.36607	4.9961	4.48813
adam17b
adam8a	4.2457	3.07197	2.32986	4.69469	3.53667	3.59775
adam8b	2.12469	0.870341	0.415591	2.02727	1.6622	0.240201
adam9	2.38772	0.79634	0.885076	2.69469	1.07724	-1.7598
adamts1
adamts12	0.802758	-0.451587	-1.69989	1.10973	0.662198	0.240201
adamts15b	-1.61228	-0.129659	-0.96292	-0.475232	-0.922765	0.240201
adamts18	-0.197242	1.35577	1.9246	1.74716	1.88459	2.14709
adamts3
adamts9
adamtsl3
adap2
adar	6.08353	6.40172	5.9246	5.74071	5.60862	5.45937
adarb1a	0.802758	-0.129659	-0.699886	1.39924	1.6622	0.825164
adarb1b	4.66694	4.30996	3.54804	4.53972	4.18576	3.36948
adat1
adat2	2.66074	2.22084	2.17458	2.69469	2.53667	2.99509
adat3	3.517	3.02415	2.26974	3.74716	3.39916	3.48813
adck1	3.2457	1.40639	0.963079	3.10973	0.0772351	1.82516
adck2	4.27849	3.52569	2.94397	4.62631	4.12163	3.63252
adck3
adck4
adck5	2.29461	2.07197	0.622042	3.14926	3.28669	2.69963
adcy3
adcy5	-0.027317	-0.129659	-1.69989	0.261734	0.0772351	-0.174836
adcy6a	1.12469	0.248852	-1.28485	2.18773	0.88459	0.562129
adcy6b	1.75695	0.870341	0.300114	1.52477	1.39916	-0.174836
adcy7	0.124686	1.79634	-0.114924	0.524768	0.88459	2.14709
adcy8	0.26219	-3.45159	-1.28485	0.939806		-0.759799
adcyap1a
adcyap1b
add1	7.50925	7.23841	7.21201	7.39308	7.15138	6.64959
add2	-0.027317	0.00784424	-1.69989	0.939806	-1.92276	-1.7598
add3a	6.94869	6.48505	6.24263	6.87644	6.43038	6.14709
add3b	4.16031	6.35738	7.3372	4.8467	6.72829	7.14408
adgb	1.5032	2.04027	1.96308	1.39924	-0.337802	1.41013
adgra1a	0.26219	-1.12966	-0.477494	1.10973	0.0772351	-1.7598
adgra3	4.86345	4.5142	3.62204	4.83462	4.41709	4.17094
adgrb3	2.16031	0.718338	-0.284849	2.74716	0.662198	0.825164
adgrd1	0.26219	-2.45159	-1.69989	1.10973	-0.337802	-1.7598
adgrd2
adgre10	1.80276	1.79634	1.35901	2.39924	2.32516	1.41013
adgrg11	0.124686	0.635875	0.0370795	0.261734	1.77767	1.41013
adgrg6
adgrl2a	0.26219	0.870341	1.52251	0.939806	1.98413	1.2402
adgrl2b.1
adgrl3.1
adgrl4	0.503198	-0.129659	-2.28485	0.939806	1.07724	-0.759799
adgrv1	1.5032	1.13338	1.30011	2.58366	2.39916	1.94064
adh5	7.41563	7.10779	7.30761	6.86462	6.69929	6.52097
adh8a	2.29461	1.59281	0.174583	1.64025	1.77767	0.240201
adh8b	7.21215	7.06115	6.86744	6.34495	6.24214	6.53482
adhfe1	5.86885	4.64117	3.66935	5.36607	5.01975	4.76376
adi1	6.28456	5.70323	5.67225	5.67452	5.66969	5.89125
adipor1a	4.04116	2.83381	2.9246	4.88232	4.36264	4.38995
adipor1b	6.41563	5.90596	4.66352	5.8527	5.91013	5.33823
adipor2	5.57755	6.33958	5.68669	7.23901	6.67342	6.31166
adka	7.81399	7.91801	7.66425	7.2413	7.54688	7.43987
adkb	7.94167	8.48983	8.1924	7.08701	7.57109	7.95273
adma
admp	5.48224	6.78083	7.71233	6.56186	7.13252	7.78323
adnp2a	5.24984	4.26951	4.0727	6.42362	5.32516	4.50699
adnp2b	4.59066	5.34607	4.93915	5.86462	5.6008	5.00839
adnpa	6.23947	6.02617	5.79464	6.7727	6.32041	6.22319
adnpb	3.61011	3.05621	3.22295	4.26173	3.39916	3.2846
adoa	1.32632	2.73824	2.14142	3.29736	3.24716	3.09818
adora2aa	-0.875314	0.718338	-0.477494	2.46337	1.6622	2.14709
adpgk	3.96263	3.32977	2.57313	3.7727	3.80516	3.2846
adpgk2	6.11337	5.99136	5.66644	5.11972	5.12163	5.09818
adprh	2.78004	2.00784	1.03708	2.74716	2.83212	1.69963
adprhl2	3.01221	2.54841	1.71515	3.02727	3.07724	2.41013
adprm	1.38772	2.24885	1.71515	2.33212	2.24716	2.14709
adra1d
adra2a
adrbk2
adrm1	4.46097	5.50841	6.13511	5.20659	5.35336	5.18272
adsl	1.93204	2.07197	2.71515	3.69469	3.03143	3.1944
adss
adssl	8.43166	7.96521	7.83474	8.47896	8.32872	8.28049
adssl1
aebp2	6.79286	6.12961	5.91728	6.38689	5.88459	5.58893
aes
afap1
afap1l1a	4.41009	1.83381	1.75955	5.43965	3.32516	1.56213
afap1l1b	0.124686	0.718338	0.963079	1.74716	1.07724	1.41013
aff2
aff3
aff4	5.65138	4.93212	4.88006	6.04833	5.42596	4.58005
afg3l2	2.19508	1.24885	0.802614	2.894	1.98413	1.82516
afmid	2.53068	2.47915	1.75955	3.26173	3.20652	2.32766
aftpha	2.32632	0.79634	-0.96292	2.33212	1.53667	1.04756
aftphb	0.709649	-1.86662	-3.28485	1.39924	0.88459	-1.7598
aga	5.65138	5.55684	4.84958	5.12963	5.46955	5.94064
agap1	4.37261	2.83381	1.35901	5.11972	3.93522	2.76376
agap3	1.80276	1.59281	1.30011	1.52477	1.53667	1.41013
agbl1	0.38772	0.79634	-0.114924	1.10973	0.662198	-0.174836
agbl4
agbl5	2.93204	1.90596	2.00055	3.02727	2.6008	2.04756
agfg1a	3.66074	3.54841	2.88508	3.82245	3.46955	2.94064
agfg1b	0.26219	1.50261	1.66935	1.26173	1.53667	1.41013
agfg2
aggf1	5.85261	5.29996	5.0771	6.77901	6.20652	5.43987
agk	5.09278	4.34931	3.87502	4.72117	4.34402	3.69963
agla	-0.027317	-1.86662	-3.28485	0.747161	-0.922765	-1.7598
agmat	2.63565	2.65694	1.88508	2.39924	1.24716	1.69963
agmo	0.802758	-2.45159	-0.699886	1.52477	-0.922765	0.240201
ago1
ago2	2.01221	1.79634	1.47004	2.26173	1.24716	1.56213
ago3
ago3b	4.41747	3.20662	1.62204	4.58366	3.12163	2.2402
ago4	2.66074	2.00784	0.522506	2.39924	2.07724	0.825164
agpat2	4.10654	4.17046	3.75955	4.38275	4.05452	3.82516
agpat3	5.37641	4.35577	4.03708	5.57643	4.92273	4.77936
agpat4	4.63565	3.8613	3.19088	4.43166	4.03143	3.88406
agpat5	4.49624	4.54841	3.63401	4.14926	4.5035	3.69963
agps	3.26219	3.103	2.69243	4.68127	4.07724	2.88406
agr1		0.718338	0.715151		-0.337802	1.69963
agr2
agrn
agrp2
agxt2
agxtb
ahctf1	4.45381	4.8152	4.68669	5.45551	5.08846	4.64959
ahcy	7.48663	7.17229	7.11496	6.89981	6.87813	6.79862
ahcyl1
ahcyl2
ahi1	3.95251	4.00784	4.04607	4.93981	4.95988	4.30629
ahnak	4.14261	3.65694	2.00055	4.7853	4.0996	2.63252
ahr2	3.97268	3.3939	1.57313	3.82245	2.72109	2.32766
ahsa1a	-0.197242	0.718338	0.622042	2.10973	1.98413	0.240201
ahsa1b	6.42664	6.20841	5.85726	6.26173	6.63182	6.45452
aida	3.47518	1.6777	0.622042	3.52477	2.88459	2.63252
aif1l	11.0568	11.0135	10.8951	10.5584	10.5736	10.4606
aifm1	5.89552	5.56522	5.09019	5.61929	4.83212	4.73205
aifm2	2.55765	1.71834	1.80261	2.9842	2.88459	2.69963
aifm4	2.26219	1.07197	0.802614	2.52477	1.88459	1.56213
aim1a
aim1b
aim1l
aimp1
aimp2	7.65996	7.63588	7.56846	7.98147	8.02414	7.89125
aip	5.92688	5.80816	6.15394	6.16381	6.25714	6.38486
ajuba	3.43211	4.6777	4.87502	5.30613	5.31564	5.42011
ak2	7.27849	7.20215	7.4294	7.32567	7.11615	7.09507
ak3	4.08816	5.85903	5.87754	5.94543	6.29155	6.71188
ak4	4.86345	4.75298	4.70384	4.47896	4.53667	4.2402
ak6
ak8
ak9
akap10	0.124686	0.718338	0.522506	1.52477	1.07724	1.2402
akap11	1.75695	0.79634	0.0370795	2.10973	1.07724	-0.174836
akap12a	-0.027317	0.455303	-0.477494	0.524768	1.24716	0.562129
akap12b	10.4458	11.5187	11.6678	11.5933	12.0857	11.8076
akap13	4.53068	3.08757	3.01893	5.61223	4.38102	2.82516
akap17a	6.78718	6.33795	5.68669	7.67112	7.1298	6.21748
akap1a	3.93204	3.26266	2.10747	5.51723	4.45227	4.07309
akap1b	6.47518	6.44777	6.53214	6.56186	6.71023	6.44477
akap6
akap7
akap8l	8.80768	9.03147	8.8788	8.47119	8.16867	7.97152
akap9	0.709649	-0.866625	-3.28485	0.261734	-0.922765	-0.759799
akip1	5.90342	4.92779	4.3662	6.59086	5.77767	5.11057
akirin1	9.13451	9.34931	8.83474	8.60425	9.09752	9.19294
akirin2	6.70513	6.78203	6.69386	7.39924	7.53256	7.77353
akna	3.05069	1.24885	0.522506	3.894	3.07724	2.48813
akr1a1b	5.03638	4.17046	3.56064	5.04833	3.88459	3.99509
akr7a3	4.27849	3.89714	3.12454	4.18773	3.88459	3.1944
akt1s1	8.42114	8.47915	8.3048	7.81171	8.02706	7.95959
akt2	4.06015	4.3813	4.87502	4.62631	4.52018	4.63252
akt2l	2.16031	1.83381	1.10747	3.79779	3.77767	3.14709
akt3a	2.05069	0.133375	-0.284849	3.10973	1.07724	0.562129
akt3b	3.47518	2.8152	2.52251	2.93981	2.53667	2.04756
aktip	8.28506	7.25663	6.09886	7.74071	7.17263	6.59775
al645691.2
al845295.1
al845295.3
al929028.2
al929192.1
al935065.2
al935280.1
al954741.1
alad	3.54422	3.02415	2.44307	3.26173	2.6622	2.41013
alas1	5.92429	6.53425	6.32248	6.45551	6.4993	6.53482
alcama	-0.875314	-1.12966	-0.699886	-0.475232	-0.922765	-1.7598
alcamb	3.64825	6.01805	6.75818	4.36607	5.78459	7.32501
aldh16a1	2.97268	0.870341	0.622042	3.46337	3.07724	1.82516
aldh18a1	7.79357	7.52498	6.63252	7.59802	7.36725	6.50699
aldh1a2	0.124686	2.57078	4.59779	1.10973	3.07724	5.02156
aldh1l1	0.503198	4.73329	4.70384	1.64025	4.05452	4.48813
aldh1l2
aldh2.1	3.21215	3.87034	3.64589	2.46337	3.20652	2.76376
aldh2.2	7.59392	6.41415	5.88758	6.65405	5.45227	5.26257
aldh3a1	4.66074	3.8058	2.03708	3.96217	2.72109	1.94064
aldh3a2a	3.58412	2.00784	1.10747	3.52477	1.98413	1.2402
aldh3b1	5.33414	5.1446	4.62204	5.0059	4.88459	4.38995
aldh4a1	-1.61228	-1.86662	-0.699886	0.261734	0.399163	0.825164
aldh5a1
aldh6a1	7.4421	7.11922	6.94397	6.79779	6.54076	6.54398
aldh7a1	2.99258	1.6777	1.57313	3.8467	3.12163	2.32766
aldh8a1	1.89022	1.07197	0.174583	1.74716	1.6622	-0.174836
aldh9a1a.1	9.18538	9.16886	9.07408	8.41351	8.64614	8.81857
aldh9a1b	5.57094	5.41878	4.60389	4.53972	4.85859	4.88406
aldoaa	7.7671	8.47989	8.85758	8.40945	8.84625	9.24793
aldob	9.21135	10.4549	10.6595	10.4683	10.7073	10.9641
aldocb	2.55765	1.07197	0.885076	3.55452	2.93522	2.32766
alg1	1.80276	0.248852	0.885076	3.52477	2.72109	1.94064
alg10
alg11	3.95251	2.69816	1.9246	4.85867	3.93522	3.2846
alg12	0.890221	0.133375	-0.284849	1.26173	1.07724	-0.174836
alg13	1.12469	-0.644232	-3.28485	1.26173	0.88459	-0.174836
alg14	2.19508	1.6777	2.0727	2.46337	2.24716	1.56213
alg2	4.13367	3.57078	3.35901	4.61223	4.07724	3.96812
alg3	6.25603	5.74563	4.72638	5.79155	5.83879	5.65805
alg5	1.05069	2.19227	0.715151	-0.0601941	1.77767	1.41013
alg6	6.5726	6.21552	6.08147	5.82245	5.81194	5.46902
alg8	3.76854	2.75787	2.14142	3.46337	3.24716	2.94064
alg9	2.47518	0.79634	0.300114	2.8467	2.32516	1.2402
alkbh1	2.01221	1.3033	1.47004	2.69469	2.77767	1.82516
alkbh2	-0.027317	-0.451587	-1.69989	1.93981	0.88459	0.240201
alkbh3	2.58412	2.94073	3.14142	3.10973	3.1647	3.99509
alkbh4	4.14261	5.43716	5.58552	5.56186	5.91013	6.17094
alkbh5	4.80276	3.62523	3.25431	5.40741	4.70659	4.38995
alkbh6	2.63565	3.3166	3.4294	3.69469	3.07724	4.26257
alkbh7	1.32632	1.07197	0.300114	2.02727	2.07724	1.04756
alkbh8	3.35735	3.08757	3.19088	3.894	3.56909	3.14709
allc
alms1	2.44661	2.97468	2.66935	3.14926	2.39916	2.76376
alox12	-2.19724	1.24885	1.71515	0.261734	0.0772351	1.94064
alox5b.1
alox5b.3	3.59717	5.35254	4.9246	3.74716	4.56909	4.77936
alpk1
alpk2	-0.027317	-1.45159	-2.28485	1.10973	-1.92276
alpl	0.610113	1.4553	1.71515	0.261734	1.53667	1.56213
als2a	1.5032	1.40639	0.415591	1.10973	0.662198	-0.174836
als2b	2.5032	1.40639	0.415591	1.8467	1.53667	1.41013
alx3
alyref	11.2274	10.9692	10.8439	10.4946	9.99349	9.55874
amacr	3.47518	3.04027	2.52251	3.06909	3.12163	3.14709
ambra1a	2.5032	1.35577	0.963079	3.33212	2.53667	1.69963
ambra1b	3.47518	2.71834	2.26974	4.24359	2.83212	2.04756
amd1	5.02676	4.94073	4.54804	4.7853	4.22698	3.88406
amdhd2	5.46454	5.13713	4.35901	5.07936	5.23711	5.02156
amer1	5.93975	5.72084	5.4294	6.61576	6.33462	5.55308
amfr
ammecr1	7.67697	7.51492	7.29823	7.42965	7.70477	7.71391
amn1	-1.19724	-0.281662	-0.114924	-0.475232	0.0772351	1.41013
amot	3.10654	1.79634	0.715151	3.52477	2.72109	1.2402
amotl1
amotl2a	4.39522	6.20126	6.23479	5.688	6.23711	6.11057
amotl2b	-1.19724	-1.86662	-2.28485	0.261734	1.24716	-1.7598
ampd1	0.503198	-0.644232	-1.69989	-0.475232		-1.7598
ampd3b
amt	2.12469	0.00784424	1.03708	2.74716	1.53667	0.562129
anapc1	1.12469	1.3033	0.885076	0.747161	1.24716	0.240201
anapc10	6.49973	7.64579	8.12878	6.81632	7.63374	8.06357
anapc11	6.93847	6.13713	6.13722	6.9594	5.95375	5.77936
anapc13	2.82513	4.40016	4.59779	4.83462	4.79148	5.30629
anapc15	1.89022	2.19227	2.8649	4.0059	3.83212	4.43003
anapc16	7.98763	7.92941	8.09886	7.47314	7.53871	7.9232
anapc2	3.34192	2.47915	2.52251	3.7727	2.6622	2.04756
anapc4	1.26219	1.79634	1.17458	2.33212	2.77767	2.2402
anapc5	3.43211	2.65694	3.0727	3.66773	3.77767	3.56213
anapc7	4.58412	4.80108	4.16636	4.04833	4.70659	4.30629
and1	-0.875314	0.00784424	0.415591	0.747161	1.07724	-0.759799
and3
angel1	1.44661	2.103	0.963079	2.39924	2.32516	2.56213
angel2	6.53577	6.03223	5.18683	6.22521	6.19618	5.41013
angpt4
angptl4	2.08816	3.8058	3.83409	2.64025	3.36264	4.14709
ank1b	0.972683	-1.12966	-0.477494	1.10973	1.39916
ank2
ank2b	0.610113	0.94073	0.963079	-0.475232	0.399163	-1.7598
ank3a
ankdd1a	4.54422	4.13338	3.74857	4.14926	3.46955	3.69963
ankdd1b
ankef1a	0.709649	0.635875	-0.284849	2.10973	2.39916	1.2402
ankef1b
ankfy1	4.48224	4.17046	3.64589	3.7727	4.1647	3.5256
ankha	4.72162	2.63588	1.66935	4.75998	3.85859	2.63252
ankhb	-1.19724	-0.644232	-2.28485	0.939806	-0.922765	-1.7598
ankhd1	6.53408	5.8152	5.17048	6.51345	5.87165	4.73205
ankib1a	1.66074	0.248852	0.622042	2.64025	1.39916	0.562129
ankib1b	3.57094	2.32977	2.14142	3.39924	2.46955	1.82516
ankle1
ankle2	2.70965	1.54841	0.963079	3.36607	2.24716	1.2402
ankmy2a	2.61011	1.90596	1.03708	3.36607	2.77767	2.04756
ankra2	1.66074	3.14833	3.23871	1.8467	3.20652	3.2846
ankrd10a	5.7743	5.86356	5.50305	5.01662	5.08846	5.31702
ankrd10b	2.44661	2.71834	3.12454	2.8467	3.03143	3.2402
ankrd11	7.77789	8.11542	7.80261	9.14926	9.0459	8.29548
ankrd12	4.64196	3.93212	4.17458	6.94543	5.72829	4.76376
ankrd13a	4.41747	3.6145	3.25431	4.52477	3.98413	2.56213
ankrd13c	5.95251	5.35577	5.17048	5.22521	5.14332	4.68314
ankrd13d	1.80276	0.355768	-1.28485	1.64025	1.07724	1.04756
ankrd16	-0.197242	0.94073	0.415591	-1.06019	1.6622	1.04756
ankrd1a
ankrd22	4.28657	3.05621	1.96308	5.3492	4.12163	3.48813
ankrd27
ankrd28b	4.74527	3.57078	3.62204	5.45551	4.0996	4.21748
ankrd29
ankrd30b
ankrd33ab
ankrd33ba	1.19508	0.00784424	-0.96292	1.74716	1.98413	1.41013
ankrd34bb	-0.61228	0.455303	-0.477494	-0.475232	-0.922765	-0.759799
ankrd37	-0.875314	1.24885	1.41559	0.524768	1.53667	2.2402
ankrd39	1.32632	1.40639	0.622042	2.02727	1.98413	-0.759799
ankrd40	1.75695	1.13338	0.522506	1.64025	2.07724	2.14709
ankrd44
ankrd45
ankrd46a	3.03158	3.73824	3.66935	3.33212	3.28669	4.02156
ankrd46b	-0.875314	0.455303	1.10747	1.64025	1.53667	2.14709
ankrd49	3.58412	3.3166	2.90498	3.96217	3.43479	3.79479
ankrd50
ankrd52a	1.55765	0.248852	0.715151	2.46337	0.662198	0.825164
ankrd54	6.05542	5.4402	5.26205	6.38275	5.66969	5.68314
ankrd55
ankrd65
ankrd66
ankrd9
anks1b
anks3	-0.875314	1.35577	1.41559	1.39924	1.39916	0.562129
anks4b
ankzf1	5.26219	4.25577	3.78124	5.8467	4.98413	4.2402
anln	5.51012	5.21375	5.12029	5.59086	5.31564	4.46902
ano10a	4.90605	4.11066	3.12454	4.04833	3.85859	3.36948
ano10b
ano3	3.54422	1.63588	-0.699886	3.18773	2.07724	0.240201
ano5b	2.7335	0.548413	1.10747	3.46337	1.07724	1.04756
ano6	-1.19724	-0.866625	-0.477494	0.261734	0.88459	-0.174836
ano8b
ano9
anp32a	9.22509	9.78517	10.0236	9.91314	10.2885	10.2353
anp32b	9.78824	10.3435	10.4463	9.63416	10.28	10.237
anp32e	10.3784	10.7864	11.0121	9.8512	10.4738	10.7388
antxr1b	-0.027317	0.133375	-2.28485	0.524768	0.0772351
antxr1c	1.19508	2.13338	2.57313	3.18773	3.63182	3.14709
antxr1d
antxr2a
anxa11a	5.2906	4.66735	3.94397	4.75998	4.77767	4.2402
anxa11b	5.69454	5.89935	5.57624	5.0059	5.20652	5.37975
anxa13	3.05069	3.05621	2.73752	2.79779	2.6622	3.04756
anxa13l	3.76854	4.84762	4.23871	3.02727	4.1647	4.2846
anxa1a	1.97268	2.00784	3.65767	2.894	2.6008	3.41013
anxa1b	0.972683	2.4553	2.64589	1.52477	1.6622	2.99509
anxa2a
anxa3b	5.67312	5.92996	5.0683	5.15897	5.14332	5.34873
anxa4	2.86885	2.6145	2.78124	3.43166	3.24716	2.63252
anxa5a
anxa5b	8.78397	8.32031	7.47087	7.9978	7.85859	7.58005
anxa6	3.41747	3.16312	2.41559	3.10973	3.6008	3.56213
aoc2	2.29461	4.03223	4.18276	3.02727	4.26706	4.07309
aox6
ap1ar	2.82513	3.11827	3.0727	3.39924	3.69194	3.88406
ap1b1	3.48926	2.65694	2.54804	4.24359	3.74966	3.66647
ap1g1	6.01221	4.57078	4.24653	6.11473	5.23711	3.91263
ap1g2	5.12469	4.59826	3.23871	4.72117	4.0996	3.32766
ap1m1	3.9217	3.6145	3.00055	3.74716	3.56909	3.04756
ap1m2	5.6915	4.89271	4.4767	5.8467	5.49509	5.1944
ap1m3	2.70965	2.50261	2.30011	2.74716	2.32516	2.32766
ap1s1	9.15121	9.29135	9.06	8.30175	8.08986	8.35003
ap1s2	6.98267	6.55824	5.82629	6.52477	6.39012	6.30629
ap1s3a
ap1s3b	8.26116	7.4553	6.57779	7.95243	7.30846	6.60652
ap2a1	6.2353	5.18141	4.56064	6.06909	5.05452	3.91263
ap2b1	5.7335	5.88826	5.46334	5.39102	5.35336	4.79479
ap2m1a	6.08121	6.05422	5.63103	5.81632	5.83879	5.91263
ap2m1b	4.16031	3.22084	2.54804	4.7853	3.93522	3.63252
ap2s1	5.99505	6.22965	6.15602	5.55452	5.92273	6.2002
ap3b1
ap3d1	4.27849	2.73824	2.0727	4.65405	3.56909	2.32766
ap3m1	5.53408	5.39704	4.67515	4.95103	4.61639	4.56213
ap3m2	2.93204	2.65694	2.14142	1.74716	2.32516	2.76376
ap3s2	0.890221	1.71834	1.52251	2.8467	2.6622	2.63252
ap4b1
ap4e1	0.709649	-0.129659	-0.284849	1.93981	1.98413	1.04756
ap4m1	-0.389887	0.133375	0.963079	1.64025	1.39916	2.48813
ap4s1	2.19508	2.27633	3.15809	2.74716	1.98413	2.14709
ap5b1	0.610113	-0.866625	-0.96292	2.26173	1.07724	0.562129
ap5m1	2.38772	0.94073	-0.96292	2.8467	0.0772351	1.04756
ap5s1	3.5032	3.11827	0.802614	3.10973	3.24716	2.63252
ap5z1	-0.197242	-1.45159	-1.69989	0.524768	-0.922765	-1.7598
apaf1	3.84715	2.87034	1.80261	3.58366	3.56909	2.2402
apba1a	0.503198	-0.451587	-3.28485	-0.0601941	0.88459	-0.759799
apba1b
apba2a	4.01221	3.3033	2.23871	3.66773	3.6008	3.32766
apba2b	4.01221	2.27633	1.57313	3.87054	2.88459	1.94064
apba3
apbb1	3.85804	4.3232	3.95356	4.22521	4.28669	4.2402
apc	5.9217	5.63056	5.19493	6.79155	6.31564	5.15906
apcdd1l
apeh	0.802758	1.13338	1.03708	0.261734	0.88459	-0.174836
apela	4.55765	7.29828	7.74926	7.29956	7.90537	8.27362
apex1	6.93975	7.19946	7.57934	7.13702	7.28181	7.47622
apex2	2.12469	0.635875	-0.284849	4.62631	3.28669	2.14709
aph1a
aph1b	6.70965	6.2173	5.93674	6.64371	6.61639	6.77936
api5	9.05365	9.25534	9.23036	8.32782	8.73723	9.13123
apip	1.55765	3.08757	3.49651	2.58366	2.88459	3.32766
apitd1
aplf
aplnr2	0.38772	1.07197	1.10747	1.8467	1.53667	1.41013
aplnra	4.38019	6.80698	6.51281	6.03784	7.08286	7.8214
aplnrb	4.43211	5.94502	6.46167	6.01127	6.99908	6.45937
aplp1
aplp2	8.0195	7.64644	7.27548	7.44363	7.00205	6.55761
apmap	6.86615	6.37496	6.03256	6.03784	5.77072	5.65805
apoa1a
apoa1bp
apoa4a
apoa4b.2	0.38772	1.4553	0.622042	2.10973	2.77767	1.41013
apoba
apobec2b
apoc1	6.76854	9.63305	10.6522	8.44462	9.79019	9.9863
apoda.2	7.10425	7.23228	6.89506	6.59802	6.80855	6.49759
apodb	-0.389887	0.870341	-0.699886	1.26173	0.88459	1.04756
apoeb	8.80452	10.7598	11.4853	10.2054	11.4754	11.9504
apol2
apold1
apom	0.503198	0.00784424	0.415591	-0.0601941		-0.174836
apooa	2.84715	1.71834	1.88508	3.87054	2.1647	2.76376
apoob	-0.389887	1.07197	2.47004	0.524768	1.98413	3.2846
apool	6.47695	5.28312	4.30011	6.14438	5.83212	5.06038
apopt1
appa	3.14261	4.18504	4.4294	4.26173	4.79148	4.89841
appb	1.19508	0.79634	-0.284849	2.18773	2.32516	-0.174836
appbp2	5.48926	5.12961	4.90991	6.06909	5.99012	5.64108
appl1
appl2	-0.027317	0.133375	-0.96292	0.261734		0.240201
aprt	4.80276	4.81988	4.48994	4.82245	4.97205	5.06038
aptx	1.75695	1.4553	2.62204	1.8467	2.6008	2.88406
aqp11
aqp12
aqp3a	0.38772	3.19227	2.88508	2.33212	2.77767	3.99509
aqp7	0.124686	0.355768	-0.284849	-0.0601941	0.662198	0.562129
aqp8a.1	-0.61228	-0.129659	-0.699886	0.261734	0.399163	1.69963
aqp8b
aqr	2.08816	2.43106	1.80261	1.8467	2.07724	2.04756
ar	1.38772	0.635875	-1.28485	-2.06019	0.399163	-1.7598
araf	3.6854	4.14833	4.215	4.04833	4.32516	4.21748
arap2
arap3	1.93204	0.00784424	-1.69989	2.79779	1.24716	-1.7598
arcn1a	7.20577	6.56939	5.9025	6.93133	6.74612	6.37463
arcn1b	7.27443	6.44777	5.6606	7.2019	6.72109	6.22319
areg	0.26219	-0.281662	-0.477494	-1.06019	0.0772351	-1.7598
arel1
arf1	8.87924	9.27633	9.00113	8.97804	9.21551	9.20599
arf2a	8.8675	8.9286	8.68021	8.61046	8.59589	8.56438
arf2b	2.78004	2.24885	1.96308	2.9842	2.77767	1.94064
arf4a	0.26219	-0.451587	-1.28485	-2.06019	-1.92276
arf5	9.10511	9.08247	9.09696	8.79155	9.08916	9.29277
arf6a	6.35158	5.75054	5.49323	6.37443	6.14332	6.22889
arf6b	5.43575	5.77963	6.05277	5.88817	6.08846	6.70781
arfgap1
arfgap2	5.80557	5.43106	5.34815	6.09968	5.44356	5.02156
arfgap3	7.53577	7.06411	6.00747	6.89109	6.75319	6.45937
arfgef1	1.5032	0.79634	0.802614	2.74716	1.24716	-0.174836
arfgef2	1.05069	1.54841	-0.699886	1.52477	1.53667	-0.174836
arfgef3
arfip1	7.12694	5.39704	4.28501	7.24587	6.44792	5.02156
arfip2a	2.55765	1.24885	-0.284849	3.82245	2.39916	1.04756
arfip2b
arfrp1	1.12469	1.19227	1.35901	0.524768	1.6622	0.562129
arg2	4.2457	6.07589	6.45999	6.04309	6.96293	7.30629
arglu1a	7.33316	7.59417	7.73266	8.45551	8.47811	8.06198
arglu1b	7.76276	7.8152	7.94697	8.24016	8.37415	8.22889
arhgap1	3.66074	3.46728	3.65767	4.53972	3.80516	3.91263
arhgap10	3.27849	1.50261	-0.114924	3.49439	1.88459	1.2402
arhgap12a	1.61011	1.40639	1.30011	0.747161	1.39916	0.562129
arhgap12b	3.35735	2.47915	2.03708	3.79779	3.12163	1.69963
arhgap17a	2.82513	1.50261	1.30011	2.8467	2.39916	1.41013
arhgap17b	1.38772	1.40639	0.715151	-0.0601941	1.07724	1.94064
arhgap18
arhgap19	3.38772	2.9578	2.0727	3.55452	3.24716	2.76376
arhgap20
arhgap21b	5.19936	4.3232	3.64589	5.01662	4.26706	3.56213
arhgap23a
arhgap24	2.08816	0.635875	-0.284849	2.74716	1.39916	0.240201
arhgap27l	0.124686	2.6145	2.03708	2.18773	2.07724	2.48813
arhgap28	-0.389887	-2.45159	-2.28485	1.26173	-1.92276	-1.7598
arhgap29b	0.972683	0.00784424	-0.96292	2.02727	0.399163	0.825164
arhgap30
arhgap32a	0.610113	-1.12966	-0.96292	2.39924	1.07724	-0.759799
arhgap32b	0.26219	-0.644232	0.0370795	-0.0601941	0.0772351	-1.7598
arhgap33	0.972683	-0.451587	-2.28485	0.939806	-1.92276	-0.759799
arhgap35
arhgap35a	5.83618	4.61987	3.47004	6.0005	5.38102	3.96812
arhgap42
arhgap42a	0.26219	0.455303	1.35901	1.26173	0.662198	1.2402
arhgap4a	4.5032	3.11827	2.35901	5.0059	4.18576	2.82516
arhgap4b	4.3026	3.87034	2.52251	3.52477	3.5035	2.48813
arhgap5	6.0672	6.16128	6.1643	5.84067	5.98413	5.72402
arhgap6
arhgdia	7.79782	7.93481	7.86807	7.46728	7.40142	7.35914
arhgdig	6.64668	6.38288	6.19088	6.3492	6.30605	6.41013
arhgef10	1.97268	1.00784	0.0370795	2.26173	0.662198	0.240201
arhgef10la
arhgef10lb	-1.19724	0.00784424	-1.69989	-1.06019	0.399163	-1.7598
arhgef11	5.21215	4.14087	3.59779	5.06909	4.36264	2.48813
arhgef12
arhgef12b	3.72162	2.63588	1.75955	3.64025	2.83212	2.32766
arhgef15
arhgef16	3.61011	2.71834	1.88508	3.72117	3.6008	2.56213
arhgef18a	4.90605	3.72832	3.22295	6.14438	4.53667	3.85491
arhgef18b	2.6854	2.27633	0.885076	2.26173	1.88459	1.04756
arhgef1a
arhgef1b	5.45739	4.55964	3.60997	5.49439	4.41709	3.69963
arhgef2	0.972683	3.34283	3.66935	2.18773	3.74966	3.59775
arhgef25b
arhgef28
arhgef37	0.972683	2.13338	2.49651	1.52477	2.32516	2.48813
arhgef39	7.03518	6.69943	6.20901	6.45551	6.43038	6.27912
arhgef3l
arhgef4	0.890221	0.248852	0.963079	1.52477	1.39916	1.2402
arhgef40
arhgef6	2.35735	1.40639	1.62204	2.58366	2.39916	0.825164
arhgef7a	2.80276	3.35577	3.75955	4.73422	4.55297	4.2402
arhgef7b	3.55765	3.02415	2.8649	3.29736	2.93522	3.09818
arid1aa	3.95251	4.68284	4.43625	4.62631	4.56909	3.82516
arid1ab	5.52043	5.09916	4.27739	5.64025	4.80516	3.79479
arid1b	3.19508	1.4553	0.415591	3.69469	2.53667	1.2402
arid2	7.48048	6.38604	6.00286	7.21593	6.26706	5.31702
arid3a	2.26219	2.77723	3.055	2.74716	2.72109	3.14709
arid3b	7.87355	8.06313	7.90929	7.44562	7.56508	7.33296
arid3c
arid4a	5.84715	6.16128	6.00747	6.99509	6.86187	6.32235
arid4b
arid5a	0.38772	0.00784424	-0.96292	0.524768	0.399163	-0.174836
arih1	5.97018	5.59554	5.30761	6.19247	5.61639	5.47861
arih1l	6.3535	5.3654	4.72078	6.03784	5.20652	4.73205
arih2	6.70664	6.02617	5.65473	6.87939	6.75319	6.64959
arl1	6.14261	6.40795	6.67225	6.52101	6.69929	6.64534
arl10
arl13a	5.52727	5.77963	4.89008	6.38275	5.91644	4.86956
arl13b	1.38772	3.26266	3.72638	2.39924	3.85859	4.02156
arl14ep	5.88757	6.77121	7.14665	6.88525	7.06592	7.60871
arl15a	1.66074	1.59281	1.23871	0.261734	0.88459	0.240201
arl15b	2.12469	1.50261	0.174583	2.52477	1.39916	1.04756
arl16	1.66074	2.13338	2.52251	1.93981	3.07724	3.41013
arl2	3.44661	2.24885	1.35901	4.18773	3.39916	3.56213
arl2bp	4.44661	4.63588	4.73196	5.38275	5.43479	5.27362
arl3l1	1.66074	2.57078	2.38758	1.64025	2.32516	3.2402
arl4aa	5.41009	3.27633	2.47004	6.06909	4.85859	3.48813
arl4ab	4.34965	5.74563	5.65473	5.70136	6.28181	6.36948
arl4cb	3.26219	5.12206	5.57313	3.9842	5.25714	5.76376
arl4d	4.93204	6.04626	6.205	6.04833	6.28669	5.99509
arl5a	4.34965	3.4553	3.72638	5.26173	4.43479	4.63252
arl5c	4.75695	6.8058	6.84186	7.15655	7.73723	7.91792
arl6	4.18646	3.76758	3.60997	4.38275	3.93522	3.66647
arl6ip1	6.40824	6.02415	5.77043	6.38275	5.89102	6.2002
arl6ip4	7.365	7.04726	6.87502	7.71788	7.52638	7.23455
arl6ip5a	3.32632	3.74808	4.30761	4.06909	4.46955	4.99509
arl6ip5b	6.40267	5.25922	4.52893	6.26624	5.88459	5.36948
arl6ip6	5.21215	4.49093	3.78124	5.52477	4.9476	3.91263
arl8	7.31944	6.51131	6.46167	7.73097	7.01387	6.67899
arl8a	5.59717	5.43716	5.08147	5.32351	5.25714	5.31702
arl8ba	2.84715	1.94073	1.96308	3.14926	2.93522	3.1944
arl8bb	3.12469	3.26266	2.0727	2.93981	3.24716	2.82516
arl9	6.72311	6.56939	6.25818	6.9027	6.4993	5.9613
armc1	6.35735	6.00784	5.30761	6.47119	6.14332	5.70781
armc10	2.41747	2.50261	2.38758	3.87054	3.12163	2.2402
armc1l	3.41747	3.66735	3.31506	4.29736	4.48663	3.94064
armc2	1.26219	2.04027	0.300114	2.02727	0.662198	0.562129
armc3
armc4	-1.61228	-0.281662	-0.96292	-0.475232	0.399163	-1.7598
armc5	2.16031	1.75787	0.622042	2.64025	1.98413	-0.174836
armc7	0.802758	1.13338	1.03708	2.02727	1.6622	1.82516
armc8	1.55765	0.548413	-0.699886	2.10973	0.0772351	0.562129
armc9	1.55765	0.79634	0.622042	2.18773	0.662198	-0.174836
armt1	4.02193	2.63588	1.75955	5.45551	4.98413	4.04756
arnt
arnt2	3.70965	3.55964	3.055	3.93981	3.39916	2.63252
arntl1a	3.9217	2.00784	1.71515	4.59802	2.93522	2.32766
arntl1b	-0.61228	-1.12966	-3.28485	0.747161	0.399163	0.240201
arntl2	4.98267	3.5371	3.83409	5.13948	4.36264	3.66647
arpc1a	8.33414	7.93751	7.64441	7.68464	7.52432	7.34873
arpc1b	-0.875314	-0.281662	-0.477494	-0.475232	-1.92276	0.825164
arpc2	8.78504	8.74962	8.95535	8.11348	8.2434	8.64428
arpc3	6.14038	5.79871	5.613	5.7727	5.44356	5.70781
arpc4	8.47031	8.40094	7.91789	7.66091	7.71567	7.86591
arpc4l	6.48751	5.93643	5.3662	6.5728	6.06592	5.74005
arpc5a	6.22482	6.82221	6.8145	6.06393	6.58106	7.06038
arpc5b	2.63565	2.65694	2.38758	2.9842	2.83212	2.63252
arpc5la	3.517	3.62523	3.34451	4.20659	3.43479	3.96812
arpc5lb	5.52043	3.92345	3.22295	6.14926	5.19618	4.36948
arpin	4.45381	4.44323	4.06388	3.8467	3.53667	4.32766
arpp19a	3.53068	4.78682	4.69243	3.49439	4.74966	4.95445
arpp19b	7.1111	6.92562	6.96663	8.14315	7.92586	7.99842
arpp21	3.38772	2.59281	1.52251	4.31485	3.88459	3.2402
arr3b	1.84715	2.07197	1.52251	0.747161	1.53667	0.825164
arrb2a	5.76276	5.28988	5.19493	5.70799	5.73545	5.98839
arrb2b	2.89022	2.90596	3.12454	2.46337	2.77767	2.82516
arrdc1a	4.71565	2.99136	2.52251	5.05875	3.93522	3.56213
arrdc1b
arrdc2	2.55765	3.89714	3.9246	3.66773	4.26706	3.96812
arrdc3a	0.972683	1.97468	2.207	2.18773	2.32516	1.94064
arrdc3b	0.709649	2.99136	3.31506	3.18773	4.12163	4.12284
arsa	-0.197242	0.133375	-1.69989	-2.06019	-0.337802	-0.759799
arsi
arsk
arv1	5.38019	4.14833	3.17458	5.47896	4.32516	4.34873
arvcfb	2.05069	0.94073	-0.284849	3.26173	1.98413	1.56213
arx
as3mt	-0.61228	0.455303	-1.28485	0.747161	-0.922765	-0.759799
asah1a	4.70965	3.26266	2.17458	5.02727	4.30605	3.41013
asah1b	-1.61228	0.355768	0.522506	0.261734	0.88459	-0.759799
asap1b	3.64825	2.40639	0.715151	4.12963	3.03143	1.41013
asap2a	1.75695	0.355768	0.622042	2.58366	1.98413	1.04756
asap2b	-0.875314	0.133375	0.0370795	-0.475232	0.662198	-0.174836
asap3	3.43211	1.35577	0.622042	4.12963	2.93522	0.562129
asb11	7.2673	9.56557	9.56983	10.1141	10.5863	10.6641
asb12a	4.52386	4.69816	4.62204	3.8467	4.6622	4.86956
asb13a.1	-0.197242	-0.451587	-0.699886	0.524768	0.399163	-1.7598
asb13a.2	2.05069	-0.451587	-0.96292	2.39924	1.53667	1.41013
asb13b
asb16
asb3	3.80276	2.88826	3.14142	4.62631	3.83212	2.88406
asb5b	-0.197242	1.63588	1.52251	1.39924	2.39916	2.69963
asb6	2.41747	2.13338	2.30011	2.8467	2.88459	3.32766
asb7	5.76854	5.07589	4.63401	6.34495	6.0256	5.46902
asb8	4.03158	1.63588	1.96308	5.15897	4.18576	4.17094
ascc1	5.10197	4.07979	4.30011	5.06909	4.30605	4.43003
ascc2	1.89022	1.54841	1.03708	3.02727	2.07724	1.56213
ascc3	0.802758	0.00784424	0.300114	1.10973	1.24716	0.240201
ascl1a
ascl1b
asf1ba	6.90342	6.99343	6.65473	6.70468	6.44356	6.46902
asf1bb	2.47518	1.00784	0.885076	3.22521	2.1647	2.76376
ash1l	3.79144	3.11827	3.01893	4.4476	4.00797	3.14709
ash2l	3.517	3.11827	2.26974	3.52477	3.03143	3.36948
asic1b	0.503198	-1.12966	-2.28485	0.747161	0.399163	1.04756
asic2	-1.19724	0.455303	-0.96292	-0.475232	0.0772351	1.2402
asl	4.95251	3.79634	3.47004	4.96217	4.05452	4.32766
asmt
asmt2
asmtl	4.46809	3.24885	2.66935	5.07936	4.26706	3.59775
asna1
asns	1.75695	0.548413	0.174583	2.79779	1.98413	2.04756
asnsd1
aspa	2.08816	1.3033	1.03708	2.02727	1.77767	1.82516
aspg	4.9217	5.103	4.75407	4.4476	4.84542	4.84011
asph	8.30559	8.13291	7.76636	8.13825	8.21166	7.63252
asphd2	0.709649	0.79634	1.23871	1.52477	1.39916	1.82516
aspm	7.86885	7.58733	6.73474	8.10471	8.00205	7.1973
aspscr1	3.55765	3.88826	3.207	3.39924	3.69194	3.48813
asrgl1	3.95251	4.04027	3.25431	3.87054	3.6008	3.1944
astn1	6.93718	6.67512	6.0771	6.30175	6.30124	6.11057
asun
asxl1	5.44661	5.86808	5.85214	6.08446	5.96598	5.2402
asxl2
asz1	4.22061	2.79634	1.66935	5.70136	4.32516	3.85491
atad1a	5.16908	3.62523	2.73752	5.43166	4.6008	3.85491
atad1b	5.33803	4.42493	4.40165	5.26173	4.38102	3.85491
atad2	2.61011	2.04027	2.03708	4.27966	2.88459	1.94064
atad2b	4.40267	3.3033	2.84443	4.55452	3.98413	2.56213
atad5a	7.23426	6.75054	6.51281	8.1794	7.68457	6.90198
atad5b	2.01221	1.83381	1.80261	2.26173	2.77767	1.94064
atat1	1.70965	1.00784	0.715151	0.939806	0.0772351	1.04756
atcaya	1.55765	2.07197	2.41559	-0.0601941	0.88459	0.825164
atf1	7.81678	7.56522	7.0427	7.43766	7.42375	7.14107
atf2	0.124686	-0.644232	-0.96292	0.939806	-0.922765
atf3	3.41747	4.82918	5.12029	4.92849	5.74966	5.29548
atf4a	5.16031	6.39704	6.53373	6.38689	6.52432	6.25701
atf4b	4.62931	6.2575	6.99592	5.36607	6.71748	7.26534
atf5a	-0.197242	-1.12966	-0.699886	1.74716	1.07724	-0.759799
atf5b	-1.61228	-0.644232	-0.477494	-0.0601941	-0.922765	-1.7598
atf6	5.06485	4.32977	4.28501	5.28853	4.74966	4.30629
atf6b
atf7a	1.44661	0.548413	-1.28485	2.39924	1.24716	-1.7598
atf7b	4.26219	3.35577	2.8649	4.88232	4.24716	2.94064
atf7ip	8.9471	8.85276	8.36171	9.10471	9.09056	8.69758
atf7ip2	5.80838	4.98304	4.70384	6.29295	5.67715	5.42011
atg10	3.82513	2.90596	2.23871	4.12963	3.36264	3.14709
atg101	6.5032	5.87034	5.38049	6.91709	6.38102	6.27912
atg12	-0.61228	1.97468	2.64589	2.894	3.12163	3.79479
atg13	5.86075	5.14833	4.94877	5.87054	5.79833	5.90554
atg14
atg16l1	4.90079	4.94502	5.04607	6.27966	5.39012	4.98167
atg16l2
atg2a
atg2b
atg3	2.84715	2.4553	2.75955	3.61223	3.1647	3.2846
atg4a	5.34192	5.26951	5.30011	5.09968	4.97205	5.06038
atg4b	1.66074	1.24885	-0.114924	3.02727	1.24716	1.82516
atg4c	3.34192	3.96627	4.01893	3.49439	3.93522	4.43003
atg4da	2.08816	1.87034	1.62204	2.52477	2.1647	1.2402
atg5	5.49624	3.9578	2.90498	6.3786	5.06592	4.09818
atg7	3.2457	2.40639	1.35901	2.93981	1.77767	2.48813
atg9a
atg9b	4.80276	3.84303	3.25431	4.88232	4.0996	3.69963
athl1
atic	4.2457	3.40639	3.10747	4.3492	3.83212	3.48813
atl1
atl2	4.57094	3.44323	2.69243	5.14926	4.38102	3.79479
atl3	3.87957	2.24885	2.00055	5.43166	4.20652	2.94064
atm
atmin	0.503198	0.548413	1.10747	1.52477	1.07724	2.04756
atn1	-2.19724	0.455303	1.03708	0.747161	0.0772351	1.41013
atoh1a
atoh1b
atox1	3.86885	3.55964	4.00977	3.64025	3.07724	3.94064
atp10a	4.64825	4.11066	4.23085	6.01662	5.45227	4.69963
atp10d	1.93204	0.548413	-0.96292	1.74716	1.07724	-1.7598
atp11b
atp11c	1.75695	1.07197	-0.284849	1.64025	1.88459	1.2402
atp13a1	3.66074	3.35577	2.80261	3.66773	3.53667	2.69963
atp13a2	5.06015	4.05621	3.14142	4.73422	3.53667	3.59775
atp13a3
atp1a1a.1	8.45918	7.63985	7.73266	8.17223	7.36725	7.03462
atp1a1a.4
atp1a1b
atp1a2a
atp1b1a	7.42847	8.64513	8.88476	8.49344	9.24528	9.32168
atp1b1b
atp1b2a	-0.027317	2.3033	3.01893	2.10973	2.6622	2.94064
atp1b3a	1.44661	4.07979	5.05054	2.9842	4.72109	5.47861
atp1b3b	7.85329	6.99136	5.97018	7.95522	7.50978	6.89125
atp1b4
atp2a1l
atp2a2a	-0.027317	-2.45159	-2.28485	0.747161	-0.922765	-1.7598
atp2a2b	8.20043	7.91964	7.42251	7.10471	6.69929	6.67483
atp2a3	3.06954	2.54841	2.57313	3.14926	1.77767	2.32766
atp2b1a	9.35182	9.07173	8.59588	8.85494	8.71748	8.22177
atp2b1b	4.55765	4.50261	4.11603	4.58366	4.6622	4.1944
atp2b2	1.19508	0.548413	-0.284849	1.93981	0.399163	-0.174836
atp2b3a	1.32632	-0.451587	-0.96292	0.524768	0.0772351	-1.7598
atp2b4	7.443	7.0211	6.30387	7.26848	6.85859	6.39502
atp2c1	4.34192	3.28988	2.38758	4.46337	4.05452	3.41013
atp5a1
atp5b
atp5c1
atp5d
atp5e
atp5f1
atp5g1
atp5g3a
atp5g3b
atp5h
atp5ia
atp5ib
atp5j
atp5j2
atp5l	4.22061	5.14833	6.13722	5.30613	5.52845	5.9267
atp5o
atp5s
atp5sl
atp6ap1a	0.890221	1.50261	0.802614	-1.06019	0.662198	1.56213
atp6ap1b	3.31055	4.3033	4.68094	4.12963	4.9476	5.13502
atp6ap1la	-0.875314	-0.451587	-1.28485	0.261734		-0.759799
atp6ap2	4.19508	3.62523	3.19088	4.3492	4.14332	4.48813
atp6v0a1a	2.61011	1.50261	0.963079	3.22521	2.39916	2.32766
atp6v0a2a
atp6v0a2b	3.47518	2.103	1.10747	4.06909	3.32516	1.94064
atp6v0b	4.07888	3.72832	4.09886	4.20659	4.56909	4.66647
atp6v0ca	8.86986	8.6448	8.26301	8.26061	7.95529	7.69553
atp6v0cb	0.26219	-0.281662	-0.96292	-1.06019	0.0772351	-0.174836
atp6v0d1	3.32632	2.57078	2.66935	4.22521	3.88459	3.76376
atp6v0e1	5.73645	5.00784	5.47004	5.69469	5.21679	5.11057
atp6v1aa	2.35735	2.52569	2.73752	3.82245	2.39916	2.56213
atp6v1ab	2.08816	2.22084	1.47004	1.52477	2.46955	2.69963
atp6v1b2
atp6v1ba	4.79144	4.11066	3.71515	4.85867	4.8187	4.61524
atp6v1c1a	2.86885	2.40639	1.66935	2.894	3.12163	2.04756
atp6v1c1b	0.124686	0.248852	-0.477494	1.39924	0.88459	0.825164
atp6v1d	5.37641	4.38762	3.72638	5.07936	4.43479	3.63252
atp6v1e1b	5.19508	4.87034	4.44986	4.79779	4.92273	4.71593
atp6v1f	1.75695	2.94073	2.69243	2.18773	2.83212	2.88406
atp6v1g1	5.78004	5.88603	5.63103	6.25722	6.09404	5.81763
atp6v1h	2.58412	2.71834	2.00055	3.43166	2.32516	1.94064
atp7a	2.35735	1.59281	0.300114	1.74716	0.88459	1.04756
atp8a1	1.84715	0.718338	-0.477494	2.18773	2.24716	1.2402
atp8a2	0.972683	0.355768	0.300114	-0.475232	0.399163	-0.759799
atp8b1	3.19508	2.4553	1.62204	2.8467	2.07724	0.240201
atp9b	0.124686	-1.45159	-1.28485	-1.06019	-0.337802
atpaf1	5.19508	6.79159	7.17663	6.67452	7.17263	7.47142
atpaf2	5.01221	4.21375	4.80791	5.91709	5.15405	4.748
atpif1a
atpif1b
atpv0e2	2.7335	0.94073	0.885076	3.52477	2.98413	2.04756
atr	-0.197242	-3.45159	-2.28485	0.524768	0.0772351
atrip	3.89022	2.87034	1.41559	4.39924	3.32516	2.76376
atrn	2.12469	0.548413	-0.477494	2.58366	0.88459	-0.174836
atrnl1a
atrnl1b	3.74527	3.103	2.62204	2.93981	2.72109	1.2402
atrx	8.50536	8.61012	8.45155	8.83387	8.88861	8.32766
atxn10
atxn1a	4.00243	2.59281	1.9246	4.24359	3.03143	2.69963
atxn1l	1.19508	1.50261	0.415591	2.10973	1.39916	1.69963
atxn2	2.41747	1.35577	0.622042	3.66773	2.53667	1.2402
atxn2l	6.1559	5.64117	5.70099	6.72117	6.05452	5.54398
atxn3
atxn7	0.890221	0.94073	0.963079	1.64025	0.0772351	1.04756
atxn7l1	1.19508	-0.866625	-2.28485	0.747161	-1.92276
atxn7l2a	3.87957	3.23491	3.31506	4.83462	4.30605	3.59775
atxn7l2b	3.03158	2.6777	2.47004	4.55452	3.98413	2.88406
atxn7l3	1.12469	0.455303	-0.477494	1.39924	1.24716	0.825164
auh	6.09967	5.52283	5.11176	5.09968	5.01975	4.38995
aup1	6.35158	5.06017	4.68094	5.81632	5.45227	4.89841
aurka	6.62931	6.99653	7.2269	7.85867	7.83379	8.16798
aurkaip1	6.61011	7.04427	7.32341	7.82703	8.00797	8.30225
aurkb	5.15149	5.52569	6.06388	6.77586	6.10514	6.53482
auts2a	-0.61228	0.248852	-0.477494	-0.0601941	0.88459	-0.759799
auts2b	0.26219	1.13338	1.71515	2.10973	1.53667	1.69963
avd	9.87472	8.5986	8.2274	9.38689	8.14198	8.00341
aven	4.98763	4.74808	4.69243	6.21127	5.69194	5.34873
avl9	2.99258	2.88826	2.54804	3.43166	3.12163	3.04756
avpr2ab	-1.61228	0.548413	-0.284849	-0.475232	0.399163	-0.174836
avpr2l
axin1	6.9601	6.37178	5.92947	7.32351	6.44356	6.09818
axin2	3.37261	4.63588	4.69815	4.97323	5.51186	4.44965
azi2	4.91128	5.13713	4.4767	4.55452	4.73545	4.43003
azin1a	-0.875314	-0.281662	-3.28485	-0.0601941	-0.337802	-0.759799
azin1b	4.75113	4.77241	4.64589	5.26173	4.63182	4.12284
b2m	1.80276	3.14833	3.57313	4.4476	4.1647	4.73205
b2ml	2.61011	2.85219	2.96308	3.64025	3.63182	3.66647
b3galnt2	0.124686	0.133375	0.0370795	0.524768		-0.174836
b3galt1a	0.709649	-1.86662	-3.28485	0.261734		-0.174836
b3galt2	3.35735	1.90596	1.47004	3.52477	3.24716	2.41013
b3galt6	2.12469	2.00784	2.14142	3.33212	3.12163	2.14709
b3gat3	4.7394	4.55404	4.30761	5.40741	5.48663	5.35914
b3glcta	-0.61228	-1.86662	-3.28485	0.261734	0.662198	-1.7598
b3glctb	3.95251	3.62523	4.055	3.39924	3.24716	3.04756
b3gnt2b	4.51012	4.75787	4.29258	5.49439	4.93522	4.58005
b3gnt2l	0.503198	0.248852	-1.69989	1.93981	0.88459	0.240201
b3gnt3
b3gnt5a	1.55765	5.428	5.34451	3.39924	3.80516	5.11057
b3gnt5b	4.75113	2.9578	2.23871	5.09968	4.41709	3.56213
b3gnt7l	-0.875314	-0.866625	0.415591	-0.0601941	0.88459	1.2402
b3gntl1	-2.19724	2.04027	1.52251	-0.475232	2.1647	2.14709
b4galnt1a	2.5032	-0.281662	-2.28485	2.26173	0.0772351	-0.174836
b4galnt1b
b4galnt2.2	-0.61228	-1.12966	-0.96292	-1.06019	-0.337802	0.240201
b4galnt3b	4.84715	2.8152	1.80261	4.83462	3.03143	2.2402
b4galt1
b4galt1l	4.70965	4.16312	3.94397	4.68127	4.77767	4.41013
b4galt2	0.610113	0.00784424	-0.96292	1.26173	0.0772351	-0.174836
b4galt3	0.972683	-0.281662	-0.699886	0.747161	0.662198	0.240201
b4galt4	1.12469	0.455303	0.415591	1.26173	1.24716	0.825164
b4galt6	7.26832	7.1418	6.74995	7.10471	7.19098	7.19149
b4galt7	5.55095	4.77723	5.215	6.2019	5.69194	5.64108
b4gat1	1.70965	2.59281	2.82368	2.18773	2.39916	2.41013
b9d1	0.26219	0.79634	0.522506	1.10973	1.39916	1.04756
b9d2	3.10654	3.36859	4.133	3.66773	3.85859	4.44965
babam1	4.22061	4.3166	3.9246	4.38275	4.80516	4.77936
bace2	0.890221	0.248852	-1.69989	1.10973	-0.337802
bach1a	1.26219	0.355768	-0.699886	1.64025	0.0772351	1.41013
bach1b	-1.61228	-0.644232	-0.699886	0.261734	0.0772351	-0.759799
bach2a	3.08816	2.22084	1.03708	3.46337	2.98413	1.82516
bach2b	-1.19724	0.548413	0.622042	1.8467	1.88459	-0.174836
bada	0.610113	0.79634	0.715151	1.10973	1.77767	0.240201
badb	5.6915	5.51131	5.2269	5.4476	5.63948	5.63252
bag1	5.79711	5.38446	5.0683	5.688	5.39916	5.1944
bag2
bag3	0.890221	2.04027	1.66935	1.26173	2.07724	1.2402
bag4	6.68845	5.35898	4.40864	6.95661	6.4993	5.7871
bag5	5.04593	4.04027	3.055	6.0005	5.27691	4.04756
bahcc1
baiap2a	5.91389	4.63588	3.90498	5.46337	4.61639	3.2846
baiap2b
baiap2l1a	6.33023	5.09916	4.32986	6.55083	5.11066	4.63252
baiap2l1b	3.38772	2.103	1.52251	4.26173	3.72109	3.04756
baiap2l2a
bambia	6.81957	8.73205	8.97695	8.22058	9.45824	9.55138
bambib	-0.389887	-1.86662	-0.96292	-1.06019	-0.922765	0.562129
banf1	11.4904	11.5709	11.1728	10.8331	10.948	11.0782
banp	1.84715	1.19227	1.88508	2.26173	2.77767	2.32766
bap1	5.02193	5.37178	5.64293	5.82245	5.81194	5.51633
bard1	5.46809	4.43716	3.32986	5.41554	5.11066	3.99509
barhl2
barx1
batf	-0.61228	-1.45159	-3.28485	-0.0601941	-0.337802	-0.174836
batf3	4.39522	3.07197	2.23871	4.47896	3.6622	3.09818
baxa	7.53662	7.23928	7.1064	7.15169	6.69562	6.67899
baxb	0.26219	1.35577	1.35901	0.524768	2.07724	1.94064
baz1a	4.34192	3.63588	3.57313	5.96217	5.06592	4.36948
baz1b	7.98577	7.50769	6.88131	8.82931	8.39352	7.29548
baz2a	6.83066	6.94929	6.05277	6.97323	6.70659	5.95445
baz2b
baz2ba	3.08816	2.07197	1.80261	4.68127	3.91013	2.63252
bbc3	1.19508	2.4553	1.57313	2.8467	3.39916	2.56213
bbip1	3.27849	4.32977	4.77043	4.27966	4.79148	5.44965
bbox1	3.12469	2.52569	2.44307	2.74716	3.1647	2.56213
bbs1	-1.19724	0.455303	0.715151	0.524768	0.399163	1.2402
bbs10	-3.19724	0.00784424	-0.114924	-0.475232	0.0772351	0.240201
bbs12	-0.197242	-0.281662	-0.96292	1.10973	1.07724	-0.759799
bbs2	0.709649	-0.281662	-0.284849	0.939806	-0.337802	-1.7598
bbs4	2.70965	2.19227	1.30011	2.26173	1.6622	1.94064
bbs5	-0.61228	-0.644232	0.885076	2.10973	0.88459	0.562129
bbs7	3.58412	1.83381	1.17458	3.49439	1.24716	0.240201
bbs9	0.38772	0.00784424	0.0370795	-0.0601941	1.24716	0.240201
bbx	0.890221	1.3033	1.35901	2.74716	1.39916	1.2402
bc2
bcan	-0.61228	-0.644232	-1.28485	-1.06019	-0.337802	0.240201
bcap29	2.22902	2.35577	1.75955	1.52477	2.1647	2.14709
bcap31	6.27036	6.36699	5.97725	5.66091	5.92898	5.89125
bcar1	-2.19724	-1.12966	0.0370795	-1.06019	-0.337802	-0.174836
bcar3	0.124686	2.19227	1.75955	0.524768	1.77767	2.41013
bcas2	8.94199	9.05	8.97107	8.22752	8.33462	8.66542
bcas3	5.77142	5.65955	4.90498	5.34069	4.58503	3.96812
bcat1
bcat2	8.32043	7.74747	7.32618	7.53413	7.06592	6.88766
bccip	5.34965	6.61719	7.0427	6.42765	7.06308	7.22604
bcdin3d
bckdha	6.98018	7.25577	6.79197	6.39102	6.76374	6.7871
bckdhb	8.52172	8.13291	7.73474	7.49439	7.17527	6.97829
bckdhbl	1.32632	2.79634	2.17458	1.74716	2.83212	3.09818
bckdk	8.42618	8.34039	8.15238	7.52477	7.89741	8.01663
bcl10	-0.197242	0.870341	1.52251	0.939806	0.399163	1.41013
bcl11aa	0.124686	-0.281662	-3.28485	-0.0601941	-0.337802
bcl11ba	-0.027317	0.635875	-0.96292	-2.06019	0.399163	0.240201
bcl2a	3.16031	2.9578	1.03708	3.39924	2.88459	1.69963
bcl2l1	4.22902	4.28312	3.8547	4.88232	4.76374	4.44965
bcl2l10	5.69758	5.70323	5.613	6.91135	6.73901	6.63681
bcl2l11
bcl2l12
bcl2l13	7.44481	7.02415	6.29635	7.35766	6.96293	6.70781
bcl2l14
bcl3	1.19508	2.3813	1.80261	0.939806	2.6008	1.82516
bcl6a
bcl6ab	-1.61228	-0.451587	1.03708	-0.0601941	0.0772351	0.240201
bcl7a	5.88491	6.54277	6.86744	6.2752	6.87165	7.03136
bcl7ba	7.74013	6.73081	6.13511	7.14682	6.47384	6.16501
bcl7bb	7.56846	7.64842	7.23184	7.06134	6.9961	7.15309
bcl9	6.16251	6.00374	5.31878	6.3786	5.78459	5.03462
bcl9l	0.709649	-2.45159	-3.28485	0.524768	-0.922765	-1.7598
bco1	-0.027317	-0.644232	-1.69989	1.64025	0.0772351	0.562129
bco2a	3.94231	2.90596	1.35901	4.26173	3.36264	2.04756
bco2l	-3.19724	0.455303	-1.28485	-2.06019	-0.922765	0.562129
bcor	2.44661	2.99136	3.10747	3.87054	3.36264	2.76376
bcorl1	2.75695	2.00784	1.41559	4.22521	3.07724	1.94064
bcs1l	3.59717	2.22084	1.75955	4.52477	4.0996	2.14709
bdh1	1.55765	0.455303	-1.69989	1.52477	1.24716	0.562129
bdh2
bdnf	1.38772	2.65694	2.03708	3.69469	3.74966	3.2402
becn1	1.12469	1.97468	1.03708	1.64025	3.03143	2.04756
bend2
bend3	0.802758	0.248852	-0.284849	1.64025	0.0772351	0.240201
bend5	2.82513	1.35577	0.885076	4.0059	2.24716	1.69963
bet1	3.64825	3.66735	3.93432	4.81017	4.87165	4.73205
bet1l	5.13815	4.40639	4.0727	6.15897	5.63182	5.45937
bgnb	2.63565	2.16312	0.622042	2.18773	1.39916	1.2402
bhlha15
bhlhe40
bhlhe41
bhmt	-1.19724	0.133375	0.963079	-1.06019		0.240201
bicc1a	1.84715	0.133375	-0.699886	2.39924	1.24716	-0.174836
bicc2
bicd2	1.80276	1.07197	1.23871	2.18773	1.6622	0.562129
bida	3.93204	4.87933	5.06388	4.3492	4.98413	5.26257
bik	-3.19724	1.19227	1.35901	-0.0601941	-1.92276	1.2402
bin1b	4.16031	3.59281	2.96308	4.87054	4.1647	2.94064
bin2a	1.26219	0.248852	1.10747	1.10973	1.07724	0.825164
bin2b	4.79711	4.80108	4.17458	4.66773	4.61639	4.1944
bin3	5.7743	5.2865	5.28501	5.25269	4.6008	4.2402
birc2	0.890221	2.65694	3.4294	1.74716	2.53667	2.63252
birc5a	4.31055	6.37814	7.0427	7.05615	7.55297	7.92144
birc5b	3.86885	2.103	1.96308	5.33212	3.20652	1.94064
birc6	2.47518	2.35577	1.03708	3.10973	1.98413	1.04756
bivm	0.709649	-0.451587	-2.28485	0.747161	0.399163	-0.174836
blcap	9.67389	9.34729	9.21873	9.2752	9.1003	9.17905
blf	8.37071	8.80285	8.00113	9.54482	9.81237	9.51865
blm	1.66074	2.3033	2.207	2.894	2.98413	1.94064
blmh	5.66074	5.02415	5.0727	4.99509	5.03143	4.85491
bloc1s1	3.85804	2.32977	1.57313	4.29736	3.1647	2.88406
bloc1s2	2.5032	2.52569	2.03708	2.74716	2.88459	2.48813
bloc1s3	3.59717	3.3939	2.44307	3.79779	3.77767	3.63252
bloc1s4	6.20364	6.33305	5.50631	5.39924	5.59293	5.77158
bloc1s6	1.32632	1.6777	1.75955	2.26173	1.24716	2.2402
blvra	3.27849	2.87034	2.8649	3.22521	3.36264	2.94064
blvrb	6.53068	6.60505	5.9246	6.23901	6.25216	6.22319
blzf1	6.7555	6.73205	6.26205	6.92565	6.62798	6.35914
bmb	3.80276	3.22084	3.15809	5.22521	4.34402	3.41013
bmf2	0.610113	0.455303	-0.699886	2.02727	1.24716	1.2402
bmi1a	4.95251	3.103	2.49651	5.27966	4.45227	3.36948
bmi1b	5.01708	4.08757	3.17458	5.61223	4.64709	3.79479
bmp15	3.10654	1.6777	0.300114	5.8527	4.6622	3.44965
bmp16
bmp1a	3.79144	3.4553	3.31506	2.8467	2.88459	2.32766
bmp1b	1.19508	1.19227	-0.114924	1.10973	-0.337802	-0.174836
bmp2a
bmp2b	4.52386	5.81988	5.78124	7.17821	7.1779	6.91263
bmp2k	4.56431	4.28312	3.45662	4.14926	3.39916	3.56213
bmp3
bmp4	4.04116	6.08951	5.93432	5.03784	6.44792	6.57112
bmp6	0.38772	-1.86662	-1.28485	1.74716	1.24716	-0.174836
bmp7a	5.9165	7.4455	7.67225	6.86758	7.88137	7.97829
bmp8a	-1.19724	-0.281662	-1.69989	-0.0601941	0.0772351	0.240201
bmper
bmpr1aa	4.08816	4.96204	5.33354	5.04833	5.55297	5.32766
bmpr1ab	0.26219	1.97468	2.69243	2.46337	2.72109	2.32766
bmpr1ba	3.31055	1.54841	0.622042	4.20659	3.20652	2.69963
bmpr2a	-0.197242	0.79634	1.03708	0.747161	2.07724	1.94064
bms1	7.91063	8.10779	8.15394	8.31593	8.29519	7.79479
bnc1
bnip1b	3.32632	2.83381	2.54804	3.33212	3.12163	2.88406
bnip2	4.99751	4.72334	4.24653	5.54714	5.05452	4.61524
bnip3
bnip3la		-0.129659	0.0370795		-1.92276
bnip3lb	6.93847	6.66215	6.18683	5.87644	5.68457	5.64108
bnip4	6.31451	5.97258	5.94397	6.07423	6.03724	6.5256
boc	3.22902	4.22789	4.43625	4.20659	4.67715	4.82516
bod1	6.25809	5.7108	5.63996	6.26173	6.0996	6.35394
bod1l1	6.77142	6.33141	6.02121	6.79155	6.62027	5.72402
boka
bokb	5.40267	3.90596	2.96308	6.04833	4.85859	4.07309
bola1	3.64825	4.84762	5.17868	5.0059	5.42596	5.67483
bola2
bola3	6.11564	5.06411	4.85981	6.41959	6.08286	5.48813
bop1	7.02917	6.86583	6.63996	6.55819	6.11066	5.748
bora	5.3535	4.08757	3.66935	6.04309	5.23711	4.5256
borcs5	4.2457	4.12584	4.26974	5.53972	5.32516	5.17094
borcs6
borcs7	6.52386	5.84303	4.77585	6.38689	5.86514	5.50699
borcs8	4.20364	4.103	4.16636	5.0059	3.98413	3.99509
bpgm	2.75695	2.22084	1.80261	2.52477	2.98413	1.94064
bphl
bpifcl
bpnt1	4.74527	4.8613	4.19088	4.16862	4.76374	4.77936
bptf	7.82582	7.40094	6.73752	7.69469	7.1487	6.41013
braf	3.81399	2.73824	2.73752	3.72117	3.20652	2.14709
brap	3.10654	2.32977	1.75955	4.41554	3.32516	2.88406
brat1	1.75695	1.3033	0.802614	2.74716	2.53667	0.562129
brca2	3.55765	3.70828	3.54804	4.3492	3.80516	3.36948
brcc3	0.26219	-1.86662	-3.28485	0.747161	-0.337802	-0.759799
brd1a	3.72162	4.68796	4.81844	4.43166	5.03143	4.34873
brd1b	6.93847	7.43411	7.47753	7.56916	7.62027	7.24302
brd2a	7.43575	7.64249	7.56221	9.40486	8.82962	8.20165
brd2b	4.63565	3.3813	2.32986	6.07423	5.15405	3.91263
brd3a	10.2714	10.181	10.0539	10.4155	10.51	10.0837
brd3b	7.7829	7.16588	6.5932	7.89836	7.5056	6.88766
brd4	7.6396	6.85903	6.29823	7.49439	6.92273	6.31166
brd7	8.25242	7.81637	8.0727	8.51156	8.14063	7.59995
brd8	7.51012	7.16128	6.81581	7.08955	6.71023	6.22889
brd9	5.46097	4.88826	4.97254	6.39102	5.77767	5.04756
brdt	5.517	4.94073	4.3662	6.53972	5.77072	5.2402
bre
brf1a	4.9217	3.55964	2.73752	5.28853	3.95988	3.48813
brf1b	-1.19724	-1.86662	-0.284849	-0.0601941	-0.922765	-1.7598
brf2	4.53068	3.55964	3.77043	5.06909	4.46955	4.2846
bri3	6.91389	6.82918	6.29447	6.44363	6.66595	6.37463
bri3bp	5.54085	5.31328	4.89506	4.92849	4.5035	4.68314
bricd5	0.709649	0.79634	-0.284849	1.10973	-1.92276	-1.7598
brinp3a.1
brip1	3.16031	2.00784	1.41559	3.69469	2.83212	1.69963
brk1	6.89419	6.88715	7.17253	6.71788	6.62027	7.35394
brms1	2.63565	1.19227	0.885076	2.58366	0.88459	0.562129
brms1la	6.05306	5.55404	5.1456	6.17343	5.87813	5.43003
brms1lb	6.26628	5.2419	4.40165	6.11972	5.11066	4.2846
brox	4.13367	4.02415	3.57313	4.04833	3.80516	3.79479
brpf1	2.91128	3.32977	2.82368	4.46337	4.34402	4.02156
brpf3a	3.06954	2.43106	2.71515	3.7727	3.85859	2.41013
brpf3b	4.41009	4.19227	4.38758	5.32351	5.01975	4.5256
brwd1	5.78575	5.63588	5.43967	6.75679	5.67715	4.98167
brwd3	6.46454	5.95355	5.15809	6.14926	5.69194	4.77936
bscl2	2.58412	1.71834	0.0370795	1.52477	1.77767	1.82516
bsdc1	5.8279	5.568	5.29258	5.45551	5.47811	5.54398
bsg	10.6595	10.5639	10.4384	9.63111	9.72019	9.92583
bsnb	0.26219	-0.129659	-1.28485	-0.0601941	-0.922765	-0.759799
bsx
btaf1	3.26219	1.87034	1.96308	3.93981	3.28669	2.14709
btbd1
btbd10a	5.47164	5.46429	5.39111	6.10973	6.29155	6.10439
btbd10b	5.97018	6.29661	6.43967	7.08446	6.71023	6.54854
btbd17b	-0.197242	0.870341	0.885076	0.261734	-0.337802	0.562129
btbd2a	2.01221	1.75787	2.32986	3.18773	2.46955	2.2402
btbd3a	5.3026	4.75787	4.40864	5.15897	5.07724	4.96812
btbd6a
btbd6b	3.53068	3.02415	2.9246	4.68127	4.00797	3.79479
btbd7	2.26219	1.13338	1.17458	3.55452	2.07724	0.240201
btbd9	1.55765	1.07197	0.963079	3.26173	2.24716	1.69963
btc	1.80276	0.133375	-2.28485	2.894	2.1647	0.562129
btd	3.01221	2.27633	1.71515	2.26173	2.39916	1.56213
btf3	8.26116	8.57735	8.81746	8.22982	8.4993	8.69963
btf3l4	9.78111	9.83324	9.45261	9.19483	9.20265	9.26257
btg1	7.99628	8.40445	8.44986	8.73666	9.13184	8.96727
btg2	8.1213	8.00065	7.58397	8.86906	8.68457	8.39249
btg3	7.2079	6.2173	6.0727	7.71295	7.25714	6.70373
btg4	5.86885	3.78682	3.09019	7.49439	5.56105	4.50699
btk	-3.19724	0.00784424	-0.477494	-0.475232	-0.922765	-1.7598
btr01
btr09	2.29461	0.79634	-0.477494	3.14926	3.12163	1.56213
btr12	5.98515	5.81988	4.99592	6.33641	6.5035	6.00175
btr16	2.26219	0.870341	-0.284849	2.894	1.77767	1.04756
btr18	1.19508	0.548413	0.174583	2.18773	1.07724	1.41013
btr20
btr23
btr24
btr29
bub1	2.55765	2.40639	1.57313	2.46337	2.72109	1.56213
bub1ba	1.19508	0.635875	0.300114	2.26173	1.77767	1.56213
bub1bb	5.39522	6.15944	6.14769	6.02195	6.1647	6.29005
bub3	2.53068	4.38762	5.8649	4.81017	5.11066	5.50699
buc	6.1111	3.3033	3.23871	6.86165	5.06592	4.21748
bud13	5.75113	5.58733	5.98194	6.55819	6.14332	6.00839
bud31	10.3898	10.5393	10.4734	9.93274	10.0982	10.4484
bves	0.802758	0.870341	-1.69989	-0.0601941	0.0772351
bx000364.1
bx000534.1
bx000701.1
bx000701.4
bx000703.1
bx000703.2
bx004816.4
bx004873.1
bx004873.2
bx004873.4
bx004983.1
bx005085.1
bx005085.2
bx005085.3
bx005085.4
bx005085.5
bx005085.6
bx005417.1
bx005448.1
bx005448.2
bx088712.2
bx248122.1
bx248496.1
bx276122.1
bx294653.1
bx321873.1
bx321875.1
bx321887.1
bx322597.1
bx322608.1
bx322657.1
bx323023.1
bx323023.2
bx324003.1
bx324003.3
bx324142.2
bx324142.3
bx324155.1
bx324179.1
bx324179.2
bx324179.3
bx324216.1
bx324216.4
bx465848.1
bx465848.3
bx469910.2
bx470115.2
bx470189.1
bx470200.3
bx470200.4
bx470211.1
bx510909.1
bx510909.3
bx510922.1
bx511021.2
bx511034.1
bx511034.2
bx511034.4
bx511034.6
bx511078.2
bx511215.1
bx530097.1
bx537137.1
bx537137.2
bx537350.1
bx548000.1
bx548067.1
bx548067.2
bx548173.1
bx569782.1
bx569789.3
bx571664.1
bx571711.1
bx571715.1
bx571760.1
bx571811.1
bx572103.2
bx572103.3
bx572103.6
bx572103.7
bx640461.2
bx640547.1
bx640584.2
bx640584.3
bx640584.4
bx649417.2
bx649453.2
bx649453.3
bx649620.1
bx663505.2
bx664605.2
bx677667.1
bx784026.1
bx855614.1
bx855614.2
bx855614.3
bx855614.4
bx890616.1
bx897726.1
bx901907.2
bx901922.1
bx927193.1
bx927193.2
bx927282.1
bx936303.1
bx936303.2
bx936303.3
bx936350.1
bx936423.1
bx950868.2
bx957234.1
bx957362.1
bxdc2	6.20577	6.37496	6.90003	6.40741	6.44792	6.50699
bysl	5.86615	6.43411	6.84315	5.86462	6.25216	6.65805
bzw1a	9.85124	10.0028	9.92917	9.34973	9.61348	9.69399
bzw1b	7.91063	7.39155	7.72358	7.536	7.23458	7.14107
bzw2	6.09047	5.99756	5.54804	5.36607	5.77072	5.47861
c10h21orf59
c11orf24
c11orf95
c13h10orf11
c17h14orf159
c18h3orf33
c19h1orf109	3.53068	4.32977	4.81844	4.74716	4.67715	5.03462
c1d	8.10254	7.41724	7.28596	8.22058	7.51603	7.63466
c1galt1a	4.45381	2.83381	1.35901	4.53972	3.83212	2.32766
c1galt1b	4.59066	3.43106	3.22295	4.72117	4.41709	3.91263
c1galt1c1	3.79144	4.17777	4.19088	4.36607	4.32516	4.85491
c1qbp	7.64039	7.7444	7.81187	7.72771	7.89102	7.71998
c1qc
c1qtnf4	1.32632	0.718338	-0.114924	2.39924	1.77767	0.562129
c23h20orf24
c2cd2	2.84715	2.19227	1.66935	3.36607	2.93522	2.2402
c2cd2l	3.34192	3.5142	3.15809	4.41554	3.95988	3.56213
c2cd3	1.38772	0.548413	-0.96292	2.26173	0.662198	-0.759799
c2cd4a
c2cd5	7.07655	6.70828	6.42078	6.31485	5.98413	5.35914
c2h1orf27
c3a.1	-0.389887	-0.129659	-1.28485	-0.475232	-1.92276	-0.174836
c3b.1
c3b.2
c4	0.124686	-0.281662	-1.28485	0.747161	0.399163
c6
c6ast3
c7
c7a	-2.19724	-0.281662	-2.28485	-0.0601941	0.88459	-0.174836
c7orf43
c7orf50
c9orf69
ca10a	2.7335	1.63588	0.300114	3.7727	2.93522	2.82516
ca15b	5.6762	4.15574	3.57313	5.56186	5.39916	3.88406
ca16b	2.44661	1.13338	0.415591	3.02727	1.98413	0.825164
ca5a	1.19508	0.133375	-0.96292	1.52477	1.24716	1.04756
ca7	5.1647	4.37496	3.73752	5.04833	4.6622	4.04756
ca8	2.32632	1.07197	0.300114	1.64025	0.662198	-0.759799
ca9	2.97268	4.63588	5.34451	5.19719	5.43479	6.15906
caap1	7.4743	7.80639	7.82041	7.4476	7.76023	7.69963
cab39	5.72162	5.92128	6.02576	5.51723	5.85859	6.15309
cab39l	7.31352	6.66346	6.22096	6.84067	6.54484	6.26257
cab39l1	7.73128	7.0982	6.3132	7.41756	7.14601	6.36948
cables1	2.89022	1.83381	1.35901	1.93981	1.98413	1.56213
cables2a	2.75695	1.35577	0.715151	3.43166	2.07724	2.56213
cabp2b
cabp5a
cabp7
cabz01002768.1
cabz01009451.1
cabz01009880.1
cabz01017723.1
cabz01017733.1
cabz01017733.2
cabz01017734.1
cabz01019474.1
cabz01021426.1
cabz01021430.1
cabz01021450.1
cabz01021450.2
cabz01021450.3
cabz01021450.4
cabz01021453.1
cabz01021454.1
cabz01021454.2
cabz01023254.1
cabz01028770.1
cabz01029902.1
cabz01029904.1
cabz01029938.1
cabz01029938.2
cabz01031894.1
cabz01032351.1
cabz01032351.2
cabz01032488.1
cabz01033178.1
cabz01033180.1
cabz01033205.2
cabz01033540.1
cabz01034089.1
cabz01034698.3
cabz01034698.4
cabz01038499.1
cabz01041962.1
cabz01045212.1
cabz01046432.1
cabz01046981.1
cabz01048399.1
cabz01049925.1
cabz01050249.1
cabz01050663.1
cabz01051641.1
cabz01051641.2
cabz01051901.1
cabz01052487.1
cabz01052588.1
cabz01053976.1
cabz01054392.1
cabz01054394.4
cabz01054405.1
cabz01054405.2
cabz01054962.1
cabz01055343.1
cabz01055347.1
cabz01056516.1
cabz01056629.1
cabz01057122.1
cabz01057907.1
cabz01058650.1
cabz01059120.1
cabz01059415.2
cabz01059421.2
cabz01059627.1
cabz01059627.2
cabz01060490.1
cabz01060490.3
cabz01060580.1
cabz01061495.1
cabz01061549.1
cabz01064859.1
cabz01064859.2
cabz01066717.1
cabz01066717.2
cabz01066719.1
cabz01066926.1
cabz01066957.1
cabz01067024.1
cabz01067868.1
cabz01068023.1
cabz01068600.1
cabz01069006.1
cabz01069013.1
cabz01069016.1
cabz01070258.1
cabz01071909.1
cabz01071911.1
cabz01071911.2
cabz01071912.1
cabz01072043.1
cabz01072710.1
cabz01072765.1
cabz01073736.1
cabz01073832.1
cabz01073850.1
cabz01074130.1
cabz01074276.1
cabz01074982.1
cabz01075125.1
cabz01075191.1
cabz01075627.1
cabz01077217.1
cabz01077218.1
cabz01077220.1
cabz01077220.2
cabz01078098.1
cabz01078594.1
cabz01079241.1
cabz01079251.1
cabz01079303.1
cabz01079304.1
cabz01079480.1
cabz01079490.1
cabz01079986.1
cabz01080370.1
cabz01080371.1
cabz01080371.2
cabz01080568.1
cabz01080599.1
cabz01081730.1
cabz01081730.2
cabz01081752.1
cabz01081752.2
cabz01081752.3
cabz01085140.1
cabz01085419.1
cabz01085657.1
cabz01085857.1
cabz01087512.1
cabz01087514.1
cabz01088149.1
cabz01088567.1
cabz01089963.1
cabz01090374.1
cabz01092285.1
cabz01092941.1
cabz01095512.1
cabz01100338.1
cabz01101812.1
cabz01102039.1
cabz01102076.1
cabz01102632.1
cabz01104045.1
cabz01111496.1
cabz01111915.1
cabz01112210.1
cabz01112215.1
cabz01112804.1
cabz01113771.1
cabz01115396.1
cabz01117131.1
cabz01117575.1
cabz01118154.1
cabz01118678.1
cacfd1
cachd1	3.87957	2.63588	2.30011	4.26173	3.39916	2.69963
cacna1aa
cacna1ab
cacna1db
cacna1fa
cacna1fb
cacna1ha		2.27633	2.49651	-2.06019	2.24716	2.63252
cacna1i
cacna2d2
cacna2d3	-0.027317	0.248852	-2.28485	0.939806	-0.337802	-0.759799
cacnb1	-0.027317	-0.281662	-0.96292	0.747161	0.0772351	-1.7598
cacnb2b	0.890221	-0.281662	-1.69989	1.64025	1.24716	-0.759799
cacnb4b
cacng2b
cacng3b	0.972683	-1.45159	-0.96292	1.52477	0.88459	-0.759799
cacng4b
cacng5b	1.05069	0.870341	-0.699886	0.524768	1.07724	1.04756
cacng6b
cacng8b	0.124686	-1.12966	-2.28485	0.261734	-0.337802
cactin	8.51486	8.44399	8.11336	8.76874	8.86595	8.27637
cacul1	0.26219	1.07197	-0.699886	0.939806	0.399163	-0.759799
cacybp	5.75113	5.74808	5.97489	7.0005	6.32041	6.11057
cad	7.05542	6.54277	5.95117	5.98965	5.24716	4.36948
cadm1a
cadm3	-0.027317	-0.866625	-0.477494	0.261734	-0.922765	-1.7598
cadps2	4.89022	4.27633	3.77043	4.58366	4.22698	3.63252
cadpsa
calb1	0.124686	-0.281662	-0.284849	-0.475232	-0.337802	-0.174836
calb2b
calcoco1a	1.19508	0.455303	0.522506	1.93981	1.77767	1.2402
calcoco2
cald1l2
calm1a	10.7721	10.5067	10.6688	10.1364	9.86146	10.0026
calm1b	1.5032	0.94073	-0.114924	0.747161	0.88459	-1.7598
calm2a	9.63407	9.80521	9.6708	8.98965	9.41151	9.41762
calm3a	8.74784	8.8367	9.03285	8.34175	8.59884	9.05398
calm3b	7.7104	7.92073	7.9246	7.58366	7.77594	7.93369
calml4b	2.12469	0.94073	-0.477494	2.58366	0.88459	1.56213
caln2
calr	6.93847	5.85903	5.03708	6.38689	5.87813	5.02156
calr3a	6.34385	5.34607	4.80791	7.17103	6.22698	5.41013
calr3b	7.30061	6.75421	6.24458	7.22982	6.80516	6.0794
calua	6.56763	6.17229	5.64884	5.8467	5.92273	5.58005
calub	7.19615	6.16496	5.36979	7.0032	6.64329	5.94064
caly	5.3535	5.43106	4.99128	5.10973	5.41709	5.34873
camk1b	1.66074	1.75787	1.03708	1.52477	1.07724	0.240201
camk2b1	2.5032	2.04027	1.52251	2.33212	2.53667	0.240201
camk2b2
camk2g1	7.13143	6.53283	5.84443	6.59086	5.75672	4.91263
camk2g2	0.890221	0.455303	0.522506	-0.0601941	0.0772351	-0.174836
camk2n1
camk4	1.70965	-0.129659	-2.28485	1.93981	0.88459	0.825164
camkk1a	0.610113	-0.281662	-2.28485	1.93981	0.399163	-0.759799
camkmt	3.76854	2.57078	1.9246	3.14926	2.83212	1.69963
camkvl
camlg	5.05069	4.15574	3.9246	5.3492	4.58503	3.63252
camsap1a	0.709649	0.94073	-1.28485	1.74716	1.98413	-0.759799
camsap1b	3.66074	2.57078	2.03708	4.4476	3.28669	2.14709
camsap2a	3.74527	3.78682	3.48334	4.31485	4.46955	2.82516
camsap2b	0.124686	-0.281662	-3.28485	1.10973	0.662198
camsap3	1.75695	0.548413	0.622042	2.79779	1.77767	1.2402
camta1a	3.57094	2.22084	0.622042	3.55452	2.1647	1.69963
camta1b
camta2	0.38772	-3.45159	-3.28485	0.939806
cand1	6.49276	6.19946	5.63401	6.43166	6.23205	5.25143
cant1a	5.89816	5.59554	5.42596	5.54714	5.49509	5.50699
cant1b	3.12469	4.3033	4.00977	3.10973	3.63182	3.63252
canx	6.63565	5.86808	5.34815	6.29295	5.39916	5.13502
cap1	3.94231	2.83381	2.0727	4.87054	4.6008	4.09818
cap2	2.22902	2.3813	1.84443	2.10973	2.39916	2.14709
capgb	6.26219	6.62255	6.3132	5.38275	5.72829	5.74005
capn10	0.26219	-0.866625	-2.28485	-0.0601941	-0.337802	-0.174836
capn12	3.69758	3.23491	2.54804	2.58366	2.39916	2.41013
capn15	2.41747	1.83381	0.885076	2.93981	2.24716	0.562129
capn1a	6.32436	5.99756	5.76228	5.51723	5.36264	5.12284
capn1b
capn2a	3.35735	3.59281	3.34451	2.26173	2.39916	2.41013
capn2l	-2.19724	0.00784424	0.0370795	-2.06019	-0.922765	0.825164
capn5a	5.21639	5.35254	5.04158	5.02727	5.03143	4.43003
capn7	2.66074	2.35577	1.66935	3.26173	2.93522	0.562129
capn9	1.89022	5.03223	4.8649	3.26173	3.95988	5.34873
capns1a	8.35062	8.31908	8.18581	7.5998	7.69929	7.64959
capns1b	8.10654	8.39469	8.24409	7.32351	7.63374	7.90909
caprin1a	6.95377	6.98304	7.05054	6.46728	6.51603	6.16501
caprin1b	8.44706	8.37893	8.1139	8.09209	7.54891	7.20887
caprin2	5.18646	4.25577	3.41559	6.15897	5.2964	4.59775
capsla
capza1a	8.22482	7.98095	7.76976	7.61753	8.02121	8.12132
capza1b	8.56721	8.24625	8.15082	8.02992	7.96141	7.74601
capzb	-0.61228	-1.12966	-0.96292	0.261734	-0.922765	-0.174836
card11	1.38772	0.00784424	0.885076	1.10973	-0.337802	-1.7598
card19
card9
carf	1.26219	1.79634	2.44307	2.02727	2.1647	2.32766
carhsp1	5.44661	5.7603	6.09019	5.47896	5.61639	5.79479
carkd
carm1	6.58903	6.23666	5.77585	6.35343	6.09404	5.85491
carnmt1	2.22902	2.00784	1.71515	3.26173	2.6008	2.82516
cars
cars2	1.75695	0.548413	0.622042	2.02727	1.6622	1.69963
cart4	1.75695	3.57078	3.53533	4.66773	4.84542	4.50699
cartpt
casc1
casc3	7.25294	7.20841	6.90003	7.17343	7.1298	6.60652
casc4	5.64511	5.15204	4.52893	5.47119	5.06592	4.21748
casc5
casd1	1.89022	0.133375	-0.477494	3.29736	1.88459	0.825164
caska	4.57755	3.63588	2.71515	5.10973	4.53667	3.14709
caskb	1.12469	-0.451587	-1.69989	0.747161	0.0772351	-1.7598
casp2	4.95758	3.8152	2.75955	5.42362	4.38102	2.82516
casp3a	6.69606	5.9191	5.25043	6.68464	6.45661	5.93369
casp3b
casp6
casp6l1
casp8	3.69758	3.73824	3.88508	4.22521	4.61639	4.41013
casp8ap2	8.53408	8.37496	7.91298	8.94192	8.40029	7.50699
casp8l1
casp8l2
casp9	4.85261	3.90596	3.37336	4.50966	4.07724	3.73205
casq1a
casq1b
casq2
cass4
cast	6.14705	5.37178	5.23479	5.74716	5.12163	4.2846
casz1
cat	6.63881	6.31162	5.79197	6.24359	6.1487	6.24583
catip
cav1
cav2
cax1	3.87957	3.14833	3.0727	4.08955	3.53667	3.09818
cbarpb	-1.61228	-0.644232	-0.284849	-2.06019	0.662198	0.562129
cbfa2t2	3.2457	4.79159	5.18276	3.7727	4.80516	4.17094
cbfa2t3
cbl	4.08816	2.97468	3.26974	5.08955	4.43479	3.04756
cblb	1.80276	0.79634	-0.284849	1.74716	1.53667
cblc
cbll1	5.27849	5.09531	5.10747	5.75359	6.11615	6.01499
cbln1	2.63565	0.455303	0.300114	2.79779	2.53667	0.240201
cbln13	0.802758	0.355768	-0.699886	0.261734	1.07724	0.240201
cbln4	0.610113	-0.451587	-0.284849	1.26173	0.0772351	1.2402
cbln5
cbr1	4.34965	4.19946	3.23871	4.02727	3.63182	3.44965
cbr1l	5.92688	5.57078	5.11603	5.63329	5.47811	5.48813
cbr4	4.28657	4.22789	3.98194	3.55452	3.69194	3.99509
cbsa	0.503198	-0.281662	-1.69989	1.39924	0.0772351	-1.7598
cbsb	6.42481	6.55263	6.50794	6.22521	6.31564	6.55761
cbwd	1.19508	1.35577	-0.114924	1.39924	1.07724	1.04756
cbx1a	10.0491	9.84002	9.86744	9.81977	9.84996	9.71035
cbx1b	3.29461	3.23491	3.8547	3.8467	4.00797	4.14709
cbx2	7.64825	7.42186	7.34996	7.79312	8.03288	8.07625
cbx3a	10.8772	11.1086	11.2172	10.7594	11.1312	11.1581
cbx3b	4.48926	2.79634	1.96308	4.90559	4.07724	3.09818
cbx4	1.38772	0.79634	-0.699886	2.69469	2.53667	1.2402
cbx5	10.1409	9.73947	9.60218	10.0312	9.9694	9.77596
cbx6a	0.124686	-1.12966	-0.699886	1.10973	0.88459	-0.174836
cbx7a	-0.61228	-0.451587	0.885076	-0.475232		-0.174836
cbx7b	1.70965	-0.281662	-0.96292	3.66773	1.88459	-0.174836
cbx8a	1.66074	0.94073	0.802614	2.46337	1.98413	0.562129
cbx8b	4.64196	2.52569	1.80261	5.69469	4.52018	3.2402
cby1	4.08816	5.05621	5.16223	4.46337	4.83212	5.58005
cc2d1a
cc2d1b	1.19508	0.718338	-0.114924	2.69469	1.24716	0.825164
cc2d2a	3.517	2.71834	1.84443	4.0059	2.98413	2.14709
ccar1	4.87422	4.92779	4.41559	4.50966	4.00797	3.48813
ccar2	4.27849	4.11827	3.71515	4.4476	3.95988	3.2846
ccbe1	0.26219	-2.45159	-3.28485	0.261734	-0.922765	-0.759799
ccbl1
ccdc102a	2.7335	1.3033	0.415591	3.74716	3.1647	2.56213
ccdc103	-0.875314	2.22084	2.57313	2.18773	2.24716	2.56213
ccdc106a	1.5032	0.94073	0.885076	2.64025	2.6622	1.2402
ccdc106b	6.39708	5.26266	4.28501	6.45551	5.89102	5.38995
ccdc114
ccdc115	1.55765	1.24885	1.30011	3.26173	2.6622	2.04756
ccdc117
ccdc12	5.46097	4.77723	5.40864	5.81017	5.19618	5.49759
ccdc124	6.5726	5.39704	5.30011	7.70136	6.75319	5.77936
ccdc125
ccdc126	2.35735	0.79634	0.415591	3.18773	2.46955	1.41013
ccdc127
ccdc127b	1.66074	0.355768	-0.699886	1.93981	0.88459	-0.174836
ccdc130	5.32239	5.18866	5.13722	6.80399	6.29155	5.84753
ccdc136a
ccdc136b	0.38772	0.718338	0.415591	2.10973	1.07724	-0.174836
ccdc137	5.12469	6.00168	6.60845	5.89981	6.96598	7.11672
ccdc14	2.29461	1.3033	0.802614	3.06909	2.39916	1.41013
ccdc141
ccdc142	-0.875314	0.355768	-0.96292	-0.475232	0.0772351	-0.174836
ccdc146	2.78004	1.59281	1.03708	2.8467	1.53667	1.2402
ccdc149a	1.55765	0.548413	-0.477494	3.14926	1.07724	0.562129
ccdc149b	0.38772	-0.129659	-1.28485	2.18773	0.399163	0.825164
ccdc15	4.00243	2.73824	1.88508	4.66773	3.43479	2.2402
ccdc150
ccdc151
ccdc153	-0.197242	0.870341	0.963079	0.524768	0.662198	0.240201
ccdc157	-0.027317	-0.281662	0.174583	1.39924	1.24716	-0.174836
ccdc160	3.41747	3.11827	2.82368	4.46337	4.74966	4.04756
ccdc167	-0.197242	0.133375	1.10747	1.26173	1.07724	1.94064
ccdc172	0.709649	-1.12966	-0.96292	1.10973	-0.922765	-0.759799
ccdc173	-0.197242	0.355768	-0.96292	1.8467	1.53667	0.240201
ccdc174	5.48926	5.29996	5.39463	6.11473	5.38102	5.20599
ccdc175
ccdc177
ccdc18	3.10654	0.355768	0.715151	4.43166	2.39916	0.240201
ccdc181
ccdc186	3.1778	3.27633	3.30011	5.01662	3.24716	3.44965
ccdc187	3.12469	3.46728	4.03708	3.9842	4.36264	4.14709
ccdc189
ccdc191	2.53068	1.87034	1.23871	3.55452	3.5035	1.56213
ccdc22	6.98763	6.26609	5.35178	6.60869	5.79833	5.47861
ccdc24
ccdc25	5.00733	5.21375	5.3554	5.31485	5.62413	5.65805
ccdc28a	1.93204	1.94073	1.75955	1.8467	1.39916	1.41013
ccdc30	2.08816	0.248852	0.415591	2.894	1.6622	1.41013
ccdc32	8.16963	8.24625	7.85598	7.33855	7.3833	7.41013
ccdc40	0.610113	-0.129659	-0.284849	0.261734	-0.337802	-1.7598
ccdc43	6.57919	6.41724	5.79464	6.4476	6.03143	5.58005
ccdc47	7.1537	6.8315	6.50469	6.67112	6.30605	5.81006
ccdc50	2.86885	2.75787	1.9246	3.14926	2.07724	2.14709
ccdc51	3.43211	2.63588	2.30011	4.18773	3.56909	2.76376
ccdc53
ccdc57
ccdc58	4.60366	4.87034	5.52572	5.67452	5.2964	5.7871
ccdc59	5.7246	6.3813	6.50631	6.71788	7.22698	7.14107
ccdc61	4.59066	3.70828	3.01893	5.01662	3.88459	3.76376
ccdc64b
ccdc65
ccdc69
ccdc6a	6.82235	6.16312	5.82368	6.97598	6.61251	6.16501
ccdc6b	6.05779	4.91473	3.73752	6.17821	5.48663	4.2846
ccdc71
ccdc74a
ccdc77	7.54085	6.72459	6.26205	7.01395	6.51603	6.36432
ccdc79
ccdc80
ccdc82	5.62294	5.06017	5.133	7.02195	6.25714	5.53482
ccdc83
ccdc84	2.44661	3.90596	4.30761	3.58366	3.88459	4.09818
ccdc85b	2.7335	3.47915	3.54804	4.18773	4.28669	4.2846
ccdc85ca	0.26219	0.00784424	-1.28485	-1.06019	0.0772351	-1.7598
ccdc85cb	-0.61228	-2.45159	-2.28485	0.939806	0.0772351	0.240201
ccdc86
ccdc87	1.38772	-1.45159	-1.69989	0.524768	0.0772351
ccdc88aa
ccdc88b	1.97268	0.248852	0.174583	2.894	1.07724	-0.174836
ccdc88c	1.55765	-0.129659	-2.28485	2.10973	1.24716	-0.174836
ccdc89
ccdc9	8.61253	8.6494	8.48334	8.46728	8.52328	7.98839
ccdc90b	6.89684	6.07979	5.25818	6.31918	5.52018	5.31702
ccdc92	1.89022	0.355768	0.174583	2.69469	1.6622	0.825164
ccdc93	4.39522	2.3813	2.62204	4.64025	3.80516	2.2402
ccdc94
ccdc96	3.7335	2.94073	2.00055	4.14926	3.43479	2.2402
ccdc97	1.66074	3.04027	3.01893	4.0059	3.72109	3.94064
ccka
cckar
cckbr
ccl19b
ccl25b	-3.19724	0.133375	-0.96292	-2.06019	0.399163	0.240201
ccl38.6	-0.875314	-0.451587	-0.699886	0.747161	0.0772351	-0.174836
ccl39.1
ccl39.7
ccm2	4.48224	4.03223	3.75955	4.69469	4.74966	4.26257
ccm2l	1.26219	0.870341	-0.477494	0.261734	0.662198	-0.174836
ccna1	9.85431	8.61349	7.84443	10.0665	9.16204	8.38103
ccna2	10.9242	10.6908	10.5476	10.1824	10.2515	10.2995
ccnb1	9.62553	9.39762	9.51079	10.4372	10.3018	10.4591
ccnb2	8.29711	6.91036	6.99592	9.2281	8.92508	8.73306
ccnb3	4.38772	6.01805	6.54804	7.04571	7.06876	7.27912
ccnc	6.27646	6.2678	5.86997	5.52477	5.25714	5.31702
ccnd1	8.35302	9.89368	10.1064	9.83803	10.294	10.0269
ccnd2a	2.91128	2.88826	2.82368	4.33212	3.24716	3.2846
ccnd3	4.61654	3.92345	3.34451	3.74716	2.83212	2.76376
ccndbp1	6.59392	5.51131	4.23871	6.24814	5.32516	4.85491
ccne1	9.43598	9.15782	8.6595	8.9594	9.01314	8.60434
ccne2	6.68387	7.98043	8.16739	8.12963	8.4845	8.68003
ccnf	1.84715	3.58184	4.35178	3.33212	4.05452	4.07309
ccng1	10.461	10.4876	10.461	9.70385	9.80728	9.75047
ccng2	2.75695	4.49093	4.35178	4.81017	5.71386	5.94064
ccnh	4.34192	4.18504	4.85981	5.14926	4.83212	5.45937
ccni	3.31055	2.99136	3.15809	5.11972	4.72109	3.85491
ccni2
ccnj	2.22902	0.455303	-0.284849	3.22521	1.53667	1.04756
ccnjl	5.92946	5.6517	5.29258	6.02727	6.08846	5.62391
ccnk	5.13815	4.8838	4.69243	4.52477	3.88459	3.63252
ccnl1a	6.16031	5.19587	5.0771	6.09968	5.36264	5.17094
ccnl1b	6.8279	7.62723	7.76023	8.0678	8.29398	8.18857
ccnt1	4.64196	4.38762	4.32986	5.49439	4.88459	4.5256
ccnt2a	5.42481	5.02819	5.00977	5.97872	5.74257	4.748
ccnt2b	9.16415	8.5739	7.96782	8.894	8.75584	8.22034
ccny
ccnyl1	5.47518	4.6777	4.01893	5.50966	5.17527	5.04756
ccp110
ccs
ccsapa	0.890221	-0.451587	-2.28485	1.39924	0.662198	0.562129
ccsapb	2.58412	2.00784	1.23871	3.52477	2.46955	2.2402
ccser1	-0.027317	-1.12966	-0.477494	0.524768	1.07724	0.240201
ccser2a	4.97768	3.46728	2.32986	5.39102	4.30605	3.2402
ccser2b	-0.197242	0.355768	0.174583	0.939806	1.07724	-0.174836
cct2
cct3	7.44932	7.69879	7.76432	7.19719	7.42596	7.84197
cct4	3.83618	5.37178	5.50957	4.39924	5.01975	5.58893
cct5	6.61494	6.72209	7.41646	6.83765	6.99311	7.55761
cct6a	6.68387	6.68668	6.99476	6.61576	6.45227	6.44965
cct7	8.20843	8.01449	8.06388	8.09209	8.0459	8.05077
cct8	6.17997	5.4553	5.47004	5.894	5.33462	4.94064
ccz1	5.37261	4.6517	4.24653	5.27966	4.58503	4.71593
cd109
cd151
cd151l	3.81399	3.62523	3.84443	4.58366	4.53667	5.2402
cd164	6.1559	5.59007	5.4294	5.46337	5.41709	5.02156
cd209	1.75695	1.83381	0.963079	2.46337	2.32516	1.94064
cd22
cd276	2.47518	2.57078	2.52251	2.8467	2.24716	2.99509
cd2ap	5.33414	4.9191	4.78124	5.14926	5.33462	4.81006
cd2bp2	9.8555	9.82439	9.63234	9.98931	9.77767	9.32102
cd302	-1.19724	-0.281662	-2.28485	-2.06019	-0.337802	-0.174836
cd37
cd3eap	5.31055	6.00784	6.20098	6.01662	6.46955	6.56213
cd44a	2.01221	3.96627	4.09019	3.46337	3.95988	4.82516
cd63	2.26219	3.92345	4.055	3.43166	4.20652	5.09818
cd68
cd74b	-0.389887	0.79634	0.522506	1.39924	0.0772351	0.825164
cd81a	2.19508	3.47915	4.38049	2.8467	4.1647	3.91263
cd82a	1.12469	2.6145	2.94397	1.93981	3.07724	3.04756
cd82b	4.96263	3.103	2.75955	4.99509	3.93522	2.76376
cd99	4.12469	4.74317	4.49651	3.66773	4.28669	4.66647
cd99l2	2.80276	4.22789	5.34086	3.61223	4.67715	5.43987
cd9a	2.91128	3.40639	3.09019	2.46337	3.39916	3.14709
cd9b	9.16388	8.78831	8.51848	8.72689	8.58305	8.74998
cdadc1	-0.389887	-1.86662	-1.69989	-1.06019	0.399163	-0.174836
cdan1
cdc123	3.26219	2.8152	2.38758	2.74716	3.1647	3.2846
cdc14aa
cdc14ab	5.70664	5.25922	4.60997	5.01662	4.67715	3.73205
cdc14b	5.89287	4.67253	4.38758	6.40333	5.89741	5.48813
cdc16	5.14705	3.84303	3.47004	5.71459	4.72109	4.26257
cdc20	7.69909	7.38288	7.39815	8.35555	8.1079	8.0232
cdc23	2.75695	3.62523	4.00977	4.16862	4.26706	4.2846
cdc25b	8.11791	7.98095	7.55436	8.26061	8.07441	7.7618
cdc26	5.7246	6.49386	6.51119	6.02727	6.36264	6.79479
cdc27	6.57919	5.76758	5.26974	6.6228	6.06023	5.1944
cdc34a	7.52727	7.0292	6.17048	7.15655	6.80855	6.37463
cdc34b	6.96515	6.65694	6.47171	6.63329	6.35801	6.06038
cdc37	3.99258	4.91473	4.96308	4.56916	4.79148	5.15906
cdc37l1	5.13815	4.14087	3.63401	6.41554	5.6008	4.81006
cdc40	5.86075	5.3939	5.77585	6.2841	5.95988	5.94064
cdc42	7.24259	6.9578	6.89506	6.58366	6.4993	6.72402
cdc42bpb	6.38772	5.81286	4.84958	6.36607	5.95375	5.12284
cdc42ep1b
cdc42ep2	4.32632	2.50261	0.522506	4.87054	3.39916	2.32766
cdc42ep4a	2.44661	1.79634	2.59779	3.10973	3.1647	3.09818
cdc42ep4b	4.45381	4.48505	4.215	5.35766	4.77767	4.43003
cdc42ep5	4.83618	4.4613	4.08147	6.24359	5.80516	4.99509
cdc42l	9.92623	9.93023	9.85294	9.33266	9.44027	9.28391
cdc42se1	7.31451	6.72459	5.91482	6.85867	6.46525	6.06038
cdc45	1.55765	1.63588	1.80261	2.58366	2.46955	2.56213
cdc5l	6.99628	6.4613	5.95356	7.11473	6.95682	6.45937
cdc6	8.8379	8.23141	7.90868	9.06069	8.8635	8.82892
cdc7	3.5032	4.50261	4.3662	4.65405	5.15405	4.79479
cdc73	6.70965	5.89714	5.69243	6.59444	6.61639	6.25143
cdca2
cdca4	6.14705	6.7999	6.70667	7.2019	7.02268	6.99509
cdca5	6.35926	5.77963	5.66352	6.96771	6.61639	6.66227
cdca7a	11.3904	10.7446	10.302	11.0811	10.9901	10.8852
cdca7b	9.4886	8.95727	8.62054	9.53693	9.32635	8.93369
cdca8	7.19293	7.16772	7.24653	8.08574	8.10514	8.40762
cdca9	0.124686	-1.45159	-0.477494	2.9842	1.24716	-0.759799
cdcp1a	3.16031	3.6145	3.17458	4.12963	3.93522	4.04756
cdcp2
cdh1	9.44074	8.62656	8.04046	8.81479	8.12844	7.5023
cdh11	3.59717	2.3813	1.9246	2.8467	1.24716	1.04756
cdh13
cdh17
cdh18a	0.709649	0.00784424	0.0370795	0.261734	-0.922765	0.240201
cdh2	3.86885	4.16312	5.06388	3.7727	4.26706	4.73205
cdh6	-1.61228	1.13338	2.84443	-0.475232	0.399163	1.69963
cdh8
cdhr1
cdip1	4.76276	2.87034	1.71515	4.83462	3.91013	3.41013
cdipt	7.31944	6.79753	6.1139	6.70468	6.71386	6.47382
cdk1	3.82513	5.22789	5.85726	5.23443	6.26211	6.67483
cdk10	1.89022	0.79634	-0.114924	2.39924	1.39916	0.562129
cdk11b	7.58984	7.17229	7.11603	7.23901	6.62027	6.0411
cdk12	6.46987	6.38288	5.9936	6.31918	6.16999	5.35914
cdk13	4.78575	4.4613	4.19897	5.11972	4.8187	4.38995
cdk14
cdk15
cdk16	2.5032	0.870341	0.522506	2.58366	1.39916	1.69963
cdk17
cdk2	5.46809	5.16312	5.27739	6.23901	6.1647	5.94064
cdk20	-0.389887	-0.866625	-0.96292	0.747161	-1.92276
cdk2ap2	4.13367	5.89935	6.46167	6.0005	6.69562	7.5256
cdk4	-1.19724	0.455303	-0.699886	-2.06019	-1.92276	-0.759799
cdk5	3.75695	2.32977	2.207	4.53972	3.43479	2.14709
cdk5rap1	-0.61228	-1.45159	-0.699886	1.74716	2.1647	1.94064
cdk5rap2	4.43211	3.4553	2.0727	4.97323	4.20652	2.14709
cdk5rap3	5.56098	4.49678	3.81318	5.23443	4.24716	3.99509
cdk6	3.54422	4.03223	4.63401	4.47896	4.83212	4.44965
cdk7	4.22061	4.71834	5.34086	5.72117	5.86514	6.0281
[truncated: 17,415 more rows]

## Sheet: Supp. Fig. 1C
	tSNE_1	tSNE_2	TREAT
ZF30_DS3A_NT_ACTCGGCACTAG	18.7399	41.57	NT
ZF30_DS3A_NT_TCACCTTTTCGA	-6.60461	37.9592	NT
ZF30_DS3A_NT_GCAATTTGTTTT	-6.11737	36.7734	NT
ZF30_DS3A_NT_GCAACATCTATG	6.89791	-33.5066	NT
ZF30_DS3A_NT_ATTCCCAGAGAG	5.94916	-33.383	NT
ZF30_DS3A_NT_AGCCTTAGCCGC	0.959823	-23.7272	NT
ZF30_DS3A_NT_CATTGCTGTAGG	-12.5732	34.3428	NT
ZF30_DS3A_NT_AACAGATATTGG	2.00636	14.3026	NT
ZF30_DS3A_NT_CCCTTATTTACG	-37.0327	-22.2046	NT
ZF30_DS3A_NT_CTCGTCAGCGAN	-1.44176	36.76	NT
ZF30_DS3A_NT_TTACTTCCCCTT	-5.3269	40.6128	NT
ZF30_DS3A_NT_CTCCGTCGCAGN	2.9617	-14.0275	NT
ZF30_DS3A_NT_TTTTGCGTCAGG	-4.17448	-0.187173	NT
ZF30_DS3A_NT_GGTACACGACCA	4.27303	-47.9937	NT
ZF30_DS3A_NT_CCACCCTTCAAN	-14.1616	32.2926	NT
ZF30_DS3A_NT_CATTCCTAACTA	-7.74353	35.5537	NT
ZF30_DS3A_NT_GTGAAAGGCTTC	-10.2534	35.9664	NT
ZF30_DS3A_NT_GTTACAAGTTAA	-13.8063	31.8937	NT
ZF30_DS3A_NT_ACCGACACTATT	-12.1883	32.3359	NT
ZF30_DS3A_NT_CACGATATGCGA	1.4134	-25.4633	NT
ZF30_DS3A_NT_TTCTTTCGTAAA	-5.0864	36.9605	NT
ZF30_DS3A_NT_ACGTCGGTGATC	-2.93594	34.9924	NT
ZF30_DS3A_NT_ATCCTTACCCGA	0.913877	-24.4457	NT
ZF30_DS3A_NT_TTAGTAGATTGC	-5.50445	38.6669	NT
ZF30_DS3A_NT_CTTACTGACACT	23.9199	-28.1806	NT
ZF30_DS3A_NT_TCCATTGCTATG	-15.3321	32.8307	NT
ZF30_DS3A_NT_GTCATGCGTAAT	-11.0744	36.0813	NT
ZF30_DS3A_NT_TAGATTATGGGC	6.39758	-34.6823	NT
ZF30_DS3A_NT_CAAAAATACCGG	3.23344	-21.0086	NT
ZF30_DS3A_NT_CTTTTAAGGAAT	-3.99925	28.7336	NT
ZF30_DS3A_NT_TCGTAGCGGCGA	-0.291003	-22.3517	NT
ZF30_DS3A_NT_TCCAGGGGATGA	3.01252	28.913	NT
ZF30_DS3A_NT_GGGATGGGACGC	23.6051	-26.6346	NT
ZF30_DS3A_NT_CTCCGTACCCTC	-6.82485	38.6796	NT
ZF30_DS3A_NT_CATTTACGTTAT	-20.9589	31.8196	NT
ZF30_DS3A_NT_ACATCAGATCGA	-23.0329	5.54494	NT
ZF30_DS3A_NT_CCATAAACATAT	-18.3166	22.5581	NT
ZF30_DS3A_NT_CTATTGAGCCAA	-13.3733	34.8007	NT
ZF30_DS3A_NT_GTATGCGAGAAC	23.9449	-27.5348	NT
ZF30_DS3A_NT_CATACTGTTATT	7.00935	-33.4428	NT
ZF30_DS3A_NT_TCGACGAGTAAA	-6.84338	35.468	NT
ZF30_DS3A_NT_AAATAGCGAGTC	-12.5213	31.4631	NT
ZF30_DS3A_NT_TAAAGATTCAAG	26.1025	-12.277	NT
ZF30_DS3A_NT_ATAACGACTATG	7.17171	-33.5921	NT
ZF30_DS3A_NT_TCTGTTTTTGAC	-3.22214	35.996	NT
ZF30_DS3A_NT_CTATTCTCCGGC	-8.52138	-21.0704	NT
ZF30_DS3A_NT_TATTGGAAAGAC	-36.9014	-22.4475	NT
ZF30_DS3A_NT_AAACCTGGCAAG	6.12866	-10.2613	NT
ZF30_DS3A_NT_GTGTCCTCCTTC	3.8058	-45.3591	NT
ZF30_DS3A_NT_AATCATCCGCTC	4.02295	-25.295	NT
ZF30_DS3A_NT_CCTCTTTCTTCC	4.31774	-17.51	NT
ZF30_DS3A_NT_GAGGATGTATTT	-7.37603	1.44564	NT
ZF30_DS3A_NT_ACCTTAACTCTC	22.9445	-28.2947	NT
ZF30_DS3A_NT_CCTAATGGTCTG	-10.8819	33.1682	NT
ZF30_DS3A_NT_GCCAATAAGCGA	-8.20711	35.1619	NT
ZF30_DS3A_NT_TCCCATAGGGGG	1.37741	-16.4189	NT
ZF30_DS3A_NT_GAATAAAGTTGC	-11.9971	30.4753	NT
ZF30_DS3A_NT_TCGGCTTGGTGT	24.8268	-27.9321	NT
ZF30_DS3A_NT_GAAAGACACTGC	-1.7496	36.2552	NT
ZF30_DS3A_NT_TAATGTCCCGGN	3.85643	-44.7555	NT
ZF30_DS3A_NT_ATATAAATATCG	23.9556	-18.5379	NT
ZF30_DS3A_NT_GTGTGTCCACCT	-34.1783	-22.2914	NT
ZF30_DS3A_NT_CTGTAAATCTTG	4.03807	-45.2632	NT
ZF30_DS3A_NT_CGTACGTGAGTG	1.86779	-17.0195	NT
ZF30_DS3A_NT_CAAGTTCCGACT	-10.0079	36.3621	NT
ZF30_DS3A_NT_TCGCCACGCACC	-9.06764	34.7589	NT
ZF30_DS3A_NT_ACATACCAGAAT	4.69695	-18.8656	NT
ZF30_DS3A_NT_AGCGGTTGTTAA	0.597765	-14.9537	NT
ZF30_DS3A_NT_TCACCTCTTGGT	-3.41746	39.5394	NT
ZF30_DS3A_NT_ATTACAGAAGTT	16.9276	44.3554	NT
ZF30_DS3A_NT_TAGTGTCAAACA	-17.2474	32.8126	NT
ZF30_DS3A_NT_GTGCTATTGCTT	3.88765	-45.5211	NT
ZF30_DS3A_NT_CATAGGAATTGC	0.0905141	-13.347	NT
ZF30_DS3A_NT_GCCGACACATGA	-16.0174	31.6793	NT
ZF30_DS3A_NT_CTAAGAAACTAG	-4.54874	35.6767	NT
ZF30_DS3A_NT_CCCGCCTAGCAN	-7.51858	34.5558	NT
ZF30_DS3A_NT_CTTGTGACCTCA	1.96114	-16.9337	NT
ZF30_DS3A_NT_CATCATAGGCCG	0.660389	36.6108	NT
ZF30_DS3A_NT_ATGTCCGATCTG	4.45345	-24.5707	NT
ZF30_DS3A_NT_GACTAGTTGTCT	37.9945	-10.5445	NT
ZF30_DS3A_NT_TGAGAGATTTTT	-4.79554	39.3842	NT
ZF30_DS3A_NT_CTTAGTACACAA	2.52398	-13.5584	NT
ZF30_DS3A_NT_CAGACCCGGGCG	25.1543	-29.0035	NT
ZF30_DS3A_NT_GGGATAGCCTCT	-0.130355	-30.7201	NT
ZF30_DS3A_NT_GCCCGTTGTGCC	1.54533	-13.6166	NT
ZF30_DS3A_NT_GAGACAAATTTA	-20.8331	31.4977	NT
ZF30_DS3A_NT_AATGTTACACGC	-3.37403	38.4512	NT
ZF30_DS3A_NT_CTGCTTGTGATT	4.15817	-34.3942	NT
ZF30_DS3A_NT_GATAGGGAGCCT	0.158363	-34.8032	NT
ZF30_DS3A_NT_CCGCGACTAAAG	-1.98621	36.7129	NT
ZF30_DS3A_NT_TGAGCCGGCCGA	0.14372	-14.2607	NT
ZF30_DS3A_NT_GGATCGATTACT	-38.3528	6.4205	NT
ZF30_DS3A_NT_TTGTCCGCCATC	0.978696	-22.3998	NT
ZF30_DS3A_NT_ACAGATCTATCC	-4.2247	36.5257	NT
ZF30_DS3A_NT_TGGCGAGCAGCT	30.0623	-19.6399	NT
ZF30_DS3A_NT_TGGGCCGCTTGA	-19.9248	21.6913	NT
ZF30_DS3A_NT_ATTAGAGAGTCC	49.2935	-3.44758	NT
ZF30_DS3A_NT_ATCCATTCCAGG	-13.6382	32.2433	NT
ZF30_DS3A_NT_TTGGTAGTAAGT	1.94492	-13.8141	NT
ZF30_DS3A_NT_TCGTTTCGTCTC	3.26308	-46.5824	NT
ZF30_DS3A_NT_GAACCCCTAAGA	-12.9491	36.334	NT
ZF30_DS3A_NT_CACATGTGGGTN	-9.92783	36.9108	NT
ZF30_DS3A_NT_AGCATTTGCAAT	3.61664	-44.4326	NT
ZF30_DS3A_NT_TACTTGTAAGAG	3.45335	-17.2346	NT
ZF30_DS3A_NT_GCATCAGGCAGA	-4.54191	35.1118	NT
ZF30_DS3A_NT_GCACACTGGCCC	-6.80543	36.2842	NT
ZF30_DS3A_NT_TGACCCATATCT	-8.2049	-13.0513	NT
ZF30_DS3A_NT_CGTTCCCTATTT	-3.98576	28.5471	NT
ZF30_DS3A_NT_CCCTACGGCCGN	-6.15854	35.8138	NT
ZF30_DS3A_NT_CGTATTGTTGAN	4.47701	-18.1493	NT
ZF30_DS3A_NT_AGTTGTGGCGGA	-17.2211	33.9488	NT
ZF30_DS3A_NT_ACTCCCAGTAGT	22.9819	-28.4825	NT
ZF30_DS3A_NT_CGCAGGGGGCCT	0.172663	-20.7255	NT
ZF30_DS3A_NT_TTGCGATCGAAA	12.1859	-37.5251	NT
ZF30_DS3A_NT_CAATAAACCGAG	-7.32839	33.2783	NT
ZF30_DS3A_NT_TCATAGATCTGA	-17.8055	25.3177	NT
ZF30_DS3A_NT_AATGAGGACAAA	2.83634	-6.96523	NT
ZF30_DS3A_NT_GAGGTGTATGAG	23.7995	-26.1594	NT
ZF30_DS3A_NT_CCATGTTCGGGA	-5.77501	35.1668	NT
ZF30_DS3A_NT_CCGGCTTAGCAC	-6.33504	37.8792	NT
ZF30_DS3A_NT_CCATCGCATTCC	-38.4724	6.40277	NT
ZF30_DS3A_NT_TGGGATCTCGGA	-2.98821	38.1875	NT
ZF30_DS3A_NT_CCAGGATTTATA	-7.96802	33.061	NT
ZF30_DS3A_NT_CCCAGAAGCGTC	-7.10084	36.1321	NT
ZF30_DS3A_NT_CCAGCTTACCGC	-4.57311	32.8902	NT
ZF30_DS3A_NT_TCCGTGGGTTGA	4.21004	-9.4947	NT
ZF30_DS3A_NT_CTGGAACTAGCA	-11.7844	31.4829	NT
ZF30_DS3A_NT_GCCCTCCATTCG	-15.3022	30.3892	NT
ZF30_DS3A_NT_TTTACACGAGTT	-6.78874	34.3901	NT
ZF30_DS3A_NT_ACCCCGGTAATG	-11.7341	31.9613	NT
ZF30_DS3A_NT_GTCATAAGGTAA	-15.5952	34.6659	NT
ZF30_DS3A_NT_CTCCTTAACCGT	-5.72265	32.1152	NT
ZF30_DS3A_NT_GGCAACTAAGCG	-5.77331	34.6371	NT
ZF30_DS3A_NT_ACCCAAATATCG	4.14961	-8.08568	NT
ZF30_DS3A_NT_GATTGATCCGAA	0.195323	-16.1221	NT
ZF30_DS3A_NT_ACACGGTAGTAC	12.073	-38.1019	NT
ZF30_DS3A_NT_ATTGCTTCAGAC	3.85796	-8.7904	NT
ZF30_DS3A_NT_TGGGTATAACCT	-3.93984	28.4641	NT
ZF30_DS3A_NT_AGGCTACGCTAC	23.6412	-26.8693	NT
ZF30_DS3A_NT_ATTTAATCATGT	-6.68832	-0.477838	NT
ZF30_DS3A_NT_TTCTGCGGACGT	18.6018	41.7421	NT
ZF30_DS3A_NT_GAGCCACTTCTG	-10.5797	30.4274	NT
ZF30_DS3A_NT_CCTCCTCAAAGC	4.6027	-11.1778	NT
ZF30_DS3A_NT_TGAGTCGATTCG	-9.04972	34.8079	NT
ZF30_DS3A_NT_CAGTACGAAGAA	-2.15482	35.822	NT
ZF30_DS3A_NT_GATCCGTTTTAG	-8.53234	33.3951	NT
ZF30_DS3A_NT_ATCTTACACGGA	-2.2563	36.3794	NT
ZF30_DS3A_NT_ATATGAACTCAA	3.92707	-7.5489	NT
ZF30_DS3A_NT_GACGCCCGGTGC	-11.5701	-0.401199	NT
ZF30_DS3A_NT_GTACGACTAACN	-4.71916	36.928	NT
ZF30_DS3A_NT_ATGTTTCCCTCG	-14.8705	30.3686	NT
ZF30_DS3A_NT_AGGTTGCCTTTC	5.22226	-8.40375	NT
ZF30_DS3A_NT_GTCTTCTCGGTC	-9.56223	-1.27953	NT
ZF30_DS3A_NT_CAATCTCCTAAN	9.434	28.0713	NT
ZF30_DS3A_NT_CTGGCGACTTTT	-27.9077	22.9133	NT
ZF30_DS3A_NT_ACGCATTCCGAA	-20.6272	16.4908	NT
ZF30_DS3A_NT_CTTAGACGCAAC	-14.5076	23.4526	NT
ZF30_DS3A_NT_GTTTTCATACAT	-5.45537	34.999	NT
ZF30_DS3A_NT_GCCGAATATTAC	-6.20721	32.6448	NT
ZF30_DS3A_NT_TGTTTTGGAGCC	-4.54603	37.3992	NT
ZF30_DS3A_NT_CGTCTCTCCTTC	11.5187	-35.3256	NT
ZF30_DS3A_NT_CCAGGATTCTAC	-18.2082	22.5192	NT
ZF30_DS3A_NT_CATCATCGTGCG	1.4142	-22.7489	NT
ZF30_DS3A_NT_AAAGTACACTAG	-7.09928	33.2761	NT
ZF30_DS3A_NT_GCGGCAGTTCGG	-5.2989	40.8504	NT
ZF30_DS3A_NT_TCCAAGAATTAC	-1.01635	34.2299	NT
ZF30_DS3A_NT_CACCCCCGTTTC	-11.8611	30.8169	NT
ZF30_DS3A_NT_AATGAGCCTCGT	-8.08104	-28.6189	NT
ZF30_DS3A_NT_AACCCTGCTGCT	4.8279	-9.58921	NT
ZF30_DS3A_NT_CGGCTTTAAGCT	-13.3629	31.6628	NT
ZF30_DS3A_NT_ACGGTAAGCGTC	-4.57908	35.3588	NT
ZF30_DS3A_NT_CCTTGCGCCTCA	0.735528	28.7525	NT
ZF30_DS3A_NT_TCCTCAACCAAA	-34.5407	10.4365	NT
ZF30_DS3A_NT_ACTTTCCGAGTG	-12.3914	31.4761	NT
ZF30_DS3A_NT_TTCTGGTGTGTC	-17.3753	33.9736	NT
ZF30_DS3A_NT_TATATACTGAGC	-2.28464	33.9881	NT
ZF30_DS3A_NT_TCACGGCTGCGT	-5.94841	38.5172	NT
ZF30_DS3A_NT_GAAATTCTGAAG	19.6761	36.7701	NT
ZF30_DS3A_NT_ATTTGGGACCGT	-15.5684	34.5012	NT
ZF30_DS3A_NT_AACGCCGTCCAC	-37.0081	-21.9042	NT
ZF30_DS3A_NT_ATAAATTGGATT	3.76259	-6.73733	NT
ZF30_DS3A_NT_TCTCAGGAGTGC	9.5595	26.8701	NT
ZF30_DS3A_NT_GGCCTAGCTTAC	-18.3267	21.8636	NT
ZF30_DS3A_NT_CTGTCGACCGTA	1.01179	-13.2098	NT
ZF30_DS3A_NT_TGCCTGTACCTN	18.6483	41.7156	NT
ZF30_DS3A_NT_TAACAAAATGTT	-2.29211	35.4563	NT
ZF30_DS3A_NT_CCTCCAAGACCG	-7.85454	31.3237	NT
ZF30_DS3A_NT_TAATGTCCATTT	-22.3429	31.1242	NT
ZF30_DS3A_NT_AGCTTAACGCCC	-9.23553	30.8376	NT
ZF30_DS3A_NT_GGACGTCTATTT	-11.9836	31.0016	NT
ZF30_DS3A_NT_CCAAAGAGCACC	1.51451	-23.084	NT
ZF30_DS3A_NT_CTTAGTGGTGCC	1.02376	-36.9738	NT
ZF30_DS3A_NT_TTTGTCGTGAGC	21.779	-25.4943	NT
ZF30_DS3A_NT_ACCCACGTCTTA	-6.96108	35.9392	NT
ZF30_DS3A_NT_TTTGGTCCGACG	4.14332	-18.4033	NT
ZF30_DS3A_NT_TCAGATTATGTT	-3.90873	33.39	NT
ZF30_DS3A_NT_CATAAGCGCTGA	-1.79838	-47.6065	NT
ZF30_DS3A_NT_ATAACTACCCAA	-5.98579	38.4567	NT
ZF30_DS3A_NT_TAGATCACGTTG	-6.14327	32.6939	NT
ZF30_DS3A_NT_AGCCACCTCGTC	-14.4403	-8.4391	NT
ZF30_DS3A_NT_CGCGACAGGGTN	24.2522	-27.5547	NT
ZF30_DS3A_NT_CTGCTGTGATTN	5.21218	-35.0736	NT
ZF30_DS3A_NT_TCGAATGCCAAC	20.0498	36.7615	NT
ZF30_DS3A_NT_AGCTGCCACGTT	-1.0078	34.9448	NT
ZF30_DS3A_NT_ATGTCTGAATGT	1.95756	29.912	NT
ZF30_DS3A_NT_CCGCTTTGCCGT	-5.55559	-16.0341	NT
ZF30_DS3A_NT_GCCGCCACGCAG	3.67241	-43.3578	NT
ZF30_DS3A_NT_CAAGACTAGCCA	-19.9825	21.4834	NT
ZF30_DS3A_NT_GACAAACTAAAA	-1.13298	32.9592	NT
ZF30_DS3A_NT_TAGGATGCTGCT	-4.56151	39.3838	NT
ZF30_DS3A_NT_TAAAAAGCCCAG	-7.54752	33.0877	NT
ZF30_DS3A_NT_AGTGAACTTTAA	23.0977	-28.1081	NT
ZF30_DS3A_NT_TCCACGTTGGTN	-14.0643	30.5584	NT
ZF30_DS3A_NT_TGAGGCGAAACN	4.48745	-11.1012	NT
ZF30_DS3A_NT_CCGTCCTTGCCA	0.396464	-31.9935	NT
ZF30_DS3A_NT_ATACAACTAGAC	-3.71442	38.7014	NT
ZF30_DS3A_NT_AACGGAACAGCG	-18.5401	21.8201	NT
ZF30_DS3A_NT_GTCGTTATAGTT	-7.01004	33.4112	NT
ZF30_DS3A_NT_GTTAAAAAGGTT	-20.9355	31.8617	NT
ZF30_DS3A_NT_GCAACATATTTA	-5.9191	33.9391	NT
ZF30_DS3A_NT_CCCCGCGACGTG	5.52725	-16.791	NT
ZF30_DS3A_NT_GATCACTGTGCT	1.72062	31.2713	NT
ZF30_DS3A_NT_ACCCGTTCCAGT	-7.12893	31.7085	NT
ZF30_DS3A_NT_GGGCGCTAAGTA	-5.11805	36.3497	NT
ZF30_DS3A_NT_TTCCATTACATN	9.40115	26.8803	NT
ZF30_DS3A_NT_CTTAGGGAGAGT	-20.5349	30.5626	NT
ZF30_DS3A_NT_GTGCTGCTCGTT	37.4282	-9.90992	NT
ZF30_DS3A_NT_AGCACCACCTCG	-11.1262	30.5796	NT
ZF30_DS3A_NT_TAAGCGGCCCGA	-18.5951	22.1344	NT
ZF30_DS3A_NT_ACTACGTCCCCA	-12.0657	33.5181	NT
ZF30_DS3A_NT_CCCCTCAACAGN	-2.5879	33.8261	NT
ZF30_DS3A_NT_TTTACACAAGCT	-4.66266	32.1212	NT
ZF30_DS3A_NT_CTTAAAAGAGAG	-20.5461	20.4556	NT
ZF30_DS3A_NT_TTGGCCTTAAAA	-4.66989	37.7914	NT
ZF30_DS3A_NT_ACACAAATAGAG	-17.8659	22.6093	NT
ZF30_DS3A_NT_TCACTGAATCCT	-3.82797	32.2178	NT
ZF30_DS3A_NT_TTTTCTATGAGC	-6.14618	38.7397	NT
ZF30_DS3A_NT_TAGCTATCTGTG	-0.302819	36.1011	NT
ZF30_DS3A_NT_ATTGCGCCATGG	-3.24135	37.6779	NT
ZF30_DS3A_NT_CTTTCCGAACAA	1.14591	-6.72548	NT
ZF30_DS3A_NT_GCTCCTCGTTTT	-4.09441	28.453	NT
ZF30_DS3A_NT_TCTTGAGAATGT	-5.98601	38.544	NT
ZF30_DS3A_NT_AGCATGTGCCAT	-6.22314	30.8411	NT
ZF30_DS3A_NT_GAAATGTGGTGC	-35.7468	-23.6213	NT
ZF30_DS3A_NT_TACTTGCGAATA	-12.7124	31.5053	NT
ZF30_DS3A_NT_CCGCCGTCACAG	4.53791	-18.2072	NT
ZF30_DS3A_NT_CTCAGAGGTTGG	-4.75731	39.66	NT
ZF30_DS3A_NT_CTTTGCCAGGCC	-1.86351	34.3839	NT
ZF30_DS3A_NT_TATAGGTTAACG	-5.96005	38.0908	NT
ZF30_DS3A_NT_AGAGCCGGAACA	-9.72118	31.1431	NT
ZF30_DS3A_NT_TGGTAGGACTAT	-36.5559	-23.7428	NT
ZF30_DS3A_NT_TAGGGATTGACA	-8.01022	25.5349	NT
ZF30_DS3A_NT_CTTCATCCTTTA	-8.87282	26.7971	NT
ZF30_DS3A_NT_TATCGTGTCAGC	-10.9516	30.2213	NT
ZF30_DS3A_NT_TGTCGCAACCGG	-11.6603	22.4874	NT
ZF30_DS3A_NT_TTCAAAAAGCTG	-7.24587	33.2198	NT
ZF30_DS3A_NT_TCTATGGAGCTN	-0.446288	36.1249	NT
ZF30_DS3A_NT_ATGAGACTCCAN	-29.3889	21.0369	NT
ZF30_DS3A_NT_CGCGCAGTGCAG	-14.3648	31.5975	NT
ZF30_DS3A_NT_CCACCAACACAC	-37.6285	7.68948	NT
ZF30_DS3A_NT_CGTTTTACAGTC	6.26571	-16.8087	NT
ZF30_DS3A_NT_GATGACTGTACA	-9.56625	-1.49062	NT
ZF30_DS3A_NT_TATCTCCGAATG	-12.4661	30.3329	NT
ZF30_DS3A_NT_AAGTCGTTGTTG	3.40971	-25.7075	NT
ZF30_DS3A_NT_AACTCACACCCG	23.4107	-26.1086	NT
ZF30_DS3A_NT_AGAGGAATTTTA	-15.9913	20.2489	NT
ZF30_DS3A_NT_GTGGCTTCGCTT	-23.0221	31.3479	NT
ZF30_DS3A_NT_ATCCTCACGTGC	-9.8288	30.704	NT
ZF30_DS3A_NT_ATCACACAGAAG	-10.6234	25.7629	NT
ZF30_DS3A_NT_TCCTAGTCCTGA	23.6197	-28.1735	NT
ZF30_DS3A_NT_ACTAGCTGTCCA	-6.1629	2.88717	NT
ZF30_DS3A_NT_GTGATCGCCACC	-14.8297	31.2045	NT
ZF30_DS3A_NT_CGTGGCCGGCTC	3.5999	-26.0297	NT
ZF30_DS3A_NT_AAGAAACTCGCT	-36.8049	-21.6759	NT
ZF30_DS3A_NT_CTAGCAGTCCCA	-38.4276	6.80913	NT
ZF30_DS3A_NT_ACGAATCCGGTN	19.5513	35.3333	NT
ZF30_DS3A_NT_CCGCACCAAGCA	-0.77334	35.1654	NT
ZF30_DS3A_NT_TGCGAAAACTTC	18.6598	41.8583	NT
ZF30_DS3A_NT_TGCGTTCCTCTT	-6.97162	30.3911	NT
ZF30_DS3A_NT_AGATGCGTGCAA	-6.30013	31.232	NT
ZF30_DS3A_NT_GGGTACAATCCT	-11.325	-0.401982	NT
ZF30_DS3A_NT_TCGTGCAGTACC	-0.128708	34.8456	NT
ZF30_DS3A_NT_TGCCACTGACAN	-36.4115	-22.9883	NT
ZF30_DS3A_NT_GCAACAAGGACA	8.69875	28.4102	NT
ZF30_DS3A_NT_TATTCAGAAGAT	-31.913	13.9571	NT
ZF30_DS3A_NT_AGTGATCTAAGA	-4.7575	32.7947	NT
ZF30_DS3A_NT_CAGAAAGTGGTC	-6.36297	38.2847	NT
ZF30_DS3A_NT_CCCGCTCCGCAG	-6.71325	34.7189	NT
ZF30_DS3A_NT_TTATTCTTAAAG	-12.3227	28.6493	NT
ZF30_DS3A_NT_GGGAACGCGAGN	-10.8024	1.8062	NT
ZF30_DS3A_NT_TGGGCCGAGAGT	-0.808209	-34.8995	NT
ZF30_DS3A_NT_GATCGGTAAGTG	-4.43699	36.1397	NT
ZF30_DS3A_NT_GAGTACCCGTAC	-8.05171	34.7271	NT
ZF30_DS3A_NT_CAATCTGGGGTT	-21.1523	30.8566	NT
ZF30_DS3A_NT_GACTTGAATCGC	-12.7308	29.4358	NT
ZF30_DS3A_NT_TTCCCGGAATGA	-27.7827	21.0888	NT
ZF30_DS3A_NT_AAACAGTGGGAT	3.47921	-9.13947	NT
ZF30_DS3A_NT_TTTAAAGACTGT	-9.23301	27.6592	NT
ZF30_DS3A_NT_CGGATCATACAG	-0.59165	-15.576	NT
ZF30_DS3A_NT_ACGCTACCACTT	-19.033	21.9488	NT
ZF30_DS3A_NT_TGCATTGACCAC	-7.07236	30.1896	NT
ZF30_DS3A_NT_TTGGACAATTAA	4.19661	21.3085	NT
ZF30_DS3A_NT_GATACGAGGCGT	24.1202	-28.3366	NT
ZF30_DS3A_NT_GGCACTATGTGC	18.0075	37.9534	NT
ZF30_DS3A_NT_ATTTGTTTGTCC	-1.62623	35.3139	NT
ZF30_DS3A_NT_GGCCTTTTGTAG	-11.0188	1.77559	NT
ZF30_DS3A_NT_ACTGACGATTCN	1.94902	14.3915	NT
ZF30_DS3A_NT_CTCCGCGCGTCG	9.09905	27.9482	NT
ZF30_DS3A_NT_CTGGCCGGTGAN	2.6929	-13.4347	NT
ZF30_DS3A_NT_ATCGCCAGTCCA	0.516031	36.7105	NT
ZF30_DS3A_NT_CTCTCGAAAAGG	-9.57834	-1.44197	NT
ZF30_DS3A_NT_GCCGGGCAGGCA	-11.9351	31.5306	NT
ZF30_DS3A_NT_GTTTTAGGTACN	0.269911	-14.2798	NT
ZF30_DS3A_NT_GTCCACATTGTA	-5.45062	26.1213	NT
ZF30_DS3A_NT_GACTTACACTGC	-0.657554	-12.7449	NT
ZF30_DS3A_NT_AGCGCTCCGTAT	-15.0121	30.4201	NT
ZF30_DS3A_NT_AAAAGCGCCACT	-1.58532	-15.0988	NT
ZF30_DS3A_NT_GGCGCAGCTTTN	-23.771	31.9406	NT
ZF30_DS3A_NT_AAGTGGTGTCCN	-14.9241	24.463	NT
ZF30_DS3A_NT_CCTAATACCGGN	0.254231	-35.4876	NT
ZF30_DS3A_NT_TGAGATTGGTTC	-0.97895	34.9917	NT
ZF30_DS3A_NT_CTGACACGAAAC	-5.8036	-29.7536	NT
ZF30_DS3A_NT_AAGGCGTCTTCT	-18.5967	21.2913	NT
ZF30_DS3A_NT_AAATAATTGAGA	-4.29679	23.6715	NT
ZF30_DS3A_NT_GACACGACCGAA	-9.51467	32.2004	NT
ZF30_DS3A_NT_ATAATGCAACGC	-7.93062	33.0689	NT
ZF30_DS3A_NT_ATGGATCTGGCG	-5.84848	38.3198	NT
ZF30_DS3A_NT_CTCGATTCATCC	-13.1601	29.5033	NT
ZF30_DS3A_NT_TGTGAGTAGGTG	8.30859	-18.2237	NT
ZF30_DS3A_NT_TGATCTTGACAC	-25.8604	20.6232	NT
ZF30_DS3A_NT_CGGAGCTCAGAT	-38.5986	7.41476	NT
ZF30_DS3A_NT_AGGAAATTTGAT	2.37147	31.3947	NT
ZF30_DS3A_NT_GCTACGTATCAT	7.21598	-33.8227	NT
ZF30_DS3A_NT_CTGGATCCACGC	-8.79436	36.0482	NT
ZF30_DS3A_NT_ACAAACTATTTC	16.184	28.437	NT
ZF30_DS3A_NT_CACTACTAACAT	-0.0721548	-35.9184	NT
ZF30_DS3A_NT_GATCATCTGAAC	4.1861	-8.22214	NT
ZF30_DS3A_NT_CAGACACTAGGA	-9.95154	30.8369	NT
ZF30_DS3A_NT_CCGCCGTCACGN	4.40972	-18.173	NT
ZF30_DS3A_NT_CCAGCCTTCAAG	4.32881	-3.816	NT
ZF30_DS3A_NT_ATGTTGCGAAGC	-23.0592	31.3394	NT
ZF30_DS3A_NT_TGCACGCAGGAA	-6.06505	28.073	NT
ZF30_DS3A_NT_GCCCCTCCGCTA	-17.7193	20.0736	NT
ZF30_DS3A_NT_TAGATTGATGGA	-3.4275	24.6915	NT
ZF30_DS3A_NT_GATCAATCTAAA	17.6212	43.1369	NT
ZF30_DS3A_NT_CCAGCGAGGTAC	-10.3581	30.2636	NT
ZF30_DS3A_NT_TCCCGTATCCGG	0.689716	-14.1326	NT
ZF30_DS3A_NT_CCTCCGTGGGGC	10.2303	27.1766	NT
ZF30_DS3A_NT_AGCAGACTTTAT	-0.00228766	-34.7265	NT
ZF30_DS3A_NT_GATTCGGCCGCA	-5.38976	-0.407496	NT
ZF30_DS3A_NT_GTATTATATGAG	-21.1167	30.8549	NT
ZF30_DS3A_NT_ACAGCAGTGGCT	0.715315	30.6152	NT
ZF30_DS3A_NT_TCTGGGATGTAA	-17.7278	13.4749	NT
ZF30_DS3A_NT_TAGAAATGATTG	-29.1033	23.4947	NT
ZF30_DS3A_NT_CCTCGGTAATGA	-8.27434	32.6747	NT
ZF30_DS3A_NT_CTTAACTACTGA	-26.2246	10.7011	NT
ZF30_DS3A_NT_GCGCGTCTACCN	6.03894	-16.7382	NT
ZF30_DS3A_NT_GTACTACATGTA	-9.39154	32.3939	NT
ZF30_DS3A_NT_GTTCTAGCCGAC	24.6881	-25.2332	NT
ZF30_DS3A_NT_ACTCTGTTGGTC	0.730153	-12.7814	NT
ZF30_DS3A_NT_ACTGCGAATCAG	0.605906	-12.9556	NT
ZF30_DS3A_NT_TCTCCTAGGGTN	16.6597	-31.5186	NT
ZF30_DS3A_NT_GATCCTATCGGG	-11.2088	21.6097	NT
ZF30_DS3A_NT_TCCTACGGCCAA	-27.3914	11.9513	NT
ZF30_DS3A_NT_GTGTCAGGCAGT	-6.92088	40.4563	NT
ZF30_DS3A_NT_CGCCACAAGCAA	-5.08502	35.5491	NT
ZF30_DS3A_NT_TCTTAATGAGCG	-0.133591	-17.0456	NT
ZF30_DS3A_NT_ACTTGGAGAAAA	-8.34643	33.5247	NT
ZF30_DS3A_NT_CGTGTTCAGCAN	-6.29168	0.61109	NT
ZF30_DS3A_NT_AGGACCGAGACG	-33.8958	-22.3041	NT
ZF30_DS3A_NT_GAAGTGTAACTC	-7.19456	24.1134	NT
ZF30_DS3A_NT_ACTGATGAGCCA	-29.1231	-11.5718	NT
ZF30_DS3A_NT_TATTCTTGCACC	19.9216	35.5127	NT
ZF30_DS3A_NT_CCAAACACTCCN	-37.8046	5.00491	NT
ZF30_DS3A_NT_ATCAAGGGGTAA	0.143987	-23.3973	NT
ZF30_DS3A_NT_TAGAGGCGAATG	-9.1064	21.992	NT
ZF30_DS3A_NT_AGGGGAGACCCC	-8.44631	31.9591	NT
ZF30_DS3A_NT_CTATTAGCCAGC	6.98613	-31.4647	NT
ZF30_DS3A_NT_GCTTACCTTAAT	-2.47845	28.0223	NT
ZF30_DS3A_NT_GACGGGTGTTCT	-19.4731	19.0074	NT
ZF30_DS3A_NT_CTCTCCCAGAGT	3.4802	-43.5482	NT
ZF30_DS3A_NT_CGCGGAGCCACG	-13.0803	20.808	NT
ZF30_DS3A_NT_ACGACCCGTGGC	0.0983659	35.4764	NT
ZF30_DS3A_NT_CGTTGGGGTCAA	-1.83942	-18.4491	NT
ZF30_DS3A_NT_TACCCCTAACCG	-12.3666	28.4126	NT
ZF30_DS3A_NT_GCGGCCACCAAG	-4.00714	36.4704	NT
ZF30_DS3A_NT_CCCGGAGGCTTG	-21.0761	31.6092	NT
ZF30_DS3A_NT_CGAATAGATATT	-6.44263	30.6119	NT
ZF30_DS3A_NT_GCCACGTATTCG	18.1076	29.8279	NT
ZF30_DS3A_NT_ACACACGCGCTA	-18.1181	22.7787	NT
ZF30_DS3A_NT_CTGCGACACCTG	-11.38	2.0499	NT
ZF30_DS3A_NT_CCGCTCGCCTTN	1.65514	31.1459	NT
ZF30_DS3A_NT_TCTCGGCCGGTG	5.49466	-32.9941	NT
ZF30_DS3A_NT_GGCGGAGGCACN	-10.8766	23.0425	NT
ZF30_DS3A_NT_TAGTCTAAGCGT	-16.0278	34.1399	NT
ZF30_DS3A_NT_TCCCTATTTAAA	-0.371819	-44.2179	NT
ZF30_DS3A_NT_ACGGTCATGCGG	-8.99316	30.7196	NT
ZF30_DS3A_NT_CGGGGTGGTTAT	-2.77014	27.8826	NT
ZF30_DS3A_NT_TGAGGATAGAGN	-19.233	31.006	NT
ZF30_DS3A_NT_GCCGCTGATACT	-5.23562	27.4357	NT
ZF30_DS3A_NT_GTTTAGAGAGTN	3.63645	-6.91492	NT
ZF30_DS3A_NT_GCAGAAGCCGAC	1.97619	33.2123	NT
ZF30_DS3A_NT_GACTGGGACCCC	-5.42517	-1.06156	NT
ZF30_DS3A_NT_ATTCTAGGCGAT	-3.98069	28.0003	NT
ZF30_DS3A_NT_GGTAGCTGTGTT	0.706251	-14.6008	NT
ZF30_DS3A_NT_TGACAGCGAGCG	15.9862	28.5384	NT
ZF30_DS3A_NT_CAACAGTTCTAA	-8.4814	-11.8671	NT
ZF30_DS3A_NT_CGCCGCAGGATN	-16.4898	27.0741	NT
ZF30_DS3A_NT_GGCGTAGCAATN	8.87354	26.2934	NT
ZF30_DS3A_NT_GTCGACTTTGTG	-23.7167	31.8785	NT
ZF30_DS3A_NT_GCGCCAGAGTCN	18.1339	-31.0813	NT
ZF30_DS3A_NT_GGACGCTTTTTT	-10.8888	26.2191	NT
ZF30_DS3A_NT_TCAGTAGTGTAA	1.66583	30.9993	NT
ZF30_DS3A_NT_GAAGTAGGGCTG	22.5444	-22.0673	NT
ZF30_DS3A_NT_CGCGACGATGAC	-19.5773	20.1564	NT
ZF30_DS3A_NT_GACGTCTATACC	-7.46473	-24.3397	NT
ZF30_DS3A_NT_CAGGGTAAGCGG	-38.148	7.08931	NT
ZF30_DS3A_NT_CTCCGCTACTAA	-26.7239	11.2445	NT
ZF30_DS3A_NT_GGTATGAGGACC	-25.7698	-15.8539	NT
ZF30_DS3A_NT_CCTTAGTACATG	-4.21051	25.3343	NT
ZF30_DS3A_NT_ATTGAGTATACG	-10.6466	15.282	NT
ZF30_DS3A_NT_ATCTGTTCCTAC	-11.2152	3.11178	NT
ZF30_DS3A_NT_TGGTGGTGTCCA	-8.7179	27.2242	NT
ZF30_DS3A_NT_TGATCCCCGTGG	-5.46874	31.8767	NT
ZF30_DS3A_NT_AATGTTAGTAGT	-11.0576	30.6542	NT
ZF30_DS3A_NT_TTCTAGGCAGTN	-23.6475	31.8294	NT
ZF30_DS3A_NT_AGCGCATGAACC	-1.33103	31.2441	NT
ZF30_DS3A_NT_CCACGCCATGTA	-11.0015	25.3342	NT
ZF30_DS3A_NT_TCTTGACTATGG	0.520703	-22.8476	NT
ZF30_DS3A_NT_GGAGCGCAAGGN	-4.06458	25.989	NT
ZF30_DS3A_NT_CAAGTATAGTCG	-7.14804	25.645	NT
ZF30_DS3A_NT_ATGCGGCTTAAG	-10.6543	29.0572	NT
ZF30_DS3A_NT_AATGTAGTCCTG	-8.15989	31.1138	NT
ZF30_DS3A_NT_TGAGCCGACGGT	-10.6697	27.5829	NT
ZF30_DS3A_NT_ATGGACGCGAGC	-6.50654	32.3551	NT
ZF30_DS3A_NT_GCCTATGCTAGC	-4.95494	-28.6307	NT
ZF30_DS3A_NT_ACCCGACAGCCT	9.06475	-33.5168	NT
ZF30_DS3A_NT_CCGCGGTGCGAG	-24.5464	24.6319	NT
ZF30_DS3A_NT_CCATTGTGATAN	12.5879	-37.9445	NT
ZF30_DS3A_NT_ACGTACCGACGT	-6.70409	31.8349	NT
ZF30_DS3A_NT_GGGTGAGTGCAT	3.80609	-9.96453	NT
ZF30_DS3A_NT_TGGCCAGAGGAC	-10.3739	-4.03664	NT
ZF30_DS3A_NT_TCCCCATATACG	-6.29987	30.8691	NT
ZF30_DS3A_NT_CAGGAGTTAGAC	-3.08847	28.4141	NT
ZF30_DS3A_NT_CAGGATGGATGN	23.8889	-22.6563	NT
ZF30_DS3A_NT_TCGAACTAAGCA	-1.15109	-14.4974	NT
ZF30_DS3A_NT_GTGAAGATACGT	7.33271	-31.5145	NT
ZF30_DS3A_NT_TATAGGTACACN	-9.27479	27.3965	NT
ZF30_DS3A_NT_GAAGACCGCAGA	-9.57142	31.3666	NT
ZF30_DS3A_NT_TCAGTGTGTAAN	1.08112	31.0116	NT
ZF30_DS3A_NT_CAATGCGCGTTA	-7.52642	23.8507	NT
ZF30_DS3A_NT_CATGCCCCACAG	-1.06575	32.6187	NT
ZF30_DS3A_NT_CGGCGAGCCCAC	-14.6168	31.387	NT
ZF30_DS3A_NT_TTCCCTGAGGGA	-10.1468	-1.75678	NT
ZF30_DS3A_NT_ATATCCAAATGC	1.50702	26.426	NT
ZF30_DS3A_NT_AGTCTAGTAACC	-6.83144	21.8415	NT
ZF30_DS3A_NT_GGACAAGTGATN	-23.2182	31.3525	NT
ZF30_DS3A_NT_CCAGAAGTTAAT	-8.31191	25.0286	NT
ZF30_DS3A_NT_TCAACTTGGGCT	-1.83506	31.5248	NT
ZF30_DS3A_NT_GAGGTTCAAGTN	-6.98333	26.665	NT
ZF30_DS3A_NT_CGTACCGTCGAN	-4.80675	-6.04686	NT
ZF30_DS3A_NT_CTGCCCACTAGA	-7.1267	25.631	NT
ZF30_DS3A_NT_GTGTGGTGTGCN	-20.347	30.2563	NT
ZF30_DS3A_NT_TTCGTGCAGATT	-20.8996	30.5137	NT
ZF30_DS3A_NT_CGATCTAAGCGT	18.6797	30.9476	NT
ZF30_DS3A_NT_TTGGGTGAAGAG	8.39464	28.1939	NT
ZF30_DS3A_NT_GGTGGTATAAGC	0.501007	11.8795	NT
ZF30_DS3A_NT_GTTTCAGTACCA	3.86698	-7.45627	NT
ZF30_DS3A_NT_CTGGGGCTCATA	0.670693	-35.7761	NT
ZF30_DS3A_NT_ACGACCAATCAC	24.3435	-26.5461	NT
ZF30_DS3A_NT_TTCTGTTCGGTT	18.6112	-27.6219	NT
ZF30_DS3A_NT_GAAGCTAAACGA	-36.1533	-23.2534	NT
ZF30_DS3A_NT_AACGTTGGCGCT	0.242916	-33.3832	NT
ZF30_DS3A_NT_ACTGAGTTCAAA	-35.9559	12.8868	NT
ZF30_DS3A_NT_TCCATCCCTAAG	-3.73673	33.1211	NT
ZF30_DS3A_NT_AGTCCCCCGATC	-21.5854	11.3345	NT
ZF30_DS3A_NT_GACAATGGACCC	-10.7191	23.2832	NT
ZF30_DS3A_NT_AGCGGGCAGAAT	-22.7935	31.3286	NT
ZF30_DS3A_NT_AGGCCTGACACC	3.50101	-21.2754	NT
ZF30_DS3A_NT_TTAAAGCACCTG	4.0765	-18.6363	NT
ZF30_DS3A_NT_ACGGCAGAGCTT	3.93739	-7.32933	NT
ZF30_DS3A_NT_GGGGTATAACAC	-5.95085	22.1982	NT
ZF30_DS3A_NT_CGGCGTAGGCCA	-6.24403	-13.3405	NT
ZF30_DS3A_NT_CTTATAGTCGGA	13.8938	27.9568	NT
ZF30_DS3A_NT_ACGTTGGTCGTG	4.23995	-45.1664	NT
ZF30_DS3A_NT_CGCTTTCTGCGC	-15.0801	20.5429	NT
ZF30_DS3A_NT_GACCCTATCGCA	-27.7639	20.6298	NT
ZF30_DS3A_NT_GTTGGGGGAGCG	-4.1665	23.2445	NT
ZF30_DS3A_NT_CTAGCCGAGATC	-37.1786	10.7489	NT
ZF30_DS3A_NT_CGATCTAGCGTN	17.9126	29.7164	NT
ZF30_DS3A_NT_CAAATGGCAGGT	-28.52	21.4213	NT
ZF30_DS3A_NT_CTCGTAATGTCA	-6.91308	25.8692	NT
ZF30_DS3A_NT_AGTGTGAACCTT	6.80803	-14.4952	NT
ZF30_DS3A_NT_ACGATCACAAAN	-3.40997	23.454	NT
ZF30_DS3A_NT_ATAACAGTAGAT	-1.59057	29.9759	NT
ZF30_DS3A_NT_AGAGACACAATA	-4.50353	23.4284	NT
ZF30_DS3A_NT_ACACGCGGGATN	1.80048	31.1024	NT
ZF30_DS3A_NT_ACGAGAACGGTC	21.7322	-27.4377	NT
ZF30_DS3A_NT_CACCGACGGGGA	-10.9308	21.6649	NT
ZF30_DS3A_NT_ATACCGCATAAA	3.79803	-19.4414	NT
ZF30_DS3A_NT_GCAATGGGTTCT	-21.0915	30.7047	NT
ZF30_DS3A_NT_GGAGTCGCACAA	0.275426	-8.66027	NT
ZF30_DS3A_NT_ACCCAAGGAGGA	3.5409	-21.0921	NT
ZF30_DS3A_NT_CCTGACCCGGAG	-3.99667	24.2071	NT
ZF30_DS3A_NT_GGGGTATTGGGC	-7.67512	26.0686	NT
ZF30_DS3A_NT_GTAAGTGCCCGG	3.32977	-45.5742	NT
ZF30_DS3A_NT_ATAAGCTGACTA	-22.3632	-17.1845	NT
ZF30_DS3A_NT_AGACTAAATCCN	36.8628	-10.1465	NT
ZF30_DS3A_NT_GCAGTACACATN	3.50252	-21.2644	NT
ZF30_DS3A_NT_GCCTTTTCCGCG	-21.0124	30.3466	NT
ZF30_DS3A_NT_AATCGGGCGGAG	-21.5462	29.3959	NT
ZF30_DS3A_NT_TATGAATGTGCC	5.92546	-35.8752	NT
ZF30_DS3A_NT_CCTGTGCGTGGA	4.04732	-18.5431	NT
ZF30_DS3A_NT_AACTACAGGACA	-9.12009	14.4978	NT
ZF30_DS3A_NT_CACCACGGGCAG	-19.6904	22.6876	NT
ZF30_DS3A_NT_AGATCCCGACCT	10.7199	27.3772	NT
ZF30_DS3A_NT_CGGCTATACCTC	-11.0794	1.99763	NT
ZF30_DS3A_NT_TGTATTAAGTAA	-22.1679	-15.6664	NT
ZF30_DS3A_NT_TCTCGAATATTC	-23.0636	31.1516	NT
ZF30_DS3A_NT_AACCTAAACATC	-9.50425	24.6078	NT
ZF30_DS3A_NT_AAAGCACGCACC	3.96816	-18.9965	NT
ZF30_DS3A_NT_CGTCCACAGATT	-4.95882	-3.53217	NT
ZF30_DS3A_NT_AAGATAATTACT	2.8774	21.6276	NT
ZF30_DS3A_NT_ACATAGGTGGTT	-1.7906	-23.803	NT
ZF30_DS3A_NT_TAAGGCGGAGCC	-8.34863	32.9004	NT
ZF30_DS3A_NT_ACCTTGCATAAG	-4.88962	-3.54569	NT
ZF30_DS3A_NT_GTGGCAATATAC	-15.1581	30.3247	NT
ZF30_DS3A_NT_CCAGCAGCAAAT	-6.44647	22.0418	NT
ZF30_DS3A_NT_TCGTCTTAGACA	24.0839	-25.0099	NT
ZF30_DS3A_NT_TACATATACTCT	-15.6694	28.6691	NT
ZF30_DS3A_NT_CATGGCTCTGCG	6.07964	-33.1395	NT
ZF30_DS3A_NT_TACGAGAAGCAA	-8.80902	25.8827	NT
ZF30_DS3A_NT_CAAATGGCCCGT	0.867904	-41.4634	NT
ZF30_DS3A_NT_GGCGAAGGCTCA	0.439615	-22.8816	NT
ZF30_DS3A_NT_CCGGGCCAAGTC	-10.2431	16.7238	NT
ZF30_DS3A_NT_GATTGGGCCGAC	21.9522	-21.9916	NT
ZF30_DS3A_NT_GTACACCGCTCG	-2.42253	25.083	NT
ZF30_DS3A_NT_AGGGTTCGTGTA	-25.6732	24.0066	NT
ZF30_DS3A_NT_AGACATAAATCC	36.7186	-10.0992	NT
ZF30_DS3A_NT_GCGTAAGTTCGC	-0.35581	21.3496	NT
ZF30_DS3A_NT_AATATAAGAGGA	-1.79116	26.323	NT
ZF30_DS3A_NT_CTTCAGAACGTG	-4.25683	21.2443	NT
ZF30_DS3A_NT_ATTTATGCGTCT	-7.76864	21.7934	NT
ZF30_DS3A_NT_ATGTGCCGCTGT	-22.8771	31.212	NT
ZF30_DS3A_NT_TGCGCTGGAAGG	-7.96156	-12.6922	NT
ZF30_DS3A_NT_GTTGGAAGAATG	-8.29605	26.0789	NT
ZF30_DS3A_NT_CTTCGGTCTTCT	0.28568	-23.0221	NT
ZF30_DS3A_NT_ACGTTATAACGA	-1.44579	-13.664	NT
ZF30_DS3A_NT_AGGCTGTGGGGN	8.29597	-35.4802	NT
ZF30_DS3A_NT_TATCCTGTCGCN	0.602731	28.6519	NT
ZF30_DS3A_NT_GTACGGTATCTA	-4.33122	-9.63016	NT
ZF30_DS3A_NT_GCGTGACTGATA	-5.74982	13.2408	NT
ZF30_DS3A_NT_AATGGGTATAAG	-23.6702	29.4621	NT
ZF30_DS3A_NT_CTATCGGGACGC	0.401756	27.5233	NT
ZF30_DS3A_NT_ATTTGATCGCGG	-5.56417	-0.842619	NT
ZF30_DS3A_NT_AAGAAATGGCAG	6.21436	-32.9978	NT
ZF30_DS3A_NT_CGAGCCGCGGTA	-7.0128	29.6771	NT
ZF30_DS3A_NT_GCGTTAAAGCGC	-21.3623	1.88733	NT
ZF30_DS3A_NT_GCTTACGAGCCA	-25.4852	-11.2134	NT
ZF30_DS3A_NT_TTGGAAAACCCA	-0.131249	28.8593	NT
ZF30_DS3A_NT_AGTTGAGAGATG	-28.3083	21.8397	NT
ZF30_DS3A_NT_GATCGTCCGGAC	-7.89781	22.8593	NT
ZF30_DS3A_NT_AATATAATACGG	-2.7792	24.6775	NT
ZF30_DS3A_NT_ATCACCAGTATG	4.12482	-34.7554	NT
ZF30_DS3A_NT_ACAATCTCAGGA	9.50336	28.8952	NT
ZF30_DS3A_NT_TGACGAAGCGGA	-3.92095	22.705	NT
ZF30_DS3A_NT_GTGGCGTTGCTA	-19.8832	10.8858	NT
ZF30_DS3A_NT_CTACTGTGTCTG	2.636	31.5952	NT
ZF30_DS3A_NT_TAAAAAAACGTA	37.6334	-10.1722	NT
ZF30_DS3A_NT_TATCACAGGGTT	-7.44297	-5.33893	NT
ZF30_DS3A_NT_AAAGAGCGACAG	8.82029	-33.0872	NT
ZF30_DS3A_NT_TCCATCAGCTTC	-10.319	16.8199	NT
ZF30_DS3A_NT_CGAGAGGGGCGG	-10.5474	25.9106	NT
ZF30_DS3A_NT_TCAAGTTTTCTT	-18.2952	20.8924	NT
ZF30_DS3A_NT_AAATAGAGTATG	-20.9568	27.1747	NT
ZF30_DS3A_NT_AACTTAGCTTCT	22.9289	-27.9845	NT
ZF30_DS3A_NT_CACGAGGAGCCC	-0.22452	12.0303	NT
ZF30_DS3A_NT_CATGACGCCTCG	-4.86243	23.8206	NT
ZF30_DS3A_NT_GACATGTATCGT	-32.9225	15.2763	NT
ZF30_DS3A_NT_GGAACTTATCCT	7.75514	-14.6169	NT
ZF30_DS3A_NT_AATTTTCAGTCT	-4.37647	-9.72741	NT
ZF30_DS3A_NT_CTATGGTAAGAG	-21.6683	25.3451	NT
ZF30_DS3A_NT_CCCCTGCGCATC	-0.840282	-9.56944	NT
ZF30_DS3A_NT_CCCTTACCCCAG	-9.71172	17.9457	NT
ZF30_DS3A_NT_CCGATCTTATTT	-0.511334	20.372	NT
ZF30_DS3A_NT_AGGGTGTATCTC	-6.18336	26.9888	NT
ZF30_DS3A_NT_TATTACCGGGGT	-22.9496	8.84914	NT
ZF30_DS3A_NT_CTACGGTAGTCT	-7.65567	18.4788	NT
ZF30_DS3A_NT_ATTATCGAAGGC	-4.81804	-9.09165	NT
ZF30_DS3A_NT_ATACCATCCGTC	-11.6398	18.0374	NT
ZF30_DS3A_NT_CACCATGAGGCG	-0.550598	-9.63732	NT
ZF30_DS3A_NT_GAGCTTGAGAGT	-23.1725	31.1344	NT
ZF30_DS3A_NT_TAGCCTTGATAC	-4.82367	-4.98416	NT
ZF30_DS3A_NT_TAATACAGTTTC	13.2584	-26.4644	NT
ZF30_DS3A_NT_TCTTGGCAACGC	-25.3245	25.2719	NT
ZF30_DS3A_NT_GCACCTACCGGG	-6.44694	18.0298	NT
ZF30_DS3A_NT_ATACGATTCACA	-9.71688	24.1923	NT
ZF30_DS3A_NT_TGGGGGACCCCG	-6.57058	17.7966	NT
ZF30_DS3A_NT_AGGTCTTCGGGC	1.27279	20.8363	NT
ZF30_DS3A_NT_TCGTTCTTTCCN	-29.0616	22.6565	NT
ZF30_DS3A_NT_ATTTTCAAACTT	-4.93675	-36.0371	NT
ZF30_DS3A_NT_CCGTGCGGTTTA	1.72302	21.9639	NT
ZF30_DS3A_NT_CAGGTAATATGC	-12.0943	16.0932	NT
ZF30_DS3A_NT_CGAACTGAAGGC	-2.2881	-17.0473	NT
ZF30_DS3A_NT_GGTAACCCAGTA	-8.43921	16.5464	NT
ZF30_DS3A_NT_ATACCTAGTTAA	-0.454083	20.4838	NT
ZF30_DS3A_NT_TAGCAATTGACG	-6.94942	40.4933	NT
ZF30_DS3A_NT_TTAAGAACTGGA	-18.3876	29.7951	NT
ZF30_DS3A_NT_GCCATATAGTGN	-8.52852	21.4904	NT
ZF30_DS3A_NT_GCTATCAAAAGC	-5.19708	2.43542	NT
ZF30_DS3A_NT_TAAGTAGTTGGA	-0.587353	22.1234	NT
ZF30_DS3A_NT_CCTCCAGACCGN	-6.1643	22.0378	NT
ZF30_DS3A_NT_TCCTAAACTTTT	21.4019	13.7151	NT
ZF30_DS3A_NT_TGTGCTTCCTCC	-3.85077	23.9299	NT
ZF30_DS3A_NT_TTGGGCTATCCC	11.218	27.1183	NT
ZF30_DS3A_NT_TGTAGTTCCCTT	-26.2174	24.7352	NT
ZF30_DS3A_NT_CGTCTTCTGTAA	-21.3663	29.066	NT
ZF30_DS3A_NT_GTAGTTGTGCAC	-0.413803	-26.3996	NT
ZF30_DS3A_NT_TCGAGACATGCC	20.9545	-20.9633	NT
ZF30_DS3A_NT_TTCGGTGGATTG	2.01698	21.1775	NT
ZF30_DS3A_NT_TGATTGCGCAGA	-7.10537	25.7101	NT
ZF30_DS3A_NT_AGATATGGCGCG	-8.73737	17.8999	NT
ZF30_DS3A_NT_CTCCGCTAGATT	-23.8396	27.2159	NT
ZF30_DS3A_NT_ACCATCAACTCC	-6.19307	21.8532	NT
ZF30_DS3A_NT_TATTCCGTTAGT	-21.4493	29.221	NT
ZF30_DS3A_NT_CATCCAAGTGGT	-33.9701	-5.36403	NT
ZF30_DS3A_NT_CCTTAGCATAGA	-3.48037	24.4142	NT
ZF30_DS3A_NT_GTGGATGATTTC	-0.693805	20.6428	NT
ZF30_DS3A_NT_ATGTGTTAAATG	22.2064	-21.9195	NT
ZF30_DS3A_NT_CGTTAAGCATGC	10.2948	27.8487	NT
ZF30_DS3A_NT_ATTAAGCCGTAG	12.1412	27.2539	NT
ZF30_DS3A_NT_GCGGACGAGAAA	-7.19814	16.0807	NT
ZF30_DS3A_NT_AGGTCGCCAGGT	-19.8225	29.9063	NT
ZF30_DS3A_NT_TCGACGCGACAN	-1.18891	31.2499	NT
ZF30_DS3A_NT_GAACCTGACCTA	3.29508	-10.6094	NT
ZF30_DS3A_NT_ATCAGTGCCGGC	-20.053	10.5085	NT
ZF30_DS3A_NT_CGAGCTCCCACN	-21.6088	-17.3979	NT
ZF30_DS3A_NT_TGTTGCTGCGTG	-2.12289	24.5773	NT
ZF30_DS3A_NT_GCATTCTTCGCC	-4.32659	12.3188	NT
ZF30_DS3A_NT_GGCTTCAGAAAN	-28.1838	20.2869	NT
ZF30_DS3A_NT_GGTCTCCTCCGC	-20.3718	27.1798	NT
ZF30_DS3A_NT_TCGCAGTATGCA	-0.5872	23.0311	NT
ZF30_DS3A_NT_ATTGAGGACCAC	-28.9095	18.9477	NT
ZF30_DS3A_NT_GGGGCATAGATG	-22.6889	29.753	NT
ZF30_DS3A_NT_GGGGCAGAGGAN	18.903	34.386	NT
ZF30_DS3A_NT_TTGCAGCAAGAG	2.22369	-36.4971	NT
ZF30_DS3A_NT_GAAGAACAAGGA	-5.88111	-10.3343	NT
ZF30_DS3A_NT_CGGCGTTATCAG	22.0802	-21.512	NT
ZF30_DS3A_NT_CCCTACGGCCTG	-2.10971	22.2044	NT
ZF30_DS3A_NT_CGTACTGCGGCG	-0.75962	22.0014	NT
ZF30_DS3A_NT_ACCCGTCTGGGC	-5.14404	11.8279	NT
ZF30_DS3A_NT_AATTCCAGTGCT	22.5851	-10.586	NT
ZF30_DS3A_NT_CTCGAACAAGTC	-2.19281	11.8575	NT
ZF30_DS3A_NT_GAGCCTCGTGAG	-25.2715	25.8083	NT
ZF30_DS3A_NT_CTTACTTTTACT	-24.8808	29.1266	NT
ZF30_DS3A_NT_AGCCACGGCCTT	-28.8334	22.6091	NT
ZF30_DS3A_NT_CTGTAATGTCAN	1.36174	21.8461	NT
ZF30_DS3A_NT_AACGCTTTCACA	18.6569	36.8161	NT
ZF30_DS3A_NT_TAATAAAACTGC	-24.2524	-2.36307	NT
ZF30_DS3A_NT_CCTTCCCGTTAA	-3.80343	-5.38535	NT
ZF30_DS3A_NT_GACCTACCTTGA	-13.3051	9.3901	NT
ZF30_DS3A_NT_TGCACACAGTCT	-4.08768	19.3395	NT
ZF30_DS3A_NT_GGTGCCCCGGTG	-10.4563	27.0841	NT
ZF30_DS3A_NT_AAATCTGGATCA	-24.4065	29.3003	NT
ZF30_DS3A_NT_GTAACTAACCAA	-5.30708	-9.06072	NT
ZF30_DS3A_NT_CGACCGAGCGGG	-3.95879	12.3871	NT
ZF30_DS3A_NT_AATGGATCACCA	13.8799	27.9638	NT
ZF30_DS3A_NT_TAAATGCGTACA	-25.11	25.5878	NT
ZF30_DS3A_NT_TGCACCCAACAC	-7.41245	16.1904	NT
ZF30_DS3A_NT_CGCGGGGTTTGG	-24.2508	30.6968	NT
ZF30_DS3A_NT_TCATTGTCGAAG	-8.51948	-5.4771	NT
ZF30_DS3A_NT_GATAGCGGCAAG	-23.6497	30.9946	NT
ZF30_DS3A_NT_CATGAGGACCGG	-1.12949	18.4852	NT
ZF30_DS3A_NT_TCCTTTTGCACG	-5.94956	21.3045	NT
ZF30_DS3A_NT_TGGTCGACCGGC	-25.6336	23.9315	NT
ZF30_DS3A_NT_GGGCCCACGGGT	-22.3319	-15.4543	NT
ZF30_DS3A_NT_TACTGATGTACA	3.10577	20.4219	NT
ZF30_DS3A_NT_CAGGCTTTATTA	4.26247	-45.1246	NT
ZF30_DS3A_NT_TTCTACTTGGGG	-18.1909	30.2278	NT
ZF30_DS3A_NT_AGGGGGAGAGTC	-25.5763	28.4941	NT
ZF30_DS3A_NT_TGTCTCTACGCG	-6.94253	-5.10949	NT
ZF30_DS3A_NT_TTTTTCGTCTGN	12.2705	28.3298	NT
ZF30_DS3A_NT_TTTAGACGAGCC	-8.79379	-12.1306	NT
ZF30_DS3A_NT_TGATTGGGGCTN	23.1675	-28.1705	NT
ZF30_DS3A_NT_TAGAGTCTGGGC	-4.25439	-5.15857	NT
ZF30_DS3A_NT_GCAGTTACACAT	-4.68913	-27.7463	NT
ZF30_DS3A_NT_TATTTGGCGAGG	-5.38805	15.8532	NT
ZF30_DS3A_NT_TCGAAAATAATA	23.703	-22.0542	NT
ZF30_DS3A_NT_CGTCCGCACAAC	-8.02249	14.6443	NT
ZF30_DS3A_NT_GGCATACACTTC	-24.3995	29.3039	NT
ZF30_DS3A_NT_TGTCCCTGTTGG	-1.43613	18.6689	NT
ZF30_DS3A_NT_TTACACGGGTTN	-23.9512	30.8254	NT
ZF30_DS3A_NT_AATGTAGTTCCT	24.1094	-20.1301	NT
ZF30_DS3A_NT_GCCACATAATTC	-3.09025	12.5986	NT
ZF30_DS3A_NT_CTAGAGCTTGGG	-4.25387	-9.50425	NT
ZF30_DS3A_NT_AACTTTCCGTGG	0.715921	23.8523	NT
ZF30_DS3A_NT_GAAAGCGACGTA	-4.30392	12.3966	NT
ZF30_DS3A_NT_CAGCAAGCACGN	-4.43018	20.8746	NT
ZF30_DS3A_NT_CCTTGGACGCGT	-2.37074	21.3318	NT
ZF30_DS3A_NT_AAGAGGCCATCG	-5.3697	12.0822	NT
ZF30_DS3A_NT_TCCTCTGGCATG	-4.56941	11.9159	NT
ZF30_DS3A_NT_TTCCACGCGGGA	-20.8507	-9.72716	NT
ZF30_DS3A_NT_CTACTTTTACTN	-25.3864	28.7596	NT
ZF30_DS3A_NT_GCTCTAAAGTGT	-3.67541	12.5547	NT
ZF30_DS3A_NT_GAATACACGGAA	-3.36648	23.3314	NT
ZF30_DS3A_NT_AAATGTTGTAGA	-0.846755	17.8131	NT
ZF30_DS3A_NT_CCCTCTCTGTGT	-4.01585	-6.51553	NT
ZF30_DS3A_NT_CAGGTAGAGTGT	-25.6847	28.5445	NT
ZF30_DS3A_NT_AAATTAGTCCAC	-10.1276	11.5726	NT
ZF30_DS3A_NT_TATCGCGAGTTC	-5.40039	12.3404	NT
ZF30_DS3A_NT_TGATGTCGTATT	-12.8506	6.0169	NT
ZF30_DS3A_NT_TGACAGTCCGAT	-7.60533	-8.62645	NT
ZF30_DS3A_NT_CATGCCTGGCGA	-13.0057	9.67034	NT
ZF30_DS3A_NT_GTGCTCCGCCCG	-2.80222	-5.22751	NT
ZF30_DS3A_NT_ACACAATACTGA	-25.7807	28.456	NT
ZF30_DS3A_NT_ACTACGACGAAG	19.0598	34.3557	NT
ZF30_DS3A_NT_CCAATTTAATAA	-2.60982	23.174	NT
ZF30_DS3A_NT_AAATGGAGCGCA	-5.36442	15.7961	NT
ZF50_DS3A_NT_ACGAATCTTAAC	-33.9013	13.5436	NT
ZF50_DS3A_NT_TTCACCCATCTC	20.6859	31.5072	NT
ZF50_DS3A_NT_CTCTAATGGTGA	-0.674209	-35.3822	NT
ZF50_DS3A_NT_AATAACTAATGT	6.20755	-36.1964	NT
ZF50_DS3A_NT_TTTCAAATACAT	-15.1297	35.2555	NT
ZF50_DS3A_NT_GTCTCAAATTGC	-10.1413	35.2214	NT
ZF50_DS3A_NT_CTTAAGGCATTC	-8.68265	-14.077	NT
ZF50_DS3A_NT_AAACCGACGCTG	-23.6982	-18.2263	NT
ZF50_DS3A_NT_GAATTGAGAGAC	20.8321	-25.6538	NT
ZF50_DS3A_NT_ATTGTGGTTACG	-8.35477	-32.3602	NT
ZF50_DS3A_NT_TCCCTGCTCGCA	-23.2683	18.2201	NT
ZF50_DS3A_NT_CATATCGCTTAG	-37.8595	4.53362	NT
ZF50_DS3A_NT_TTTCGCCGGTGG	-23.5367	18.5886	NT
ZF50_DS3A_NT_TTCTTGGTCCCA	1.4048	-23.5316	NT
ZF50_DS3A_NT_CTTATGCAGTGC	-23.6849	-18.7158	NT
ZF50_DS3A_NT_GATCCGAAAGGC	-23.741	16.2587	NT
ZF50_DS3A_NT_TGCGTGCTGCCT	-21.3871	16.4751	NT
ZF50_DS3A_NT_CGCGGAAGTCCN	-7.208	1.75525	NT
ZF50_DS3A_NT_AATGCTTCCCGC	-28.1807	-13.8469	NT
ZF50_DS3A_NT_GCAACTACGCTC	-7.4083	1.71539	NT
ZF50_DS3A_NT_AGAAGGATCAAC	2.69806	-33.599	NT
ZF50_DS3A_NT_TGGTTAGTGAAC	16.5848	44.9048	NT
ZF50_DS3A_NT_CGTCGTTCTTCG	-8.57963	34.6084	NT
ZF50_DS3A_NT_GCACGATAGGAG	16.6265	44.8507	NT
ZF50_DS3A_NT_GAATTGAACACC	7.37493	-36.4947	NT
ZF50_DS3A_NT_CATAGCAGCCCT	-9.42049	37.4904	NT
ZF50_DS3A_NT_CTATGGTGATAG	-4.59238	-19.2143	NT
ZF50_DS3A_NT_GCCCCCTGATCC	-28.3197	9.91728	NT
ZF50_DS3A_NT_CGTGCGACGAAT	-9.32773	-2.46059	NT
ZF50_DS3A_NT_TGTACCGAAAGN	-27.0403	8.31718	NT
ZF50_DS3A_NT_TGACTTCCAGAN	-15.4795	34.7676	NT
ZF50_DS3A_NT_GATGGATGAGAT	-3.93722	-36.3785	NT
ZF50_DS3A_NT_CCCTATTATTAA	-8.54265	-21.118	NT
ZF50_DS3A_NT_ATGTGTTTCCCC	0.235145	-15.751	NT
ZF50_DS3A_NT_GAATTGCCCGTG	-9.79302	37.3328	NT
ZF50_DS3A_NT_CTACCTAGTTGN	-0.314383	-19.6435	NT
ZF50_DS3A_NT_GATACGTGCGAT	-8.41415	-1.86669	NT
ZF50_DS3A_NT_TGCTCTTTGTGN	-28.5018	14.0136	NT
ZF50_DS3A_NT_CGGTGCCGCGTT	-35.3025	-19.2369	NT
ZF50_DS3A_NT_AATCTTTGCTCC	-28.9573	11.9121	NT
ZF50_DS3A_NT_TAATCGAAGTCA	-0.260272	-19.6299	NT
ZF50_DS3A_NT_ATTTCGACAGTT	5.82771	-37.6245	NT
ZF50_DS3A_NT_ACGTAGGATTCC	3.04278	-46.1355	NT
ZF50_DS3A_NT_GTTCCACATGAG	-23.331	18.0047	NT
ZF50_DS3A_NT_CTCATGACTGTG	0.371986	37.7246	NT
ZF50_DS3A_NT_TAACATCTGTAA	-22.9284	17.7193	NT
ZF50_DS3A_NT_CCCACTTCCTAG	4.87788	-47.5326	NT
ZF50_DS3A_NT_ATCAAAATTTTC	-4.20384	-0.107789	NT
ZF50_DS3A_NT_CGCACAGTCGAG	-0.256712	-19.9699	NT
ZF50_DS3A_NT_AAGCCCTTAATC	-29.4481	13.6596	NT
ZF50_DS3A_NT_TACCTTCTAGAN	-0.129131	-24.3814	NT
ZF50_DS3A_NT_CCACACGCGAAC	-2.81685	-23.9568	NT
ZF50_DS3A_NT_GAGTGGTATATG	-23.8046	18.1059	NT
ZF50_DS3A_NT_GCCTTCACAGGT	-12.0383	-1.86656	NT
ZF50_DS3A_NT_CCGGGCTTTCTT	-7.33853	-35.6021	NT
ZF50_DS3A_NT_TTTCAACCCATC	-18.406	25.7915	NT
ZF50_DS3A_NT_TTGATAACGGCA	-34.7932	11.6983	NT
ZF50_DS3A_NT_TTCAGCAGTGTA	17.5936	42.3128	NT
ZF50_DS3A_NT_CCCCCAGCTATA	15.5259	-25.1781	NT
ZF50_DS3A_NT_AAGGAATGATAT	-34.3788	13.1343	NT
ZF50_DS3A_NT_ATGGATTAAACC	-28.899	11.901	NT
ZF50_DS3A_NT_GTGCTTGTGTTC	-37.9548	7.85752	NT
ZF50_DS3A_NT_TATCCAAGATGT	-7.95073	-2.75816	NT
ZF50_DS3A_NT_GATTCGGTCTTA	-4.21172	0.904726	NT
ZF50_DS3A_NT_CGAATCGCAGCG	-0.160774	-36.2184	NT
ZF50_DS3A_NT_GGACCGGTTGTA	-7.40101	-20.1097	NT
ZF50_DS3A_NT_GCCCCTCGTAAN	-6.21499	-33.8651	NT
ZF50_DS3A_NT_AATTAAAGCACA	-18.2834	26.6171	NT
ZF50_DS3A_NT_GAAGCTCGCAAC	-35.1005	6.75099	NT
ZF50_DS3A_NT_CCGGGATACGCN	-23.8004	18.0874	NT
ZF50_DS3A_NT_CGAGTGCAGGAA	49.3557	-3.44673	NT
ZF50_DS3A_NT_TGGTCGTATTCT	18.2844	-27.6503	NT
ZF50_DS3A_NT_CTTAATCGGGTT	-14.6611	0.911542	NT
ZF50_DS3A_NT_CAATACCGGCCA	-8.13416	34.0029	NT
ZF50_DS3A_NT_TAAGCAGGTTAT	-7.62455	0.938117	NT
ZF50_DS3A_NT_CCCCGTCCGCTC	-0.781148	-15.1216	NT
ZF50_DS3A_NT_CTAGATTACGAG	-34.6029	11.3121	NT
ZF50_DS3A_NT_GACTCCCTGAGG	-25.5299	13.3172	NT
ZF50_DS3A_NT_AAATTTCGTGTT	-9.70034	33.1111	NT
ZF50_DS3A_NT_CCGGTGGCCCGA	-18.1292	25.7775	NT
ZF50_DS3A_NT_ATGCTCGTGAGT	-23.2064	-18.7015	NT
ZF50_DS3A_NT_TCTATGGGAGAC	3.34843	-8.68161	NT
ZF50_DS3A_NT_GTGTCAGTTCCA	-0.183525	-45.9195	NT
ZF50_DS3A_NT_GCGAGTTACTTC	5.06033	-7.46332	NT
ZF50_DS3A_NT_AAAATTAGACTC	-5.87217	-34.7322	NT
ZF50_DS3A_NT_AGGTAACCATCT	22.759	-26.0635	NT
ZF50_DS3A_NT_GCATTAAGCGGA	-23.3125	18.2309	NT
ZF50_DS3A_NT_CCCCCTTACTTG	-17.3683	-11.9569	NT
ZF50_DS3A_NT_AGCTAGTATTAC	17.7062	-24.5649	NT
ZF50_DS3A_NT_CAATCCTGTATC	-34.4976	5.87611	NT
ZF50_DS3A_NT_GCACTCCGTAGA	-36.2685	-19.985	NT
ZF50_DS3A_NT_GGTAGTTAGATN	12.9021	-31.1049	NT
ZF50_DS3A_NT_GACTGCCGAGTC	-8.27495	-1.85703	NT
ZF50_DS3A_NT_CTGCCTAGTACA	3.03063	-8.81425	NT
ZF50_DS3A_NT_CCGCATGAAGGC	-10.2947	33.863	NT
ZF50_DS3A_NT_GTATTAGAACGC	-23.3673	18.6441	NT
ZF50_DS3A_NT_ACGGCCCTCACA	-14.5977	-0.399689	NT
ZF50_DS3A_NT_AGCGCTTCCCAA	-7.1807	-15.0896	NT
ZF50_DS3A_NT_TCTAACCTCTTC	-15.6356	-1.0184	NT
ZF50_DS3A_NT_CTCTTTTACGTC	-6.68706	2.00297	NT
ZF50_DS3A_NT_TCTTCAACTCTA	-14.8216	-13.7368	NT
ZF50_DS3A_NT_CCATAAAGATCN	-6.21957	2.15244	NT
ZF50_DS3A_NT_CTCCAACTATCT	-10.9738	-1.36834	NT
ZF50_DS3A_NT_CTCTATGGATCG	3.31961	-48.3529	NT
ZF50_DS3A_NT_CAAGCAATTGAT	-1.5372	-47.8784	NT
ZF50_DS3A_NT_ATTATTGTCTAA	-38.5942	1.02712	NT
ZF50_DS3A_NT_TCTGATGCATTT	-3.67061	-17.5258	NT
ZF50_DS3A_NT_CTACCAGATTTN	-24.5501	13.0366	NT
ZF50_DS3A_NT_ACAGCTCTCGAG	22.2828	-27.2749	NT
ZF50_DS3A_NT_GCTCCCTTTCGG	-21.9738	16.7873	NT
ZF50_DS3A_NT_TTGTTGCGATCG	-23.4722	20.627	NT
ZF50_DS3A_NT_CAGCATACCAAA	-34.8562	11.657	NT
ZF50_DS3A_NT_CCTTGTCCGCTA	-8.01895	34.171	NT
ZF50_DS3A_NT_AGATTTGACTCG	-23.502	20.6309	NT
ZF50_DS3A_NT_GCTAAAGCTGCG	-25.713	12.3269	NT
ZF50_DS3A_NT_CTGGCCTCTTAG	-7.8526	1.04161	NT
ZF50_DS3A_NT_GATTCTCTACCA	-18.256	22.9319	NT
ZF50_DS3A_NT_CGCAAAAGTGTG	5.2757	-7.24534	NT
ZF50_DS3A_NT_AATTTTTCGGTC	-9.55138	-29.7452	NT
ZF50_DS3A_NT_AATGGCATGAAT	-24.6661	18.5333	NT
ZF50_DS3A_NT_CAGGTTAGAGGG	5.77278	-37.5684	NT
ZF50_DS3A_NT_ATATTGATCCGT	-0.599407	-24.9197	NT
ZF50_DS3A_NT_TCCAACAACTCG	-22.515	16.1029	NT
ZF50_DS3A_NT_CGACAATAGACT	-14.4562	29.7651	NT
ZF50_DS3A_NT_TGCCTAGTCTTC	-2.47995	-33.7309	NT
ZF50_DS3A_NT_CTTCCCCTGGCA	-3.32263	-34.7624	NT
ZF50_DS3A_NT_ATCTAGACCAGG	-38.465	6.23781	NT
ZF50_DS3A_NT_AACAACATGGTA	-22.8153	-13.0443	NT
ZF50_DS3A_NT_ACCACAATAAGT	-28.4313	13.8978	NT
ZF50_DS3A_NT_CTCGTCCTTGAG	-36.0986	-19.9091	NT
ZF50_DS3A_NT_CGCTCAACAACA	-15.0425	-12.5968	NT
ZF50_DS3A_NT_TCACGGTCATCA	-37.9505	6.76541	NT
ZF50_DS3A_NT_CGTCGCCATGGC	13.3028	-26.9474	NT
ZF50_DS3A_NT_ACGTCCCAGTCG	-12.9801	-2.68276	NT
ZF50_DS3A_NT_TGTAAAGCAGCC	-18.2048	24.7157	NT
ZF50_DS3A_NT_CATCATTACTCC	-14.0042	32.912	NT
ZF50_DS3A_NT_AGACACCTGAAA	0.34382	-24.2931	NT
ZF50_DS3A_NT_TTACTGTGCTAN	-22.0633	5.62649	NT
ZF50_DS3A_NT_ACGGGTAGCGTG	-24.4271	12.2208	NT
ZF50_DS3A_NT_GAACGTTTATGC	-37.0718	4.93831	NT
ZF50_DS3A_NT_AAAGGTTGGGTC	22.1882	-28.2832	NT
ZF50_DS3A_NT_GTATGCCACTCC	-3.04101	-34.9537	NT
ZF50_DS3A_NT_GAGTCTTATTGA	-36.3667	7.5801	NT
ZF50_DS3A_NT_CGCACGCAGCAT	1.87132	-47.4624	NT
ZF50_DS3A_NT_TCTTCACGTTTC	-25.1296	-16.8904	NT
ZF50_DS3A_NT_AATGGACCGTGG	-12.1006	-0.0021197	NT
ZF50_DS3A_NT_GCCCGCTTTAAA	-35.3263	-18.6142	NT
ZF50_DS3A_NT_GAGCACATTCAG	0.301932	-24.1149	NT
ZF50_DS3A_NT_AATCCGCACATG	2.44033	-45.3454	NT
ZF50_DS3A_NT_CCCTCTATGGAT	-37.1777	7.77023	NT
ZF50_DS3A_NT_GCAACCCCGAAT	-13.8871	32.8142	NT
ZF50_DS3A_NT_ACTACGATTCGA	3.38906	-8.40953	NT
ZF50_DS3A_NT_TGCCATCACCGT	-34.8995	7.7915	NT
ZF50_DS3A_NT_TTATTTCAAACT	-37.3347	3.89229	NT
ZF50_DS3A_NT_TCGGCCTTACGT	-26.182	15.1962	NT
ZF50_DS3A_NT_GTTGGGCTCGCA	16.6115	29.9425	NT
ZF50_DS3A_NT_TAGGCCCGAACG	-10.9098	32.5025	NT
ZF50_DS3A_NT_ACACTTAGTGTG	-34.666	6.69382	NT
ZF50_DS3A_NT_ACACGATTCGGG	2.25076	-6.52353	NT
ZF50_DS3A_NT_AGTTGACTATAT	-38.3315	2.54934	NT
ZF50_DS3A_NT_ATGCGGCTTCCG	10.1596	26.0849	NT
ZF50_DS3A_NT_GCTACGTCGTTA	-5.55187	2.09021	NT
ZF50_DS3A_NT_GAAATCGAGTCT	-36.695	4.00931	NT
ZF50_DS3A_NT_TGGTGTCGCCAG	5.62978	-37.4635	NT
ZF50_DS3A_NT_CTCCCTCGTCTC	4.22391	-35.2609	NT
ZF50_DS3A_NT_TTACAAAGCCCT	-13.0442	-10.5873	NT
ZF50_DS3A_NT_GAACTCCCTCTC	0.706183	-37.4704	NT
ZF50_DS3A_NT_AGAACAATTTGG	-4.81689	0.296568	NT
ZF50_DS3A_NT_TGAGATGGATGA	-24.4408	-16.5265	NT
ZF50_DS3A_NT_GCAATACCTCAC	-10.9773	-1.98857	NT
ZF50_DS3A_NT_GGGCCTCCATCT	-6.8486	-35.02	NT
ZF50_DS3A_NT_GTGCGATGCCTG	-23.4266	-18.3187	NT
ZF50_DS3A_NT_AACTCGACTTCT	3.43777	-8.03413	NT
ZF50_DS3A_NT_CGCCCGCGCCCC	-34.8329	7.20365	NT
ZF50_DS3A_NT_AGATAAGTACTT	-38.1348	5.65168	NT
ZF50_DS3A_NT_AAGAAGTTCGAC	-15.8079	1.21437	NT
ZF50_DS3A_NT_GCAAAAGATTTC	-8.51364	31.7593	NT
ZF50_DS3A_NT_TCATCATGCCTN	-33.3627	-21.8323	NT
ZF50_DS3A_NT_CTCGCCGGGCTA	-35.852	5.02969	NT
ZF50_DS3A_NT_GGCTTGGGTTCT	-17.7392	18.9217	NT
ZF50_DS3A_NT_CCCCTACTGCTT	-33.1635	-20.0852	NT
ZF50_DS3A_NT_ACGCGTACTGTT	-34.2156	12.1618	NT
ZF50_DS3A_NT_TAGAGGGCTTGC	-21.8609	15.1046	NT
ZF50_DS3A_NT_AGATAGATCTAC	-7.17169	-35.0282	NT
ZF50_DS3A_NT_TACAAATCGGGN	20.0609	-26.3371	NT
ZF50_DS3A_NT_GGATAGGATTTC	-38.0942	5.65522	NT
ZF50_DS3A_NT_GACCGATGACCG	-32.9212	5.81923	NT
ZF50_DS3A_NT_CTCGTATTTTCT	-15.0365	24.3637	NT
ZF50_DS3A_NT_TAAACACGTTTG	-17.201	19.5613	NT
ZF50_DS3A_NT_GTCATTTGTCGG	-38.3508	6.89114	NT
ZF50_DS3A_NT_GCATTAGCCTGG	-22.7536	-13.0664	NT
ZF50_DS3A_NT_TGAGGAGAAGTN	-7.95306	-33.3005	NT
ZF50_DS3A_NT_ACATGTAACGTG	-23.4744	18.3107	NT
ZF50_DS3A_NT_TCCACTAAATCC	-14.7146	23.4197	NT
ZF50_DS3A_NT_CCCGTCGGATAT	-33.6378	9.63102	NT
ZF50_DS3A_NT_ACGTCCAGAATA	-36.7433	7.34005	NT
ZF50_DS3A_NT_GAGACTCTCTTA	-23.4697	12.0127	NT
ZF50_DS3A_NT_GTATAAGAGGTT	-38.069	2.69151	NT
ZF50_DS3A_NT_CCAACGCATGTT	-28.3787	-14.0559	NT
ZF50_DS3A_NT_GTTAGTTATATC	-36.686	5.71859	NT
ZF50_DS3A_NT_GCGATGCGGAAG	-21.4906	15.6545	NT
ZF50_DS3A_NT_TAGGTCAGATTC	20.503	-26.7356	NT
ZF50_DS3A_NT_CATTCTAACGTG	-11.2707	-14.1302	NT
ZF50_DS3A_NT_CGGTCCTCTGTC	-15.9757	-0.659126	NT
ZF50_DS3A_NT_TAACATATAGGG	-0.157728	-25.481	NT
ZF50_DS3A_NT_CAAGTTAAAGGG	-15.0245	23.7244	NT
ZF50_DS3A_NT_GCTGCCATCAGC	-23.2141	12.1606	NT
ZF50_DS3A_NT_CAGTATCCATGC	-21.133	16.4703	NT
ZF50_DS3A_NT_CTCACCTCTTGT	-4.76211	-17.8014	NT
ZF50_DS3A_NT_AATATGAGCGTC	4.92501	-47.5922	NT
ZF50_DS3A_NT_CCCCATGCACAA	-34.5053	9.6331	NT
ZF50_DS3A_NT_GTCTCGAATTTC	12.0083	-24.517	NT
ZF50_DS3A_NT_AGGACTATCAAG	-39.2128	0.952373	NT
ZF50_DS3A_NT_TCTAACCGTTTA	-8.60549	34.7111	NT
ZF50_DS3A_NT_CATTTAAAGTCG	-38.4714	5.7477	NT
ZF50_DS3A_NT_GAACCCGTAATA	12.5668	-38.3328	NT
ZF50_DS3A_NT_ACGGCGTGTAGT	-22.2153	7.0609	NT
ZF50_DS3A_NT_GTACGCTAAGAT	-6.93045	-34.9315	NT
ZF50_DS3A_NT_CGTGGCAGCAGA	-12.7658	-12.6741	NT
ZF50_DS3A_NT_GGGGAAACGACC	-5.99831	4.61158	NT
ZF50_DS3A_NT_TCTTCCTTTCCT	-17.8443	19.639	NT
ZF50_DS3A_NT_AGACCTCCGCCT	-13.6718	22.7433	NT
ZF50_DS3A_NT_TACTATTCAACA	-4.96592	-34.6526	NT
ZF50_DS3A_NT_CCTCCGTAATAG	0.183031	-20.9137	NT
ZF50_DS3A_NT_GCGCCGTTGTGG	0.528669	-32.4119	NT
ZF50_DS3A_NT_CTTCCGTGTGTA	-9.94625	-3.41182	NT
ZF50_DS3A_NT_GTACCGTCGAAG	2.74249	-45.247	NT
ZF50_DS3A_NT_CCATACCGCACG	-8.19973	-30.0851	NT
ZF50_DS3A_NT_CAGGCAATTGCG	-26.4879	-15.1671	NT
ZF50_DS3A_NT_GAGCTTAATGCC	-21.6955	11.2965	NT
ZF50_DS3A_NT_CGGACAGCCTAT	-10.6579	32.5091	NT
ZF50_DS3A_NT_CAGATCACGCAC	22.3505	-25.4177	NT
ZF50_DS3A_NT_GTTTTCTCTAGT	-23.8646	15.0268	NT
ZF50_DS3A_NT_AGCCTCGCCACC	-13.224	0.165759	NT
ZF50_DS3A_NT_CGGACTAGACAA	-8.84174	1.85704	NT
ZF50_DS3A_NT_GACCACGCCTTC	3.13614	-47.8749	NT
ZF50_DS3A_NT_AGTGGGGGAGTC	-0.200831	-25.4136	NT
ZF50_DS3A_NT_TGCCTGCGATCC	12.2214	-21.8023	NT
ZF50_DS3A_NT_TCAGGGTTACGA	-14.3927	-2.08022	NT
ZF50_DS3A_NT_AGAGAGATTCGA	-6.39032	-35.0462	NT
ZF50_DS3A_NT_AAGGACGGCCTA	-38.4618	2.44069	NT
ZF50_DS3A_NT_TACACTTGCCAA	4.1876	-35.3983	NT
ZF50_DS3A_NT_GACGCAACCCTT	-13.317	29.4837	NT
ZF50_DS3A_NT_ACATCCCGAGCT	-23.565	15.1878	NT
ZF50_DS3A_NT_CCGCTTAGGAAA	-14.9802	0.422817	NT
ZF50_DS3A_NT_ATATAGTGTCCG	-21.7833	10.3535	NT
ZF50_DS3A_NT_CAGTAAGATTAC	-8.91491	1.6827	NT
ZF50_DS3A_NT_CCACATAATACC	19.4158	-23.3667	NT
ZF50_DS3A_NT_GTCGATCGGAGC	-37.1508	-20.7677	NT
ZF50_DS3A_NT_GCTTGTGATTAG	20.8174	-25.6	NT
ZF50_DS3A_NT_TGTAAGGTCTGA	22.6833	-29.0429	NT
ZF50_DS3A_NT_TTCCTGCTCGAG	-8.57769	-21.3707	NT
ZF50_DS3A_NT_ATCCGCGTTGGA	22.6355	-29.0918	NT
ZF50_DS3A_NT_CACAATGTTGGG	-34.638	4.97272	NT
ZF50_DS3A_NT_GCTAACCAATTT	4.59282	-17.8024	NT
ZF50_DS3A_NT_CTCCGCCTTCTA	1.96471	14.48	NT
ZF50_DS3A_NT_AAATATAGCTAA	-35.1766	4.39341	NT
ZF50_DS3A_NT_GGTTATACGTTC	-32.9723	-20.6007	NT
ZF50_DS3A_NT_TTCTGTGGTTAC	8.28187	-30.3533	NT
ZF50_DS3A_NT_GTGGAGTCTCAG	4.10861	-48.9782	NT
ZF50_DS3A_NT_AAATTGACGTGC	1.55054	-20.1248	NT
ZF50_DS3A_NT_CGCCTTAGTAGA	-22.9366	13.2569	NT
ZF50_DS3A_NT_CGTTGTATGTGA	-38.5742	3.80901	NT
ZF50_DS3A_NT_TCACTATCGTGG	-15.6134	20.4369	NT
ZF50_DS3A_NT_ATTGCTGACGTC	-23.1322	19.3818	NT
ZF50_DS3A_NT_ATCGGTACGTCT	-24.5961	-11.8899	NT
ZF50_DS3A_NT_CCCGAGATAGGC	-13.7552	-2.64605	NT
ZF50_DS3A_NT_TGCGGTAAGTAN	-11.3645	-13.0847	NT
ZF50_DS3A_NT_CGATACCAGGTN	2.04369	-6.40321	NT
ZF50_DS3A_NT_CTATCCTTGTTT	-20.9239	13.5947	NT
ZF50_DS3A_NT_GATACCTTGTAA	-12.7676	-10.5778	NT
ZF50_DS3A_NT_GGAGTCACCGTT	-12.0088	-2.68882	NT
ZF50_DS3A_NT_AATGCATCAAAT	-28.4469	15.4552	NT
ZF50_DS3A_NT_CCGTCAACTTGN	-38.751	-0.0933373	NT
ZF50_DS3A_NT_TAGGCCCTGTTA	8.36827	15.8646	NT
ZF50_DS3A_NT_AATCTACGGCGT	-22.6107	-18.748	NT
ZF50_DS3A_NT_TCAGAGAAGGCC	-27.1951	12.3154	NT
ZF50_DS3A_NT_ATCGTCTGTGCG	12.1412	-37.4	NT
ZF50_DS3A_NT_CCACCTACTCAN	21.1582	-25.5862	NT
ZF50_DS3A_NT_ATCGTTGATAGC	-10.6074	-2.24867	NT
ZF50_DS3A_NT_CCCCACTGGGTN	5.62815	-7.29677	NT
ZF50_DS3A_NT_AGGTTTATGGTA	49.0021	-3.67072	NT
ZF50_DS3A_NT_GTACCGGCTGGC	2.19067	-45.1371	NT
ZF50_DS3A_NT_GTCCTCCTTTCA	-6.06038	28.0903	NT
ZF50_DS3A_NT_ACAGGTGCCTCT	1.1798	-6.73885	NT
ZF50_DS3A_NT_CACTCTACTACC	17.769	34.9945	NT
ZF50_DS3A_NT_CATGTGTACTGG	-14.1024	0.176317	NT
ZF50_DS3A_NT_CCTATTCCCCCC	-5.8394	-34.5642	NT
ZF50_DS3A_NT_CTACTATCACCG	10.2333	25.9149	NT
ZF50_DS3A_NT_GGCCCGTACAAT	-27.1144	11.1736	NT
ZF50_DS3A_NT_CAGGACCTAACA	-28.62	-14.1303	NT
ZF50_DS3A_NT_GATTGCGATCCG	22.2052	-26.1826	NT
ZF50_DS3A_NT_TAAGCCTGTTGG	-15.6486	25.3286	NT
ZF50_DS3A_NT_GCGCTAAACACC	-13.6733	28.7809	NT
ZF50_DS3A_NT_AGCAATTACTTC	-26.7485	15.3895	NT
ZF50_DS3A_NT_AATACAAACTAG	-24.2013	12.56	NT
ZF50_DS3A_NT_GAACCTATCTGC	-8.27961	-18.3536	NT
ZF50_DS3A_NT_TATGATAACTGG	20.7488	-21.065	NT
ZF50_DS3A_NT_ATTAATCACGCG	-38.0092	3.9613	NT
ZF50_DS3A_NT_AAGAGGCACCAT	-8.81156	-29.8842	NT
ZF50_DS3A_NT_GCCCATGCCCCT	2.60225	-47.224	NT
ZF50_DS3A_NT_CCAAGGTGGCTG	-7.31821	-18.9706	NT
ZF50_DS3A_NT_TGCGGTGGTTTG	3.88874	-9.60022	NT
ZF50_DS3A_NT_AGCAATGAAGGT	-14.4084	-8.65261	NT
ZF50_DS3A_NT_GATCTCACGATA	-14.6057	-13.93	NT
ZF50_DS3A_NT_AGTCCTACAGAT	-16.4691	27.4199	NT
ZF50_DS3A_NT_GTCGGAGAATTA	-35.0323	7.98151	NT
ZF50_DS3A_NT_ATGCAACCTCTC	-26.849	6.87277	NT
ZF50_DS3A_NT_GTAGAACGTTCA	-33.9496	-18.3307	NT
ZF50_DS3A_NT_GCCAGCATAGAA	-16.021	22.0314	NT
ZF50_DS3A_NT_TGTACCCGTATT	-20.6305	15.2226	NT
ZF50_DS3A_NT_AGTCCGCGGAAC	-18.9037	24.1256	NT
ZF50_DS3A_NT_GGGTTACGTAGC	-11.4896	23.0636	NT
ZF50_DS3A_NT_AGACATGTGGAA	-8.84214	-23.6084	NT
ZF50_DS3A_NT_AAGAGATCCCCG	-21.5191	11.66	NT
ZF50_DS3A_NT_TCCTGCCTAACT	-24.818	7.79268	NT
ZF50_DS3A_NT_AACCCAGGAACA	-34.615	-18.7552	NT
ZF50_DS3A_NT_GCGCTTCGGTCT	16.9678	-31.0426	NT
ZF50_DS3A_NT_TATTAATGCCGA	-22.5316	7.53588	NT
ZF50_DS3A_NT_CCGCTCAGCGGG	11.8402	27.094	NT
ZF50_DS3A_NT_AGCGCCATCCAA	-6.30665	-35.295	NT
ZF50_DS3A_NT_TAATTGAGCGCT	-9.10949	32.2086	NT
ZF50_DS3A_NT_GTACTGATCGGT	-38.4367	3.74817	NT
ZF50_DS3A_NT_GTTGGGTGATGA	2.62937	28.8473	NT
ZF50_DS3A_NT_TCGGACCTCAAC	-35.455	11.3151	NT
ZF50_DS3A_NT_TAGTTCGGGAAT	-0.617259	-35.8707	NT
ZF50_DS3A_NT_GGATGGTAAGGT	-23.9079	12.4196	NT
ZF50_DS3A_NT_GCACAAGTGTGG	-24.0365	-16.9546	NT
ZF50_DS3A_NT_CGACTAGACTGT	-18.9996	-19.5713	NT
ZF50_DS3A_NT_TCTAGATTTCCC	20.3497	-25.2357	NT
ZF50_DS3A_NT_AAACTTAGCCCA	-12.9029	-10.6303	NT
ZF50_DS3A_NT_ATGCAGGCGCTT	-10.8822	-9.17428	NT
ZF50_DS3A_NT_CATCTATGAGTG	-25.2609	2.82893	NT
ZF50_DS3A_NT_TTATCGGTAGTA	20.8384	-25.165	NT
ZF50_DS3A_NT_ACTGTGGGATAA	-15.6291	-13.2487	NT
ZF50_DS3A_NT_ATAAAATCGAAT	-33.5402	9.56315	NT
ZF50_DS3A_NT_ACCATACCTAGA	-36.4259	8.92545	NT
ZF50_DS3A_NT_ACTTGATTCGGT	2.62284	-48.1241	NT
ZF50_DS3A_NT_ATTGGGGGCCGG	-0.00305408	-37.0564	NT
ZF50_DS3A_NT_TTTCGATAATTC	5.74809	-37.6244	NT
ZF50_DS3A_NT_ATATGGCCGTCC	-35.608	-6.15905	NT
ZF50_DS3A_NT_TGTGGATCCTGA	-22.2906	11.717	NT
ZF50_DS3A_NT_AGATACCCCTAA	-4.63077	-35.9854	NT
ZF50_DS3A_NT_ATCGAGGGTGCG	-25.2856	-16.8908	NT
ZF50_DS3A_NT_CACATTGGTAAT	-24.5085	11.6112	NT
ZF50_DS3A_NT_TGTTCGTCAAGT	-35.6298	-5.55001	NT
ZF50_DS3A_NT_GCTATAGCAATC	-18.4668	15.1034	NT
ZF50_DS3A_NT_CCAGCCCATCGT	1.13161	-45.5116	NT
ZF50_DS3A_NT_TATCGTCTTGAC	-24.7642	-15.7649	NT
ZF50_DS3A_NT_TTTGGTGGTAGG	-14.5387	24.2139	NT
ZF50_DS3A_NT_TTCCGTTAGCCG	1.01151	-6.57422	NT
ZF50_DS3A_NT_AGCACCTATTGN	0.914712	-18.2197	NT
ZF50_DS3A_NT_TTGTCCTTAGCG	-11.434	-4.03988	NT
ZF50_DS3A_NT_AATAGAAGTTCC	-35.6299	-5.99936	NT
ZF50_DS3A_NT_ATGCCTTCCGAC	-6.10372	-34.4303	NT
ZF50_DS3A_NT_CCCCGAATTTCG	-37.6147	4.29001	NT
ZF50_DS3A_NT_GATCGCACCCTA	1.00301	-6.66877	NT
ZF50_DS3A_NT_AAAGCTTACCCN	12.4609	-30.3122	NT
ZF50_DS3A_NT_GAGTATGGAATA	-22.7931	-19.0101	NT
ZF50_DS3A_NT_ATGACTGGATGC	-6.31425	-34.7054	NT
ZF50_DS3A_NT_ACTGTATAATGC	0.303176	-25.6365	NT
ZF50_DS3A_NT_TGCAGACTGGGT	-25.4126	12.4848	NT
ZF50_DS3A_NT_TATAATCTTCAT	-8.94674	33.3455	NT
ZF50_DS3A_NT_TGGTTCACTGCA	-33.5375	9.50183	NT
ZF50_DS3A_NT_CTTGCTGCAACA	-37.3989	7.46321	NT
ZF50_DS3A_NT_CCACACCCTTGC	-23.0369	9.0464	NT
ZF50_DS3A_NT_GGACCACTGTGN	-19.8904	21.3244	NT
ZF50_DS3A_NT_TCGGGTTCGTTN	-5.34371	-31.9621	NT
ZF50_DS3A_NT_ATGGATCTTATN	-37.3566	-20.866	NT
ZF50_DS3A_NT_ATGCCACGCCCT	-8.14122	-22.3472	NT
ZF50_DS3A_NT_TTAAGTCCACCG	-33.7881	5.78674	NT
ZF50_DS3A_NT_CCCAGGAGAGAT	-35.3891	-19.3905	NT
ZF50_DS3A_NT_GTTACCCGAATT	-25.89	11.769	NT
ZF50_DS3A_NT_GGATATAAGTTT	17.5364	43.273	NT
ZF50_DS3A_NT_CGATAATGCTAC	-33.0109	15.7219	NT
ZF50_DS3A_NT_TATAGGTGGGTC	-14.0152	17.3051	NT
ZF50_DS3A_NT_CCGGCCCATCAG	-37.1526	-18.2353	NT
ZF50_DS3A_NT_TGGTAGGTCTTA	3.37017	-8.03143	NT
ZF50_DS3A_NT_ATCGCAGCCTGT	0.747001	10.1791	NT
ZF50_DS3A_NT_AATGGCGTGCAA	-2.0597	-14.6886	NT
ZF50_DS3A_NT_AACAACGTCCAA	8.27971	-7.90194	NT
ZF50_DS3A_NT_GTCCTGTGTAGA	-7.30157	33.2703	NT
ZF50_DS3A_NT_ACCACGGACATN	-19.734	22.2731	NT
ZF50_DS3A_NT_CAGCCCCGCACC	-35.5333	-5.71454	NT
ZF50_DS3A_NT_CTTTTGTTCCGA	-29.4031	17.2178	NT
ZF50_DS3A_NT_TCAGCAAAACGG	0.761281	-23.6204	NT
ZF50_DS3A_NT_GTATGGGAACTT	14.5815	-30.5803	NT
ZF50_DS3A_NT_AATCGATCTGGT	-37.8662	7.00214	NT
ZF50_DS3A_NT_GAACTGAACAGA	-4.68279	-0.552056	NT
ZF50_DS3A_NT_CACTTATGACCN	-35.7724	2.27578	NT
ZF50_DS3A_NT_AGCGTGCAACTN	-14.2581	23.0129	NT
ZF50_DS3A_NT_AGCGACTGGATT	-7.4017	-36.5228	NT
ZF50_DS3A_NT_ATGGAAGCCATA	-9.96568	-3.79937	NT
ZF50_DS3A_NT_TTTCTAACGCCC	-3.25181	-37.0004	NT
ZF50_DS3A_NT_CGGAGGGTTAAA	5.0241	-36.4763	NT
ZF50_DS3A_NT_AAACTTTCCAGC	20.6102	37.0739	NT
ZF50_DS3A_NT_ATTCCATATACT	-11.9306	-0.0286309	NT
ZF50_DS3A_NT_CATTTCAAGGCA	-26.7069	24.3412	NT
ZF50_DS3A_NT_AGATTGAGACAA	-10.3513	4.17815	NT
ZF50_DS3A_NT_AGACAAGCCTGC	-14.1723	-13.8217	NT
ZF50_DS3A_NT_CTCATCTGAGCT	-34.275	6.57852	NT
ZF50_DS3A_NT_CTGAGGTTGAAT	-1.45933	31.5164	NT
ZF50_DS3A_NT_AATCCATCGGTA	-0.301429	-34.5648	NT
ZF50_DS3A_NT_AACTGTTTGACC	19.1367	39.2249	NT
ZF50_DS3A_NT_CGAAATCCCGCC	24.0886	-21.6424	NT
ZF50_DS3A_NT_AGCATAGTCTAA	-17.2771	18.1568	NT
ZF50_DS3A_NT_CTGGTGCAATGT	-39.9183	1.53325	NT
ZF50_DS3A_NT_ACTTTTTAGTAT	19.1082	-13.954	NT
ZF50_DS3A_NT_GGCTTTATACGC	-21.0934	31.0911	NT
ZF50_DS3A_NT_ACCAAATGACGA	5.89486	-36.0405	NT
ZF50_DS3A_NT_GGCCATGAGGCA	-11.1531	22.9367	NT
ZF50_DS3A_NT_ACAAAAAGAACN	-32.0582	9.30676	NT
ZF50_DS3A_NT_AATTTGCAGTTA	-13.2479	19.6072	NT
ZF50_DS3A_NT_GGGCTAACAAGG	-8.01864	-12.2858	NT
ZF50_DS3A_NT_AACAACAGATGC	-32.5577	4.21875	NT
ZF50_DS3A_NT_GCCAATAAAAAC	18.6282	-28.218	NT
ZF50_DS3A_NT_ATGAGATCTTCC	13.3397	-26.4554	NT
ZF50_DS3A_NT_GGGCTGGCATTN	20.0407	-21.9951	NT
ZF50_DS3A_NT_GGAGGTGCAGAT	12.568	-37.5279	NT
ZF50_DS3A_NT_ATCCGCTTATCT	-19.215	20.2287	NT
ZF50_DS3A_NT_TTGTTTGTAGTG	-15.5868	25.4578	NT
ZF50_DS3A_NT_CTAGAGTTACGN	-21.3763	-18.5806	NT
ZF50_DS3A_NT_CTACAGGTAAGG	-12.9954	-1.36657	NT
ZF50_DS3A_NT_TCCCTTTGCTGT	-3.53732	-10.0592	NT
ZF50_DS3A_NT_TTTACGGTTAGA	20.069	-25.0915	NT
ZF50_DS3A_NT_TTCCGCCTTGCA	-26.2113	15.8003	NT
ZF50_DS3A_NT_TCCTCGTGCGTA	8.31447	25.7093	NT
ZF50_DS3A_NT_TCTCCGCGGGCA	-11.3204	-4.50245	NT
ZF50_DS3A_NT_ATCACACCTGGT	-8.09101	33.0008	NT
ZF50_DS3A_NT_TCCTAGTCTTAC	19.4245	-23.7801	NT
ZF50_DS3A_NT_CCATTAGAGGCN	-11.6571	-11.842	NT
ZF50_DS3A_NT_CCTTTGCTATAA	-33.5839	2.80927	NT
ZF50_DS3A_NT_GATACGCCGCCG	-20.9242	11.9945	NT
ZF50_DS3A_NT_TCAAACTCTAGG	20.3044	-24.6025	NT
ZF50_DS3A_NT_CCGTTTACCCTT	-13.0096	2.37418	NT
ZF50_DS3A_NT_GGGGCGCAAGGT	20.471	-26.7184	NT
ZF50_DS3A_NT_AAGAATCGCGTT	-6.69886	-35.0622	NT
ZF50_DS3A_NT_TATTACGGATTN	-10.1437	32.5275	NT
ZF50_DS3A_NT_GCACCCCACTAG	-22.5128	12.0816	NT
ZF50_DS3A_NT_CGCTGCCCTCAG	-7.47901	-16.0364	NT
ZF50_DS3A_NT_ATGGGGGACAGC	-35.4165	9.73734	NT
ZF50_DS3A_NT_TATTATCGAGGG	0.631895	-45.7517	NT
ZF50_DS3A_NT_CGAGCTGATCGA	-4.65046	-14.4474	NT
ZF50_DS3A_NT_GTCCGGCTTTGG	-5.93509	-29.5484	NT
ZF50_DS3A_NT_GTCACGGGTTAC	19.5706	-15.1996	NT
ZF50_DS3A_NT_TAAGTATTTAAC	-20.2678	10.0533	NT
ZF50_DS3A_NT_CAACGAGTCTCC	-18.1855	15.3232	NT
ZF50_DS3A_NT_GTCATGGATTGG	-27.3325	25.355	NT
ZF50_DS3A_NT_ATACCTAAGATG	-11.0588	-9.95556	NT
ZF50_DS3A_NT_GAGTGTCTCTGC	-33.6473	12.5958	NT
ZF50_DS3A_NT_GGTACTGGCTAC	-18.9886	-13.5532	NT
ZF50_DS3A_NT_AGCGTGCAACTT	-15.5141	22.2252	NT
ZF50_DS3A_NT_CATAGCGCCTAT	22.2864	-25.4317	NT
ZF50_DS3A_NT_CAACCCGTCCTG	-25.1545	2.69545	NT
ZF50_DS3A_NT_ACGACTAGCTAT	-1.37977	-36.0749	NT
ZF50_DS3A_NT_ACCTGGATGTCA	-3.16647	22.4276	NT
ZF50_DS3A_NT_TGGAACTGGTCT	-22.2629	-16.5182	NT
ZF50_DS3A_NT_TCGAGTTGGTCN	-35.7951	1.72608	NT
ZF50_DS3A_NT_GCCGACCACCAG	-21.7384	7.76899	NT
ZF50_DS3A_NT_TCCGGCCTCACA	-28.6444	16.5089	NT
ZF50_DS3A_NT_TTATCTCACGTT	-22.7939	12.1349	NT
ZF50_DS3A_NT_GTGTCAGTCGAT	0.113988	-45.3719	NT
ZF50_DS3A_NT_CTAGAGGTTACA	-29.0177	18.768	NT
ZF50_DS3A_NT_CCAACTGACCCT	-33.8011	4.92496	NT
ZF50_DS3A_NT_ACAATCGGATCT	0.57059	13.8737	NT
ZF50_DS3A_NT_CGACTTCCGTGA	21.4643	-29.9238	NT
ZF50_DS3A_NT_AGGCACTAAGAC	-15.8134	34.0126	NT
ZF50_DS3A_NT_AATGTCATCAGC	-21.7211	10.6531	NT
ZF50_DS3A_NT_TGACGTATGGTN	-14.1694	19.1123	NT
ZF50_DS3A_NT_TTAGCCTCTCCG	21.9911	-26.0889	NT
ZF50_DS3A_NT_AGTCCCTCCGCC	-6.8499	-34.8244	NT
ZF50_DS3A_NT_GTCTAATCATGA	-25.6853	-15.3714	NT
ZF50_DS3A_NT_CGCAGATGTCTC	1.62592	13.6911	NT
ZF50_DS3A_NT_GTATTAGGTGAG	22.0962	-25.5568	NT
ZF50_DS3A_NT_TAGTTAACACCN	-22.0012	11.3676	NT
ZF50_DS3A_NT_AAGGTCCCGATC	-35.9061	5.15229	NT
ZF50_DS3A_NT_TAATCCGTGAGT	-27.3061	24.8397	NT
ZF50_DS3A_NT_GCGGGCCAGGAG	-28.8847	-12.287	NT
ZF50_DS3A_NT_GCCAAGGCTAGT	-35.7549	8.6588	NT
ZF50_DS3A_NT_TGGGCCTGCTAT	-25.4582	25.1041	NT
ZF50_DS3A_NT_CGTAACTACAAT	-25.416	2.89087	NT
ZF50_DS3A_NT_GGGGTTATCACA	-10.4588	-5.01837	NT
ZF50_DS3A_NT_ACTAATGCGTAN	24.9341	-27.1132	NT
ZF50_DS3A_NT_ACAAAGGACCTN	5.77209	-36.5915	NT
ZF50_DS3A_NT_CAACTTATGGCA	-22.2625	-17.8823	NT
ZF50_DS3A_NT_GACCTGGTACTA	-18.5833	6.52318	NT
ZF50_DS3A_NT_GTATGAATACTG	3.29053	-7.70241	NT
ZF50_DS3A_NT_CCCTCATCCGGT	-32.9314	9.48056	NT
ZF50_DS3A_NT_GCCGGCTTTTCA	0.293053	-25.5562	NT
ZF50_DS3A_NT_AACGATCTTCTA	-12.0569	-6.54386	NT
ZF50_DS3A_NT_TAGTTAACACGC	-13.8913	20.1845	NT
ZF50_DS3A_NT_CTGGCTGTCACG	-8.76599	-31.778	NT
ZF50_DS3A_NT_CAGGGAGTCACT	-33.4235	-21.9653	NT
ZF50_DS3A_NT_TGCCCGATGCCG	-36.4876	-19.5069	NT
ZF50_DS3A_NT_AGGATACGGTCA	-35.9508	7.972	NT
ZF50_DS3A_NT_CATGGCCGTGAG	-1.51389	-34.981	NT
ZF50_DS3A_NT_CTCGTCCTGAGN	-36.3169	-19.5863	NT
ZF50_DS3A_NT_GAACGCGCGCTA	-13.7945	-4.77607	NT
ZF50_DS3A_NT_ACAATTCATGCT	18.6614	39.1993	NT
ZF50_DS3A_NT_TTTCGTAACATG	-15.259	-16.1687	NT
ZF50_DS3A_NT_TTGCGCCAACCG	-35.003	5.75585	NT
ZF50_DS3A_NT_GCACGCCGATTG	-18.2009	15.2483	NT
ZF50_DS3A_NT_TGTAGAGATACG	5.79666	-36.1413	NT
ZF50_DS3A_NT_AAGGTCTCCCTC	-18.5509	21.6038	NT
ZF50_DS3A_NT_TTTACTTGTGCG	18.7138	39.4705	NT
ZF50_DS3A_NT_TAGCGTGTTGCN	-38.5103	7.24222	NT
ZF50_DS3A_NT_GGTAAGCGTAGC	-0.0364759	-34.5585	NT
ZF50_DS3A_NT_GGCAAAGATCTC	-27.3179	14.6058	NT
ZF50_DS3A_NT_GAGGGGGTATAN	-8.31645	32.5418	NT
ZF50_DS3A_NT_GTGAAATGACAT	-19.1342	14.4877	NT
ZF50_DS3A_NT_CGGAGAAGTTAC	-18.7892	17.6058	NT
ZF50_DS3A_NT_GCCCGGGTAATA	21.0288	-25.5648	NT
ZF50_DS3A_NT_AAAAGATGTACA	-13.3897	-16.8153	NT
ZF50_DS3A_NT_TTAGTGCCCAGT	2.01533	-47.6356	NT
ZF50_DS3A_NT_CGTGAAAACACC	18.269	-26.3786	NT
ZF50_DS3A_NT_CTTGAACTGACC	-7.13037	-34.6438	NT
ZF50_DS3A_NT_GGTTCCGGTAGN	-12.3442	28.2873	NT
ZF50_DS3A_NT_ACTTCCTAGTCG	-17.8238	3.31063	NT
ZF50_DS3A_NT_CCTCATAATCAC	17.2325	-20.6094	NT
ZF50_DS3A_NT_TGTGGCCATATT	-8.42522	25.6297	NT
ZF50_DS3A_NT_CGCGCTGTCCAT	-34.9861	-5.3267	NT
ZF50_DS3A_NT_GCGCAGGAATAC	1.13414	-46.6828	NT
ZF50_DS3A_NT_GAGCCACGCTGC	-16.288	15.9673	NT
ZF50_DS3A_NT_TTGGAGTCATCG	-11.6145	20.5915	NT
ZF50_DS3A_NT_TTCATGAGAATC	-30.4298	2.26659	NT
ZF50_DS3A_NT_CCGTTACGACTC	-8.62654	-11.958	NT
ZF50_DS3A_NT_GCAGGGTACATA	-12.0032	1.77595	NT
ZF50_DS3A_NT_TTCTTATCTATA	-30.0395	22.8533	NT
ZF50_DS3A_NT_CCTATGGCGAGG	14.113	-30.0142	NT
ZF50_DS3A_NT_GTTCGTATCTTN	-11.357	32.7441	NT
ZF50_DS3A_NT_CTAAGCACGCCG	-22.9099	11.4884	NT
ZF50_DS3A_NT_CACGACGCGAAC	-33.136	6.14224	NT
ZF50_DS3A_NT_GGGTCTCAGGCC	-27.4234	24.382	NT
ZF50_DS3A_NT_CCTACGAAACCA	-34.6168	6.75276	NT
ZF50_DS3A_NT_GTCTCGAATTCN	11.9416	-24.5187	NT
ZF50_DS3A_NT_TACAACCTCCAT	-7.83613	-30.079	NT
ZF50_DS3A_NT_TAATAAATAATG	-9.66492	-6.12754	NT
ZF50_DS3A_NT_GTTCGTCACTGN	1.86162	-43.2912	NT
ZF50_DS3A_NT_CAGGTGTTAACG	-35.6443	0.385327	NT
ZF50_DS3A_NT_TTGTCCCTTCTC	-15.8185	14.4923	NT
ZF50_DS3A_NT_TCAGCTGTGTCN	-21.8857	-18.3943	NT
ZF50_DS3A_NT_CTGAAAGACGCG	-14.5199	18.8425	NT
ZF50_DS3A_NT_TCGGGAACGCTA	-13.4046	17.3686	NT
ZF50_DS3A_NT_CAGAAAACGATC	-31.6444	8.51123	NT
ZF50_DS3A_NT_AGGTGGTGATAG	20.3857	-27.1642	NT
ZF50_DS3A_NT_CACCGGTGCCAC	2.28291	-47.6639	NT
ZF50_DS3A_NT_AGAGGTGCGTGN	-23.6597	18.8066	NT
ZF50_DS3A_NT_CGGTCAGTGGTC	-13.7313	22.7981	NT
ZF50_DS3A_NT_CACTCTGACACA	-32.2907	1.72633	NT
ZF50_DS3A_NT_GGCCGTTTGCAC	-33.171	9.61149	NT
ZF50_DS3A_NT_AGCTCCGCGCGT	-16.5613	13.7488	NT
ZF50_DS3A_NT_GCCGACTGAGTG	-36.3504	-18.5817	NT
ZF50_DS3A_NT_CACTTCGCGCTG	-21.6287	11.1436	NT
ZF50_DS3A_NT_CCAGTCGAAGTA	-23.1233	16.4742	NT
ZF50_DS3A_NT_AGGATATCATAC	-11.5439	22.5898	NT
ZF50_DS3A_NT_TATCACGGCCGG	-35.7634	1.84788	NT
ZF50_DS3A_NT_ATTTGGGGTCTA	18.407	41.8851	NT
ZF50_DS3A_NT_ACCGAATTTTAA	11.3865	24.7678	NT
ZF50_DS3A_NT_TCCCGTGACCAT	-12.2013	-13.0878	NT
ZF50_DS3A_NT_TTGCATTACCGN	-11.5147	-30.428	NT
ZF50_DS3A_NT_CACCAGATTGTN	-4.66434	-17.5955	NT
ZF50_DS3A_NT_GCAGTCCGCAGC	-0.339836	-33.4535	NT
ZF50_DS3A_NT_CGAGACTGAATA	-30.7861	6.65678	NT
ZF50_DS3A_NT_ACGACCGTCGCN	-23.1362	-17.2826	NT
ZF50_DS3A_NT_GGTGTGGTGGAG	-33.5178	8.44421	NT
ZF50_DS3A_NT_GCGCGACTACCA	-21.6151	25.3278	NT
ZF50_DS3A_NT_CTGTTGAGACTT	20.6903	-21.1245	NT
ZF50_DS3A_NT_GGTTTAACGTTG	-11.193	-6.49236	NT
ZF50_DS3A_NT_CTCGGGAGGTAC	-11.0368	-3.61195	NT
ZF50_DS3A_NT_AGAGATGTGCCT	-7.13261	-34.5205	NT
ZF50_DS3A_NT_CTTTCAGAGGCC	-23.5783	-16.7962	NT
ZF50_DS3A_NT_AAACCGGCCGGG	-29.1882	-11.5715	NT
ZF50_DS3A_NT_TCACCTGGGGAA	-4.6406	-36.1317	NT
ZF50_DS3A_NT_ATAGAGTTCCTA	-12.0023	-14.7079	NT
ZF50_DS3A_NT_GATAGTTTCACT	-12.3116	20.3317	NT
ZF50_DS3A_NT_TTTACTTCTGCT	-15.6012	8.10876	NT
ZF50_DS3A_NT_CTACCTGAGTTG	-4.12377	-15.2797	NT
ZF50_DS3A_NT_CATGAAGACGTT	-33.0791	-20.7724	NT
ZF50_DS3A_NT_TGGCTAGCGTTG	20.745	-24.8256	NT
ZF50_DS3A_NT_CTGCGCGGAGGA	-28.2894	20.0372	NT
ZF50_DS3A_NT_TCACGGGTTTAA	0.528166	-45.8731	NT
ZF50_DS3A_NT_GCTGGTTGGGCA	-9.54307	-16.2251	NT
ZF50_DS3A_NT_TTTGGGTGTATT	-20.0063	6.61885	NT
ZF50_DS3A_NT_CGGGAACTTTTA	-8.56122	-29.9731	NT
ZF50_DS3A_NT_TTCTGCCAACGG	20.3291	-24.1123	NT
ZF50_DS3A_NT_AAACATTCGTTC	-22.0709	-17.9338	NT
ZF50_DS3A_NT_AGTCGCACCTAC	-33.4063	-21.2343	NT
ZF50_DS3A_NT_AGTGAGATCGGA	-26.9524	24.3513	NT
ZF50_DS3A_NT_AGGTCATTACAG	-3.3363	22.065	NT
ZF50_DS3A_NT_CTATGGAGTATA	-18.036	3.30901	NT
ZF50_DS3A_NT_TCTGGGCATTTN	-19.3172	18.3709	NT
ZF50_DS3A_NT_AGAACATCGTCT	-29.6931	22.9482	NT
ZF50_DS3A_NT_AAAGCTTTACCC	12.2987	-30.3318	NT
ZF50_DS3A_NT_TCGCCCGATCTA	-18.7511	6.51312	NT
ZF50_DS3A_NT_CCACTTGATCCA	-30.0068	3.11602	NT
ZF50_DS3A_NT_ATGTGGTTACGN	-11.4606	-19.3419	NT
ZF50_DS3A_NT_ATCACCCGTATN	-10.0544	14.7778	NT
ZF50_DS3A_NT_GGAATCAGGGAA	-13.8292	-5.27157	NT
ZF50_DS3A_NT_GCGTAGTTGAGG	-15.7376	14.0892	NT
ZF50_DS3A_NT_ATGAAAAAATGT	-23.4612	-16.493	NT
ZF50_DS3A_NT_AAGAAGAATCGG	-4.6862	-4.91479	NT
ZF50_DS3A_NT_GTTAGGCTGTTA	-16.201	16.4098	NT
ZF50_DS3A_NT_GGTGGCTCCGGC	17.8662	42.21	NT
ZF50_DS3A_NT_GCGCCAATGGAT	0.852871	-6.54456	NT
ZF50_DS3A_NT_AATACAGTCGAA	-29.973	22.8623	NT
ZF50_DS3A_NT_CGCCAACGTCGG	-21.7434	10.2674	NT
ZF50_DS3A_NT_CTGTTAACCAGC	-9.47479	-6.76966	NT
ZF50_DS3A_NT_TACCTGCAGCCA	-30.1119	22.8086	NT
ZF50_DS3A_NT_AGAAGACACCTG	-18.5425	1.9635	NT
ZF50_DS3A_NT_TTTAGGGGATCA	2.1269	-48.4691	NT
ZF50_DS3A_NT_GCAACACCCCGA	-32.636	-1.06079	NT
ZF50_DS3A_NT_GCGGGCGTTCTG	-16.7266	-8.77862	NT
ZF50_DS3A_NT_AACGCATTTCAA	-23.3207	-11.3288	NT
ZF50_DS3A_NT_TTCGGATCTATC	-14.2173	19.1747	NT
ZF50_DS3A_NT_GCGGTGAGTGTN	4.58885	21.4463	NT
ZF50_DS3A_NT_AGATACAAATCT	-9.48513	-5.74678	NT
ZF50_DS3A_NT_GAAACATGGTGC	-32.9753	2.82548	NT
ZF50_DS3A_NT_ACTGGTATGCAN	-35.6449	5.15014	NT
ZF50_DS3A_NT_GGATCCTAGCCC	-35.4196	5.56016	NT
ZF50_DS3A_NT_TCAATACTAACG	-0.298583	-25.6686	NT
ZF50_DS3A_NT_ACGGACGGTTCG	-32.5059	1.87087	NT
ZF50_DS3A_NT_TCAAATATTGCN	-36.9652	-2.80238	NT
ZF50_DS3A_NT_GCATGAGTGCTG	3.91445	-42.5591	NT
ZF50_DS3A_NT_TTAGGATCCTCG	-30.6879	-0.940286	NT
ZF50_DS3A_NT_TTACTGTGCCTA	-16.8734	2.66558	NT
ZF50_DS3A_NT_GGTCCGCCGGAN	-13.2263	20.5883	NT
ZF50_DS3A_NT_TGCGCCTGGACT	18.6303	-21.1352	NT
ZF50_DS3A_NT_AAGTCGCATGTT	1.54271	-46.5246	NT
ZF50_DS3A_NT_ATCGGCAACGAG	-14.4941	18.8427	NT
ZF50_DS3A_NT_AAGCATGATTGT	-8.43154	-6.99786	NT
ZF50_DS3A_NT_ATACGCGCCCGA	-5.01329	22.6969	NT
ZF50_DS3A_NT_AATTAGTTGCAA	23.8378	-20.2932	NT
ZF50_DS3A_NT_GGAGGAAAGGCN	-35.2375	-1.06927	NT
ZF50_DS3A_NT_GACAGCCCCGAT	-9.05273	20.2465	NT
ZF50_DS3A_NT_TCGCACAAACTC	-26.5336	1.08836	NT
ZF50_DS3A_NT_TCCCATCTACTC	0.881527	-8.90133	NT
ZF50_DS3A_NT_CCCCACAAAGGC	14.4197	-27.1479	NT
ZF50_DS3A_NT_GCTGGTTTAGTA	-4.07551	17.3567	NT
ZF50_DS3A_NT_GCCCTTACATCC	-21.131	11.7903	NT
ZF50_DS3A_NT_TACCGAATCGAN	-27.6704	0.446296	NT
ZF50_DS3A_NT_GTGTCTGCCTTT	-4.3438	14.2378	NT
ZF50_DS3A_NT_CGGGGCCTCGTG	-11.0826	-4.48552	NT
ZF50_DS3A_NT_AAGGAAGGATGG	24.8367	-27.6288	NT
ZF50_DS3A_NT_GGACCATTTGAG	-6.21544	23.0112	NT
ZF50_DS3A_NT_GCGTACCGCCGG	-4.81895	22.8751	NT
ZF50_DS3A_NT_TCAAATTTGAGG	0.316614	-37.7073	NT
ZF50_DS3A_NT_CGGCGGTTATCN	-8.90228	-22.6642	NT
ZF50_DS3A_NT_GGCATATCTCTG	-7.46451	-25.4377	NT
ZF50_DS3A_NT_GGCGGCTATTTG	18.2559	-24.5077	NT
ZF50_DS3A_NT_CGGTCGCTGCAA	-26.5414	-9.86628	NT
ZF50_DS3A_NT_CCCAGTCCTAAG	-7.57535	-31.3417	NT
ZF50_DS3A_NT_AACCGAAAGGCA	-34.2936	-0.138434	NT
ZF50_DS3A_NT_GGATTTGAAAAT	-18.0904	-4.64112	NT
ZF50_DS3A_NT_AACCAGAAGACN	-7.7985	-15.6885	NT
ZF50_DS3A_NT_TGGTCGCGGGGT	-34.9973	-3.36774	NT
ZF50_DS3A_NT_ATGAAAAAATGN	12.8155	-21.814	NT
ZF50_DS3A_NT_TCTAGGTAGCGG	21.0716	-26.5599	NT
ZF50_DS3A_NT_TCATCGTGCTCN	-3.61874	22.638	NT
ZF50_DS3A_NT_TTAGCATCCATA	-34.5857	-0.508073	NT
ZF50_DS3A_NT_GGGATGAAGTGG	-21.416	8.84685	NT
ZF50_DS3A_NT_GCTTGCTGTGAA	-1.46206	-2.05075	NT
ZF50_DS3A_NT_ACTGCGGACCAG	18.0709	-20.4984	NT
ZF50_DS3A_NT_CGCTTGCGTACT	-28.6103	-11.1084	NT
ZF50_DS3A_NT_CCCCCCGCCTGT	-14.004	-14.4751	NT
ZF50_DS3A_NT_CTACCTGCGTTA	-20.1258	9.84978	NT
ZF50_DS3A_NT_GGATGATCTATC	-10.1571	-22.7226	NT
ZF50_DS3A_NT_TTACCAATATGG	-11.6439	10.4238	NT
ZF50_DS3A_NT_GAGCAGGATCTG	-35.5378	-0.812472	NT
ZF50_DS3A_NT_GTGCTCTGAGCA	-20.5641	10.2395	NT
ZF50_DS3A_NT_GGGCGGCAACCN	19.6589	-26.3253	NT
ZF50_DS3A_NT_ACGATTTCATAC	-18.2584	6.5206	NT
ZF50_DS3A_NT_CTGCTCCGCCAT	-14.228	13.2534	NT
ZF50_DS3A_NT_TACGCGTGAACA	-33.0461	15.5864	NT
ZF50_DS3A_NT_AAGTGTTCCCCC	14.5585	-24.9044	NT
ZF50_DS3A_NT_GGTGTTGATGAG	-15.5763	9.68284	NT
ZF50_DS3A_NT_GCAGGCCGGTCT	-26.3383	24.536	NT
ZF50_DS3A_NT_GGAGGCTAGCTA	-7.57498	20.5633	NT
ZF50_DS3A_NT_GGCCTAATGAAC	-0.299017	-40.6527	NT
ZF50_DS3A_NT_ATTTGACTGGTA	-4.34236	10.2149	NT
ZF50_DS3A_NT_CGTTACTCTCTG	-19.0751	6.0678	NT
ZF50_DS3A_NT_CTACCTCTCGAT	37.6601	-10.173	NT
ZF50_DS3A_NT_AAGCACGCAGAC	20.3486	-24.5075	NT
ZF50_DS3A_NT_GCCATTGTCATA	-11.1074	5.23385	NT
ZF50_DS3A_NT_GCTTATGGGCAT	-4.46908	10.2185	NT
ZF50_DS3A_NT_TGTATGCGGCTT	-25.169	25.8136	NT
ZF50_DS3A_NT_CAGCCGTAGGCN	-12.5808	18.4222	NT
ZF50_DS3A_NT_CGAGAAGTGTGA	-3.29493	-33.5083	NT
ZF50_DS3A_NT_GAGGCATGAGAT	-9.19228	-6.76445	NT
ZF50_DS3A_NT_CCCGTCCCAAAC	-11.8243	16.8335	NT
ZF50_DS3A_NT_CGTGATAGAGGT	-16.1627	7.7	NT
ZF50_DS3A_NT_CTGATGATATAA	-8.01046	-26.9608	NT
ZF50_DS3A_NT_GCAAGTGGCTGN	-27.0539	-16.0896	NT
ZF50_DS3A_NT_GACAAGGGGGTC	-31.6847	6.7107	NT
ZF50_DS3A_NT_TTGATCTATTCG	-18.1424	6.83679	NT
ZF50_DS3A_NT_GGGCTGATGCCC	-6.6961	-14.8434	NT
ZF50_DS3A_NT_TTGACGCGAGGC	11.8565	27.0749	NT
ZF50_DS3A_NT_TGCACGTCTAAN	19.0857	-13.8969	NT
ZF50_DS3A_NT_TAGGCCAAAACA	-20.5987	10.4622	NT
ZF50_DS3A_NT_TTTTGGGAACGC	-24.8412	2.44696	NT
ZF50_DS3A_NT_CCCAGAACCGAT	-19.7952	9.44675	NT
ZF50_DS3A_NT_TCCCGCTACGTN	-10.3692	12.1769	NT
ZF50_DS3A_NT_AAGCGACAATCT	19.4715	-15.2812	NT
ZF50_DS3A_NT_ATGCAGATGTCN	-13.0105	2.61782	NT
ZF50_DS3A_NT_AGGACCGATACC	-7.30948	-9.97109	NT
ZF50_DS3A_NT_TCATCTGGCTAC	-29.1597	22.9546	NT
ZF50_DS3A_NT_TGCTCGGCATAC	15.9449	-23.502	NT
ZF50_DS3A_NT_CTACCGCCAGTC	-16.6412	11.0047	NT
ZF50_DS3A_NT_TATGAAGCGGGA	-8.5209	-29.7194	NT
ZF50_DS3A_NT_CGATGGCAAGCG	-5.86	-30.943	NT
ZF50_DS3A_NT_CTCTAAGCCCCA	-26.1902	3.0956	NT
ZF50_DS3A_NT_CGATGTACGCAC	-36.1539	-2.48988	NT
ZF50_DS3A_NT_AGCGTACGCCCC	-35.3737	5.60145	NT
ZF50_DS3A_NT_TAATAACCACGT	-8.81918	-11.8764	NT
ZF50_DS3A_NT_CTGAAATCGGCA	-19.5609	8.90286	NT
ZF50_DS3A_NT_CACTGACGCGGA	-15.2231	10.6965	NT
ZF50_DS3A_NT_TCCCAGCGGACG	18.6554	-21.7638	NT
ZF50_DS3A_NT_TTTAAAACCACA	-22.3061	-28.5531	NT
ZF50_DS3A_NT_TCACGAACGGCA	-34.4	-4.84211	NT
ZF50_DS3A_NT_CCACCATAGCGN	-25.3647	0.975707	NT
ZF50_DS3A_NT_TACCGCGGGGTA	-36.9226	-4.22822	NT
ZF50_DS3A_NT_CCGGTGCTCTCC	-8.94897	-25.6473	NT
ZF50_DS3A_NT_GGCACCCGGTCA	-21.1682	-15.5578	NT
ZF50_DS3A_NT_CGTCTGAGTCCT	14.5523	-19.8327	NT
ZF50_DS3A_NT_GTGAGGGTCCTT	-26.8526	25.8437	NT
ZF50_DS3A_NT_TAGGATCGCCGN	-25.558	2.48074	NT
ZF50_DS3A_NT_ATAACGGACGCA	-9.42511	-25.5142	NT
ZF50_DS3A_NT_TTTCAAGACATC	-35.3874	-1.26056	NT
ZF50_DS3A_NT_CGTCAACGGCCC	-2.53206	-31.8111	NT
ZF50_DS3A_NT_GCTGATATAGCG	-17.4489	2.77561	NT
ZF50_DS3A_NT_GTGTCCGATGAN	-16.9955	17.977	NT
ZF50_DS3A_NT_ACTCTAATCTAG	-10.1288	4.43847	NT
ZF50_DS3A_NT_TCGCTTGCGGGA	-4.25396	-9.49297	NT
ZF50_DS3A_NT_CACTAGACAGCN	18.4716	39.1879	NT
ZFDOME_DS3B_NT_AAGTCTCAATCA	3.64106	-2.21645	NT
ZFDOME_DS3B_NT_CTCTCTATTCAN	50.1115	-3.77172	NT
ZFDOME_DS3B_NT_TCATTGCTCTTA	2.73347	-4.03137	NT
ZFDOME_DS3B_NT_ACGTCTTTTATT	16.4803	-3.38704	NT
ZFDOME_DS3B_NT_CGTTAAGATAGT	7.05874	-18.9166	NT
ZFDOME_DS3B_NT_TCGATCGCTTTG	33.7701	14.1351	NT
ZFDOME_DS3B_NT_CGCTTGGCAGCC	33.5333	20.4156	NT
ZFDOME_DS3B_NT_AACGAGGCGGCA	37.9405	5.67129	NT
ZFDOME_DS3B_NT_CCTGAGGGCAAT	33.7372	12.4668	NT
ZFDOME_DS3B_NT_ACACGCGCTAAA	33.0565	18.4781	NT
ZFDOME_DS3B_NT_CTGAGGTTCGCT	7.97287	-43.6645	NT
ZFDOME_DS3B_NT_GCGAATTGTACT	34.2573	13.7882	NT
ZFDOME_DS3B_NT_AGTCTTACTTAA	18.7744	30.447	NT
ZFDOME_DS3B_NT_GCATCTTCATCG	39.7765	7.24529	NT
ZFDOME_DS3B_NT_CTGCCAACAATG	28.2699	16.1823	NT
ZFDOME_DS3B_NT_CCATCGCGACAC	38.5018	3.21453	NT
ZFDOME_DS3B_NT_GGTTCCGTGTGN	30.705	-17.177	NT
ZFDOME_DS3B_NT_GATCGCAGAAGN	37.5738	2.43758	NT
ZFDOME_DS3B_NT_CACACAATTACG	20.1632	-3.67002	NT
ZFDOME_DS3B_NT_ACAATTCGTGCC	26.2168	-10.5022	NT
ZFDOME_DS3B_NT_ATTATCAACTAG	34.2448	13.6866	NT
ZFDOME_DS3B_NT_CTTTCCCTTCGA	11.2245	-1.86622	NT
ZFDOME_DS3B_NT_CTAGGAGAATGG	38.2861	8.45372	NT
ZFDOME_DS3B_NT_TCTGAACATGCC	36.3445	11.4268	NT
ZFDOME_DS3B_NT_CAAATTTCGAGG	33.3169	14.1407	NT
ZFDOME_DS3B_NT_CCGCGCTGGTGN	26.5664	-9.82042	NT
ZFDOME_DS3B_NT_ATCGTAGGATTT	31.6399	-19.7107	NT
ZFDOME_DS3B_NT_TTATATGGAGAG	34.382	13.7541	NT
ZFDOME_DS3B_NT_TCAGCAAGTACG	38.4298	6.51835	NT
ZFDOME_DS3B_NT_CGCAGCCGCAGT	37.2741	6.69851	NT
ZFDOME_DS3B_NT_TCATACTAGGTG	32.6804	18.5503	NT
ZFDOME_DS3B_NT_TCTAAGAACTAG	33.6689	13.7161	NT
ZFDOME_DS3B_NT_TAGAACCATCTT	15.6483	-3.67997	NT
ZFDOME_DS3B_NT_AATTTAGTTTGG	26.2086	18.9824	NT
ZFDOME_DS3B_NT_CGTCAAAACAAA	21.5879	-2.03171	NT
ZFDOME_DS3B_NT_GGCGATTAAGGN	32.9119	8.14438	NT
ZFDOME_DS3B_NT_GCATTTACCTTA	37.2185	7.75811	NT
ZFDOME_DS3B_NT_TCTAAAAGATTT	20.828	0.426852	NT
ZFDOME_DS3B_NT_TAGACTACCTTG	30.4933	-4.62952	NT
ZFDOME_DS3B_NT_GATACCTCATAA	14.959	7.76186	NT
ZFDOME_DS3B_NT_CCAGGTAGGCGA	44.1369	2.18717	NT
ZFDOME_DS3B_NT_AGCGAGCCAGCC	35.5041	11.8913	NT
ZFDOME_DS3B_NT_ACCGCGAATGTG	27.762	17.4409	NT
ZFDOME_DS3B_NT_ATCTCACACTAC	39.2604	4.581	NT
ZFDOME_DS3B_NT_CTTATAGCGGGA	39.8682	6.11022	NT
ZFDOME_DS3B_NT_ACAGCGACTGCT	34.0733	13.0903	NT
ZFDOME_DS3B_NT_ACTTAAAAGAGT	13.859	6.78636	NT
ZFDOME_DS3B_NT_ACGTGGTTTATC	38.251	2.35186	NT
ZFDOME_DS3B_NT_GTTCTAAGCTCT	33.9682	15.9073	NT
ZFDOME_DS3B_NT_TTGTACGTACAA	19.5067	6.89073	NT
ZFDOME_DS3B_NT_TTGATAGGACTA	36.314	9.14206	NT
ZFDOME_DS3B_NT_GTTCTGCGCACG	37.1495	9.30995	NT
ZFDOME_DS3B_NT_TACCCTGGGCGT	34.234	8.15444	NT
ZFDOME_DS3B_NT_GGTGAAAGTCCA	41.9178	-3.45353	NT
ZFDOME_DS3B_NT_TATATAGCGGCA	18.6901	1.95208	NT
ZFDOME_DS3B_NT_TGCCGAGATTTN	14.0379	6.58715	NT
ZFDOME_DS3B_NT_TAATATAAGTAA	11.0635	7.7149	NT
ZFDOME_DS3B_NT_TGGCAGTTGGCA	12.1041	-35.6043	NT
ZFDOME_DS3B_NT_CCCGTAAGCATN	32.5917	8.53911	NT
ZFDOME_DS3B_NT_TTTGACGCCGTA	42.7785	1.12126	NT
ZFDOME_DS3B_NT_GTGAAGACTGCA	30.7331	-20.4268	NT
ZFDOME_DS3B_NT_AGTGCGGTACGT	18.8888	31.0438	NT
ZFDOME_DS3B_NT_ATTGTCCTGCCC	9.01473	7.57291	NT
ZFDOME_DS3B_NT_ATTTCAAAGATN	30.6546	12.2721	NT
ZFDOME_DS3B_NT_CCAACGCATTCT	9.84644	-7.77248	NT
ZFDOME_DS3B_NT_CCAAGACTTAGG	36.6504	11.7521	NT
ZFDOME_DS3B_NT_CCCGACGCGCTG	33.9324	8.37017	NT
ZFDOME_DS3B_NT_CAGGAAGTGAAN	7.05219	-18.8492	NT
ZFDOME_DS3B_NT_CGTCAGTAATCC	44.1492	2.25998	NT
ZFDOME_DS3B_NT_TCCCACGGTCTC	6.36267	3.43275	NT
ZFDOME_DS3B_NT_AGGGATTGAACA	41.4521	8.57745	NT
ZFDOME_DS3B_NT_ATTGTTACAGAC	33.566	9.43516	NT
ZFDOME_DS3B_NT_CTAAGTCGCGAN	30.4966	-0.316075	NT
ZFDOME_DS3B_NT_GTGATGTACTTC	44.0496	2.63896	NT
ZFDOME_DS3B_NT_TCAATGAACACT	9.79455	7.10355	NT
ZFDOME_DS3B_NT_CATGTCTCATCC	14.1155	7.18713	NT
ZFDOME_DS3B_NT_GCTCATTACTAC	27.1338	-1.01572	NT
ZFDOME_DS3B_NT_AGACGTTGTACG	30.4243	2.01822	NT
ZFDOME_DS3B_NT_AGGCAATAGTGC	33.307	9.1963	NT
ZFDOME_DS3B_NT_GGCCTTGATTGA	19.6647	9.12151	NT
ZFDOME_DS3B_NT_ATATGTTCTCGT	30.0499	-0.129278	NT
ZFDOME_DS3B_NT_TTGGCCTTAGAA	21.0349	16.2374	NT
ZFDOME_DS3B_NT_GTTGGAGCTATT	34.1534	8.33086	NT
ZFDOME_DS3B_NT_GGCAGTACGCCG	32.2854	8.18207	NT
ZFDOME_DS3B_NT_GAAAGCCTCAAC	19.7496	1.82546	NT
ZFDOME_DS3B_NT_CAAATTAGACCA	33.8267	14.4309	NT
ZFDOME_DS3B_NT_TGGTTGTCGATN	38.0623	6.94622	NT
ZFDOME_DS3B_NT_TGGAGAACGTGC	31.7729	7.8166	NT
ZFDOME_DS3B_NT_ACTGTTGAAAAT	19.5516	31.2326	NT
ZFDOME_DS3B_NT_AACGCTCATGCA	33.5583	17.7947	NT
ZFDOME_DS3B_NT_GAGTCTTAAAAN	42.4881	8.28549	NT
ZFDOME_DS3B_NT_CAATTGATAAGT	10.5297	7.71829	NT
ZFDOME_DS3B_NT_ACCGCCTTTCCN	41.9698	1.84229	NT
ZFDOME_DS3B_NT_TGAAACAGGACN	51.282	-3.92029	NT
ZFDOME_DS3B_NT_AAAAGACAAGCG	33.5774	20.5323	NT
ZFDOME_DS3B_NT_TCTACTCTCTTC	27.2506	-0.983237	NT
ZFDOME_DS3B_NT_GAATATTAGCGT	29.1398	0.915491	NT
ZFDOME_DS3B_NT_CGCTGCAAGGAA	35.7474	-5.2548	NT
ZFDOME_DS3B_NT_ATCTGATCCGGA	44.6246	2.26099	NT
ZFDOME_DS3B_NT_GGGTATTCTTTN	27.8941	15.1043	NT
ZFDOME_DS3B_NT_CAAGAAAACCCC	31.4228	4.44355	NT
ZFDOME_DS3B_NT_AGGAGCTTAGGG	43.5217	2.95241	NT
ZFDOME_DS3B_NT_CCCGACTCGAGG	30.7015	-22.8322	NT
ZFDOME_DS3B_NT_GCGATTCGGCAT	32.041	8.42769	NT
ZFDOME_DS3B_NT_CGAGATCGCCCT	20.7806	-7.6515	NT
ZFDOME_DS3B_NT_TGCTAGAAGCAN	26.363	-10.8955	NT
ZFDOME_DS3B_NT_CCTTACAGCTAG	31.3544	8.54773	NT
ZFDOME_DS3B_NT_TGTTGGTGGAAT	37.4153	10.3608	NT
ZFDOME_DS3B_NT_GGAAAGTCCATA	18.9487	30.6943	NT
ZFDOME_DS3B_NT_CGGGAGGTAATA	51.0053	-3.7261	NT
ZFDOME_DS3B_NT_GATCGAGTAGGT	7.04776	6.07088	NT
ZFDOME_DS3B_NT_GAAGTTGTCCCT	32.6115	18.959	NT
ZFDOME_DS3B_NT_AGCAATATGAAG	51.2457	-3.88902	NT
ZFDOME_DS3B_NT_TTCTTGGATCTT	26.3469	18.6379	NT
ZFDOME_DS3B_NT_AGCTACCGCTGT	27.0981	-5.29154	NT
ZFDOME_DS3B_NT_AACTTCGACGTN	41.7798	8.46475	NT
ZFDOME_DS3B_NT_ACCGACAAGGAN	40.6449	4.39174	NT
ZFDOME_DS3B_NT_CCACATTCCTGG	37.5257	6.69808	NT
ZFDOME_DS3B_NT_ATGGTAAGCAGT	41.8348	1.40499	NT
ZFDOME_DS3B_NT_CTTTAAGACCTG	26.5838	0.328083	NT
ZFDOME_DS3B_NT_AAGTGCAGTTTN	18.3555	8.55616	NT
ZFDOME_DS3B_NT_TAGTCTCAACCA	26.7335	-6.59397	NT
ZFDOME_DS3B_NT_GGCCTAGTAACC	27.5432	-2.56121	NT
ZFDOME_DS3B_NT_GATGACTGGTTG	21.0489	16.1098	NT
ZFDOME_DS3B_NT_TTACTGTGAGTC	34.6385	8.23558	NT
ZFDOME_DS3B_NT_TGTATGAACCCT	19.1912	40.6	NT
ZFDOME_DS3B_NT_AAGTGCCTGAAA	31.2789	-17.0603	NT
ZFDOME_DS3B_NT_TGTACGTAGATA	26.6736	18.1197	NT
ZFDOME_DS3B_NT_GGCACTCGAGGA	19.9455	5.63909	NT
ZFDOME_DS3B_NT_CCTCGCCCAGCC	33.8872	7.3091	NT
ZFDOME_DS3B_NT_TGCTAGTACCTA	32.555	10.3264	NT
ZFDOME_DS3B_NT_TATAGACCGCAN	35.2321	11.7721	NT
ZFDOME_DS3B_NT_CTCTACGCATGT	28.1279	-3.36449	NT
ZFDOME_DS3B_NT_CAGGCCACCAGA	33.6619	18.3547	NT
ZFDOME_DS3B_NT_GTATCACGACCG	30.2187	8.957	NT
ZFDOME_DS3B_NT_CGGCGATCCCTT	27.3754	17.5815	NT
ZFDOME_DS3B_NT_AGTAACAATCAA	36.6554	11.4455	NT
ZFDOME_DS3B_NT_CGTGACAATTGT	40.4741	3.18119	NT
ZFDOME_DS3B_NT_GCTGATATCCAG	33.2668	9.05636	NT
ZFDOME_DS3B_NT_CTTGGTTGGTGT	8.76212	-13.4296	NT
ZFDOME_DS3B_NT_CTCATGGCACTT	31.8561	9.02796	NT
ZFDOME_DS3B_NT_GACGTTCTCCTG	7.17649	-34.0612	NT
ZFDOME_DS3B_NT_ATCCGTGTGTGT	8.00331	-4.14338	NT
ZFDOME_DS3B_NT_TTGTGGATGACC	33.0036	10.2127	NT
ZFDOME_DS3B_NT_GATAAGGTTGTC	6.46195	4.41094	NT
ZFDOME_DS3B_NT_GACCACATTCGG	23.2027	-5.91756	NT
ZFDOME_DS3B_NT_CAACGCAGCACC	20.809	-7.63308	NT
ZFDOME_DS3B_NT_AACTTCGTATCN	50.5265	-3.6286	NT
ZFDOME_DS3B_NT_AGGGTGAATCCC	41.5597	-0.757518	NT
ZFDOME_DS3B_NT_ATCTGCGGGCAC	35.2639	11.7436	NT
ZFDOME_DS3B_NT_ACGAGCACCTTA	20.5575	8.96604	NT
ZFDOME_DS3B_NT_TAAGGTTCGCAC	29.5593	-0.33553	NT
ZFDOME_DS3B_NT_GGGAACGGGTAA	33.5984	18.1556	NT
ZFDOME_DS3B_NT_GCAGGGTACGGA	26.1035	9.1422	NT
ZFDOME_DS3B_NT_CTGTTCAGGCCT	35.9358	6.66214	NT
ZFDOME_DS3B_NT_TACGTCGGAAAG	33.262	9.99938	NT
ZFDOME_DS3B_NT_ATTACTTAGAAT	4.2876	-3.53203	NT
ZFDOME_DS3B_NT_GCGTCCTATGTG	27.9618	-3.42986	NT
ZFDOME_DS3B_NT_CCTCACTAGACT	51.5213	-4.09045	NT
ZFDOME_DS3B_NT_AGCCCGATACAT	23.8027	11.5091	NT
ZFDOME_DS3B_NT_CCAACACAACTG	21.3861	-3.30558	NT
ZFDOME_DS3B_NT_AATAACGCGGGG	12.154	-35.7182	NT
ZFDOME_DS3B_NT_GCAAAAAATGAT	33.5145	18.706	NT
ZFDOME_DS3B_NT_GAAAGGAAGAAT	29.8029	8.35621	NT
ZFDOME_DS3B_NT_AAACTGGTGATC	24.2657	-6.9118	NT
ZFDOME_DS3B_NT_TAGGGGGCAGTC	26.2224	18.5907	NT
ZFDOME_DS3B_NT_AGGCTTAACTTT	49.9049	-3.65906	NT
ZFDOME_DS3B_NT_TTAATTCCTATT	30.3856	-4.34552	NT
ZFDOME_DS3B_NT_GAATATTCCAAA	39.9928	10.4153	NT
ZFDOME_DS3B_NT_TACTCGGCATCC	46.8546	-1.86936	NT
ZFDOME_DS3B_NT_CGCAACAGTACT	34.2176	18.18	NT
ZFDOME_DS3B_NT_CGGATACGCAAG	36.3836	8.82012	NT
ZFDOME_DS3B_NT_CTCGTCGGTTGN	30.2259	7.01216	NT
ZFDOME_DS3B_NT_ATGTTGGCGAGC	16.8572	27.7178	NT
ZFDOME_DS3B_NT_AAGGGGGAATCT	32.7976	14.0241	NT
ZFDOME_DS3B_NT_ACGTACATCGTA	40.1069	9.62015	NT
ZFDOME_DS3B_NT_TTCTAGGCTTCA	31.1753	-18.9173	NT
ZFDOME_DS3B_NT_CCCGCGGAGAGT	41.3686	2.10731	NT
ZFDOME_DS3B_NT_GCAAGCGACTAT	31.8298	8.04594	NT
ZFDOME_DS3B_NT_GTAAGGAAGATT	12.5108	8.23641	NT
ZFDOME_DS3B_NT_TGTAAAGAGGTG	32.7606	-21.3014	NT
ZFDOME_DS3B_NT_GATGACCACTAC	30.2544	9.19463	NT
ZFDOME_DS3B_NT_AGTAAATGTCAT	35.2001	9.65181	NT
ZFDOME_DS3B_NT_AGTAATAACCAA	30.6204	5.45848	NT
ZFDOME_DS3B_NT_AAATGCCCATCG	37.0171	8.16301	NT
ZFDOME_DS3B_NT_GGCAGGTCCGGT	34.1071	5.52091	NT
ZFDOME_DS3B_NT_GACACGGGGGCC	37.3002	7.27172	NT
ZFDOME_DS3B_NT_GGTGTAAACAAT	28.3941	16.0565	NT
ZFDOME_DS3B_NT_TTCGCGCCCTGT	40.2014	10.268	NT
ZFDOME_DS3B_NT_TGTGATGTGTCC	44.653	2.71384	NT
ZFDOME_DS3B_NT_AACCATCATCTC	41.5744	9.59411	NT
ZFDOME_DS3B_NT_CACGAAGGTAGG	11.2387	9.24646	NT
ZFDOME_DS3B_NT_GCCCTAGATTGG	30.9385	0.479803	NT
ZFDOME_DS3B_NT_GGGTTTGAGGGA	49.9996	-3.82045	NT
ZFDOME_DS3B_NT_TGAGTTTGGCAA	-0.0480907	3.22032	NT
ZFDOME_DS3B_NT_CAGCATTGAGGC	24.461	-7.81614	NT
ZFDOME_DS3B_NT_TCGCAATATTGT	27.7369	17.0679	NT
ZFDOME_DS3B_NT_TACCGCAGTGTT	43.1993	2.95776	NT
ZFDOME_DS3B_NT_GTGTACTGGTGA	6.8229	5.92852	NT
ZFDOME_DS3B_NT_GGAAGCCCGGCG	15.2791	7.40722	NT
ZFDOME_DS3B_NT_CTCAATGTTTAC	24.1213	1.3595	NT
ZFDOME_DS3B_NT_AACAGAAGCGAA	23.8903	11.3693	NT
ZFDOME_DS3B_NT_TTCCTCGCTCGT	28.3159	0.938524	NT
ZFDOME_DS3B_NT_GGATGTCGCATA	26.154	-8.90127	NT
ZFDOME_DS3B_NT_CTATGACCCATC	10.9968	8.20399	NT
ZFDOME_DS3B_NT_TTGGTATTACTT	34.256	12.4349	NT
ZFDOME_DS3B_NT_GTGGTCTCTTGT	32.6546	13.9091	NT
ZFDOME_DS3B_NT_CCGTAGACGATA	30.5149	7.17246	NT
ZFDOME_DS3B_NT_TGTTGAGCTAGG	31.8768	2.33898	NT
ZFDOME_DS3B_NT_GCGGGTCCAGTA	33.4223	18.0598	NT
ZFDOME_DS3B_NT_ATCGACCATACC	43.1248	3.8894	NT
ZFDOME_DS3B_NT_GCTAATCACGAT	18.4791	-1.31379	NT
ZFDOME_DS3B_NT_TCTTCAGCTGTG	30.2042	-0.515907	NT
ZFDOME_DS3B_NT_AGCGCCAAAGTT	42.2175	6.64189	NT
ZFDOME_DS3B_NT_AAAGAAGTTGGC	29.9621	-4.52662	NT
ZFDOME_DS3B_NT_ACTGCGAAATGN	37.7559	10.2993	NT
ZFDOME_DS3B_NT_GACGTAATTTAC	20.19	4.65763	NT
ZFDOME_DS3B_NT_TCTGGTAACCAG	35.5366	11.7975	NT
ZFDOME_DS3B_NT_CGTTTAGACACC	33.8309	10.2697	NT
ZFDOME_DS3B_NT_GTTTTGTAGTTC	29.5849	0.706241	NT
ZFDOME_DS3B_NT_AATATATCCATG	32.3269	-20.7373	NT
ZFDOME_DS3B_NT_CGAGACCTGAAG	37.5111	2.67592	NT
ZFDOME_DS3B_NT_GTAGTTTTTGCT	29.3373	-4.26309	NT
ZFDOME_DS3B_NT_ATATGCAGCTAN	44.7291	2.94471	NT
ZFDOME_DS3B_NT_GCGCTCTGCGTG	37.9482	-4.49291	NT
ZFDOME_DS3B_NT_GTCGCTAAGAGN	35.1833	9.72506	NT
ZFDOME_DS3B_NT_AGGATCCAAGGN	19.9563	33.5715	NT
ZFDOME_DS3B_NT_CTTTGTGGTAAA	27.1782	-1.28559	NT
ZFDOME_DS3B_NT_GGGCTTGGGCCT	28.2476	-0.0274463	NT
ZFDOME_DS3B_NT_CGCCGGGAGTGT	31.9496	6.19215	NT
ZFDOME_DS3B_NT_CTCGTTTCAAAC	5.44515	2.90774	NT
ZFDOME_DS3B_NT_ACGTGCATTTTA	26.1447	18.9161	NT
ZFDOME_DS3B_NT_CGCCGGAGGATN	24.5071	-6.374	NT
ZFDOME_DS3B_NT_CCATCGTCCTGN	21.0106	16.0264	NT
ZFDOME_DS3B_NT_GGGGTGGCGTCG	34.1762	9.17109	NT
ZFDOME_DS3B_NT_GAGCCAGTAAAC	38.364	3.79986	NT
ZFDOME_DS3B_NT_AAAGCGCAACTC	40.6807	8.39834	NT
ZFDOME_DS3B_NT_CTGTATTACACG	31.2577	13.6145	NT
ZFDOME_DS3B_NT_ACGGTTCAAGGC	34.9079	-6.17884	NT
ZFDOME_DS3B_NT_CGGTTGTTGCAA	7.04006	3.81114	NT
ZFDOME_DS3B_NT_GAAAAAGGAACA	33.5153	-2.81452	NT
ZFDOME_DS3B_NT_TAACGCTTGCTC	31.6558	-21.9815	NT
ZFDOME_DS3B_NT_AAGTGCAGTAGC	31.3682	-21.9694	NT
ZFDOME_DS3B_NT_GCGGGAACTCAG	24.294	-7.51152	NT
ZFDOME_DS3B_NT_CGAGTCTAGACG	26.4957	-11.5886	NT
ZFDOME_DS3B_NT_GCGGGCTACTTT	33.2239	20.1631	NT
ZFDOME_DS3B_NT_ACCTCATGATAG	33.4292	9.77931	NT
ZFDOME_DS3B_NT_ACCCCGTGTGGN	31.8714	-20.5203	NT
ZFDOME_DS3B_NT_CAAGTAACCACG	37.2711	3.91076	NT
ZFDOME_DS3B_NT_GCGGGCCTAACC	36.9978	3.48831	NT
ZFDOME_DS3B_NT_TACGCTCAATTG	37.0668	-4.90679	NT
ZFDOME_DS3B_NT_CACGCGGGTACG	32.9402	-3.10712	NT
ZFDOME_DS3B_NT_TGCTGTGGATCN	26.5362	-6.22869	NT
ZFDOME_DS3B_NT_ACGGGGTGTCTN	0.905164	-22.4147	NT
ZFDOME_DS3B_NT_TTTCGGCAGGGT	40.2454	5.31028	NT
ZFDOME_DS3B_NT_TTAAGCTCGCAG	26.2358	18.5241	NT
ZFDOME_DS3B_NT_ATATCAGCGGGG	24.6541	17.4392	NT
ZFDOME_DS3B_NT_ACGCCGGGTAGT	12.6032	9.40217	NT
ZFDOME_DS3B_NT_ATAACTGCCGCT	29.9151	7.80752	NT
ZFDOME_DS3B_NT_TAAGCGATAATC	19.5851	7.57296	NT
ZFDOME_DS3B_NT_CTATCCCGCATT	35.0374	10.9979	NT
ZFDOME_DS3B_NT_ACTAATCTTCTA	30.1559	-7.48856	NT
ZFDOME_DS3B_NT_AATGGGGACCAA	40.553	1.88543	NT
ZFDOME_DS3B_NT_GTCTCGATAGCG	26.731	-12.2096	NT
ZFDOME_DS3B_NT_ACGAGGAAATAA	40.9638	4.37384	NT
ZFDOME_DS3B_NT_GGTGAGACTGTC	20.096	14.5548	NT
ZFDOME_DS3B_NT_AGTGCCCGGATG	28.5847	15.8488	NT
ZFDOME_DS3B_NT_TGTTGGTACTTT	24.0436	11.8299	NT
ZFDOME_DS3B_NT_TAGAATTGCGTC	33.7509	13.845	NT
ZFDOME_DS3B_NT_TATGAGAATCAA	16.5385	27.6032	NT
ZFDOME_DS3B_NT_GGCGCCGCTCGN	32.1752	4.70648	NT
ZFDOME_DS3B_NT_AATTATCTGTTC	-0.692705	-22.3555	NT
ZFDOME_DS3B_NT_TAAAGGAACAAT	36.949	3.30868	NT
ZFDOME_DS3B_NT_GCGATAAGCACT	8.44783	6.44358	NT
ZFDOME_DS3B_NT_CTTGAGCATCTG	27.0233	9.71212	NT
ZFDOME_DS3B_NT_ACGATCCGACTG	13.3455	-36.3369	NT
ZFDOME_DS3B_NT_CACAGTCGGAAA	26.4642	-11.6084	NT
ZFDOME_DS3B_NT_TTATTCGGTATC	26.2488	18.5971	NT
ZFDOME_DS3B_NT_ACACATTAGATT	26.8542	15.5208	NT
ZFDOME_DS3B_NT_TCTAAGATGCAC	33.842	19.1359	NT
ZFDOME_DS3B_NT_TCGGGCTAATAG	12.4486	21.8052	NT
ZFDOME_DS3B_NT_TGGATCGCATCA	42.1325	7.89765	NT
ZFDOME_DS3B_NT_GAAGGCATTGAG	39.1405	7.30102	NT
ZFDOME_DS3B_NT_GATACGCCAGTA	29.7579	0.873198	NT
ZFDOME_DS3B_NT_AAAGACGCTGAN	29.3712	-13.5776	NT
ZFDOME_DS3B_NT_GCCGCCGGAGGG	28.6896	-17.6634	NT
ZFDOME_DS3B_NT_CTAAGCCTGCAA	32.6601	18.2924	NT
ZFDOME_DS3B_NT_CGACAATGGCAT	36.3915	3.17157	NT
ZFDOME_DS3B_NT_GGAATGCACTGA	4.07374	-3.23869	NT
ZFDOME_DS3B_NT_AGTGCGTAGCGN	26.0041	-4.9794	NT
ZFDOME_DS3B_NT_CGCCGTACCTGA	6.08869	3.45393	NT
ZFDOME_DS3B_NT_ATAGTGTGAACA	20.2624	35.6615	NT
ZFDOME_DS3B_NT_CGTGCCTGGAGT	7.0504	-18.8477	NT
ZFDOME_DS3B_NT_TCTGTTGTCATT	39.1914	0.202189	NT
ZFDOME_DS3B_NT_CCTAATAACCCT	22.8829	-8.48569	NT
ZFDOME_DS3B_NT_GTCTCAAGATCC	28.5473	14.4956	NT
ZFDOME_DS3B_NT_AATTGCAACCGT	39.7751	9.38739	NT
ZFDOME_DS3B_NT_AGGGGAGGCAAA	38.2021	5.20516	NT
ZFDOME_DS3B_NT_TTGAATGGGTCC	23.942	11.8037	NT
ZFDOME_DS3B_NT_GAATGATGTGGG	16.1992	9.23054	NT
ZFDOME_DS3B_NT_GTGCAACAGGAA	27.455	-23.0372	NT
ZFDOME_DS3B_NT_CGAATGCAGTCG	30.0515	-21.5781	NT
ZFDOME_DS3B_NT_CTGACTTGGGGC	21.9266	15.3784	NT
ZFDOME_DS3B_NT_GGCAGTATCACT	40.0696	9.46879	NT
ZFDOME_DS3B_NT_CACTTCGAAAAC	26.1371	-10.9667	NT
ZFDOME_DS3B_NT_TGCAGTACTCCC	23.1447	-2.96232	NT
ZFDOME_DS3B_NT_GATACCTCACTC	41.9672	7.98384	NT
ZFDOME_DS3B_NT_CCGAAAGCTTAA	19.4218	31.9554	NT
ZFDOME_DS3B_NT_CAGCAGTGACCN	29.9274	-23.0204	NT
ZFDOME_DS3B_NT_GACCTCGTAGGN	21.8437	7.39416	NT
ZFDOME_DS3B_NT_TGGAGGCCTTGC	41.1469	9.5796	NT
ZFDOME_DS3B_NT_TCATAAACGAGC	25.7148	-4.77494	NT
ZFDOME_DS3B_NT_TATTTACCAGGT	30.1031	-19.596	NT
ZFDOME_DS3B_NT_CAGTATGACCCG	8.86996	-17.808	NT
ZFDOME_DS3B_NT_ATACCCGCACTT	30.826	6.93317	NT
ZFDOME_DS3B_NT_TTCAGAGGCGTG	12.4686	9.18611	NT
ZFDOME_DS3B_NT_CTACACTCGATT	32.4255	-3.37878	NT
ZFDOME_DS3B_NT_CACTTACAGCTT	38.5879	1.37665	NT
ZFDOME_DS3B_NT_GTATCTGGAGGG	12.0387	10.5238	NT
ZFDOME_DS3B_NT_TCATAGTGGAAG	38.9909	-0.885256	NT
ZFDOME_DS3B_NT_ACACTATAGCTG	8.72802	-6.31235	NT
ZFDOME_DS3B_NT_AAGTGGGGAATG	26.1267	18.306	NT
ZFDOME_DS3B_NT_CCAGATTGACTA	25.8998	13.8438	NT
ZFDOME_DS3B_NT_AATGGGGACCAN	35.3272	1.00402	NT
ZFDOME_DS3B_NT_ATCGAGACGATC	19.7771	-5.25303	NT
ZFDOME_DS3B_NT_AACAGTGCGGAG	35.5419	1.12137	NT
ZFDOME_DS3B_NT_CGGCCATTGTGA	26.7967	15.5481	NT
ZFDOME_DS3B_NT_CCGGGGTGGCTN	15.1825	8.92908	NT
ZFDOME_DS3B_NT_TCTAAAATGCAC	23.2462	12.7073	NT
ZFDOME_DS3B_NT_CAAATGCTTACT	37.0935	4.9165	NT
ZFDOME_DS3B_NT_ACGTGTCTCGGT	19.8918	31.6945	NT
ZFDOME_DS3B_NT_CAGCAGGCCCCA	35.0247	0.977443	NT
ZFDOME_DS3B_NT_CGGCGGTAATTT	29.4295	1.1032	NT
ZFDOME_DS3B_NT_CGGGGTCATGTC	28.7004	6.64389	NT
ZFDOME_DS3B_NT_GAAGGTGGATAC	27.7968	6.7531	NT
ZFDOME_DS3B_NT_CTAGCGCATACT	22.8886	11.1226	NT
ZFDOME_DS3B_NT_TTATTCTGGCGC	28.0371	16.2556	NT
ZFDOME_DS3B_NT_CAGTCCCCGCTN	6.82734	1.64005	NT
ZFDOME_DS3B_NT_AGATTTCCAACA	12.4593	-37.5902	NT
ZFDOME_DS3B_NT_AGCAGAAGGTGA	-3.17976	-32.7947	NT
ZFDOME_DS3B_NT_GAGCCTCGTAGG	21.7687	7.43946	NT
ZFDOME_DS3B_NT_TTAGACCGAGAA	32.0553	10.0781	NT
ZFDOME_DS3B_NT_ATCAAGGTGCCA	35.3116	5.7041	NT
ZFDOME_DS3B_NT_AACACTTCCGGG	28.919	11.9677	NT
ZFDOME_DS3B_NT_TAATCTTTTTGC	27.3523	-6.36173	NT
ZFDOME_DS3B_NT_CATATTCGAGTT	33.9197	14.9684	NT
ZFDOME_DS3B_NT_GTCGGTTCTGGG	29.2257	11.3991	NT
ZFDOME_DS3B_NT_GGCATCGAGGGT	26.1796	16.2278	NT
ZFDOME_DS3B_NT_GGCACTCTAGTG	40.1894	10.3648	NT
ZFDOME_DS3B_NT_CTTATGTAGTGG	18.3892	12.6299	NT
ZFDOME_DS3B_NT_AGAAGCAAGCGC	23.5959	15.3731	NT
ZFDOME_DS3B_NT_CGTATCGAAGGC	36.21	8.98288	NT
ZFDOME_DS3B_NT_CACACACTTAAT	23.0991	12.8508	NT
ZFDOME_DS3B_NT_CACGGGTGCCAG	18.8183	9.20831	NT
ZFDOME_DS3B_NT_CAAACGACGCCG	32.0897	-15.9738	NT
ZFDOME_DS3B_NT_CTCGTTTAGTCA	11.6939	0.598926	NT
ZFDOME_DS3B_NT_TGTTCTAGACTT	27.17	17.2628	NT
ZFDOME_DS3B_NT_GCGTGGTAAATT	27.8832	16.6525	NT
ZFDOME_DS3B_NT_AGTGCCGTAGCG	26.0141	-4.87571	NT
ZFDOME_DS3B_NT_ATCGCGACCCGA	51.0386	-3.77135	NT
ZFDOME_DS3B_NT_TTCAGCTAATCA	21.2253	12.7923	NT
ZFDOME_DS3B_NT_TCGATCAGCTAT	30.1932	-2.45189	NT
ZFDOME_DS3B_NT_AGGCGCTCGGAG	11.6432	-35.7496	NT
ZFDOME_DS3B_NT_GAGTGCGATAAC	23.2861	3.05593	NT
ZFDOME_DS3B_NT_CCCGTTATTCCA	31.9004	18.0206	NT
ZFDOME_DS3B_NT_GTTGTGGTGGGA	32.2608	9.94463	NT
ZFDOME_DS3B_NT_ATTTTCAAAGAT	24.5556	13.5448	NT
ZFDOME_DS3B_NT_GACCAACAAAAA	27.6802	-0.36837	NT
ZFDOME_DS3B_NT_CAATATGCGATG	31.8887	6.05203	NT
ZFDOME_DS3B_NT_TCGTCTCATTTC	32.4185	13.9568	NT
ZFDOME_DS3B_NT_TCTAGGATCGAN	18.2217	2.06148	NT
ZFDOME_DS3B_NT_ACCGGACAAGGA	34.1164	0.80564	NT
ZFDOME_DS3B_NT_TCGGTCTTAGTG	23.2276	12.0018	NT
ZFDOME_DS3B_NT_CTTAGTCGGGGA	34.0416	1.00986	NT
ZFDOME_DS3B_NT_GCCGCAATTAAC	28.4471	9.63164	NT
ZFDOME_DS3B_NT_AAAGTCGTGATG	31.3743	8.32108	NT
ZFDOME_DS3B_NT_CTTGAAATTATC	26.2026	12.4341	NT
ZFDOME_DS3B_NT_AAACCCCTGTTC	28.5932	11.3671	NT
ZFDOME_DS3B_NT_TATATGCTGACN	28.1564	13.215	NT
ZFDOME_DS3B_NT_AGAGCCGCCGTC	31.1181	-20.8611	NT
ZFDOME_DS3B_NT_AGGTTAAACCTC	32.0833	19.514	NT
ZFDOME_DS3B_NT_CTACAAGGTCTG	50.8279	-4.41954	NT
ZFDOME_DS3B_NT_GGCTACAGAGTN	18.8879	30.3642	NT
ZFDOME_DS3B_NT_AGGAATCCGAGG	5.4032	-15.627	NT
ZFDOME_DS3B_NT_GGGAGCTTGATN	20.105	-0.275868	NT
ZFDOME_DS3B_NT_CGAAAATACACG	7.74688	7.03569	NT
ZFDOME_DS3B_NT_ATCCTCCTAACC	34.3266	0.535306	NT
ZFDOME_DS3B_NT_AGAATTTAGGCC	33.3469	9.5375	NT
ZFDOME_DS3B_NT_GTTGTCGAAAAA	25.1733	-10.6437	NT
ZFDOME_DS3B_NT_TTGCAGGGCTAA	32.9533	-21.5011	NT
ZFDOME_DS3B_NT_TAGGAGATCCGG	18.8719	2.00669	NT
ZFDOME_DS3B_NT_TGTAACACCAGG	26.5162	13.8324	NT
ZFDOME_DS3B_NT_AGTCTAGAGCAG	12.3662	21.7816	NT
ZFDOME_DS3B_NT_GTAACGGCTGTC	19.2948	0.712886	NT
ZFDOME_DS3B_NT_CGGTACCGGAAC	8.57734	-6.25918	NT
ZFDOME_DS3B_NT_GCAGAACTAAGC	23.6049	5.67282	NT
ZFDOME_DS3B_NT_TTAGACTAGGAC	26.2445	6.42689	NT
ZFDOME_DS3B_NT_TACGGCTCAATA	7.60723	-14.4793	NT
ZFDOME_DS3B_NT_GTAATAGCCATN	32.3558	13.9899	NT
ZFDOME_DS3B_NT_CACTACCCCTCA	6.34447	5.66163	NT
ZFDOME_DS3B_NT_GTTTTCTCGGTA	41.2925	-0.714869	NT
ZFDOME_DS3B_NT_TCCGTGTAAGGG	42.2171	-1.7175	NT
ZFDOME_DS3B_NT_ATAATCGATTCG	25.976	3.9786	NT
ZFDOME_DS3B_NT_GCAACGTTTCAT	22.3186	-4.46395	NT
ZFDOME_DS3B_NT_TTAAGTATAGGA	48.4632	-3.12595	NT
ZFDOME_DS3B_NT_AGACGTACAATC	34.8116	1.07172	NT
ZFDOME_DS3B_NT_CATGACAGCACA	26.7129	4.75175	NT
ZFDOME_DS3B_NT_CTGAGAGACCAA	22.1764	14.7848	NT
ZFDOME_DS3B_NT_TGAATCCTACGN	15.1211	28.1359	NT
ZFDOME_DS3B_NT_CGTTCACATGGC	25.1355	14.3441	NT
ZFDOME_DS3B_NT_GCTCGGACTTCT	13.2024	21.4034	NT
ZFDOME_DS3B_NT_TGGGATGGGTCG	8.79031	-13.9501	NT
ZFDOME_DS3B_NT_ACCCGGAGGGTN	38.1696	-1.20847	NT
ZFDOME_DS3B_NT_ACACTATTAGAC	12.2513	10.1193	NT
ZFDOME_DS3B_NT_CTGCGTGGGCTT	20.2309	14.5592	NT
ZFDOME_DS3B_NT_ATCGTCTCAAAG	2.51979	7.93695	NT
ZFDOME_DS3B_NT_CAACGTATGCTT	26.1364	8.15951	NT
ZFDOME_DS3B_NT_TGGACGACGTTG	18.1512	16.3616	NT
ZFDOME_DS3B_NT_ACTATACCTCAT	26.5739	15.5994	NT
ZFDOME_DS3B_NT_GAAGGGCGGTAN	18.1122	-4.71047	NT
ZFDOME_DS3B_NT_AAATCGTTGATG	39.6735	-1.93327	NT
ZFDOME_DS3B_NT_CGCCTAGGAATT	25.2474	-3.30416	NT
ZFDOME_DS3B_NT_ACCGAACCTTAA	28.9444	6.01777	NT
ZFDOME_DS3B_NT_TGTGGGGCCTTG	23.1328	-5.41373	NT
ZFDOME_DS3B_NT_TCTGCCCCGTCG	7.66095	-14.3522	NT
ZFDOME_DS3B_NT_TCGACGTGCATT	19.1095	32.4569	NT
ZFDOME_DS3B_NT_TGCACTCGAGGT	21.9481	15.9446	NT
ZFDOME_DS3B_NT_CCTCTTCGCGAG	36.4178	1.94576	NT
ZFDOME_DS3B_NT_GGAGCGGGTAGT	26.1991	13.7135	NT
ZFDOME_DS3B_NT_GTCCGCGACTCC	21.3049	3.73097	NT
ZFDOME_DS3B_NT_ACAATATCCTAG	19.0318	32.4056	NT
ZFDOME_DS3B_NT_GCTCGCGCAATN	9.61217	11.2488	NT
ZFDOME_DS3B_NT_GCAATCCGTTTG	38.1068	-2.32907	NT
ZFDOME_DS3B_NT_TCGAAGTCCGGG	27.2801	11.7525	NT
ZFDOME_DS3B_NT_TGCCATATGCAT	21.5315	2.19592	NT
ZF30_DS3B_NT_GTATGCTCGTTA	6.27889	1.81879	NT
ZF30_DS3B_NT_ATTTCGAACATN	7.48678	-43.8008	NT
ZF30_DS3B_NT_TAGTCCGATAAT	11.5606	-7.83164	NT
ZF30_DS3B_NT_TTAGCGTCAGGT	10.7404	-7.01148	NT
ZF30_DS3B_NT_CATAATGGCCCT	11.8001	-5.54894	NT
ZF30_DS3B_NT_GGTTCCGAGTGA	-2.04718	-22.0198	NT
ZF30_DS3B_NT_AGATGCACCAGA	11.8097	-8.33672	NT
ZF30_DS3B_NT_TCCTTCGCAAGN	31.8738	-24.8178	NT
ZF30_DS3B_NT_TCCAGGTAGCTG	31.9588	-24.7619	NT
ZF30_DS3B_NT_AGCCCTAGGTAT	31.7673	-24.7466	NT
ZF30_DS3B_NT_ATTCAGTACCAG	3.2376	-30.8866	NT
ZF30_DS3B_NT_AACGCAGTTCCA	7.50204	2.9921	NT
ZF30_DS3B_NT_ACACTTCACGTA	5.94325	2.05543	NT
ZF30_DS3B_NT_TGTCGCTTACAC	11.5843	-6.01139	NT
ZF30_DS3B_NT_TTACTACAGACC	8.79003	6.05007	NT
ZF30_DS3B_NT_TGTACGGCCTAA	7.22728	2.5387	NT
ZF30_DS3B_NT_GGTCGCAGTCCT	8.23611	3.79876	NT
ZF30_DS3B_NT_GGAGGTGCTACG	10.0123	2.34929	NT
ZF30_DS3B_NT_AGGACTGGTGCA	9.04121	4.99741	NT
ZF30_DS3B_NT_GTCTAAGGTCCN	8.00874	-1.33667	NT
ZF30_DS3B_NT_CCGTGACATTTN	4.46187	-45.5575	NT
ZF30_DS3B_NT_ATTGATGAGCCT	7.93481	-2.35777	NT
ZF30_DS3B_NT_CGCAAGGGCATN	9.79011	2.49453	NT
ZF30_DS3B_NT_CTGTTGCACTCC	9.37058	5.08047	NT
ZF30_DS3B_NT_ATCCATCAAACA	10.3792	-8.59891	NT
ZF30_DS3B_NT_GATTTGACTGAG	-0.546933	-22.4732	NT
ZF30_DS3B_NT_AATGCCCTATTG	5.05812	-32.1589	NT
ZF30_DS3B_NT_ACACTCCAACAC	2.99106	-30.1726	NT
ZF30_DS3B_NT_ATTGTTTTAGAG	11.5431	4.02608	NT
ZF30_DS3B_NT_TTACAGCTTGCC	6.81552	2.35729	NT
ZF30_DS3B_NT_CTACGACTGAAC	-3.81409	-34.3509	NT
ZF30_DS3B_NT_TGAAATGTGAAT	7.45923	2.71591	NT
ZF30_DS3B_NT_CGATCCACGTGA	8.10113	-2.68776	NT
ZF30_DS3B_NT_ATCGCCTTTCTA	3.85585	-2.21792	NT
ZF30_DS3B_NT_TGTCCACGGGAA	7.98916	1.64995	NT
ZF30_DS3B_NT_CCTTATTCTGGC	21.0898	16.263	NT
ZF30_DS3B_NT_GGTCTGCGTAGT	4.09424	-1.5627	NT
ZF30_DS3B_NT_CCCTACGCCTAT	-0.161033	-30.636	NT
ZF30_DS3B_NT_AAGTTACCAGAG	6.94647	2.13235	NT
ZF30_DS3B_NT_TCTATTGAAACC	29.6385	-23.9937	NT
ZF30_DS3B_NT_GAAATACTGAAA	8.53202	4.24038	NT
ZF30_DS3B_NT_CCTAAATAAATC	6.37073	-32.1927	NT
ZF30_DS3B_NT_CCCGAAGGGCCT	28.7395	-25.1262	NT
ZF30_DS3B_NT_GAGGATTGTCTT	9.69146	2.30281	NT
ZF30_DS3B_NT_AGAGACTGCCGT	6.7337	3.62776	NT
ZF30_DS3B_NT_CACACGCGGCAC	-1.65669	-6.31762	NT
ZF30_DS3B_NT_CAAATTGTGCTG	1.94889	-25.1295	NT
ZF30_DS3B_NT_AAAGTCCATTAT	30.5195	-22.4148	NT
ZF30_DS3B_NT_CGGCTCGACCCT	7.75529	2.47134	NT
ZF30_DS3B_NT_GCGCTTCGCCTG	29.7324	-23.7942	NT
ZF30_DS3B_NT_TGAGCGCAGAGC	12.465	-8.90818	NT
ZF30_DS3B_NT_TATTAGACCGCT	31.8534	-24.8906	NT
ZF30_DS3B_NT_CCGTGTGTGTAT	7.08406	3.41108	NT
ZF30_DS3B_NT_CCTAAAGGAATC	2.57058	-32.8631	NT
ZF30_DS3B_NT_AAAATCGTCTCA	11.8716	8.18036	NT
ZF30_DS3B_NT_ACAATAAAAGGG	2.17648	-29.6027	NT
ZF30_DS3B_NT_TTCTCTCGACAA	30.5359	-27.0938	NT
ZF30_DS3B_NT_TGGCTAGAACGT	32.0721	-24.5206	NT
ZF30_DS3B_NT_GACCAAGAGGTA	10.2654	-8.05972	NT
ZF30_DS3B_NT_CCCAGATTTTGA	11.152	-5.46529	NT
ZF30_DS3B_NT_TCAGAGATCTTT	-9.35098	-13.5417	NT
ZF30_DS3B_NT_CACATGGCATTN	25.4534	18.9479	NT
ZF30_DS3B_NT_TACCGATTACGG	9.65562	-6.56658	NT
ZF30_DS3B_NT_ATTGCAGTCCCC	30.5127	-20.7578	NT
ZF30_DS3B_NT_TAGAGCCGTAAG	8.68794	6.47149	NT
ZF30_DS3B_NT_CCAGACCGTCGA	10.1329	3.53161	NT
ZF30_DS3B_NT_CCAGCACGGCGG	10.8806	6.35786	NT
ZF30_DS3B_NT_CACCAAAGGCCG	11.8534	3.38094	NT
ZF30_DS3B_NT_TATTTTTGGAAC	8.6694	4.77719	NT
ZF30_DS3B_NT_CCCCGCTGTTAA	6.80607	1.69617	NT
ZF30_DS3B_NT_CCAGTGGGTCCG	10.7507	-7.00039	NT
ZF30_DS3B_NT_GATTTAACAATC	9.4354	4.28146	NT
ZF30_DS3B_NT_GTGGCCATTTTT	30.5367	-24.9849	NT
ZF30_DS3B_NT_GGAAGTGTGCAT	-5.78413	-19.0528	NT
ZF30_DS3B_NT_TGAGTTAGGTAN	30.3696	-23.6128	NT
ZF30_DS3B_NT_CAAAGTAATTGN	33.5834	13.9687	NT
ZF30_DS3B_NT_ACGCCCAGGTAC	11.449	8.02422	NT
ZF30_DS3B_NT_TCTCAGTAACGA	8.59116	6.02002	NT
ZF30_DS3B_NT_ATATGTGGCGCC	7.96463	-3.36932	NT
ZF30_DS3B_NT_TTTGGAATGAAG	5.37766	2.68198	NT
ZF30_DS3B_NT_ATTCCCCATGGG	10.0601	-3.98552	NT
ZF30_DS3B_NT_CCCATAGGAACA	32.4726	10.0423	NT
ZF30_DS3B_NT_AGTGTTTCCCCG	29.8361	-21.548	NT
ZF30_DS3B_NT_TCAGAGCTGAAC	8.81237	4.5138	NT
ZF30_DS3B_NT_TTAAACCTGTTN	11.4011	3.20245	NT
ZF30_DS3B_NT_CGAGGTATTGAA	10.6271	7.71044	NT
ZF30_DS3B_NT_TCCACCAATCGG	7.44339	-2.13842	NT
ZF30_DS3B_NT_ATACGGACGTTC	5.44645	-30.6825	NT
ZF30_DS3B_NT_CTCTGGCCACCA	3.50362	1.62495	NT
ZF30_DS3B_NT_ATATCCCATGGG	28.4286	-22.6985	NT
ZF30_DS3B_NT_AGCGCCAGCCCG	11.4362	4.86974	NT
ZF30_DS3B_NT_CACCAGGAAACN	-1.82316	-22.1781	NT
ZF30_DS3B_NT_ACTCGTGTGTAG	9.21782	4.20787	NT
ZF30_DS3B_NT_GCGGGCCGTGAT	30.4419	-0.472908	NT
ZF30_DS3B_NT_CGGTTTAAAGAG	32.2991	-24.886	NT
ZF30_DS3B_NT_CTTAGCTTTACC	7.19549	6.08288	NT
ZF30_DS3B_NT_TAACCTACAAGA	9.78809	-0.940744	NT
ZF30_DS3B_NT_CAGCCTATTCTC	2.68437	-31.9079	NT
ZF30_DS3B_NT_GAGGAAGTCTAA	10.0577	-1.57009	NT
ZF30_DS3B_NT_GAAGATGTACTT	8.66082	-13.4419	NT
ZF30_DS3B_NT_GGTTTGCGTATN	7.24038	-2.05322	NT
ZF30_DS3B_NT_TACAAAAGCAAT	3.48743	0.943528	NT
ZF30_DS3B_NT_GCCTCGTAACCC	12.8062	-37.7215	NT
ZF30_DS3B_NT_CTGAGTACTTCG	7.27376	3.367	NT
ZF30_DS3B_NT_GCCCCAAGTTTC	13.4646	6.57452	NT
ZF30_DS3B_NT_GAAGGCTGAAGT	8.37761	-43.6753	NT
ZF30_DS3B_NT_CTTTACAACGTA	6.01681	4.34303	NT
ZF30_DS3B_NT_GGAAAACGTCCT	-3.47788	-20.2361	NT
ZF30_DS3B_NT_TCTAATCGTGAG	25.4996	18.9874	NT
ZF30_DS3B_NT_TTGTAGAACCCA	9.25347	3.72669	NT
ZF30_DS3B_NT_GGTCCTTCGATG	10.1552	-10.6291	NT
ZF30_DS3B_NT_AGCGCCGTTTGT	31.7907	-24.7131	NT
ZF30_DS3B_NT_GACAGAAGATGC	8.74482	-1.609	NT
[truncated: 9,515 more rows]

## Sheet: Supp. Fig. 1D
	MCHERRY.NPL	MCHERRY.SV40	TREAT
ZF30_NT_CTAACTCACCGT	879	0	NT
ZF30_NT_CTGAGTGGTGAC	818	1	NT
ZF30_NT_GTCCCTCGGTCT	598	1	NT
ZF30_NT_GCACATCCACTG	0	360	NT
ZF30_NT_GCCTTATAGAGA	519	1	NT
ZF30_NT_GGGCCTCCTTGT	0	338	NT
ZF30_NT_GCAACAATATGA	249	1	NT
ZF30_NT_TCCCAGAAACCN	244	1	NT
ZF30_NT_TAGGCGCGGTGA	0	204	NT
ZF30_NT_CTTGTGCGATGT	208	0	NT
ZF30_NT_GCGTATGGGATA	0	243	NT
ZF30_NT_GTTGCCCGAGAC	202	0	NT
ZF30_NT_CCATTCCCGAAN	127	0	NT
ZF30_NT_ATGCCCTAGCGA	0	187	NT
ZF30_NT_TGCTTAGCCTAT	145	0	NT
ZF30_NT_ACCCTGCGGGCT	0	136	NT
ZF30_NT_GGGGACACTAAT	0	137	NT
ZF30_NT_GCCTGCGCGTCT	157	0	NT
ZF30_NT_GCCTAATCTCAN	0	149	NT
ZF30_NT_GTAGTAGCAAAA	0	151	NT
ZF30_NT_GCATAAAGGGCG	133	0	NT
ZF30_NT_CGATTGCAGTTC	105	0	NT
ZF30_NT_CCATCGGTGGGN	110	0	NT
ZF30_NT_GTTGCGCGCCAG	0	122	NT
ZF30_NT_TGCAGCGTGGTT	133	0	NT
ZF30_NT_TCTACGTGTTAT	1	139	NT
ZF30_NT_GCTTGCCGCGTT	0	134	NT
ZF30_NT_CATAGAAAAACG	98	2	NT
ZF30_NT_AGTGCCCCTCAN	0	117	NT
ZF30_NT_TGTGTGTTAGAC	1	112	NT
ZF30_NT_TTCCAAGGGTTT	90	0	NT
ZF30_NT_GACCGCCACGCA	134	0	NT
ZF30_NT_CCTCAACGGGAG	2	106	NT
ZF30_NT_CGTCTGGAATGC	0	114	NT
ZF30_NT_TCTATATGAGTT	107	0	NT
ZF30_NT_TTCGCGACATCG	89	2	NT
ZF30_NT_CAGGGATGCCTG	73	1	NT
ZF30_NT_AAAGAGGTACGC	82	0	NT
ZF30_NT_GGACTCGTCTTG	65	0	NT
ZF30_NT_CAAACATCGTGG	0	58	NT
ZF30_NT_CAGCGTGTTACC	61	1	NT
ZF30_NT_AGCCTGCAGGTT	1	61	NT
ZF30_NT_TCCGGTACCATC	31	24	NT
ZF30_NT_TGCACCGGTATT	1	63	NT
ZF30_NT_GCTTGGGCTCGG	0	63	NT
ZF30_NT_CGCGGTTACGGC	62	0	NT
ZF30_NT_AGAAGTCAGAGG	0	55	NT
ZF30_NT_TGGGCTCCTCTG	0	61	NT
ZF30_NT_TGATCATATGGC	46	0	NT
ZF30_NT_AAGACAGACTAG	39	0	NT
ZF30_NT_GCCCCTGATGTG	0	50	NT
ZF30_NT_CCATTCCCGAAT	35	0	NT
ZF30_NT_TCCTCAGAAACC	38	0	NT
ZF30_NT_AACGATGATTCG	0	43	NT
ZF30_NT_AGTCGCATTCGG	0	36	NT
ZF30_NT_TGAATGGTAGAA	1	38	NT
ZF30_NT_GGCCCTGCATAT	45	0	NT
ZF30_NT_TAGAAGCTGAGG	1	28	NT
ZF30_NT_TGGGGAACCGGA	29	0	NT
ZF30_NT_TCGAGGCGTTCT	0	31	NT
ZF30_NT_TAGCGATAGTAN	0	22	NT
ZF30_NT_TAAGATGAGCAA	9	15	NT
ZF30_NT_AGCCCGTCCTCA	18	0	NT
ZF30_NT_TGTGACCTTAAN	0	23	NT
ZF30_NT_AAGATATCGCCG	0	22	NT
ZF30_NT_TACAGAAATACG	16	0	NT
ZF30_NT_TGAGCCATGCGG	1	17	NT
ZF30_NT_TTAGGATCGGTA	25	0	NT
ZF30_NT_CCGTGCCTGATA	19	0	NT
ZF30_NT_CGCAACCGCAGG	15	1	NT
ZF30_NT_CCAATTGCACGC	7	0	NT
ZF30_NT_TACAGAAATAGC	12	0	NT
ZF30_NT_ACCTTGGTATCG	19	1	NT
ZF30_NT_ATTCCGAAAACG	0	20	NT
ZF30_NT_CCATCGGTGGGT	15	0	NT
ZF30_NT_TACAGAAATAGA	18	0	NT
ZF30_NT_TCGCAGATTCGT	16	0	NT
ZF30_NT_CGATTAGAGCGT	1	17	NT
ZF30_NT_TGTATCGAATTC	0	12	NT
ZF30_NT_TATTTATGCCGT	0	16	NT
ZF30_NT_TGTGACCTTAAA	0	14	NT
ZF30_NT_CGCAACCGCAGC	13	0	NT
ZF30_NT_CGGATGTGGTGG	0	12	NT
ZF30_NT_TACAGAAATAAG	10	0	NT
ZF30_NT_TACAGAAATAAC	14	0	NT
ZF30_NT_TAGCGATAGTAA	1	13	NT
ZF30_NT_TGAATGTGCTCG	0	15	NT
ZF30_NT_TGTGACCTTAAC	0	17	NT
ZF30_NT_ATTTGACAAAAG	15	0	NT
ZF30_NT_CCTACCTATCCT	13	0	NT
ZF30_NT_CGCTTGTTTCTA	12	0	NT
ZF30_NT_GTGCGGGGGGAC	7	0	NT
ZF30_NT_TCCCTACCTGCC	8	0	NT
ZF30_NT_TAGCATAGTAGG	0	12	NT
ZF30_NT_CGGATGGTGGTG	0	11	NT
ZF30_NT_GATAGTTAAGGT	4	3	NT
ZF30_NT_TGTGACCTTAAT	0	12	NT
ZF30_NT_TACAGAAATATG	8	0	NT
ZF30_NT_TCACTCAACACC	8	0	NT
ZF30_NT_TCGAAAGGCTAT	13	0	NT
ZF50_NT_GAGACTTACCAC	0	295	NT
ZF50_NT_AGGTATGCGCCN	0	287	NT
ZF50_NT_TGGCCGCTACTA	210	0	NT
ZF50_NT_GATCGGATTCCT	215	0	NT
ZF50_NT_AGGTCCATATAT	161	0	NT
ZF50_NT_CCGCTTCTTTGT	2	164	NT
ZF50_NT_GCCGCTCAGAAC	166	0	NT
ZF50_NT_TGCATCAACACG	191	1	NT
ZF50_NT_TCATCCAATCCC	143	0	NT
ZF50_NT_GCGGGCGCAATT	149	2	NT
ZF50_NT_GATCCCATATAG	146	0	NT
ZF50_NT_GAGGGACAAGGG	78	71	NT
ZF50_NT_ACTTTTTCAATT	124	0	NT
ZF50_NT_CTCCTGTAGTAC	139	0	NT
ZF50_NT_CAGTCGTGGAAA	105	0	NT
ZF50_NT_TTTCCGGTTGTC	110	0	NT
ZF50_NT_CTGCCCGGCAAT	140	0	NT
ZF50_NT_TACGGTATTCTA	97	19	NT
ZF50_NT_CATAAATTGACN	70	9	NT
ZF50_NT_CAAGCTATCCTC	0	77	NT
ZF50_NT_GCAGGTTCGCTA	73	0	NT
ZF50_NT_CGCAGCCACGTG	0	60	NT
ZF50_NT_TGACAGTAATCA	67	0	NT
ZF50_NT_TGAAGGAATCCA	0	83	NT
ZF50_NT_CCCTGCGGGTCA	63	0	NT
ZF50_NT_ATGCATTGCATT	55	0	NT
ZF50_NT_GGTCAGATTGAG	47	0	NT
ZF50_NT_GCCACACAATGA	0	47	NT
ZF50_NT_GGGCTGTTGAGA	0	69	NT
ZF50_NT_ATGAGGTACTTC	0	59	NT
ZF50_NT_CAAATCAAGCTT	1	39	NT
ZF50_NT_ATGAAAACAGCC	1	37	NT
ZF50_NT_GTAGTAAATCCA	48	0	NT
ZF50_NT_GGAGATATAGCT	46	0	NT
ZF50_NT_CGGAGAGCACCC	0	44	NT
ZF50_NT_GTCGATGGCGAT	43	0	NT
ZF50_NT_CCTCATGCACCC	41	0	NT
ZF50_NT_CGGCCAGAAGCA	30	0	NT
ZF50_NT_CGGTGGTTTCCT	0	39	NT
ZF50_NT_CTAGACCTAGCG	37	0	NT
ZF50_NT_GAATCGGTGTTA	24	2	NT
ZF50_NT_ACAACCGAGGGC	42	0	NT
ZF50_NT_ATCGTTCAGCTA	46	0	NT
ZF50_NT_GGTTACTCAAAG	1	36	NT
ZF50_NT_GAAATTTATGCA	0	34	NT
ZF50_NT_CATAAATTGACT	18	3	NT
ZF50_NT_GACAATGCTTTC	0	38	NT
ZF50_NT_GCTCATATCGCA	13	3	NT
ZF50_NT_CGCCCATCACAG	0	30	NT
ZF50_NT_GGGTCAATGTCG	29	0	NT
ZF50_NT_AGGTATGCGCAC	0	30	NT
ZF50_NT_GAACAGACTCGA	0	22	NT
ZF50_NT_GCACGTCATTCC	29	1	NT
ZF50_NT_CACGAGAATAGC	1	22	NT
ZF50_NT_GGACCCCATCTT	27	0	NT
ZF50_NT_AATCGCCCGTTT	33	0	NT
ZF50_NT_AGGGTTTTAGTA	25	0	NT
ZF50_NT_CATAAATTGACG	20	1	NT
ZF50_NT_CAAAAGCTTATC	21	0	NT
ZF50_NT_GAGCAAATGCAN	0	21	NT
ZF50_NT_TGTTAGTTCTTT	1	25	NT
ZF50_NT_GTGGGTTATAGA	0	18	NT
ZF50_NT_ATGGACTCTACT	12	0	NT
ZF50_NT_CCCAGCTCCGGA	0	13	NT
ZF50_NT_CAATTCTTACGC	21	0	NT
ZF50_NT_GGTAAAAATGAG	19	0	NT
ZF50_NT_AAAATCACGCGG	0	9	NT
ZF50_NT_AAAGGGAAGTTG	10	1	NT
ZF50_NT_TACCAGACTGCG	21	0	NT
ZF50_NT_TGGGCCCTATCC	0	16	NT
ZF50_NT_TTTATACTTCTT	5	0	NT
ZF50_NT_AGAATTACACTA	16	0	NT
ZF50_NT_CTGCTCGCCCTG	12	0	NT
ZF50_NT_TATAAACCATGT	11	0	NT
ZF50_NT_ACCCCACCGTAC	1	13	NT
ZF50_NT_ACGAATAGTTAA	16	0	NT
ZF50_NT_CAGGCCAAACCT	12	0	NT
ZF50_NT_CGTTAATCCTAC	10	1	NT
ZF50_NT_TCACGTAGAACA	13	0	NT
ZF50_NT_TCCGTCACATTA	0	15	NT
ZF50_NT_ATCCGAGATACT	0	7	NT
ZF50_NT_CCGACTCAGCCT	0	7	NT
ZF50_NT_CGTAGACAAAGT	0	12	NT
ZF50_NT_CCGTACGTGACG	0	15	NT
ZF50_NT_GACGTACGTACG	9	0	NT
ZF50_NT_TATCGGCATAGC	13	0	NT
ZF50_NT_TTGACATAACAT	0	12	NT
ZF50_NT_AATTTCTGCGAC	0	13	NT
ZF50_NT_GGACCCCATCTC	9	0	NT
ZF50_NT_ACCTAAGTTCAT	0	10	NT
ZF50_NT_CGCAATTCTCTC	0	5	NT
ZF50_NT_AAGTCAACGCTC	10	0	NT
ZF50_NT_TTTGAGCCACAC	1	0	NT
ZF50_NT_AATTGATCCTGA	2	4	NT
ZF50_NT_AGGGAGGACGGC	0	8	NT
ZF50_NT_ATTCGCCACTCC	4	0	NT
ZF50_NT_CCAATCGACTTA	3	0	NT
ZF50_NT_CCGCTATGAGCC	4	3	NT
ZF50_NT_CGGCGAGGCCTG	7	1	NT
ZF50_NT_CTGGCCTGTAGC	3	0	NT
ZF30_IAA20DMSO_CGGCCCGTCTTT	615	0	20%DMSO+FICOLL
ZF30_IAA20DMSO_CCTCTTGGACAT	594	0	20%DMSO+FICOLL
ZF30_IAA20DMSO_ATAGTCTATGTC	555	2	20%DMSO+FICOLL
ZF30_IAA20DMSO_AACCGCAAGGCT	560	1	20%DMSO+FICOLL
ZF30_IAA20DMSO_CGTCCAAAGGCA	551	0	20%DMSO+FICOLL
ZF30_IAA20DMSO_CAACTCGAAACG	8	0	20%DMSO+FICOLL
ZF30_IAA20DMSO_GGAACGCCGTAT	1	483	20%DMSO+FICOLL
ZF30_IAA20DMSO_CCCCTTAAGAAA	1	306	20%DMSO+FICOLL
ZF30_IAA20DMSO_TACCGTGCTCTN	318	0	20%DMSO+FICOLL
ZF30_IAA20DMSO_CCAAGAGGACAT	0	490	20%DMSO+FICOLL
ZF30_IAA20DMSO_ACTGGGCTCAGC	0	428	20%DMSO+FICOLL
ZF30_IAA20DMSO_TTCGGGATTACG	0	326	20%DMSO+FICOLL
ZF30_IAA20DMSO_ACGACTGTCATT	408	1	20%DMSO+FICOLL
ZF30_IAA20DMSO_TGCAATTTTCTT	406	1	20%DMSO+FICOLL
ZF30_IAA20DMSO_CACGTATTTGTN	389	0	20%DMSO+FICOLL
ZF30_IAA20DMSO_GCGCCCCTGTGA	262	1	20%DMSO+FICOLL
ZF30_IAA20DMSO_GTCAAACAACAC	367	0	20%DMSO+FICOLL
ZF30_IAA20DMSO_TAGACCACTGAA	330	1	20%DMSO+FICOLL
ZF30_IAA20DMSO_GATCTCTGAGGT	407	0	20%DMSO+FICOLL
ZF30_IAA20DMSO_AAGAGATCGTAT	344	0	20%DMSO+FICOLL
ZF30_IAA20DMSO_GAGACTCGACAG	1	269	20%DMSO+FICOLL
ZF30_IAA20DMSO_CGTTGTTCATGA	365	0	20%DMSO+FICOLL
ZF30_IAA20DMSO_GGTTAACGTGAC	327	0	20%DMSO+FICOLL
ZF30_IAA20DMSO_TTCCCCGAAATG	224	2	20%DMSO+FICOLL
ZF30_IAA20DMSO_CGAGCGTCCCCG	2	333	20%DMSO+FICOLL
ZF30_IAA20DMSO_GAATCATATTGG	266	0	20%DMSO+FICOLL
ZF30_IAA20DMSO_CACGTCGCGATA	2	349	20%DMSO+FICOLL
ZF30_IAA20DMSO_CGCCCATCCACC	272	1	20%DMSO+FICOLL
ZF30_IAA20DMSO_GGACCGAGCATC	329	0	20%DMSO+FICOLL
ZF30_IAA20DMSO_GACGGAGGATAG	2	243	20%DMSO+FICOLL
ZF30_IAA20DMSO_ACTATTTCGTTG	259	0	20%DMSO+FICOLL
ZF30_IAA20DMSO_ATAATCTTGCAG	4	275	20%DMSO+FICOLL
ZF30_IAA20DMSO_CCCAACCCTATA	238	0	20%DMSO+FICOLL
ZF30_IAA20DMSO_GCTCGTCTTTAA	0	293	20%DMSO+FICOLL
ZF30_IAA20DMSO_ACCTTTCGTATG	0	279	20%DMSO+FICOLL
ZF30_IAA20DMSO_GTTGATAGTATT	248	0	20%DMSO+FICOLL
ZF30_IAA20DMSO_TTAGGCCTTTTC	232	2	20%DMSO+FICOLL
ZF30_IAA20DMSO_CGGTGTGAACCT	202	0	20%DMSO+FICOLL
ZF30_IAA20DMSO_TCAGTGTTGATA	192	0	20%DMSO+FICOLL
ZF30_IAA20DMSO_GCCGCGAGCCAC	1	240	20%DMSO+FICOLL
ZF30_IAA20DMSO_CGCCACTTTAAT	1	193	20%DMSO+FICOLL
ZF30_IAA20DMSO_CGTCGAATGTAT	224	0	20%DMSO+FICOLL
ZF30_IAA20DMSO_CCCAACCTATCT	2	239	20%DMSO+FICOLL
ZF30_IAA20DMSO_AGCAGCAGACGG	185	1	20%DMSO+FICOLL
ZF30_IAA20DMSO_CTGTCTGGGTAT	1	218	20%DMSO+FICOLL
ZF30_IAA20DMSO_GAGCTACTACTG	208	1	20%DMSO+FICOLL
ZF30_IAA20DMSO_TCGAGGCAGTTA	157	0	20%DMSO+FICOLL
ZF30_IAA20DMSO_TATGGAAGAGGG	0	164	20%DMSO+FICOLL
ZF30_IAA20DMSO_TAATAATACCGT	0	166	20%DMSO+FICOLL
ZF30_IAA20DMSO_TCCAGATATATA	0	156	20%DMSO+FICOLL
ZF30_IAA20DMSO_CATACAGAGTAT	204	1	20%DMSO+FICOLL
ZF30_IAA20DMSO_TGCCGGGCTCCT	180	1	20%DMSO+FICOLL
ZF30_IAA20DMSO_ATTCGTAGAGGA	180	0	20%DMSO+FICOLL
ZF30_IAA20DMSO_GAAATTTGCTCC	1	180	20%DMSO+FICOLL
ZF30_IAA20DMSO_GAAGACCTGTAG	155	0	20%DMSO+FICOLL
ZF30_IAA20DMSO_TGCTCAAATTTA	161	0	20%DMSO+FICOLL
ZF30_IAA20DMSO_TAAGACGGATCG	0	178	20%DMSO+FICOLL
ZF30_IAA20DMSO_GAGAGACTTCGA	162	0	20%DMSO+FICOLL
ZF30_IAA20DMSO_ACTAAGGTGACA	1	164	20%DMSO+FICOLL
ZF30_IAA20DMSO_GGAAGCCGTATN	0	151	20%DMSO+FICOLL
ZF30_IAA20DMSO_GCGGCTCGCATC	141	0	20%DMSO+FICOLL
ZF30_IAA20DMSO_AGTCCGGAGGTA	3	150	20%DMSO+FICOLL
ZF30_IAA20DMSO_CTGGTTGGGTTG	143	0	20%DMSO+FICOLL
ZF30_IAA20DMSO_CTCTGAAATAAT	129	0	20%DMSO+FICOLL
ZF30_IAA20DMSO_CTTATTTCGTGT	0	146	20%DMSO+FICOLL
ZF30_IAA20DMSO_AGACTCCTTCAN	140	0	20%DMSO+FICOLL
ZF30_IAA20DMSO_TTAGCATCCGTA	134	1	20%DMSO+FICOLL
ZF30_IAA20DMSO_GCCGAGTCGAGN	135	0	20%DMSO+FICOLL
ZF30_IAA20DMSO_GTTAGTTCTTGT	133	1	20%DMSO+FICOLL
ZF30_IAA20DMSO_CGCCCCTGGTCC	0	151	20%DMSO+FICOLL
ZF30_IAA20DMSO_TTGAAAGTACCT	138	0	20%DMSO+FICOLL
ZF30_IAA20DMSO_CCCCTGAGGGCN	117	0	20%DMSO+FICOLL
ZF30_IAA20DMSO_TATACCGACCTC	2	121	20%DMSO+FICOLL
ZF30_IAA20DMSO_CTGGCGCGTTTG	121	1	20%DMSO+FICOLL
ZF30_IAA20DMSO_GGGGATCAGACC	140	0	20%DMSO+FICOLL
ZF30_IAA20DMSO_TCTCGCGCGAGT	0	118	20%DMSO+FICOLL
ZF30_IAA20DMSO_TCGAGACAATAG	96	0	20%DMSO+FICOLL
ZF30_IAA20DMSO_GTTAACCTCAGC	93	0	20%DMSO+FICOLL
ZF30_IAA20DMSO_GGCAACTTACTA	100	0	20%DMSO+FICOLL
ZF30_IAA20DMSO_AGGTCGCAATGC	0	81	20%DMSO+FICOLL
ZF30_IAA20DMSO_AACCCCCAGAGT	147	0	20%DMSO+FICOLL
ZF30_IAA20DMSO_CAGTTTACTAGC	90	1	20%DMSO+FICOLL
ZF30_IAA20DMSO_AAGCAAATTGAG	0	105	20%DMSO+FICOLL
ZF30_IAA20DMSO_GATTCCGTCCAG	122	1	20%DMSO+FICOLL
ZF30_IAA20DMSO_GAGCCAAAAGTG	0	100	20%DMSO+FICOLL
ZF30_IAA20DMSO_GTTGGTACCTGA	1	134	20%DMSO+FICOLL
ZF30_IAA20DMSO_TCTAGAGCGATN	0	113	20%DMSO+FICOLL
ZF30_IAA20DMSO_GATGTTCGGATA	0	110	20%DMSO+FICOLL
ZF30_IAA20DMSO_TGAATGTGTTCN	1	108	20%DMSO+FICOLL
ZF30_IAA20DMSO_TTGACGCTCCTG	1	85	20%DMSO+FICOLL
ZF30_IAA20DMSO_GCCAGCCCATCT	0	124	20%DMSO+FICOLL
ZF30_IAA20DMSO_TTTTTCAGTGGG	0	95	20%DMSO+FICOLL
ZF30_IAA20DMSO_CCTCGGTCAAGA	84	0	20%DMSO+FICOLL
ZF30_IAA20DMSO_CTGCAGATATTA	0	89	20%DMSO+FICOLL
ZF30_IAA20DMSO_AATGAGCCGACG	0	68	20%DMSO+FICOLL
ZF30_IAA20DMSO_ACTCATAGGCAG	88	0	20%DMSO+FICOLL
ZF30_IAA20DMSO_TGTTGTTTCTGT	84	0	20%DMSO+FICOLL
ZF30_IAA20DMSO_CGACGTCGATTC	0	84	20%DMSO+FICOLL
ZF30_IAA20DMSO_TTCGTCACTCCG	0	98	20%DMSO+FICOLL
ZF30_IAA20DMSO_AAGCTGTCTGGG	92	0	20%DMSO+FICOLL
ZF30_IAA20DMSO_GCACAAAAAGTT	0	76	20%DMSO+FICOLL
ZF30_IAA20DMSO_ATTTATGGAGGA	1	79	20%DMSO+FICOLL
ZF30_IAA20DMSO_TATTGTCGATGC	77	0	20%DMSO+FICOLL
ZF30_IAA20DMSO_AGCTAAAGCCAG	0	84	20%DMSO+FICOLL
ZF30_IAA20DMSO_CACTCAATCATA	1	83	20%DMSO+FICOLL
ZF30_IAA20DMSO_GCCGAAATACAG	2	77	20%DMSO+FICOLL
ZF30_IAA20DMSO_GACGGTATGCCT	0	92	20%DMSO+FICOLL
ZF30_IAA20DMSO_TAGTGACTCGTC	81	0	20%DMSO+FICOLL
ZF30_IAA20DMSO_CTAATGCGTGGG	65	0	20%DMSO+FICOLL
ZF30_IAA20DMSO_TGTTTACCTGTC	76	0	20%DMSO+FICOLL
ZF30_IAA20DMSO_ATAGTTATTCAG	74	0	20%DMSO+FICOLL
ZF30_IAA20DMSO_AAGGCGTCGTTC	52	0	20%DMSO+FICOLL
ZF30_IAA20DMSO_AGATACGCGTTA	0	72	20%DMSO+FICOLL
ZF30_IAA20DMSO_CTAGCTTACGGA	65	2	20%DMSO+FICOLL
ZF30_IAA20DMSO_GATATTGAGTAT	0	68	20%DMSO+FICOLL
ZF30_IAA20DMSO_TAGCTCCCCCTC	81	0	20%DMSO+FICOLL
ZF30_IAA20DMSO_GCATTGTGCTGC	80	0	20%DMSO+FICOLL
ZF30_IAA20DMSO_CGTGACATTGGG	2	0	20%DMSO+FICOLL
ZF30_IAA20DMSO_GTAGTCTAGGTT	63	0	20%DMSO+FICOLL
ZF30_IAA20DMSO_ACTCGGTGTAAT	54	1	20%DMSO+FICOLL
ZF30_IAA20DMSO_CAAAATAGGCGC	50	0	20%DMSO+FICOLL
ZF30_IAA20DMSO_AGTTTAACTCGC	1	72	20%DMSO+FICOLL
ZF30_IAA20DMSO_ACCCTGAATGGG	0	59	20%DMSO+FICOLL
ZF30_IAA20DMSO_CGAGTCTTCCTG	0	31	20%DMSO+FICOLL
ZF30_IAA20DMSO_TTATAGAGGCTT	70	0	20%DMSO+FICOLL
ZF30_IAA20DMSO_GGGCCACTAAAC	0	55	20%DMSO+FICOLL
ZF30_IAA20DMSO_AATGATGAACAA	0	59	20%DMSO+FICOLL
ZF30_IAA20DMSO_AGTTCTAGTGCT	58	0	20%DMSO+FICOLL
ZF30_IAA20DMSO_GATGGCCAGCAC	0	46	20%DMSO+FICOLL
ZF30_IAA20DMSO_CATGGTGACTAA	47	0	20%DMSO+FICOLL
ZF30_IAA20DMSO_TTCTAAAACCAG	2	53	20%DMSO+FICOLL
ZF30_IAA20DMSO_TTTTCACTGAGA	1	50	20%DMSO+FICOLL
ZF30_IAA20DMSO_ACGTTCCGGCGC	0	51	20%DMSO+FICOLL
ZF30_IAA20DMSO_TTATATGTCCGC	54	0	20%DMSO+FICOLL
ZF30_IAA20DMSO_CCTCGCTCGGAG	40	1	20%DMSO+FICOLL
ZF30_IAA20DMSO_CCTGGTCCCACT	0	47	20%DMSO+FICOLL
ZF30_IAA20DMSO_TTAGATAGGGAG	0	52	20%DMSO+FICOLL
ZF30_IAA20DMSO_ATAAGAACGGGA	52	0	20%DMSO+FICOLL
ZF30_IAA20DMSO_ATCACCGCCAGA	51	0	20%DMSO+FICOLL
ZF30_IAA20DMSO_TCTAGAGCGAAT	0	48	20%DMSO+FICOLL
ZF30_IAA20DMSO_GCCAATACAACC	0	36	20%DMSO+FICOLL
ZF30_IAA20DMSO_CGAAGCCCTGTT	32	3	20%DMSO+FICOLL
ZF30_IAA20DMSO_CATCCCGGGCAA	49	0	20%DMSO+FICOLL
ZF30_IAA20DMSO_CATTATTGTCGN	0	42	20%DMSO+FICOLL
ZF30_IAA20DMSO_ACCCTCTTCCCA	0	48	20%DMSO+FICOLL
ZF30_IAA20DMSO_TTCTACTGGACG	1	40	20%DMSO+FICOLL
ZF30_IAA20DMSO_CCACAGCGCTGN	39	0	20%DMSO+FICOLL
ZF30_IAA20DMSO_CTCCACAATATA	44	0	20%DMSO+FICOLL
ZF30_IAA20DMSO_TCGTTCGAATTA	42	2	20%DMSO+FICOLL
ZF30_IAA20DMSO_CCCCATGAATTG	38	0	20%DMSO+FICOLL
ZF30_IAA20DMSO_AGGCCCTAGTGG	0	44	20%DMSO+FICOLL
ZF30_IAA20DMSO_CCATACTACAAT	37	0	20%DMSO+FICOLL
ZF30_IAA20DMSO_CCCTTGCCCGAG	38	0	20%DMSO+FICOLL
ZF30_IAA20DMSO_GATGCAAAGTAT	32	0	20%DMSO+FICOLL
ZF30_IAA20DMSO_GCGATTGGCGTC	1	34	20%DMSO+FICOLL
ZF30_IAA20DMSO_GGAACACAGGGC	35	0	20%DMSO+FICOLL
ZF30_IAA20DMSO_ACTGCATTCCCN	35	0	20%DMSO+FICOLL
ZF30_IAA20DMSO_AACCTGATTTAT	0	29	20%DMSO+FICOLL
ZF30_IAA20DMSO_CCTACCACGGGG	26	0	20%DMSO+FICOLL
ZF30_IAA20DMSO_CTGTCAAGCTGT	0	36	20%DMSO+FICOLL
ZF30_IAA20DMSO_TACGAGTATCTG	0	31	20%DMSO+FICOLL
ZF30_IAA20DMSO_CTTGCTTGTTGT	19	0	20%DMSO+FICOLL
ZF30_IAA20DMSO_GCGTCTGGAAAC	0	40	20%DMSO+FICOLL
ZF30_IAA20DMSO_CGACGACCCATA	0	27	20%DMSO+FICOLL
ZF30_IAA20DMSO_ATTGCCCAATCT	26	0	20%DMSO+FICOLL
ZF30_IAA20DMSO_GAATATTGACTN	0	24	20%DMSO+FICOLL
ZF30_IAA20DMSO_ATCAGGACCGAN	26	0	20%DMSO+FICOLL
ZF30_IAA20DMSO_CCTGCCACCTTN	22	8	20%DMSO+FICOLL
ZF30_IAA20DMSO_GTTGGGACTTCG	2	26	20%DMSO+FICOLL
ZF30_IAA20DMSO_ATCAGAGACCGA	19	0	20%DMSO+FICOLL
ZF30_IAA20DMSO_GTCGCTAAGCAA	0	28	20%DMSO+FICOLL
ZF30_IAA20DMSO_CAGAGTACGTTC	0	27	20%DMSO+FICOLL
ZF30_IAA20DMSO_TCTATTTACCTG	23	0	20%DMSO+FICOLL
ZF30_IAA20DMSO_ACATACGCCTTC	19	0	20%DMSO+FICOLL
ZF30_IAA20DMSO_TCTTGGGACTTC	17	0	20%DMSO+FICOLL
ZF30_IAA20DMSO_AGGTATGACACN	0	25	20%DMSO+FICOLL
ZF30_IAA20DMSO_GAATATTGACTC	0	16	20%DMSO+FICOLL
ZF30_IAA20DMSO_CCTGCCACCTTA	14	1	20%DMSO+FICOLL
ZF30_IAA20DMSO_CTTGCTTGTTTG	17	0	20%DMSO+FICOLL
ZF30_IAA20DMSO_TCAGAAGGCATA	20	0	20%DMSO+FICOLL
ZF30_IAA20DMSO_ACCTCGTCGGGT	0	20	20%DMSO+FICOLL
ZF30_IAA20DMSO_CTTGCTTGTTCT	17	0	20%DMSO+FICOLL
ZF30_IAA20DMSO_GCACATTGGCGC	0	16	20%DMSO+FICOLL
ZF30_IAA20DMSO_GCTGGGCTCAGC	0	34	20%DMSO+FICOLL
ZF30_IAA20DMSO_TGTTTTTTTAAA	0	19	20%DMSO+FICOLL
ZF30_IAA20DMSO_ATAGCGGCGTTG	22	0	20%DMSO+FICOLL
ZF30_IAA20DMSO_CCGACTCGTGTC	20	0	20%DMSO+FICOLL
ZF30_IAA20DMSO_CTTCACAGGTAC	20	0	20%DMSO+FICOLL
ZF30_IAA20DMSO_TTACCCCGAGAG	11	0	20%DMSO+FICOLL
ZF30_IAA20DMSO_TTGCAGAGGAGG	0	22	20%DMSO+FICOLL
ZF30_IAA20DMSO_TTGTACAAATTT	0	25	20%DMSO+FICOLL
ZF30_IAA20DMSO_AGATAGTCGGCA	12	1	20%DMSO+FICOLL
ZF30_IAA20DMSO_GAGTTCCGGCGG	13	0	20%DMSO+FICOLL
ZF30_IAA20DMSO_ACTGATTCCCAC	11	0	20%DMSO+FICOLL
ZF30_IAA20DMSO_TCTAGAGGATAT	0	12	20%DMSO+FICOLL
ZF30_IAA20DMSO_ACTGCATTCCCC	19	0	20%DMSO+FICOLL
ZF30_IAA20DMSO_GCACCTGGCAGA	19	0	20%DMSO+FICOLL
ZF30_IAA20DMSO_GCCGAGTCGAGT	18	0	20%DMSO+FICOLL
ZF30_IAA20DMSO_TATAAGGTCCAA	15	0	20%DMSO+FICOLL
ZF30_IAA20DMSO_AATACGGAGAGC	0	18	20%DMSO+FICOLL
ZF50_IAA20DMSO_GTGATAAAAGCC	1064	1	20%DMSO+FICOLL
ZF50_IAA20DMSO_GAGAGCGTGTTC	945	2	20%DMSO+FICOLL
ZF50_IAA20DMSO_GAACAAGCGAAT	799	0	20%DMSO+FICOLL
ZF50_IAA20DMSO_GCGAGCGACCTG	1	646	20%DMSO+FICOLL
ZF50_IAA20DMSO_GTCACCGAGGGA	2	524	20%DMSO+FICOLL
ZF50_IAA20DMSO_CACTGGCCGTCA	729	1	20%DMSO+FICOLL
ZF50_IAA20DMSO_GCGCAATTAATC	591	1	20%DMSO+FICOLL
ZF50_IAA20DMSO_ACCGTAGAAAAA	1	588	20%DMSO+FICOLL
ZF50_IAA20DMSO_GCAACAGCGTGN	584	2	20%DMSO+FICOLL
ZF50_IAA20DMSO_CCGAGTCCGAAN	367	0	20%DMSO+FICOLL
ZF50_IAA20DMSO_TAAAGCCTGTGG	458	1	20%DMSO+FICOLL
ZF50_IAA20DMSO_AGCTAGACGAAG	469	0	20%DMSO+FICOLL
ZF50_IAA20DMSO_GATGAGGCCTTA	523	2	20%DMSO+FICOLL
ZF50_IAA20DMSO_TCGCGGCGAGAN	456	1	20%DMSO+FICOLL
ZF50_IAA20DMSO_GTATAGCATTTT	1	456	20%DMSO+FICOLL
ZF50_IAA20DMSO_ATGTATGAGGCG	2	501	20%DMSO+FICOLL
ZF50_IAA20DMSO_CCGTGTTACGCA	393	0	20%DMSO+FICOLL
ZF50_IAA20DMSO_CATCGACCTCCG	470	0	20%DMSO+FICOLL
ZF50_IAA20DMSO_ATTATACACCAT	365	0	20%DMSO+FICOLL
ZF50_IAA20DMSO_TAATAGTCCCCT	385	0	20%DMSO+FICOLL
ZF50_IAA20DMSO_ATTGTGCCAGAG	407	0	20%DMSO+FICOLL
ZF50_IAA20DMSO_CACCTAGTCAAC	341	0	20%DMSO+FICOLL
ZF50_IAA20DMSO_AGTCCCGTGTCA	396	1	20%DMSO+FICOLL
ZF50_IAA20DMSO_TCACATCACTGG	392	0	20%DMSO+FICOLL
ZF50_IAA20DMSO_CTCCACGGGTCG	1	331	20%DMSO+FICOLL
ZF50_IAA20DMSO_TACGCCCCGTAA	249	0	20%DMSO+FICOLL
ZF50_IAA20DMSO_TCCGCGAGCCTN	0	265	20%DMSO+FICOLL
ZF50_IAA20DMSO_ACTTACCGGCGT	266	1	20%DMSO+FICOLL
ZF50_IAA20DMSO_GTATTATGGATT	320	0	20%DMSO+FICOLL
ZF50_IAA20DMSO_GACGAGGGTGTT	317	2	20%DMSO+FICOLL
ZF50_IAA20DMSO_CCTTTACCTGGC	250	0	20%DMSO+FICOLL
ZF50_IAA20DMSO_CATAACCCAAAC	3	325	20%DMSO+FICOLL
ZF50_IAA20DMSO_CTACTTAACTTC	270	0	20%DMSO+FICOLL
ZF50_IAA20DMSO_AGATAATGCTGA	261	0	20%DMSO+FICOLL
ZF50_IAA20DMSO_AGTCAGGTTGTT	0	202	20%DMSO+FICOLL
ZF50_IAA20DMSO_GCATGGTACGAG	1	255	20%DMSO+FICOLL
ZF50_IAA20DMSO_TTGTTTGAAGGA	322	1	20%DMSO+FICOLL
ZF50_IAA20DMSO_TGTCCATACATN	1	301	20%DMSO+FICOLL
ZF50_IAA20DMSO_TGCCCCCCATAG	1	286	20%DMSO+FICOLL
ZF50_IAA20DMSO_ACTTAGTTGGTC	0	310	20%DMSO+FICOLL
ZF50_IAA20DMSO_CGGCGGTGTCGC	1	329	20%DMSO+FICOLL
ZF50_IAA20DMSO_TACCGGTTTTGT	0	221	20%DMSO+FICOLL
ZF50_IAA20DMSO_AACGCAGCTACG	244	0	20%DMSO+FICOLL
ZF50_IAA20DMSO_TTCGAGGCGGAC	247	1	20%DMSO+FICOLL
ZF50_IAA20DMSO_CCCTTTACGTTG	1	314	20%DMSO+FICOLL
ZF50_IAA20DMSO_CCTAGGTTTGAC	215	1	20%DMSO+FICOLL
ZF50_IAA20DMSO_ATAAGGTGGTGT	274	0	20%DMSO+FICOLL
ZF50_IAA20DMSO_CCAGTAGACCAC	239	3	20%DMSO+FICOLL
ZF50_IAA20DMSO_TTTGCTGCGGCG	270	0	20%DMSO+FICOLL
ZF50_IAA20DMSO_GTCGATGTCGAC	1	263	20%DMSO+FICOLL
ZF50_IAA20DMSO_GAGGCGTGTTAG	0	201	20%DMSO+FICOLL
ZF50_IAA20DMSO_GCCACTTGGTAC	0	218	20%DMSO+FICOLL
ZF50_IAA20DMSO_ATCAGCTGTCCC	213	0	20%DMSO+FICOLL
ZF50_IAA20DMSO_TATGGGCAGATC	1	261	20%DMSO+FICOLL
ZF50_IAA20DMSO_GATTGGTCAGCG	184	0	20%DMSO+FICOLL
ZF50_IAA20DMSO_GCCGGTTATACT	1	281	20%DMSO+FICOLL
ZF50_IAA20DMSO_TCAGCGCTCTCG	203	0	20%DMSO+FICOLL
ZF50_IAA20DMSO_GTAGATATATCA	227	0	20%DMSO+FICOLL
ZF50_IAA20DMSO_GCCCGCTCGAGT	4	227	20%DMSO+FICOLL
ZF50_IAA20DMSO_CAGTCCGGCGGG	205	0	20%DMSO+FICOLL
ZF50_IAA20DMSO_TGCACTTACCCG	229	0	20%DMSO+FICOLL
ZF50_IAA20DMSO_ATCCTAGGCGCT	0	195	20%DMSO+FICOLL
ZF50_IAA20DMSO_TCTAAGTGTATC	183	2	20%DMSO+FICOLL
ZF50_IAA20DMSO_TGGCAACATAGG	150	1	20%DMSO+FICOLL
ZF50_IAA20DMSO_GCGGTATTTGAG	1	226	20%DMSO+FICOLL
ZF50_IAA20DMSO_CGTCATCATATG	197	0	20%DMSO+FICOLL
ZF50_IAA20DMSO_TGCCCTCAGTGA	192	0	20%DMSO+FICOLL
ZF50_IAA20DMSO_CGATACTGGGAT	209	1	20%DMSO+FICOLL
ZF50_IAA20DMSO_GACAACTATTGN	195	2	20%DMSO+FICOLL
ZF50_IAA20DMSO_CGTTAACCAAGA	0	147	20%DMSO+FICOLL
ZF50_IAA20DMSO_GACGCACTCACG	158	0	20%DMSO+FICOLL
ZF50_IAA20DMSO_GCTAGCACAGTC	1	187	20%DMSO+FICOLL
ZF50_IAA20DMSO_TTTGTGTATCAA	156	0	20%DMSO+FICOLL
ZF50_IAA20DMSO_ATTTACCTACCT	158	1	20%DMSO+FICOLL
ZF50_IAA20DMSO_GCATCCAAGTGN	155	0	20%DMSO+FICOLL
ZF50_IAA20DMSO_AACGTCAGCGGG	145	0	20%DMSO+FICOLL
ZF50_IAA20DMSO_AGAACTCCTCGG	1	137	20%DMSO+FICOLL
ZF50_IAA20DMSO_TGCTGTCGTGAA	129	0	20%DMSO+FICOLL
ZF50_IAA20DMSO_TATTGTCTATAG	190	1	20%DMSO+FICOLL
ZF50_IAA20DMSO_AATGCTCCTAGC	156	2	20%DMSO+FICOLL
ZF50_IAA20DMSO_TTCATTGATAGN	2	149	20%DMSO+FICOLL
ZF50_IAA20DMSO_GATCTACACGCA	126	0	20%DMSO+FICOLL
ZF50_IAA20DMSO_GGCTCCACAAAA	117	0	20%DMSO+FICOLL
ZF50_IAA20DMSO_CACTCCCCGCAC	0	163	20%DMSO+FICOLL
ZF50_IAA20DMSO_CTCTAATGTGAT	1	154	20%DMSO+FICOLL
ZF50_IAA20DMSO_GTCTAGATCAAG	120	0	20%DMSO+FICOLL
ZF50_IAA20DMSO_CGAAGTACCCAT	123	0	20%DMSO+FICOLL
ZF50_IAA20DMSO_AAATTCGCATAG	132	0	20%DMSO+FICOLL
ZF50_IAA20DMSO_TGCATTTATACC	0	158	20%DMSO+FICOLL
ZF50_IAA20DMSO_CTGCCCCTTTTT	127	1	20%DMSO+FICOLL
ZF50_IAA20DMSO_TACGTTATCTTN	0	120	20%DMSO+FICOLL
ZF50_IAA20DMSO_TTTAAGTGGTCA	147	0	20%DMSO+FICOLL
ZF50_IAA20DMSO_CTTCTGCAAGCA	0	154	20%DMSO+FICOLL
ZF50_IAA20DMSO_GAGTTGCTCTGC	133	0	20%DMSO+FICOLL
ZF50_IAA20DMSO_CGGTATTGTTCN	2	128	20%DMSO+FICOLL
ZF50_IAA20DMSO_GCGCGACGATGA	105	0	20%DMSO+FICOLL
ZF50_IAA20DMSO_TTCGTGTGAATG	0	105	20%DMSO+FICOLL
ZF50_IAA20DMSO_GACTCCCGTTTA	104	0	20%DMSO+FICOLL
ZF50_IAA20DMSO_CATTTTACGAAA	2	111	20%DMSO+FICOLL
ZF50_IAA20DMSO_AACTCCATGTAG	109	1	20%DMSO+FICOLL
ZF50_IAA20DMSO_AGAAAGGGGATT	114	0	20%DMSO+FICOLL
ZF50_IAA20DMSO_CTACGCTGTACT	1	130	20%DMSO+FICOLL
ZF50_IAA20DMSO_GATTGAACAAGA	99	1	20%DMSO+FICOLL
ZF50_IAA20DMSO_CAAGATAAGTGC	0	115	20%DMSO+FICOLL
ZF50_IAA20DMSO_AGAGATCAGCTA	110	0	20%DMSO+FICOLL
ZF50_IAA20DMSO_TATGTCTGGCAA	97	0	20%DMSO+FICOLL
ZF50_IAA20DMSO_ACATATCCACAC	92	0	20%DMSO+FICOLL
ZF50_IAA20DMSO_AGGTTCAAGTTA	97	0	20%DMSO+FICOLL
ZF50_IAA20DMSO_GGACACAGAGCC	118	0	20%DMSO+FICOLL
ZF50_IAA20DMSO_AAAGCTCAGATA	103	0	20%DMSO+FICOLL
ZF50_IAA20DMSO_CGGTCTTTTTCT	119	1	20%DMSO+FICOLL
ZF50_IAA20DMSO_GATAAAGTTGAT	108	0	20%DMSO+FICOLL
ZF50_IAA20DMSO_GCATTATTAGCT	1	113	20%DMSO+FICOLL
ZF50_IAA20DMSO_CGGCAAGAGGAC	94	0	20%DMSO+FICOLL
ZF50_IAA20DMSO_GACACTACGGCC	0	112	20%DMSO+FICOLL
ZF50_IAA20DMSO_GCTTTCAGGTCA	86	1	20%DMSO+FICOLL
ZF50_IAA20DMSO_CGAGTTGACCTC	106	3	20%DMSO+FICOLL
ZF50_IAA20DMSO_GCACTTCAAAGT	88	1	20%DMSO+FICOLL
ZF50_IAA20DMSO_GCGAACAAAGGA	82	1	20%DMSO+FICOLL
ZF50_IAA20DMSO_GCGAGTCTGCGG	105	0	20%DMSO+FICOLL
ZF50_IAA20DMSO_AGTTCGCAGGTT	82	1	20%DMSO+FICOLL
ZF50_IAA20DMSO_GGTCGACGCCTC	98	0	20%DMSO+FICOLL
ZF50_IAA20DMSO_CGGACCCCCCTG	59	0	20%DMSO+FICOLL
ZF50_IAA20DMSO_GCACGACGTACA	82	2	20%DMSO+FICOLL
ZF50_IAA20DMSO_GCTGCGAAGATA	0	83	20%DMSO+FICOLL
ZF50_IAA20DMSO_GTACATATGACT	82	1	20%DMSO+FICOLL
ZF50_IAA20DMSO_CATGCTCCGTGA	2	89	20%DMSO+FICOLL
ZF50_IAA20DMSO_AGTGCTGACCAA	0	94	20%DMSO+FICOLL
ZF50_IAA20DMSO_TCGCAGATTTAN	70	1	20%DMSO+FICOLL
ZF50_IAA20DMSO_ACTTTAAAACTC	58	3	20%DMSO+FICOLL
ZF50_IAA20DMSO_GCCCAATCTATC	82	1	20%DMSO+FICOLL
ZF50_IAA20DMSO_ATGAGTTATTGA	69	0	20%DMSO+FICOLL
ZF50_IAA20DMSO_GGGAGCCGATAA	78	0	20%DMSO+FICOLL
ZF50_IAA20DMSO_TGGCCGCCCGGT	75	0	20%DMSO+FICOLL
ZF50_IAA20DMSO_CAGTAGCTAAGT	1	69	20%DMSO+FICOLL
ZF50_IAA20DMSO_GATGGCGACTAT	74	0	20%DMSO+FICOLL
ZF50_IAA20DMSO_GATGCTGGGCCC	1	79	20%DMSO+FICOLL
ZF50_IAA20DMSO_CTGATGCAAACG	77	0	20%DMSO+FICOLL
ZF50_IAA20DMSO_CCGTTTCAATTC	62	0	20%DMSO+FICOLL
ZF50_IAA20DMSO_AGCCTATCTAAG	70	0	20%DMSO+FICOLL
ZF50_IAA20DMSO_ACGCGTCAAGCG	73	0	20%DMSO+FICOLL
ZF50_IAA20DMSO_TTTATTGTGCGT	0	80	20%DMSO+FICOLL
ZF50_IAA20DMSO_GAGCAGCCAGAT	81	2	20%DMSO+FICOLL
ZF50_IAA20DMSO_GAAACCCTTCCG	60	0	20%DMSO+FICOLL
ZF50_IAA20DMSO_ATGCGCACTCGA	61	0	20%DMSO+FICOLL
ZF50_IAA20DMSO_ATATAACTCGAG	59	0	20%DMSO+FICOLL
ZF50_IAA20DMSO_TCGCCCTAATCC	61	0	20%DMSO+FICOLL
ZF50_IAA20DMSO_CAAAGCGGGAAG	56	0	20%DMSO+FICOLL
ZF50_IAA20DMSO_GCCTGATATAAT	60	0	20%DMSO+FICOLL
ZF50_IAA20DMSO_CGGACCCCCCTN	37	1	20%DMSO+FICOLL
ZF50_IAA20DMSO_ACTCCGACTCAT	0	60	20%DMSO+FICOLL
ZF50_IAA20DMSO_CTGGATTGAGGC	43	0	20%DMSO+FICOLL
ZF50_IAA20DMSO_TTGTGCCAGAGN	61	0	20%DMSO+FICOLL
ZF50_IAA20DMSO_TGTGTCCCACGG	53	1	20%DMSO+FICOLL
ZF50_IAA20DMSO_ACACCGGTCTTT	49	2	20%DMSO+FICOLL
ZF50_IAA20DMSO_TGTGCCTTCTAT	2	52	20%DMSO+FICOLL
ZF50_IAA20DMSO_ATTTTCTAGGGG	50	0	20%DMSO+FICOLL
ZF50_IAA20DMSO_AAAACTAAGAAN	36	1	20%DMSO+FICOLL
ZF50_IAA20DMSO_CGACAACGTACG	50	0	20%DMSO+FICOLL
ZF50_IAA20DMSO_CGTGATTGGGCT	3	45	20%DMSO+FICOLL
ZF50_IAA20DMSO_GCCAAATACACC	56	0	20%DMSO+FICOLL
ZF50_IAA20DMSO_AGATTTGTACTG	0	46	20%DMSO+FICOLL
ZF50_IAA20DMSO_GGGATAAGCTAT	26	28	20%DMSO+FICOLL
ZF50_IAA20DMSO_AGCTGACGTTGG	0	52	20%DMSO+FICOLL
ZF50_IAA20DMSO_ACTACCTCAATC	52	1	20%DMSO+FICOLL
ZF50_IAA20DMSO_TTCGTGCATCGC	43	0	20%DMSO+FICOLL
ZF50_IAA20DMSO_TCACTTCGCCGG	0	63	20%DMSO+FICOLL
ZF50_IAA20DMSO_ATTCCCATTTAA	1	33	20%DMSO+FICOLL
ZF50_IAA20DMSO_GGTTACGGGACT	1	43	20%DMSO+FICOLL
ZF50_IAA20DMSO_AAAATTTACCGG	0	45	20%DMSO+FICOLL
ZF50_IAA20DMSO_ACGCTGGGTGGC	44	0	20%DMSO+FICOLL
ZF50_IAA20DMSO_TTTATGTGCGTN	1	50	20%DMSO+FICOLL
ZF50_IAA20DMSO_AGTGTACAAGTG	0	51	20%DMSO+FICOLL
ZF50_IAA20DMSO_CCAGTGAACACA	29	17	20%DMSO+FICOLL
ZF50_IAA20DMSO_TATTCGAAGCAG	0	57	20%DMSO+FICOLL
ZF50_IAA20DMSO_TGAAGCTGGTCG	39	0	20%DMSO+FICOLL
ZF50_IAA20DMSO_CTCGCGGTAGAT	33	0	20%DMSO+FICOLL
ZF50_IAA20DMSO_AGTACTACCGAT	47	1	20%DMSO+FICOLL
ZF50_IAA20DMSO_GGTCAAATGTGC	39	0	20%DMSO+FICOLL
ZF50_IAA20DMSO_AATTGGCCGGTC	0	44	20%DMSO+FICOLL
ZF50_IAA20DMSO_CCGAGTTCCGAA	34	0	20%DMSO+FICOLL
ZF50_IAA20DMSO_CGATTCATGATN	42	0	20%DMSO+FICOLL
ZF50_IAA20DMSO_CCTCCATGATGT	46	0	20%DMSO+FICOLL
ZF50_IAA20DMSO_GACAACCACAGG	46	0	20%DMSO+FICOLL
ZF50_IAA20DMSO_TAGCGGTGGACC	36	0	20%DMSO+FICOLL
ZF50_IAA20DMSO_TGAGGGACGAGC	41	0	20%DMSO+FICOLL
ZF50_IAA20DMSO_CGGGCGCCCCAG	40	0	20%DMSO+FICOLL
ZF50_IAA20DMSO_CACCGCTATAGA	34	1	20%DMSO+FICOLL
ZF50_IAA20DMSO_GGAACCGAATTA	35	0	20%DMSO+FICOLL
ZF50_IAA20DMSO_TGGCAACAACCA	41	0	20%DMSO+FICOLL
ZF50_IAA20DMSO_ATCGACCCCGCA	33	0	20%DMSO+FICOLL
ZF50_IAA20DMSO_CGGTAATTGTTC	0	30	20%DMSO+FICOLL
ZF50_IAA20DMSO_ATTACGTCCATT	27	0	20%DMSO+FICOLL
ZF50_IAA20DMSO_GCGCTAACCGCT	36	0	20%DMSO+FICOLL
ZF50_IAA20DMSO_ACCCTCGCGTTA	0	28	20%DMSO+FICOLL
ZF50_IAA20DMSO_ACACCGTCTCAC	0	24	20%DMSO+FICOLL
ZF50_IAA20DMSO_CAATCGACCGGC	3	23	20%DMSO+FICOLL
ZF50_IAA20DMSO_CGTTATAGAGCT	31	0	20%DMSO+FICOLL
ZF50_IAA20DMSO_TGTCCGTTGTAT	30	1	20%DMSO+FICOLL
ZF50_IAA20DMSO_TGTGCATATCCC	1	34	20%DMSO+FICOLL
ZF50_IAA20DMSO_GCGTACTTGATT	40	0	20%DMSO+FICOLL
ZF50_IAA20DMSO_CTGTGGACCTTA	27	2	20%DMSO+FICOLL
ZF50_IAA20DMSO_CTGAATCGTGCA	30	0	20%DMSO+FICOLL
ZF50_IAA20DMSO_CTGGCCGGAATC	0	27	20%DMSO+FICOLL
ZF50_IAA20DMSO_GCCGTAGAAAAA	0	51	20%DMSO+FICOLL
ZF50_IAA20DMSO_ACCTGTTATTGC	19	1	20%DMSO+FICOLL
ZF50_IAA20DMSO_AGTAGTCGTCAG	2	20	20%DMSO+FICOLL
ZF50_IAA20DMSO_CGCTAATAAGAC	2	19	20%DMSO+FICOLL
ZF50_IAA20DMSO_CTGTACTCATCT	30	0	20%DMSO+FICOLL
ZF50_IAA20DMSO_TGCCAACATCGG	1	16	20%DMSO+FICOLL
ZF50_IAA20DMSO_ACACACTGTGCT	30	0	20%DMSO+FICOLL
ZF50_IAA20DMSO_ACGGCCAGCTTA	19	1	20%DMSO+FICOLL
ZF50_IAA20DMSO_GACAACTTGCTA	1	24	20%DMSO+FICOLL
ZF50_IAA20DMSO_AAATCATTTGTG	3	24	20%DMSO+FICOLL
ZF50_IAA20DMSO_GAGGACTACGCC	0	25	20%DMSO+FICOLL
ZF50_IAA20DMSO_TTCTAGTGAGCC	0	25	20%DMSO+FICOLL
ZF50_IAA20DMSO_CAGGGTTTCGAC	17	3	20%DMSO+FICOLL
ZF50_IAA20DMSO_GCATCCAAGTGT	20	0	20%DMSO+FICOLL
ZF50_IAA20DMSO_TACCTCTAGGTA	4	17	20%DMSO+FICOLL
ZF50_IAA20DMSO_AGCATTTGAGCA	26	1	20%DMSO+FICOLL
ZF50_IAA20DMSO_GTCATGTGGTGT	23	0	20%DMSO+FICOLL
ZF50_IAA20DMSO_GTTGGTGCCAAN	21	0	20%DMSO+FICOLL
ZF50_IAA20DMSO_ATTGGGTAAAAA	0	25	20%DMSO+FICOLL
ZF50_IAA20DMSO_CGTTGACCACCG	24	0	20%DMSO+FICOLL
ZF50_IAA20DMSO_CGATTCCCGCGG	19	0	20%DMSO+FICOLL
ZF50_IAA20DMSO_GGAGACATCATC	25	0	20%DMSO+FICOLL
ZF50_IAA20DMSO_CATAATACGGTT	0	11	20%DMSO+FICOLL
ZF50_IAA20DMSO_CTTGCTGGGACA	17	0	20%DMSO+FICOLL
ZF50_IAA20DMSO_GGCTGGCACGGA	1	22	20%DMSO+FICOLL
ZF50_IAA20DMSO_TGTCTATTGCTC	5	20	20%DMSO+FICOLL
ZF50_IAA20DMSO_GGGGCGAATTAA	2	25	20%DMSO+FICOLL
ZF50_IAA20DMSO_TCGCGAGCCTGC	0	15	20%DMSO+FICOLL
ZF50_IAA20DMSO_ATCAGAATTGCC	28	0	20%DMSO+FICOLL
ZF50_IAA20DMSO_GCGAGCGCCCTG	0	40	20%DMSO+FICOLL
ZF50_IAA20DMSO_GCTCTATATCTC	2	21	20%DMSO+FICOLL
ZF50_IAA20DMSO_GTATGCATTTTG	0	17	20%DMSO+FICOLL
ZF50_IAA20DMSO_CAAGGAGGGGAG	15	0	20%DMSO+FICOLL
ZF50_IAA20DMSO_CCCATCCAGATC	0	22	20%DMSO+FICOLL
ZF50_IAA20DMSO_CGGACAGTTACT	14	3	20%DMSO+FICOLL
ZF50_IAA20DMSO_GCACCGCCTATG	16	0	20%DMSO+FICOLL
ZF50_IAA20DMSO_GTCTGGCATAGG	17	0	20%DMSO+FICOLL
ZF50_IAA20DMSO_TATAGTACGGTC	0	20	20%DMSO+FICOLL
ZF50_IAA20DMSO_CGGACCCCCCTA	20	0	20%DMSO+FICOLL
ZF50_IAA20DMSO_CGTCTAACAACA	16	0	20%DMSO+FICOLL
ZF50_IAA20DMSO_AAAACTAAGAAC	12	2	20%DMSO+FICOLL
ZF50_IAA20DMSO_CTGCGACGGGGG	19	0	20%DMSO+FICOLL
ZF50_IAA20DMSO_GTCGCGCCTAGC	10	2	20%DMSO+FICOLL
ZF50_IAA20DMSO_TGCCGTTAACCT	7	14	20%DMSO+FICOLL
ZF50_IAA20DMSO_CGATTCATGATA	15	0	20%DMSO+FICOLL
ZF50_IAA20DMSO_TGTCCATTACAT	0	22	20%DMSO+FICOLL

## Sheet: Supp. Fig. 2A
			Zygotic	maternal	control		umi.3.all
	treatment	dome	0.089308	0.0065638	0.00079307		scSLAM_Seq_analysis/Results/cnt_load_select
		30% epiboly	0.061599	0.0085354	0.00061238
		50% epiboly	0.054248	0.0089239	0.00059362
	no treatment	dome	0.0033681	0.0053156	0.00094172
		30% epiboly	0.0041599	0.0063235	0.0006128
		50% epiboly	0.0040041	0.0063971	0.00049799

## Sheet: Supp. Fig. 2B
stage	% labeled	group id	group name		fromLior_May2022/matlab_plots_July2022/sc_plots/ntr.violin.stages.jpg
dome	0	1	controls
dome	0	1	controls
dome	0	1	controls
dome	0	1	controls
dome	0	1	controls
dome	0	1	controls
dome	0	1	controls
dome	0	1	controls
dome	0	1	controls
dome	0	1	controls
dome	0	1	controls
dome	0	1	controls
dome	0	1	controls
dome	0	1	controls
dome	0	1	controls
dome	0	1	controls
dome	0	1	controls
dome	0	1	controls
dome	0	1	controls
dome	0	1	controls
dome	0	1	controls
dome	0	1	controls
dome	0	1	controls
dome	0	1	controls
dome	0	1	controls
dome	0	1	controls
dome	0	1	controls
dome	0	1	controls
dome	0	1	controls
dome	0	1	controls
dome	18.06	1	controls
dome	0	1	controls
dome	0	1	controls
dome	0	1	controls
dome	0	1	controls
dome	0	1	controls
dome	0	1	controls
dome	0	1	controls
dome	0	1	controls
dome	0	1	controls
dome	0	1	controls
dome	35.19	1	controls
dome	0	1	controls
dome	0	1	controls
dome	70.05	1	controls
dome	0	1	controls
dome	0	1	controls
dome	0	1	controls
dome	0	1	controls
dome	0	1	controls
dome	0	1	controls
dome	0	1	controls
dome	0	1	controls
dome	0	1	controls
dome	0	1	controls
dome	0	1	controls
dome	0	1	controls
dome	0	1	controls
dome	0	1	controls
dome	0	1	controls
dome	0	1	controls
dome	0	1	controls
dome	0	1	controls
dome	0	1	controls
dome	0	1	controls
dome	0	1	controls
dome	0	1	controls
dome	0	1	controls
dome	0	1	controls
dome	0	1	controls
dome	0	1	controls
dome	0	1	controls
dome	0	1	controls
dome	0	1	controls
dome	0	1	controls
dome	0	1	controls
dome	0	1	controls
dome	0	1	controls
dome	0	1	controls
dome	0	1	controls
dome	0	1	controls
dome	0	1	controls
dome	0	1	controls
dome	0	1	controls
dome	0	1	controls
dome	0	1	controls
dome	0	1	controls
dome	0	1	controls
dome	0	1	controls
dome	0	1	controls
dome	0	1	controls
dome	0	1	controls
dome	0	1	controls
dome	0	1	controls
dome	0	1	controls
dome	0	1	controls
dome	0	1	controls
dome	0	1	controls
dome	0	1	controls
dome	0	1	controls
dome	0	1	controls
dome	0	1	controls
dome	0	1	controls
dome	0	1	controls
dome	0	1	controls
dome	0	1	controls
dome	0	1	controls
dome	0	1	controls
dome	0	1	controls
dome	0	1	controls
dome	0	1	controls
dome	0	1	controls
dome	0	1	controls
dome	0	1	controls
dome	0	1	controls
dome	0	1	controls
dome	0	1	controls
dome	0	1	controls
dome	0	1	controls
dome	0	1	controls
dome	0	1	controls
dome	0	1	controls
dome	0	1	controls
dome	0	1	controls
dome	0	1	controls
dome	0	1	controls
dome	0	1	controls
dome	0	1	controls
dome	0	1	controls
dome	0	1	controls
dome	0	1	controls
dome	0	1	controls
dome	0	1	controls
dome	0	1	controls
dome	0	1	controls
dome	0	1	controls
dome	0	1	controls
dome	0	1	controls
dome	0	1	controls
dome	0	1	controls
dome	0	1	controls
dome	0	1	controls
dome	0	1	controls
dome	0	1	controls
dome	0	1	controls
dome	0	1	controls
dome	0	1	controls
dome	0	1	controls
dome	0	1	controls
dome	0	1	controls
dome	0	1	controls
dome	0	1	controls
dome	0	1	controls
dome	0	1	controls
dome	0	1	controls
dome	0	1	controls
dome	0	1	controls
dome	0	1	controls
dome	0	1	controls
dome	0	1	controls
dome	0	1	controls
dome	0	1	controls
dome	0	1	controls
dome	0	1	controls
dome	0	1	controls
dome	0	1	controls
dome	0	1	controls
dome	0	1	controls
dome	0	1	controls
dome	0	1	controls
dome	0	1	controls
dome	0	1	controls
dome	0	1	controls
dome	0	1	controls
dome	0	1	controls
dome	0	1	controls
dome	0	1	controls
dome	0	1	controls
dome	0	1	controls
dome	0	1	controls
dome	0	1	controls
dome	0	1	controls
dome	0	1	controls
dome	0	1	controls
dome	0	1	controls
dome	0	1	controls
dome	0	1	controls
dome	0	1	controls
dome	0	1	controls
dome	0	1	controls
dome	0	1	controls
dome	0	1	controls
dome	0	1	controls
dome	0	1	controls
dome	0	1	controls
dome	0	1	controls
dome	0	1	controls
dome	0	1	controls
dome	0	1	controls
dome	0	1	controls
dome	0	1	controls
dome	0	1	controls
dome	0	1	controls
dome	0	1	controls
dome	0	1	controls
dome	0	1	controls
dome	0	1	controls
dome	0	1	controls
dome	0	1	controls
dome	0	1	controls
dome	0	1	controls
dome	0	1	controls
dome	0	1	controls
dome	0	1	controls
dome	0	1	controls
dome	0	1	controls
dome	0	1	controls
dome	0	1	controls
dome	0	1	controls
dome	0	1	controls
dome	0	1	controls
dome	0	1	controls
dome	0	1	controls
dome	0	1	controls
dome	0	1	controls
dome	0	1	controls
dome	0	1	controls
dome	0	1	controls
dome	0	1	controls
dome	0	1	controls
dome	0	1	controls
dome	0	1	controls
dome	0	1	controls
dome	0	1	controls
dome	0	1	controls
dome	0	1	controls
dome	0	1	controls
dome	0	1	controls
dome	0	1	controls
dome	0	1	controls
dome	0	1	controls
dome	0	1	controls
dome	0	1	controls
dome	0	1	controls
dome	0	1	controls
dome	0	1	controls
dome	0	1	controls
dome	0	1	controls
dome	0	1	controls
dome	0	1	controls
dome	0	1	controls
dome	77.18	1	controls
dome	0	1	controls
dome	0	1	controls
dome	0	1	controls
dome	0	1	controls
dome	0	1	controls
dome	0	1	controls
dome	0	1	controls
dome	0	1	controls
dome	0	1	controls
dome	0	1	controls
dome	0	1	controls
dome	0	1	controls
dome	0	1	controls
dome	0	1	controls
dome	0	1	controls
dome	0	1	controls
dome	0	1	controls
dome	0	1	controls
dome	0	1	controls
dome	0	1	controls
dome	0	1	controls
dome	0	1	controls
dome	0	1	controls
dome	0	1	controls
dome	0	1	controls
dome	0	1	controls
dome	0	1	controls
dome	79.21	1	controls
dome	0	1	controls
dome	0	1	controls
dome	0	1	controls
dome	0	1	controls
dome	0	1	controls
dome	0	1	controls
dome	0	1	controls
dome	0	1	controls
dome	0	1	controls
dome	0	1	controls
dome	0	1	controls
dome	0	1	controls
dome	0	1	controls
dome	0	1	controls
dome	0	1	controls
dome	0	1	controls
dome	0	1	controls
dome	0	1	controls
dome	0	1	controls
dome	0	1	controls
dome	0	1	controls
dome	0	1	controls
dome	0	1	controls
dome	0	1	controls
dome	0	1	controls
dome	0	1	controls
dome	0	1	controls
dome	0	1	controls
dome	0	1	controls
dome	0	1	controls
dome	0	1	controls
dome	0	1	controls
dome	0	1	controls
dome	0	1	controls
dome	0	1	controls
dome	0	1	controls
dome	0	1	controls
dome	0	1	controls
dome	0	1	controls
dome	0	1	controls
dome	0	1	controls
dome	0	1	controls
dome	0	1	controls
dome	0	1	controls
dome	0	1	controls
dome	0	1	controls
dome	0	1	controls
dome	0	1	controls
dome	0	1	controls
dome	0	1	controls
dome	0	1	controls
dome	0	1	controls
dome	0	1	controls
dome	0	1	controls
dome	0	1	controls
dome	0	1	controls
dome	0	1	controls
dome	0	1	controls
dome	0	1	controls
dome	0	1	controls
dome	0	1	controls
dome	0	1	controls
dome	0	1	controls
dome	0	1	controls
dome	0	1	controls
dome	0	1	controls
dome	0	1	controls
dome	0	1	controls
dome	0	1	controls
dome	0	1	controls
dome	0	1	controls
dome	0	1	controls
dome	0	1	controls
dome	0	1	controls
dome	0	1	controls
dome	0	1	controls
dome	0	1	controls
dome	0	1	controls
dome	0	1	controls
dome	0	1	controls
dome	0	1	controls
dome	0	1	controls
dome	0	1	controls
dome	27.1	1	controls
dome	0	1	controls
dome	0	1	controls
dome	0	1	controls
dome	0	1	controls
dome	0	1	controls
dome	0	1	controls
dome	0	1	controls
dome	0	1	controls
dome	0	1	controls
dome	0	1	controls
dome	0	1	controls
dome	0	1	controls
dome	0	1	controls
dome	0	1	controls
dome	0	1	controls
dome	0	1	controls
dome	0	1	controls
dome	0	1	controls
dome	0	1	controls
dome	0	1	controls
dome	0	1	controls
dome	0	1	controls
dome	0	1	controls
dome	0	1	controls
dome	0	1	controls
dome	4.93	1	controls
dome	0	1	controls
dome	0	1	controls
dome	0	1	controls
dome	0	1	controls
dome	0	1	controls
dome	0	1	controls
dome	0	1	controls
dome	0	1	controls
dome	0	1	controls
dome	3.23	1	controls
dome	0	1	controls
dome	0	1	controls
dome	0	1	controls
dome	0	1	controls
dome	0	1	controls
dome	0	1	controls
dome	0	1	controls
dome	0	1	controls
dome	0	1	controls
dome	0	1	controls
dome	0	1	controls
dome	0	1	controls
dome	0	1	controls
dome	0	1	controls
dome	0	1	controls
dome	0	1	controls
dome	0	1	controls
dome	0	1	controls
dome	0	1	controls
dome	0	1	controls
dome	0	1	controls
dome	0	1	controls
dome	0	1	controls
dome	0	1	controls
dome	0	1	controls
dome	0	1	controls
dome	0	1	controls
dome	0	1	controls
dome	0	1	controls
dome	0	1	controls
dome	0	1	controls
dome	0	1	controls
dome	0	1	controls
dome	0	1	controls
dome	0	1	controls
dome	0	1	controls
dome	0	1	controls
dome	0	1	controls
dome	0	1	controls
dome	0	1	controls
dome	0	1	controls
dome	0	1	controls
dome	0	1	controls
dome	0	1	controls
dome	0	1	controls
dome	0	1	controls
dome	0	1	controls
dome	0	1	controls
dome	0	1	controls
dome	0	1	controls
dome	0	1	controls
dome	0	1	controls
dome	0	1	controls
dome	0	1	controls
dome	0	1	controls
dome	0	1	controls
dome	0	1	controls
dome	0	1	controls
dome	9.29	1	controls
dome	0	1	controls
dome	0	1	controls
dome	0	1	controls
dome	0	1	controls
dome	0	1	controls
dome	0	1	controls
dome	0	1	controls
dome	0	1	controls
dome	0	1	controls
dome	0	1	controls
dome	0	1	controls
dome	0	1	controls
dome	3.49	1	controls
dome	0	1	controls
dome	0	1	controls
dome	0	1	controls
dome	0	1	controls
dome	0	1	controls
dome	0	1	controls
dome	0	1	controls
dome	0	1	controls
dome	0	1	controls
dome	0	1	controls
dome	0	1	controls
dome	13.46	1	controls
dome	0	1	controls
dome	0	1	controls
dome	0	1	controls
dome	0	1	controls
dome	0	1	controls
dome	0	1	controls
dome	0	1	controls
dome	0	1	controls
dome	0	1	controls
dome	0	1	controls
dome	0	1	controls
dome	0	1	controls
dome	0	1	controls
dome	0	1	controls
dome	0	1	controls
dome	0	1	controls
dome	0	1	controls
dome	0	1	controls
dome	0	1	controls
dome	0	1	controls
dome	0	1	controls
dome	0	1	controls
dome	0	1	controls
dome	0	1	controls
dome	0	1	controls
dome	0	1	controls
dome	0	1	controls
dome	0	1	controls
dome	32.04	1	controls
dome	0	1	controls
dome	0	1	controls
dome	0	1	controls
dome	0	1	controls
dome	0	1	controls
dome	0	1	controls
dome	0	1	controls
dome	0	1	controls
dome	2.85	1	controls
dome	0	1	controls
dome	0	1	controls
dome	0	1	controls
dome	0	1	controls
dome	0	1	controls
dome	0	1	controls
dome	0	1	controls
dome	0	1	controls
dome	3.19	1	controls
dome	0	1	controls
dome	0	1	controls
dome	0	1	controls
dome	0	1	controls
dome	0	1	controls
dome	0	1	controls
dome	0	1	controls
dome	0	1	controls
dome	0	1	controls
dome	58.9	1	controls
dome	0	1	controls
dome	0	1	controls
dome	0	1	controls
dome	0	1	controls
dome	0	1	controls
dome	0	1	controls
dome	0	1	controls
dome	2.36	1	controls
dome	0	1	controls
dome	0	1	controls
dome	0	1	controls
dome	0	1	controls
dome	0	1	controls
dome	0	1	controls
dome	0	1	controls
dome	0	1	controls
dome	0	1	controls
dome	0	1	controls
dome	0	1	controls
dome	0	1	controls
dome	0	1	controls
dome	0	1	controls
dome	0	1	controls
dome	0	1	controls
dome	0	1	controls
dome	0	1	controls
dome	0	1	controls
dome	0	1	controls
dome	0	1	controls
dome	0	1	controls
dome	0	1	controls
dome	0	1	controls
dome	0	1	controls
dome	0	1	controls
dome	0	1	controls
dome	9.88	1	controls
dome	0	1	controls
dome	0	1	controls
dome	0	1	controls
dome	0	1	controls
dome	0	1	controls
dome	0	1	controls
dome	0	1	controls
dome	0	1	controls
dome	0	1	controls
dome	0	1	controls
dome	0	1	controls
dome	0	1	controls
dome	0	1	controls
dome	0	1	controls
dome	0	1	controls
dome	0	1	controls
dome	0	1	controls
dome	0.44	1	controls
dome	0	1	controls
dome	0	1	controls
dome	0	1	controls
dome	10.95	1	controls
dome	0	1	controls
dome	0	1	controls
dome	0	1	controls
dome	0	1	controls
dome	0	1	controls
dome	9.53	1	controls
dome	5.74	1	controls
dome	0	1	controls
dome	0	1	controls
dome	0	1	controls
dome	0	1	controls
dome	0	1	controls
dome	0	1	controls
dome	0	1	controls
dome	0	1	controls
dome	0	1	controls
dome	0	1	controls
dome	0	1	controls
dome	0	1	controls
dome	0	1	controls
dome	0	1	controls
dome	0	1	controls
dome	0	1	controls
dome	0	1	controls
dome	0	1	controls
dome	0	1	controls
dome	0	1	controls
dome	0	1	controls
dome	0	1	controls
dome	0	1	controls
dome	0	1	controls
dome	0	1	controls
dome	0	1	controls
dome	2.05	1	controls
dome	1.04	1	controls
dome	0	1	controls
dome	1.71	1	controls
dome	0	1	controls
dome	5.48	1	controls
dome	0	1	controls
dome	0	1	controls
dome	0	1	controls
dome	0	1	controls
dome	0	1	controls
dome	0	1	controls
dome	0	1	controls
dome	0	1	controls
dome	0	1	controls
dome	0	1	controls
dome	0	1	controls
dome	0	1	controls
dome	0	1	controls
dome	0	1	controls
dome	0	1	controls
dome	0	1	controls
dome	0	1	controls
dome	0	1	controls
dome	0	1	controls
dome	0	1	controls
dome	0	1	controls
dome	0	1	controls
dome	0	1	controls
dome	0	1	controls
dome	0	1	controls
dome	0	1	controls
dome	0	1	controls
dome	0	1	controls
dome	0	1	controls
dome	0	1	controls
dome	0	1	controls
dome	0	1	controls
dome	0	1	controls
dome	0	1	controls
dome	0	1	controls
dome	0	1	controls
dome	0	1	controls
dome	0	1	controls
dome	0	1	controls
dome	0	1	controls
dome	0	1	controls
dome	0	1	controls
dome	0	1	controls
dome	0	1	controls
dome	0	1	controls
dome	0	1	controls
dome	0	1	controls
dome	0	1	controls
dome	0	1	controls
dome	0	1	controls
dome	0	1	controls
dome	0	1	controls
dome	0	1	controls
dome	2.49	1	controls
dome	0	1	controls
dome	0	1	controls
dome	0	1	controls
dome	0	1	controls
dome	0	1	controls
dome	0	1	controls
dome	0.12	1	controls
dome	0	1	controls
dome	0	1	controls
dome	0	1	controls
dome	0	1	controls
dome	0	1	controls
dome	0	1	controls
dome	0	1	controls
dome	0	1	controls
dome	0	1	controls
dome	0	1	controls
dome	0	1	controls
dome	0	1	controls
dome	0	1	controls
dome	0	1	controls
dome	0	1	controls
dome	0	1	controls
dome	0	1	controls
dome	0	1	controls
dome	0	1	controls
dome	0	1	controls
dome	0	1	controls
dome	0	1	controls
dome	0	1	controls
dome	0	1	controls
dome	0	1	controls
dome	0	1	controls
dome	0	1	controls
dome	0	1	controls
dome	0	1	controls
dome	0	1	controls
dome	0	1	controls
dome	0	1	controls
dome	0	1	controls
dome	0	1	controls
dome	0	1	controls
dome	0	1	controls
dome	7.48	1	controls
dome	17.51	1	controls
dome	0	1	controls
dome	0	1	controls
dome	0	1	controls
dome	0	1	controls
dome	0	1	controls
dome	0	1	controls
dome	0	1	controls
dome	0	1	controls
dome	0	1	controls
dome	0	1	controls
dome	0	1	controls
dome	0	1	controls
dome	0	1	controls
dome	0	1	controls
dome	0	1	controls
dome	0	1	controls
dome	0	1	controls
dome	0	1	controls
dome	0	1	controls
dome	0	1	controls
dome	0	1	controls
dome	27.35	1	controls
dome	0	1	controls
dome	0	1	controls
dome	0	1	controls
dome	0	1	controls
dome	0	1	controls
dome	0	1	controls
dome	0.52	1	controls
dome	0	1	controls
dome	0	1	controls
dome	0	1	controls
dome	0	1	controls
dome	0	1	controls
dome	0	1	controls
dome	0	1	controls
dome	0	1	controls
dome	0	1	controls
dome	0	1	controls
dome	0	1	controls
dome	0	1	controls
dome	0	1	controls
dome	0	1	controls
dome	0	1	controls
dome	0	1	controls
dome	0	1	controls
dome	0	1	controls
dome	0	1	controls
dome	6.7	1	controls
dome	1.51	1	controls
dome	2.83	1	controls
dome	0	1	controls
dome	0	1	controls
dome	0	1	controls
dome	0	1	controls
dome	5.47	1	controls
dome	0	1	controls
dome	0	1	controls
dome	0	1	controls
dome	0	1	controls
dome	0	1	controls
dome	0	1	controls
dome	0	1	controls
dome	0	1	controls
dome	0	1	controls
dome	0	1	controls
dome	0	1	controls
dome	0	1	controls
dome	0	1	controls
dome	0	1	controls
dome	0	1	controls
dome	0	1	controls
dome	0	1	controls
dome	0	1	controls
dome	0	1	controls
dome	0	1	controls
dome	0	1	controls
dome	0	1	controls
dome	5.07	1	controls
dome	0	1	controls
dome	17.86	1	controls
dome	0	1	controls
dome	0	1	controls
dome	0	1	controls
dome	0	1	controls
dome	0	1	controls
dome	0	1	controls
dome	0	1	controls
dome	0	1	controls
dome	0	1	controls
dome	0	1	controls
dome	0	1	controls
dome	0	1	controls
dome	0	1	controls
dome	0	1	controls
dome	0	1	controls
dome	0	1	controls
dome	0	1	controls
dome	0	1	controls
dome	0	1	controls
dome	0	1	controls
dome	0	1	controls
dome	0	1	controls
dome	0	1	controls
dome	0	1	controls
dome	24.11	1	controls
dome	0	1	controls
dome	0	1	controls
dome	0	1	controls
dome	0	1	controls
dome	6.56	1	controls
dome	0	1	controls
dome	2.66	1	controls
dome	0	1	controls
dome	4.48	1	controls
dome	0	1	controls
dome	0	1	controls
dome	0	1	controls
dome	0	1	controls
dome	0	1	controls
dome	0	1	controls
dome	0	1	controls
dome	0	1	controls
dome	0	1	controls
dome	0	1	controls
dome	42.52	1	controls
dome	0	1	controls
dome	0	1	controls
dome	0	1	controls
dome	0	1	controls
dome	0	1	controls
dome	0	1	controls
dome	0	1	controls
dome	0	1	controls
dome	0	1	controls
dome	0	1	controls
dome	2.25	1	controls
dome	2.57	1	controls
dome	0	1	controls
dome	0	1	controls
dome	0	1	controls
dome	0	1	controls
dome	0	1	controls
dome	0	1	controls
dome	0	1	controls
dome	35.32	1	controls
dome	0	1	controls
dome	0	1	controls
dome	0	1	controls
dome	0	1	controls
dome	0	1	controls
dome	0	1	controls
dome	0	1	controls
dome	0	1	controls
dome	0	1	controls
dome	4.45	1	controls
dome	4.56	1	controls
dome	0	1	controls
dome	0	1	controls
dome	0	1	controls
dome	0	1	controls
dome	0	1	controls
dome	0	1	controls
dome	0	1	controls
dome	0	1	controls
dome	0	1	controls
dome	0	1	controls
dome	0	1	controls
dome	0	1	controls
dome	0	1	controls
dome	0	1	controls
dome	0	1	controls
dome	0	1	controls
dome	0	1	controls
dome	0	1	controls
dome	0	1	controls
dome	0	1	controls
dome	0	1	controls
dome	0	1	controls
dome	0	1	controls
dome	0	1	controls
dome	0	1	controls
dome	0	1	controls
dome	0	1	controls
dome	0	1	controls
dome	0	1	controls
dome	0	1	controls
dome	0	1	controls
dome	0	1	controls
dome	0	1	controls
dome	0	1	controls
dome	0	1	controls
dome	0	1	controls
dome	0	1	controls
dome	0	1	controls
dome	0	1	controls
dome	0	1	controls
dome	0	1	controls
dome	2.41	1	controls
dome	0.75	1	controls
dome	0	1	controls
dome	0	1	controls
dome	0	1	controls
dome	0	1	controls
dome	0	1	controls
dome	0	1	controls
dome	0	1	controls
dome	0	1	controls
dome	0	1	controls
dome	0	1	controls
dome	0	1	controls
dome	0	1	controls
dome	0	1	controls
dome	16.65	1	controls
dome	0	1	controls
dome	4.23	1	controls
dome	0	1	controls
dome	0	1	controls
dome	0	1	controls
dome	0	1	controls
dome	0	1	controls
dome	0	1	controls
dome	0	1	controls
dome	0	1	controls
dome	0	1	controls
dome	0	1	controls
dome	0	1	controls
dome	0	1	controls
dome	0	1	controls
dome	0	1	controls
dome	0	1	controls
dome	11.99	1	controls
dome	0	1	controls
dome	0	1	controls
dome	0	1	controls
dome	0	1	controls
dome	0	1	controls
dome	0	1	controls
dome	0	1	controls
dome	0	1	controls
dome	0	1	controls
dome	0	1	controls
dome	0	1	controls
dome	1.43	1	controls
dome	0	1	controls
dome	0	1	controls
dome	0	1	controls
dome	0	1	controls
dome	0	1	controls
dome	0	1	controls
dome	0	1	controls
dome	0	1	controls
dome	0	1	controls
dome	0	1	controls
dome	5.84	1	controls
dome	0	1	controls
dome	0	1	controls
dome	19.79	1	controls
dome	0	1	controls
dome	0	1	controls
dome	0	1	controls
dome	0	1	controls
dome	0	1	controls
dome	0	1	controls
dome	0	1	controls
dome	0	1	controls
dome	0	1	controls
dome	0	1	controls
dome	0	1	controls
dome	0	1	controls
dome	0	1	controls
dome	0	1	controls
dome	0	1	controls
dome	1.67	1	controls
dome	0	1	controls
dome	0	1	controls
dome	0	1	controls
dome	0	1	controls
dome	0	1	controls
dome	0	1	controls
dome	0	1	controls
dome	0	1	controls
dome	0	1	controls
dome	0	1	controls
dome	0	1	controls
dome	2.98	1	controls
dome	6.69	1	controls
dome	4.06	1	controls
dome	0	1	controls
dome	0	1	controls
dome	0	1	controls
dome	2.56	1	controls
dome	0	1	controls
dome	0	1	controls
dome	0	1	controls
dome	0	1	controls
dome	0	1	controls
dome	0	1	controls
dome	0	1	controls
dome	0	1	controls
dome	0	1	controls
dome	0	1	controls
dome	0	1	controls
dome	0	1	controls
dome	0	1	controls
dome	0	1	controls
dome	0	1	controls
dome	0	1	controls
dome	0	1	controls
dome	0	1	controls
dome	4.08	1	controls
dome	0	1	controls
dome	0	1	controls
dome	0	1	controls
dome	0	1	controls
dome	0	1	controls
dome	0	1	controls
dome	0	1	controls
dome	0	1	controls
dome	0	1	controls
dome	0	1	controls
dome	0	1	controls
dome	0	1	controls
dome	0	1	controls
dome	0	1	controls
dome	0	1	controls
dome	0	1	controls
dome	0	1	controls
dome	0	1	controls
dome	0	1	controls
dome	0	1	controls
dome	0	1	controls
dome	0	1	controls
dome	0	1	controls
dome	0	1	controls
dome	0	1	controls
dome	11.71	1	controls
dome	0	1	controls
dome	0	1	controls
dome	0	1	controls
dome	0	1	controls
dome	0	1	controls
dome	0	1	controls
dome	0	1	controls
dome	0	1	controls
dome	0	1	controls
dome	0	1	controls
dome	0	1	controls
dome	0	1	controls
dome	0	1	controls
dome	0	1	controls
dome	0	1	controls
dome	0	1	controls
dome	0	1	controls
dome	0	1	controls
dome	0	1	controls
dome	0	1	controls
dome	0	1	controls
dome	0	1	controls
dome	0	1	controls
dome	0	1	controls
dome	0	1	controls
dome	0	1	controls
dome	41.28	1	controls
dome	0	1	controls
dome	0	1	controls
dome	0	1	controls
dome	0	1	controls
dome	0	1	controls
dome	0	1	controls
dome	0	1	controls
dome	0	1	controls
dome	0	1	controls
dome	0	1	controls
dome	0	1	controls
dome	0	1	controls
dome	0	1	controls
dome	0	1	controls
dome	0	1	controls
dome	0	1	controls
dome	0	1	controls
dome	0	1	controls
dome	0	1	controls
dome	0	1	controls
dome	1.38	1	controls
dome	2.91	1	controls
dome	0	1	controls
dome	5.76	1	controls
dome	0	1	controls
dome	0	1	controls
dome	0	1	controls
dome	0	1	controls
dome	8.3	1	controls
dome	2.85	1	controls
dome	0	1	controls
dome	0	1	controls
dome	0	1	controls
dome	0	1	controls
dome	0	1	controls
dome	0	1	controls
dome	0	1	controls
dome	0	1	controls
dome	0	1	controls
dome	0	1	controls
dome	0	1	controls
dome	0	1	controls
dome	0	1	controls
dome	8.31	1	controls
dome	0	1	controls
dome	0	1	controls
dome	0	1	controls
dome	0	1	controls
dome	0	1	controls
dome	0	1	controls
dome	14.42	1	controls
dome	0	1	controls
dome	0	1	controls
dome	0	1	controls
dome	0	1	controls
dome	1.87	1	controls
dome	0	1	controls
dome	0	1	controls
dome	0	1	controls
dome	0	1	controls
dome	0	1	controls
dome	0	1	controls
dome	0	1	controls
dome	0	1	controls
dome	0	1	controls
dome	0	1	controls
dome	0	1	controls
dome	0	1	controls
dome	0	1	controls
dome	0	1	controls
dome	0	1	controls
dome	0	1	controls
dome	0	1	controls
dome	0	1	controls
dome	0	1	controls
dome	0	1	controls
dome	0	1	controls
dome	0	1	controls
dome	0	1	controls
dome	0	1	controls
dome	0	1	controls
dome	0	1	controls
dome	0	1	controls
dome	0	1	controls
dome	0	1	controls
dome	0	1	controls
dome	0	1	controls
dome	0	1	controls
dome	0	1	controls
dome	0	1	controls
dome	0	1	controls
dome	3.8	1	controls
dome	22.17	1	controls
dome	3.48	1	controls
dome	0	1	controls
dome	0	1	controls
dome	0	1	controls
dome	0	1	controls
dome	0	1	controls
dome	0	1	controls
dome	0	1	controls
dome	0	1	controls
dome	0	1	controls
dome	0	1	controls
dome	0	1	controls
dome	0	1	controls
dome	0	1	controls
dome	0	1	controls
dome	0	1	controls
dome	0	1	controls
dome	0	1	controls
dome	0.82	1	controls
dome	0	1	controls
dome	0	1	controls
dome	0	1	controls
dome	0	1	controls
dome	28.22	1	controls
dome	0	1	controls
dome	0	1	controls
dome	0	1	controls
dome	0	1	controls
dome	0	1	controls
dome	0	1	controls
dome	0	1	controls
dome	0	1	controls
dome	0	1	controls
dome	0	1	controls
dome	0	1	controls
dome	0	1	controls
dome	10.16	1	controls
dome	0	1	controls
dome	0	1	controls
dome	0	1	controls
dome	0	1	controls
dome	0	1	controls
dome	0	1	controls
dome	0	1	controls
dome	0	1	controls
dome	0	1	controls
dome	0	1	controls
dome	0	1	controls
dome	3.96	1	controls
dome	16.9	1	controls
dome	1.68	1	controls
dome	0	1	controls
dome	0	1	controls
dome	0	1	controls
dome	0	1	controls
dome	0	1	controls
dome	0	1	controls
dome	0	1	controls
dome	0	1	controls
dome	0	1	controls
dome	0	1	controls
dome	0	1	controls
dome	0	1	controls
dome	5.36	1	controls
dome	0	1	controls
dome	0	1	controls
dome	0	1	controls
dome	0	1	controls
dome	0	1	controls
dome	0	1	controls
dome	0	1	controls
dome	0	1	controls
dome	21.48	1	controls
dome	0	1	controls
dome	15.74	1	controls
dome	0	1	controls
dome	0	1	controls
dome	0	1	controls
dome	0	1	controls
dome	0	1	controls
dome	0	1	controls
dome	0	1	controls
dome	0	1	controls
dome	0	1	controls
dome	0	1	controls
dome	0	1	controls
dome	0	1	controls
dome	0	1	controls
dome	0	1	controls
dome	0	1	controls
dome	0	1	controls
dome	0	1	controls
dome	0	1	controls
dome	0	1	controls
dome	0	1	controls
dome	0	1	controls
dome	0	1	controls
dome	0	1	controls
dome	0	1	controls
dome	0	1	controls
dome	0	1	controls
dome	3.27	1	controls
dome	0	1	controls
dome	0	1	controls
dome	0	1	controls
dome	0	1	controls
dome	0	1	controls
dome	0	1	controls
dome	2.82	1	controls
dome	0	1	controls
dome	0	1	controls
dome	3.27	1	controls
dome	0	1	controls
dome	0	1	controls
dome	0	1	controls
dome	0	1	controls
dome	0	1	controls
dome	3.75	1	controls
dome	0	1	controls
dome	100	1	controls
dome	0	1	controls
dome	0	1	controls
dome	0	1	controls
dome	0	1	controls
dome	0	1	controls
dome	0	1	controls
dome	0	1	controls
dome	0	1	controls
dome	0	1	controls
dome	0	1	controls
dome	0	1	controls
dome	0	1	controls
dome	0	1	controls
dome	0	1	controls
dome	0	1	controls
dome	0	1	controls
dome	0	1	controls
dome	0	1	controls
dome	0	1	controls
dome	0	1	controls
dome	0	1	controls
dome	0	1	controls
dome	0	1	controls
dome	0	1	controls
dome	0	1	controls
dome	0	1	controls
dome	0	1	controls
dome	1.39	1	controls
dome	0	1	controls
dome	0	1	controls
dome	0	1	controls
dome	9.69	1	controls
dome	0	1	controls
dome	0	1	controls
dome	0	1	controls
dome	0	1	controls
dome	0	1	controls
dome	0	1	controls
dome	0	1	controls
dome	0	1	controls
dome	0	1	controls
dome	0	1	controls
dome	0	1	controls
dome	0	1	controls
dome	0	1	controls
dome	0	1	controls
dome	0	1	controls
dome	0	1	controls
dome	0	1	controls
dome	0	1	controls
dome	0	1	controls
dome	0	1	controls
dome	0	1	controls
dome	0	1	controls
dome	0	1	controls
dome	0	1	controls
dome	0	1	controls
dome	0	1	controls
dome	0	1	controls
dome	0	1	controls
dome	0	1	controls
dome	0	1	controls
dome	5.12	1	controls
dome	0	1	controls
dome	0	1	controls
dome	0	1	controls
dome	0	1	controls
dome	0	1	controls
dome	0	1	controls
dome	0	1	controls
dome	0	1	controls
dome	0	1	controls
dome	0	1	controls
dome	0	1	controls
dome	0	1	controls
dome	1.9	1	controls
dome	3.73	1	controls
dome	0	1	controls
dome	0	1	controls
dome	1.48	1	controls
dome	0	1	controls
dome	0	1	controls
dome	0	1	controls
dome	0	1	controls
dome	0	1	controls
dome	0	1	controls
dome	0	1	controls
dome	0	1	controls
dome	0	1	controls
dome	0	1	controls
dome	0	1	controls
dome	2.9	1	controls
dome	0	1	controls
dome	0	1	controls
dome	3.31	1	controls
dome	0	1	controls
dome	0	1	controls
dome	0	1	controls
dome	0	1	controls
dome	0	1	controls
dome	0	1	controls
dome	0	1	controls
dome	0	1	controls
dome	0	1	controls
dome	14.15	1	controls
dome	0	1	controls
dome	0	1	controls
dome	0	1	controls
dome	0	1	controls
dome	0	1	controls
dome	0	1	controls
dome	0	1	controls
dome	0	1	controls
dome	9.3	1	controls
dome	0	1	controls
dome	0	1	controls
dome	0	1	controls
dome	0	1	controls
dome	0	1	controls
dome	0	1	controls
dome	0	1	controls
dome	0	1	controls
dome	0	1	controls
dome	0	1	controls
dome	0	1	controls
dome	0	1	controls
dome	0	1	controls
dome	0	1	controls
dome	0	1	controls
dome	0	1	controls
dome	0	1	controls
dome	0	1	controls
dome	0	1	controls
dome	0	1	controls
dome	0	1	controls
dome	0	1	controls
dome	0	1	controls
dome	0	1	controls
dome	0	1	controls
dome	0	1	controls
dome	0	1	controls
dome	0	1	controls
dome	0	1	controls
dome	0	1	controls
dome	0	1	controls
dome	0	1	controls
dome	0	1	controls
dome	0	1	controls
dome	0	1	controls
dome	0	1	controls
dome	0	1	controls
dome	0	1	controls
dome	0	1	controls
dome	0	1	controls
dome	0	1	controls
dome	0	1	controls
dome	0	1	controls
dome	0	1	controls
dome	0	1	controls
dome	0	1	controls
dome	0	1	controls
dome	8.38	1	controls
dome	0	1	controls
dome	0	1	controls
dome	0	1	controls
dome	0	1	controls
dome	0	1	controls
dome	0	1	controls
dome	0	1	controls
dome	0	1	controls
dome	0	1	controls
dome	0	1	controls
dome	0	1	controls
dome	0	1	controls
dome	0	1	controls
dome	0	1	controls
dome	0	1	controls
dome	0	1	controls
dome	0	1	controls
dome	0	1	controls
dome	0	1	controls
dome	8.59	1	controls
dome	0	1	controls
dome	0	1	controls
dome	0	1	controls
dome	0	1	controls
dome	0	1	controls
dome	0	1	controls
dome	0	1	controls
dome	0	1	controls
dome	0	1	controls
dome	0	1	controls
dome	0	1	controls
dome	0	1	controls
dome	0	1	controls
dome	0	1	controls
dome	0	1	controls
dome	0	1	controls
dome	0	1	controls
dome	0	1	controls
dome	0	1	controls
dome	0	1	controls
dome	0	1	controls
dome	0	1	controls
dome	0	1	controls
dome	0	1	controls
dome	0	1	controls
dome	0	1	controls
dome	0	1	controls
dome	0	1	controls
dome	0	1	controls
dome	0	1	controls
dome	0	1	controls
dome	0	1	controls
dome	0	1	controls
dome	0	1	controls
dome	0	1	controls
dome	0	1	controls
dome	5.68	1	controls
dome	0	1	controls
dome	0	1	controls
dome	0	1	controls
dome	0	1	controls
dome	6.2	1	controls
dome	0	1	controls
dome	0	1	controls
dome	0	1	controls
dome	0	1	controls
dome	0	1	controls
dome	0	1	controls
dome	0	1	controls
dome	0	1	controls
dome	0	1	controls
dome	0	1	controls
dome	0	1	controls
dome	0	1	controls
dome	3.02	1	controls
dome	0	1	controls
dome	0	1	controls
dome	0	1	controls
dome	0	1	controls
dome	3.32	1	controls
dome	0	1	controls
dome	0	1	controls
dome	0	1	controls
dome	0	1	controls
dome	0	1	controls
dome	0	1	controls
dome	0	1	controls
dome	0	1	controls
dome	0	1	controls
dome	0	1	controls
dome	0	1	controls
dome	0	1	controls
dome	3.47	1	controls
dome	0	1	controls
dome	0	1	controls
dome	2.74	1	controls
dome	0	1	controls
dome	0	1	controls
dome	0	1	controls
dome	0	1	controls
dome	0	1	controls
dome	0	1	controls
dome	0	1	controls
dome	0	1	controls
dome	0	1	controls
dome	0	1	controls
dome	0	1	controls
dome	0	1	controls
dome	0	1	controls
dome	0	1	controls
dome	0	1	controls
dome	0	1	controls
dome	0	1	controls
dome	6.51	1	controls
dome	0	1	controls
dome	0	1	controls
dome	0	1	controls
dome	0	1	controls
dome	0	1	controls
dome	0	1	controls
dome	0	1	controls
dome	0	1	controls
dome	0	1	controls
dome	0.68	1	controls
dome	0	1	controls
dome	0	1	controls
dome	0	1	controls
dome	0	1	controls
dome	0	1	controls
dome	0	1	controls
dome	0	1	controls
dome	17.94	1	controls
dome	0	1	controls
dome	0	1	controls
dome	0	1	controls
dome	0	1	controls
dome	0	1	controls
dome	0	1	controls
dome	0	1	controls
dome	0	1	controls
dome	0	1	controls
dome	0	1	controls
dome	0	1	controls
dome	0	1	controls
dome	0	1	controls
dome	0	1	controls
dome	0	1	controls
dome	0	1	controls
dome	0	1	controls
dome	0	1	controls
dome	0	1	controls
dome	0	1	controls
dome	2.92	1	controls
dome	0	1	controls
dome	0	1	controls
dome	0	1	controls
dome	0	1	controls
dome	0	1	controls
dome	0	1	controls
dome	0	1	controls
dome	0	1	controls
dome	0	1	controls
dome	0	1	controls
dome	0	1	controls
dome	0	1	controls
dome	0	1	controls
dome	0	1	controls
dome	0	1	controls
dome	0	1	controls
dome	0	1	controls
dome	0	1	controls
dome	0	1	controls
dome	0	1	controls
dome	0	1	controls
dome	0	1	controls
dome	0	1	controls
dome	0	1	controls
dome	0	1	controls
dome	0	1	controls
dome	0	1	controls
dome	0	1	controls
dome	0	1	controls
dome	0	1	controls
dome	0	1	controls
dome	0	1	controls
dome	0	1	controls
dome	0	1	controls
dome	0	1	controls
dome	0	1	controls
dome	0	1	controls
dome	0	1	controls
dome	0	1	controls
dome	0	1	controls
dome	0	1	controls
dome	0	1	controls
dome	0	1	controls
dome	0	1	controls
dome	0	1	controls
dome	0	1	controls
dome	0	1	controls
dome	0	1	controls
dome	0	1	controls
dome	0	1	controls
dome	0	1	controls
dome	0	1	controls
dome	0	1	controls
dome	0	1	controls
dome	0	1	controls
dome	0	1	controls
dome	0	1	controls
dome	0	1	controls
dome	0	1	controls
dome	0	1	controls
dome	0	1	controls
dome	0	1	controls
dome	0	1	controls
dome	0	1	controls
dome	0	1	controls
dome	0	1	controls
dome	0	1	controls
dome	0	1	controls
dome	0	1	controls
dome	0	1	controls
dome	0	1	controls
dome	0	1	controls
dome	0	1	controls
dome	0	1	controls
dome	0	1	controls
dome	0	1	controls
dome	0	1	controls
dome	0	1	controls
dome	0	1	controls
dome	0	1	controls
dome	0	1	controls
dome	0	1	controls
dome	0	1	controls
dome	0	1	controls
dome	0	1	controls
dome	0	1	controls
dome	0	1	controls
dome	0	1	controls
dome	0	1	controls
dome	0	1	controls
dome	0	1	controls
dome	0	1	controls
dome	0	1	controls
dome	0	1	controls
dome	0	1	controls
dome	0	1	controls
dome	0	1	controls
dome	0	1	controls
dome	31.08	1	controls
dome	0	1	controls
dome	0	1	controls
dome	0	1	controls
dome	0	1	controls
dome	0	1	controls
dome	0	1	controls
dome	0	1	controls
dome	0	1	controls
dome	0	1	controls
dome	0	1	controls
dome	0	1	controls
dome	0	1	controls
dome	0	1	controls
dome	0	1	controls
dome	0	1	controls
dome	9.52	1	controls
dome	0	1	controls
dome	0	1	controls
dome	0	1	controls
dome	0	1	controls
dome	0	1	controls
dome	0	1	controls
dome	0	1	controls
dome	0	1	controls
dome	0	1	controls
dome	0	1	controls
dome	0	1	controls
dome	0	1	controls
dome	0	1	controls
dome	0	1	controls
dome	0	1	controls
dome	0	1	controls
dome	0	1	controls
dome	0	1	controls
dome	0	1	controls
dome	0	1	controls
dome	0	1	controls
dome	0	1	controls
dome	12.71	1	controls
dome	0	1	controls
dome	0	1	controls
dome	0	1	controls
dome	0	1	controls
dome	0	1	controls
dome	0	1	controls
dome	0	1	controls
dome	0	1	controls
dome	0	1	controls
dome	0	1	controls
dome	0	1	controls
dome	0	1	controls
dome	0	1	controls
dome	0	1	controls
dome	0	1	controls
dome	0	1	controls
dome	0	1	controls
dome	0	1	controls
dome	0	1	controls
dome	0	1	controls
dome	0	1	controls
dome	0	1	controls
dome	0	1	controls
dome	0	1	controls
dome	5.22	1	controls
dome	9.98	1	controls
dome	0	1	controls
dome	0	1	controls
dome	0	1	controls
dome	0	1	controls
dome	0	1	controls
dome	0	1	controls
dome	0	1	controls
dome	0	1	controls
dome	0	1	controls
dome	0	1	controls
dome	0	1	controls
dome	0	1	controls
dome	0	1	controls
dome	0	1	controls
dome	0	1	controls
dome	0	1	controls
dome	0	1	controls
dome	0	1	controls
dome	0	1	controls
dome	0	1	controls
dome	0	1	controls
dome	0	1	controls
dome	0	1	controls
dome	0	1	controls
dome	0	1	controls
dome	0	1	controls
dome	0	1	controls
dome	0	1	controls
dome	0	1	controls
dome	0	1	controls
dome	0	1	controls
dome	0	1	controls
dome	0	1	controls
dome	0	1	controls
dome	0	1	controls
dome	0	1	controls
dome	0	1	controls
dome	0	1	controls
dome	0	1	controls
dome	1.22	1	controls
dome	0	1	controls
dome	0	1	controls
dome	0	1	controls
dome	0	1	controls
dome	0	1	controls
dome	0	1	controls
dome	0	1	controls
dome	0	1	controls
dome	0	1	controls
dome	0	1	controls
dome	0	1	controls
dome	0	1	controls
dome	0	1	controls
dome	0	1	controls
dome	0	1	controls
dome	0	1	controls
dome	0	1	controls
dome	0	1	controls
dome	0	1	controls
dome	0	1	controls
dome	0	1	controls
dome	0	1	controls
dome	0	1	controls
dome	7.24	1	controls
dome	0	1	controls
dome	0	1	controls
dome	0	1	controls
dome	0	1	controls
dome	0	1	controls
dome	0	1	controls
dome	0	1	controls
dome	0	1	controls
dome	0	1	controls
dome	0	1	controls
dome	0	1	controls
dome	0	1	controls
dome	0	1	controls
dome	0	1	controls
dome	0	1	controls
dome	0	1	controls
dome	0	1	controls
dome	0	1	controls
dome	0	1	controls
dome	9.27	1	controls
dome	0	1	controls
dome	0	1	controls
dome	0	1	controls
dome	0	1	controls
dome	0	1	controls
dome	0	1	controls
dome	0	1	controls
dome	0	1	controls
dome	0	1	controls
dome	0	1	controls
dome	0	1	controls
dome	0	1	controls
dome	5.18	1	controls
dome	0	1	controls
dome	0	1	controls
dome	0	1	controls
dome	0	1	controls
dome	0	1	controls
dome	0	1	controls
dome	24.9	1	controls
dome	0	1	controls
dome	0	1	controls
dome	0	1	controls
dome	0	1	controls
dome	0	1	controls
dome	0	1	controls
dome	0	1	controls
dome	0	1	controls
dome	0	1	controls
dome	0	1	controls
dome	0	1	controls
dome	0	1	controls
dome	0	1	controls
dome	0	1	controls
dome	0	1	controls
dome	0	1	controls
dome	0	1	controls
dome	0	1	controls
dome	0	1	controls
dome	0	1	controls
dome	0	1	controls
dome	0	1	controls
dome	0	1	controls
dome	0	1	controls
dome	0	1	controls
dome	0	1	controls
dome	0	1	controls
dome	0	1	controls
dome	0	1	controls
dome	0	1	controls
dome	0	1	controls
dome	0	1	controls
dome	0	1	controls
dome	0	1	controls
dome	0	1	controls
dome	0	1	controls
dome	0	1	controls
dome	0	1	controls
dome	0	1	controls
dome	0	1	controls
dome	0	1	controls
dome	0	1	controls
dome	0	1	controls
dome	0	1	controls
dome	0	1	controls
dome	0	1	controls
dome	0	1	controls
dome	0	1	controls
dome	0	1	controls
dome	0	1	controls
dome	0	1	controls
dome	0	1	controls
dome	0	1	controls
dome	0	1	controls
dome	0	1	controls
dome	0	1	controls
dome	0	1	controls
dome	0	1	controls
dome	0	1	controls
dome	0	1	controls
dome	0	1	controls
dome	0	1	controls
dome	0	1	controls
dome	0	1	controls
dome	0	1	controls
dome	0	1	controls
dome	0	1	controls
dome	4.94	1	controls
dome	0	1	controls
dome	0	1	controls
dome	3.34	1	controls
dome	0	1	controls
dome	0	1	controls
dome	0	1	controls
dome	0	1	controls
dome	0	1	controls
dome	0	1	controls
dome	0	1	controls
dome	0	1	controls
dome	0	1	controls
dome	0	1	controls
dome	0	1	controls
dome	0	1	controls
dome	0	1	controls
dome	0	1	controls
dome	0	1	controls
dome	0	1	controls
dome	0	1	controls
dome	0	1	controls
dome	0	1	controls
dome	0	1	controls
dome	0	1	controls
dome	0	1	controls
dome	0	1	controls
dome	0	1	controls
dome	0	1	controls
dome	0	1	controls
dome	0	1	controls
dome	0	1	controls
dome	0	1	controls
dome	0	1	controls
dome	0	1	controls
[truncated: 65,785 more rows]

## Sheet: Supp. Fig. 2C
gene id	single cell avg	pseudo bulk avg			pb_celltype_plots/cell_type_pseudobulk.all.jpg
ACBD3	0.82478	0.70613
AK6	0.76675	0.87867
AL929017.1	0.5	0.82947
AL935065.1	0.6607	0.8
AL935174.6	0.25952	0.3208
AL954696.1	0	0.2542
AL954741.2	0.5	0.79233
APBA3	0	0.47733
AREL1	0.1838	0.5332
ARF5	0.0062518	0.052067
BX005254.1	0	0.013786
BX005309.1	0.7306	0.86607
BX005340.1	0.87294	0.90447
BX005461.1	0.19572	0.2596
BX005461.3	0.78087	0.862
BX088707.1	0.099691	0.15087
BX248324.1	0	0.0067333
BX294178.2	0	0.043786
BX465227.1	0.84355	0.98579
BX470189.1	0.13351	0.32953
BX510940.1	0	0.0041429
BX569789.1	0.53257	0.95533
BX572619.1	0.69964	0.76493
BX649416.1	1	0.92857
BX649416.2	0.86615	0.7805
BX927212.1	0.93434	0.96786
BX936337.1	0.33009	0.30727
BX957362.1	0.5625	0.82546
C11H6orf120	0	0.16864
C18H11orf58	0.044395	0.051133
C18H19orf47	0	0.432
C19H6orf62	0.43844	0.4546
C1H4orf33	0.037867	0.0978
C20H12orf57	0.10027	0.2738
C20H1orf112	0.33333	0.16086
C20H1orf198	0.11227	0.30687
C21H18orf25	0.24185	0.54467
C23H1orf52	0.16923	0.23073
C2H14orf119	0.18194	0.29173
C2H1orf35	0.64729	0.80793
C3H16orf72	0.48803	0.69153
C5H11orf54	0	0.11107
C5H12orf65	0.8881	0.81436
C5H9orf78	0.5519	0.79507
C5H9orf85	0.10549	0.1418
C5HXorf56	0.38823	0.51167
C7H16orf87	0.78765	0.8926
C7H20orf27	0.08532	0.0978
C7H4orf48	0	0.0098667
C8H5orf51	0.84676	0.92947
C9H2orf49	0.15182	0.365
C9H2orf76	0	0.29967
CABZ01005379.1	0.59198	0.87433
CABZ01020840.1	0.90888	0.62615
CABZ01021433.1	0.17087	0.71173
CABZ01026681.1	0.012593	0.0354
CABZ01032476.1	0	0.0304
CABZ01041962.1	0.77974	0.98636
CABZ01044053.1	0.32511	0.38133
CABZ01044746.1	0.10926	0.085
CABZ01058261.1	0.42167	0.7848
CABZ01058650.1	0	0.010533
CABZ01058721.1	0.34066	0.57813
CABZ01059627.1	0	0
CABZ01080568.1	0.67534	0.98014
CABZ01081777.1	0	0.14177
CABZ01087560.1	0.35461	0.40013
CABZ01088109.1	0.26069	0.24553
CABZ01100185.1	0	0.019
CABZ01115113.1	0.025963	0.052067
CDCP1	0	0.13793
CDPF1	0.18092	0.17193
CIR1	0.17733	0.418
CKS2	0.19874	0.61533
COA4	0.19612	0.21527
COX5B	0.335	0.34173
COX7A2	0.50374	0.41
CR318588.4	0.13049	0.11147
CR354588.1	0.062424	0.1094
CR383662.2	0	0.0049333
CR383676.2	0.80464	0.82953
CR388132.2	0.92695	0.99507
CR407701.1	0.22963	0.27507
CR450686.3	0.84946	0.90814
CR450793.1	0.8436	0.94264
CR626886.1	0.8753	0.99431
CR749167.2	1	0.88567
CR790368.1	0.027287	0.026067
CR790380.1	0.4947	0.85564
CR792438.2	0	0.00064286
CR847936.1	0.91463	0.7338
CR847953.1	0.875	0.92507
CR932000.1	0	0.0118
CR936321.5	0.93414	0.98521
CT025585.1	0	0.015615
CT025690.1	0.7531	0.70393
CT573148.1	0	0
CTBP1	0	0
CU459089.1	1	1
CU462878.2	0.33333	0.43467
CU570769.1	0.75651	0.98038
CU655845.1	0	0.0076667
CU693502.1	0.88013	0.95792
CU694197.1	0.066669	0.071067
CU855889.2	0.4112	0.86723
CU855930.2	0.37428	0.71887
CU914760.1	0	0
CU928117.1	0	0.030733
CU928129.2	0.68502	0.986
CU929070.5	0.87092	0.994
CU929230.1	0.21901	0.18087
CU929259.1	0.11111	0.013867
CU984600.1	0	0.21821
CU984600.3	0.81548	0.55522
DDX17	0.47557	0.49113
DHX35	0	0.059533
EPB41L2	0.018066	0.019133
FAM53C	0.2275	0.107
FAM72B	0.19494	0.2376
FO082779.1	0	0.23171
FO082781.1	0.8646	0.9225
FO744847.1	0.5	0.58357
FO834857.1	0.63778	0.80853
FOXK2	0.13974	0.26113
FP102169.1	0.92691	1
FP102809.1	0	0.017
FP236812.1	0.81949	0.97077
FQ323156.1	0.34075	0.35813
FQ377903.1	0	0.010133
G3BP2	0.16015	0.14927
GCA	0.083333	0.61733
GFP	0.009128	0.0064667
GFUS	0.93868	0.29292
GPATCH2	0.16275	0.16073
ISCU	0.21615	0.25493
KIF2A	0.097198	0.2444
KLHL12	0.16217	0.11007
LIN28A	0.71695	0.918
LO018128.1	0.49875	0.5812
LO018154.1	0.50834	0.69147
LRATD2	0	0.010692
LSM2	0.080708	0.074
LTN1	0.2253	0.13433
MAF1	0.15406	0.21247
MAZ	0.33333	0.585
MED9	0.42327	0.50007
MEPCE	0.0092628	0.2788
MFSD3	0	0.0052143
MYG1	0.060931	0.099533
MYO9B	0	0.27436
NFX1	0.33936	0.45453
PDPR	0	0.015333
PSMA2	0.8136	0.8182
PYURF	0.39259	0.70693
RANBP2	0.04634	0.18313
RIC3	0.024006	0.023133
RNF14	1	0.79814
RPS17	0.58607	0.92287
RSBN1	0.67385	0.94413
SAT2	0	0.037357
SCYL2	0	0.10007
SERP1	0.083238	0.072867
SHLD2	0.34745	0.0066667
SPEN	0.24751	0.48947
SRBD1	0	0.20847
SSBP4	0	0.027
STMP1	0.10052	0.12807
TADA1	0	0.1102
TST	0.012115	0.023267
TSTD1	0	0.3765
TUBB4B	0.375	0.22247
TXN	0.24841	0.22153
UBB	0.57129	0.54967
UTP14C	0.67623	0.8872
aagab	0.039231	0.063667
aamdc	0	0.1436
aanat1	0.5	0.461
aars1	0.023164	0.031733
aars2	0.89337	0.375
aatf	0.29293	0.4312
aatkb	0	0.0076667
abat	0.042475	0.0714
abca5	0	0.030667
abcb10	0.72093	0.38169
abcb5	0.80605	0.30138
abcb7	0	0.0456
abcc10	0	0.0108
abce1	0.50721	0.594
abcf1	0.24164	0.33907
abcf2a	0.68624	0.8506
abhd14a	0.020919	0.0682
abhd15a	0	0.064867
abhd16a	0	0.10547
abhd17aa	0	0.041267
abhd17c	0.014371	0.0576
abhd18	0.047619	0.027867
abi1b	0.22799	0.27447
abi2b	0	0.082667
abitram	0.5	0.92779
abracl	0.174	0.1628
abraxas1	0.11323	0.5296
abt1	0.4656	0.61987
abtb2a	1	0.5615
abtb2b	1	0.734
acaa1	0	0.014867
acaa2	0.21178	0.24127
acad8	0	0.098867
acadl	0	0
acadm	0.029638	0.013467
acads	0.0618	0.1752
acadsb	0.065911	0.25153
acadvl	0.098726	0.14147
acat2	0.078038	0.19667
acbd3	0.30692	0.58627
acer1	0.90753	0.29844
acin1a	0.33153	0.39433
acin1b	0.64261	0.81553
ackr3b	0.87808	0.9731
aco2	0.056081	0.079533
acot14	0.58483	0.78813
acp1	0.02785	0.15527
acp5a	0.0084924	0.019467
acsbg2	0.81146	0.40283
acsf2	0.0053362	0.0036667
acsl3b	0.08807	0.0568
acsl4a	0.10634	0.17327
acsl4b	0.093514	0.17747
acss1	0.11638	0.16373
acss2	0.0081156	0.010667
actb1	0.73336	0.7738
actb2	0.38894	0.41673
actl6a	0.070175	0.1014
actn4	0.0066226	0.026867
actr1	0.14705	0.269
actr2a	0.21357	0.22707
actr6	0.1594	0.2912
acvr1ba	0.38238	0.50233
acvr1l	0.21032	0.26513
acy3.2	0.84046	1
adam10a	0.013012	0.0254
adam17a	0.04164	0.047267
adam8a	0	0.31438
adar	0.12832	0.17173
adarb1b	0	0.016467
adck2	0	0.56664
add1	0.049155	0.0968
add3a	0.070617	0.19067
add3b	0.72106	0.94843
adh5	0.016581	0.0186
adh8b	0.008459	0.012933
adhfe1	0	0.022667
adi1	0.12475	0.24973
adipor1a	0	0.45214
adipor1b	0	0.029867
adipor2	0.83077	0.54967
adka	0.018587	0.023667
adkb	0.016708	0.0136
admp	0.84972	0.92807
adnp2a	0.30634	0.62029
adnp2b	0.7129	0.87013
adnpa	0.42762	0.55673
adpgk2	0.062797	0.1062
adrm1	0.63372	0.7984
adssl	0.21693	0.34713
aebp2	0.19081	0.48807
afap1l1a	0	0.052857
afdna	0	0.015067
aff4	0.090909	0.62253
aga	0.25483	0.25667
aggf1	0.079945	0.52367
agk	0	0.1318
ago3b	0	0.0080769
agpat2	0.51403	0.36147
agpat4	0.2053	0.066333
agpat5	0	0.27013
ahctf1	1	0.62007
ahcy	0.012527	0.011067
ahcyl2b	0.0042136	0.018333
ahnak	0	0.108
ahr2	0	0.0185
ahsa1b	0.20016	0.30267
aif1l	0.13836	0.15387
aifm1	0.05559	0.10227
aimp1a	0.15253	0.27013
aimp2	0.48627	0.62627
aip	0.50208	0.50187
ajuba	0.9195	0.766
ak2	0.25925	0.2598
ak3	0.93602	0.85407
ak4	0.14286	0.18373
akap12b	0.93717	1
akap13	0.2091	0.19807
akap17a	0.21808	0.39473
akap1a	0	0.0038
akap1b	0.31942	0.4608
akap8l	0.2645	0.27247
akip1	0.12272	0.14913
akirin1	0.16014	0.19433
akirin2	0.34655	0.48787
akr1a1b	0	0.11133
akr1b1.2	0	0.099933
akt1s1	0.067837	0.074333
akt2	0.67145	0.5058
aktip	0.0068733	0.0097333
alas1	0.7186	0.35753
alcamb	0.84362	0.979
aldh18a1	0.065231	0.106
aldh1a2	0.79696	0.752
aldh1l1	0.14176	0.15553
aldh2.1	0	0.043267
aldh2.2	0.0091292	0.0047333
aldh3a1	0	0.16746
aldh3a2a	0	0.23833
aldh3b1	0.18182	0.050333
aldh6a1	0.0088231	0.011933
aldh9a1a.1	0.046254	0.038467
aldh9a1b	0.033182	0.028933
aldoaa	0.71605	0.74593
aldob	0.89696	1
alg2	1	0.6908
alg3	0.079323	0.039533
alg6	0.027787	0.062133
alkbh4	0.83002	0.98679
alkbh5	0.16153	0.36147
alox5b.3	0.82051	0.64743
als2a	0	0.026
alyref	0.051554	0.047333
amd1	0.33788	0.34313
amdhd2	0.040818	0.16833
amer1	0.66863	0.79013
ammecr1	0.18541	0.25153
amotl2a	0.78112	0.92567
anapc10	0.70515	0.8074
anapc11	0.053384	0.17733
anapc13	0.75	0.95693
anapc16	0.21022	0.23693
anapc7	0	0.22013
angel2	0.067412	0.17367
angptl4	0.9296	0.88955
ankha	0	0
ankhd1	0.16934	0.395
ankrd10a	0.081618	0.094
ankrd10b	0.5	0.66193
ankrd11	0.76274	0.91187
ankrd12	0.62821	0.44827
ankrd13a	0	0.11027
ankrd13c	0.0625	0.067867
ankrd28b	0.25	0.5476
ankrd46a	0.5	0.4038
ankrd54	0.10653	0.3644
ankzf1	0	0.40013
anln	0.31817	0.5072
ano10a	0	0
ano9a	0.97	0.64287
ano9b	0.61586	0.14231
anp32a	0.64531	0.71113
anp32b	0.43415	0.40047
anp32e	0.36445	0.30547
anxa11a	0	0.035667
anxa11b	0.0242	0.0458
anxa13l	0.14551	0.014667
anxa1a	0.83949	0.52993
anxa1b	1	0.35283
anxa3b	0	0.0056667
anxa5b	0.012574	0.0156
aoc2	0.78498	0.91338
ap1g1	0.036388	0.2286
ap1g2	0	0.034733
ap1m2	0.0908	0.004
ap1s1	0.0085403	0.0076667
ap1s2	0.028168	0.064333
ap1s3b	0.010876	0.0076667
ap2a1	0.1087	0.3156
ap2b1	0.065948	0.0794
ap2m1a	0.034983	0.030933
ap2m1b	0	0.22767
ap2s1	0.18439	0.28087
ap3b1a	0	0.015133
ap3m1	0.11104	0.10807
apba2a	0	0.053467
apba2b	0	0.035643
apc	0.18412	0.51827
apela	0.87764	0.99493
apex1	0.45673	0.49147
aph1b	0.18005	0.35487
api5	0.081616	0.085
aplnr2	0.59597	0.2356
aplnra	0.86729	0.96813
aplnrb	0.82794	0.99329
aplp2	0.031544	0.028667
apmap	0.0332	0.0408
apoa2	0.9987	0.90392
apoa4b.2	0.98617	0.85714
apoc1	0.85729	0.98921
apoc2	0.98208	0.42033
apoda.2	0.012127	0.0154
apoeb	0.94138	1
apool	0.022222	0.0068
appbp2	0.36676	0.64953
aprt	0.042444	0.13167
aqp3a	0.85207	0.70086
arcn1a	0.089442	0.15033
arcn1b	0.051777	0.13973
arf1	0.32886	0.3122
arf2a	0.17187	0.20153
arf5	0.25881	0.29853
arf6a	0.22513	0.42587
arf6b	0.52846	0.751
arfgap2	0	0.17147
arfgap3	0.084692	0.11313
arfip1	0.005825	0.069933
arg2	0.84799	0.95714
arglu1a	0.69625	0.8544
arglu1b	0.60063	0.78747
arhgap1	0	0.63
arhgap11a	0.7619	0.8322
arhgap21b	0	0.32347
arhgap35a	0.11355	0.0708
arhgap35b	0.20873	0.6406
arhgap45a	0	0.027786
arhgap4a	0.4885	0.29343
arhgap5	0.54688	0.61
arhgdia	0.056822	0.0586
arhgdig	0.12523	0.0546
arhgef11	0	0.2398
arhgef12b	0	0.037533
arhgef18a	0.33333	0.2934
arhgef1b	0	0.0386
arhgef39	0.0088183	0.024133
arid1aa	0.74952	0.79979
arid1ab	0.26021	0.4266
arid2	0.092752	0.34753
arid3a	1	0.79546
arid3b	0.1409	0.17867
arid4a	0.68511	0.9416
arih1	0.41366	0.56093
arih1l	0	0.0428
arih2	0.15742	0.19293
arl1	0.51089	0.48607
arl13a	0.8144	0.51127
arl14ep	0.72606	0.77953
arl2bp	0.30174	0.57373
arl3b	0.059852	0.0716
arl4aa	0.037117	0.052867
arl4ab	0.8782	0.98021
arl4cb	0.81506	0.88067
arl4d	0.84802	0.738
arl5a	0	0.49027
arl5c	0.86771	0.9258
arl6ip1	0.21547	0.43553
arl6ip4	0.36881	0.50473
arl6ip5a	0.72667	0.81087
arl6ip5b	0	0.032933
arl6ip6	0.090909	0.16807
arl8	0.31298	0.59267
arl8a	0.092576	0.055933
arl8ba	0.5	0.49862
arl9	0.026307	0.0476
armc1	0.033564	0.10853
armh3	0.065247	0.071067
arntl2	0.30343	0.51373
arpc1a	0.036437	0.046533
arpc2	0.2	0.19013
arpc3	0.048122	0.0796
arpc4	0.053391	0.0694
arpc4l	0.074289	0.2064
arpc5a	0.32328	0.3664
arpc5lb	0	0.44964
arpin	0	0.10293
arpp19a	0.62054	0.48257
arpp19b	0.29936	0.51047
arrb2a	0.24647	0.35667
arrdc1a	0	0.23623
arv1	0.038791	0.057643
asah1a	0.2034	0.12453
asap1b	0.6079	0.0082857
asb11	0.76662	0.81533
asb12a	0.64375	0.61843
asb7	0.26938	0.48264
ascc1	0	0.024333
asdurf	0.080412	0.16067
asf1ba	0.12441	0.14053
aspg	0	0.0446
asph	0.15282	0.222
aspm	0.16134	0.37827
asrgl1	0	0.0158
astn1	0.0076941	0.0030667
asxl1	0.76002	0.7628
atad1a	0.25	0.16493
atad1b	0	0.0664
atad5a	0.33822	0.5978
atf1	0.046774	0.082533
atf3	0.77292	0.818
atf4a	0.75028	0.8718
atf4b	0.79988	0.9674
atf6	0	0.2846
atf7b	0	0.43523
atf7ip	0.39395	0.4824
atf7ip2	0.42199	0.53513
atg10	0	0.016308
atg101	0.049637	0.088133
atg13	0	0.32193
atg16l1	0.8125	0.6416
atg4a	0.19721	0.1296
atg5	0	0.0088
atg9b	0	0.13547
atic	0	0.15493
atox1	0	0.26571
atp10a	0.42857	0.6762
atp13a2	0	0.013133
atp1a1a.1	0.17734	0.24713
atp1b1a	0.90107	0.9294
atp1b3a	0.91559	0.81413
atp1b3b	0.0093277	0.0082
atp2a2b	0.057717	0.10607
atp2b1a	0.018606	0.0318
atp2b1b	0	0.039067
atp2b4	0.0092603	0.017333
atp5f1b	0.30728	0.44527
atp5f1c	0.5861	0.642
atp5f1d	0.5	0.71367
atp5f1e	0.38278	0.6054
atp5fa1	0.24893	0.33287
atp5if1a	0.62402	0.6102
atp5if1b	0	0.1324
atp5l	0.75428	0.80629
atp5mc1	0.012759	0.019
atp5mc3a	0.50454	0.58047
atp5mc3b	0.55555	0.49847
atp5mea	0.33333	0.18779
atp5meb	0.10739	0.19893
atp5mf	0.63517	0.68993
atp5pb	0.57359	0.73993
atp5pd	0.82293	0.88657
atp5pf	0.80259	0.92673
atp5po	0.38038	0.42064
atp6ap1b	0.66667	0.69027
atp6v0b	0.13163	0.55713
atp6v0ca	0.060113	0.071733
atp6v0e1	0.10671	0.24233
atp6v1ba	0	0.11086
atp6v1d	0.08958	0.16033
atp6v1e1b	0.17054	0.045667
atp6v1g1	0.2077	0.2318
atpaf1	0.80065	0.89187
atpaf2	0.22222	0.574
atpsckmt	0	0.0958
atrx	0.37126	0.44347
atrxl	0.51035	0.69627
atxn2l	0.21737	0.4908
auh	0	0.0064667
aup1	0.1349	0.26013
aurka	0.60925	0.70727
aurkaip1	0.7381	0.79353
aurkb	0.46181	0.68814
avd	0.0039885	0.0027333
aven	0.55556	0.59147
axin1	0.23199	0.5396
axin2	0.94786	0.90413
azi2	0.19265	0.23167
azin1b	0.1328	0.46207
b2m	0.7992	0.67
b3gat1b	0	0.0025333
b3gat3	0.4	0.66887
b3glctb	0	0.014467
b3gnt2b	0.71123	0.7116
b3gnt5a	0.91388	0.793
b4galnt3b	0	0.074071
b4galt1l	0.5	0.2598
b4galt6	0.13562	0.15453
b4galt7	0.51445	0.73973
b9d2	0.25	0.7348
babam1	0	0.14467
badb	0.066638	0.20233
bag1	0.021487	0.30907
bag4	0	0.022333
bag5	0	0.0495
bag6	0.0684	0.11113
baiap2a	0.029921	0.083
baiap2l1a	0.094456	0.080667
bambia	0.88538	0.99829
banf1	0.070958	0.062867
bap1	0.64746	0.85713
bard1	0.13647	0.26413
batf3	0	0.16673
baxa	0.16734	0.184
baz1b	0.26307	0.48893
baz2a	0.18721	0.2758
bbip1	0.88128	0.75213
bbx	0.86195	0.219
bcap31	0.026164	0.013867
bcar3	0.9773	0.3545
bcas2	0.08135	0.083867
bcas3	0.027906	0.013733
bcat2	0.056191	0.084933
bccip	0.8167	0.97693
bckdha	0.078797	0.068
bckdhb	0.0064144	0.0057333
bckdk	0.019637	0.023533
bcl2l10	0.55942	0.71627
bcl2l13	0.0092356	0.019333
bcl3	1	0.8606
bcl7a	0.64114	0.67187
bcl7ba	0.047974	0.0426
bcl7bb	0.025776	0.022733
bcl9	0.38792	0.48913
bco2a	0.25	0.10307
bdnf	0.36785	0.85567
bet1l	0.11189	0.44713
bicdl2l	0.90616	0.49767
bicra	0.19963	0.668
bida	0.69787	0.78236
bin1b	0	0
bin2b	0.11744	0.073533
bin3	0	0.0082
birc5a	0.80706	0.87653
blcap	0.22242	0.25013
blf	0.91481	1
blmh	0.051383	0.148
bloc1s4	0	0.0108
blvrb	0.0068104	0.0048
blzf1	0.23301	0.27333
bmb	0.4782	0.53021
bmi1b	0.14286	0.1702
bmp2b	0.83082	0.98736
bmp2k	0.2075	0.27047
bmp4	0.82432	0.99371
bmp7a	0.92406	1
bmpr1aa	0.7568	0.832
bms1	0.41079	0.51427
bnip2	0.33209	0.37453
bnip3lb	0.047016	0.041733
bnip4	0.41056	0.38467
boc	0.84016	0.90438
bod1	0.33412	0.51247
bod1l1	0.10167	0.19373
bokb	0	0.032733
bola1	1	0.9354
bola3	0.125	0.3358
bop1	0.024016	0.0162
bora	0	0.2644
borcs5	0.2666	0.7196
borcs7	0	0.0086
borcs8	0.30965	0.4882
bpnt1	0	0.0072667
bptf	0.21378	0.3248
brd1a	0.94784	0.975
brd1b	0.74738	0.88633
brd2a	0.76927	0.92093
brd2b	0	0.0526
brd3a	0.33565	0.3674
brd3b	0.074489	0.1242
brd4	0.058655	0.18787
brd7	0.23332	0.326
brd8	0.069379	0.1388
brd9	0.26753	0.51493
brdt	0.125	0.24233
brf1a	0	0.0696
brf2	0	0.48507
bri3	0.16089	0.26913
bri3bp	0.096913	0.1532
brk1	0.20055	0.30127
brms1la	0.11653	0.3444
brms1lb	0	0.057867
brox	0	0.073929
brpf3a	1	0.64377
brpf3b	0.76922	0.79887
brwd1	0.55018	0.74553
brwd3	0.070523	0.059067
bsdc1	0.034454	0.102
bsg	0.022169	0.020667
btbd10a	0.49232	0.53253
btbd10b	0.66174	0.8202
btbd3a	0.18544	0.39207
btbd6b	0.3938	0.60313
btf3	0.5617	0.59013
btf3l4	0.043554	0.044333
btg1	0.87969	0.93333
btg2	0.37022	0.45327
btg3	0.17263	0.40233
btg4	0	0.0067857
btr04	0.037237	0.050933
btr12	0.041667	0.049
bub1bb	0.62004	0.78007
bub3	0.78166	0.95093
buc	0.076806	0.098467
buc2l	0	0.020385
bud13	0.47222	0.71187
bud23	0.76162	0.62353
bud31	0.15859	0.14307
bxdc2	0.51004	0.665
bysl	0.56597	0.7538
bzw1a	0.13612	0.12827
bzw1b	0.039408	0.061867
bzw2	0	0.035933
c19h1orf109	0.81925	0.70033
c1d	0.15603	0.30393
c1galt1a	0	0.049571
c1galt1b	0.5	0.35107
c1galt1c1	0.83333	0.70186
c1qbp	0.32032	0.33387
c2cd5	0.10011	0.1612
ca15b	0.017942	0.0065
ca7	0	0.074667
ca9	0.75	0.93771
caap1	0.64055	0.83153
cab39	0.34087	0.41307
cab39l	0.050459	0.0994
cab39l1	0.0092826	0.045733
cactin	0.32463	0.46913
cacybp	0.42938	0.71693
cad	0.028551	0.0574
cadps2	0	0.0048667
calm1a	0.0090649	0.0102
calm2a	0.014871	0.016733
calm3a	0.30553	0.30453
calm3b	0.23486	0.2402
calr	0.02179	0.029733
calr3a	0.033333	0.11247
calr3b	0.018535	0.0426
calua	0.0061691	0.041667
calub	0.021923	0.080467
caly	0.43479	0.35227
camk2g1	0.0048007	0.011467
camlg	0.054137	0.15153
camsap2a	0.88169	0.69646
cand1	0.29978	0.55827
cant1a	0.1	0.23507
cant1b	0.8627	0.98569
canx	0.35802	0.3062
capgb	0.11559	0.1784
capn12	0	0
capn1a	0	0.00053333
capn5a	0	0.048357
capn9	0.80252	0.58333
capns1a	0.076948	0.0918
capns1b	0.028764	0.0514
caprin1a	0.16111	0.15967
caprin1b	0.1145	0.11087
caprin2	0.073438	0.029714
capza1a	0.05784	0.10013
capza1b	0.11368	0.15307
carhsp1	0.53398	0.61287
carm1	0.12385	0.2212
cars1	0.04574	0.052933
cart4	0.864	0.86442
casc3	0.20022	0.29193
casc4	0	0.041333
caska	0	0.0245
casp2	0.1388	0.08425
casp3a	0.060953	0.37113
casp8	0.81356	0.32157
casp8ap2	0.27965	0.35913
casp9	0	0.025867
cast	0.038462	0.15447
castor2	0.41451	0.36147
cat	0	0.0094
cavin2b	0.6619	0.88744
cbfa2t2	0.83955	0.98769
cbll1	0.2969	0.50467
cbr1l	0.035381	0.156
cbr4	0	0.072267
cbsb	0.28681	0.29033
cbx1a	0.3022	0.31133
cbx2	0.42104	0.53873
cbx3a	0.46402	0.48113
cbx3b	0	0.18993
cbx5	0.41957	0.49633
cby1	0.61218	0.71653
ccar1	0.24537	0.2028
ccar2	0.2174	0.23807
ccdc106b	0	0
ccdc12	0.27281	0.33347
ccdc124	0.2541	0.41293
ccdc130	0.39686	0.57613
ccdc137	0.72941	0.81907
ccdc15	0	0.055714
ccdc160	0	0.76233
ccdc174	0.35062	0.59733
ccdc186	0.74001	0.40425
ccdc22	0.051332	0.043133
ccdc25	0.47949	0.52327
ccdc32	0.011501	0.0122
ccdc43	0.10431	0.079067
ccdc47	0.021416	0.035133
ccdc58	0.70938	0.61327
ccdc59	0.71511	0.82667
ccdc61	0	0.083846
ccdc6a	0.17381	0.3648
ccdc6b	0	0.19307
ccdc77	0.09753	0.2664
ccdc82	0.28889	0.56927
ccdc9	0.032919	0.032733
ccdc90b	0.046901	0.10267
ccn1	0.5	0.69533
ccna1	0.0090723	0.0092667
ccna2	0.069794	0.062467
ccnb1	0.46704	0.50313
ccnb2	0.2638	0.5166
ccnb3	0.80845	0.8638
ccnc	0.010998	0.0302
ccnd1	0.9104	0.964
ccnd3	0	0.017333
ccndbp1	0.089905	0.1694
ccne1	0.16114	0.1964
ccne2	0.88747	0.99329
ccng1	0.082878	0.081933
ccng2	0.6512	0.75773
ccnh	0.79898	0.73727
ccnjl	0.17791	0.56187
ccnk	0	0.0774
ccnl1a	0.051439	0.3626
ccnl1b	0.73806	0.7996
ccnq	0.10898	0.29273
ccnt1	0.5634	0.60473
ccnt2a	0.5	0.62433
ccnt2b	0.18053	0.2976
ccnyl1	0.22445	0.18787
ccser2a	0	0.1194
cct3	0.23374	0.2312
cct4	1	0.89136
cct5	0.66107	0.72333
cct6a	0.40887	0.51787
cct7	0.36854	0.45853
cct8	0.08817	0.2226
ccz1	0.072512	0.10547
cd164	0.28738	0.2982
cd2ap	0.21805	0.21887
cd2bp2	0.057576	0.065867
cd3eap	0.60286	0.86107
cd44a	0.71117	0.817
cd63	0.97783	0.82413
cd81a	0.5	0.91836
cd82a	0.78414	0.82669
cd82b	0	0.0054667
cd99	0	0.0055333
cd99l2	0.92555	0.89986
cd9a	0	0.181
cd9b	0.094059	0.096
cdc14ab	0.0967	0.13467
cdc14b	0.066667	0.32153
cdc16	0.2	0.39236
cdc20	0.23585	0.39
cdc25b	0.49965	0.66307
cdc26	0.55123	0.60313
cdc27	0.038675	0.17347
cdc34a	0.0029345	0.0073333
cdc34b	0.13377	0.21207
cdc37	0.33333	0.6655
cdc37l1	0.049662	0.4728
cdc40	0.27754	0.54507
cdc42	0.086487	0.1284
cdc42bpb	0	0.046467
cdc42ep2	0	0.20217
cdc42ep4b	0.6	0.7236
cdc42ep5	0.2627	0.71327
cdc42l	0.1066	0.11153
cdc42se1	0.010137	0.0138
cdc5l	0.21746	0.45907
cdc6	0.22345	0.33047
cdc7	0.4349	0.6746
cdc73	0.12014	0.36973
cdca4	0.88183	0.86
cdca5	0.42018	0.6024
cdca7a	0.32345	0.30213
cdca7b	0.18765	0.21573
cdca8	0.32371	0.47933
cdh1	0.085475	0.13853
cdh2	0.62415	0.78792
cdh6	0.98619	0.59364
cdipt	0.09247	0.076067
cdk1	0.90995	0.96933
cdk11b	0.12653	0.19973
cdk12	0.16851	0.24627
cdk13	0.2051	0.45413
cdk2	0.32239	0.54687
cdk2ap2	0.7879	0.98014
cdk5rap2	0	0.072667
cdk5rap3	0	0.0074
cdk6	0.34846	0.925
cdk7	0.69893	0.8945
cdk8	0.21856	0.5332
cdk9	0.51374	0.63653
cdkal1	0	0.0962
cdkn1a	0.98696	0.91636
cdkn1bb	0.85191	0.8844
cdkn1ca	0.86279	0.99964
cdkn1cb	0.81147	1
cdkn2aip	0	0.50653
cdkn2aipnl	0.062389	0.052533
cds2	0.2	0.085643
cdt1	0.27457	0.33507
cdv3	0.27685	0.34107
cdx4	0.86715	0.91464
cebpa	0.92968	0.86425
cebpb	0.96062	0.87815
cebpg	0.20024	0.53633
cebpz	0.28253	0.39593
cecr2	0.51101	0.64733
celf1	0.071261	0.070867
cenpf	0.42698	0.66287
cenph	0	0.0326
cenpk	0.5	0.8374
cenpl	0.63526	0.84533
cenpn	0.32006	0.59113
cenps	0.53423	0.6722
cenpw	0.098112	0.1196
cep350	0.27548	0.49353
cep55l	0	0.4896
cep57l1	0.25725	0.53527
cep85	0.62306	0.7946
cep97	0	0.10653
cers5	0	0.0081333
cert1a	0.27145	0.22153
cfap298	0.33333	0.76627
cfap97	0.14286	0.47213
cfdp1	0.067769	0.116
cfl1	0.17322	0.1822
cfl1l	0.036354	0.041
cgnl1	0.73157	0.17933
ch25hl1.1	0.90634	0.88183
ch25hl3	0	0.072533
chac1	0.18209	0.41367
chaf1a	0.28719	0.42527
chaf1b	0.10351	0.26867
chchd1	0.063956	0.35373
chchd10	0.036293	0.042067
chchd2	0.19206	0.24427
chchd3a	0.0018418	0.0035333
chchd4a	0.4108	0.8
chchd6b	0	0.040533
chd1	0.54694	0.79913
chd1l	0	0.1246
chd4a	0.17699	0.2654
chd4b	0.26417	0.2944
chd6	0	0.18013
chd7	0.34035	0.44367
chd8	0.17499	0.2404
chd9	0.5	0.62164
cherp	0.067548	0.13527
ches1	0	0.074467
chfr	0	0.086333
chia.4	0	0.0026
chico	0	0.0194
chm	0	0.0095333
chmp1b	0.62448	0.67007
chmp2a	0.18259	0.20307
chmp2bb	0.041543	0.050667
chmp4ba	0	0.208
chmp4bb	0.10224	0.1168
chmp4c	0	0.072643
chmp5b	0.37713	0.35607
chmp6b	0.071106	0.12327
chmp7	0	0.11154
chn1	0.39532	0.32693
chp1	0.17395	0.38093
chp2	0	0.0532
chrac1	0.35	0.3548
chrd	0.82867	0.93936
chst2a	0.49446	0.646
chst7	0.8301	0.93508
chtf18	0.050098	0.2308
chtf8	0.21823	0.3862
chtopa	0.078388	0.077333
chtopb	0.026645	0.0392
chuk	0.22039	0.3158
churc1	0.02677	0.027867
ciao1	0.16584	0.20533
ciao2a	0.20223	0.068143
ciao2b	0.037383	0.036933
ciapin1	0.4288	0.47107
ciarta	0.26599	0.35773
cirbpa	0.17491	0.14727
cirbpb	0.5052	0.49113
cisd1	0.36676	0.35973
cisd2	0.023956	0.019667
cish	0	0.24114
cited2	0.33333	0.70647
cited4a	0.83115	0.93479
cited4b	0.89898	0.93167
ckap2l	0.72006	0.91627
ckap4	0.64422	0.87136
ckap5	0.029771	0.23627
ckba	0	0.10427
ckbb	0.13634	0.10187
cks1b	0.22119	0.3996
clasp1a	0	0.018667
clasrp	0.50202	0.65447
clcn7	0.28495	0.125
cldn12	0.1119	0.28213
cldn23a	0.92367	0.81792
cldn23b	0.85714	1
cldn7b	0.17643	0.090067
cldna	0.95363	0.875
cldnb	0.93441	0.96325
cldnd	0.0069472	0.0080667
cldne	0.94884	0.95
cldnf	1	0.75
cldng	0.013618	0.0142
clgn	0	0.045933
clic4	0.16926	0.060533
clint1a	0.5493	0.40127
clip1a	0	0.16107
clk4a	0.50849	0.6132
clk4b	0.55601	0.94171
clpb	0.090909	0.1082
clpp	0	0.052867
clptm1l	0	0.0452
clpxa	0.048025	0.0458
clstn1	0.2674	0.30193
clta	0.030086	0.054
cltca	0	0.054867
cltcb	0.43793	0.41479
cluha	0.059981	0.035133
clul1	0.10569	0.137
cmc2	0	0.55769
cmpk	0.057447	0.14547
cmss1	0.15896	0.19633
cmtm6	0.21064	0.25033
cmtm7	0.82132	0.92657
cmtr1	0	0.29687
cnbpa	0.29804	0.29213
cnbpb	0.74264	0.79947
cndp2	0	0.024333
cnep1r1	0.016418	0.076067
cnih1	0.070512	0.0874
cnn2	0.76616	0.58027
cnn3a	0.94403	0.75967
cnn3b	0.19941	0.25647
cnnm2a	0	0.00078571
cnot1	0.12782	0.31873
cnot11	0.50534	0.69513
cnot2	0	0.26947
cnot3a	0.33262	0.56593
cnot3b	0.060017	0.121
cnot4b	0	0.11527
cnot6a	0.33411	0.50827
cnot8	0.045863	0.101
cnot9	0.36437	0.6318
cnp	0.31972	0.37827
cnppd1	0.49654	0.64333
cnpy1	0	0.019933
cnpy3	0.032984	0.046267
cnpy4	0.16427	0.19893
cnsta	0	0.0526
cntd2	0.025412	0.014133
coa3a	0.032798	0.052733
coa5	0.060082	0.078667
coa6	0.75	0.75113
coa8	0	0.095067
coasy	0.13626	0.12587
cobll1b	0.068825	0.096071
cog2	0	0.3086
coil	0.24255	0.49307
commd7	0.05416	0.13327
copa	0.19411	0.081333
copb1	0.13477	0.22567
copb2	0.16447	0.23387
cope	0.015027	0.0426
copg2	0.030657	0.071667
cops2	0.075544	0.17467
cops5	0.14805	0.40173
cops7a	0.12625	0.40807
cops8	0.22544	0.2578
cops9	0.34771	0.47527
copz1	0.23047	0.29787
coq10b	0.53879	0.69
coq3	0	0.249
coq5	0.20407	0.56773
coq7	0	0.055533
coq8aa	0.076908	0.12073
coq8ab	0	0.0372
coq9	0.2739	0.087067
coro1ca	0.014782	0.017733
coro1cb	0.81856	0.7322
cotl1	0.013501	0.0132
cox11	0.7643	0.80793
cox14	1	0.928
cox16	0.76182	0.89247
cox17	0.024139	0.038867
cox18	0.23595	0.035714
cox4i1	0.69023	0.79693
cox5aa	0.49595	0.54193
cox5ab	0.22303	0.3274
cox6a1	0.81645	0.87607
cox6b2	0.62323	0.60233
cox6c	0.74131	0.7298
cox7a2a	0.747	0.8388
cox7a2l	0.87925	0.89053
cox7b	0.81444	0.95407
cox7c	0.60513	0.83213
cox8a	0.68005	0.721
cpda	0	0.11687
cpdp	0.066127	0.085133
cpeb1b	0	0.036786
cpeb4a	0.058412	0.11687
cpeb4b	0.10248	0.20227
cplane2	0	0.1065
cpm	0.95115	0.82023
cpne1	0.13402	0.25933
cpox	0	0.032067
cpsf1	0	0.11627
cpsf2	0.015103	0.018667
cpsf3	0.47147	0.47213
cpsf4	0.028971	0.33527
cpsf6	0.27818	0.333
cpvl	0.017986	0.047667
crabp2b	0.82824	0.99923
crb3b	0.60155	0.1572
crcp	0.71429	0.9495
creb1a	0.50997	0.59253
crebbpb	0.31549	0.46987
crebzf	0.84697	0.95727
crip1	0	0.013333
crip2	0	0.011933
cript	0.03789	0.025333
crk	0.30086	0.4098
crkl	0	0.4718
crlf3	0	0.024867
crls1	0.30888	0.355
crnkl1	0.56378	0.8488
crot	0	0.11247
crsp7	0.039762	0.55767
cry2	0.14422	0.50093
cry3a	0.41742	0.33453
cry5	0.9903	0.26987
crybg1b	0.75101	0.53375
crygmxl1	0	0
crygn1	0	0.012533
cryl1	0.11028	0.092133
cs	0.2098	0.3672
csde1	0.12621	0.12467
csk	0.2	0.18173
csnk1a1	0.39677	0.42993
csnk1da	0.37727	0.45427
csnk1db	0.14697	0.50287
csnk1g1	0	0.15013
csnk1g2a	0.09077	0.2746
csnk1g2b	0.29552	0.58053
csnk2a1	0.34164	0.44073
csnk2a2a	0	0.21313
csnk2a2b	0.27645	0.64377
csnk2b	0.16973	0.16747
cspp1b	0.79565	0.80647
csrnp1b	0.8	0.91073
csrnp2	1	0.84564
csrp1a	0.11963	0.10267
cst14a.2	0.1067	0.208
cst3	0.9213	0.97214
cstf1	0.045575	0.0432
cstf2	0.07023	0.083533
cstf3	0.034109	0.031267
ctbp1	0.074346	0.12953
ctbp2a	0.053748	0.063467
ctcf	0.60831	0.63453
ctdnep1a	0	0.30047
ctdp1	0.17408	0.22933
ctdspl2a	0.030508	0.0798
ctdspl2b	0.049363	0.098267
ctdspl3	0.13082	0.34733
ctdspla	0	0.1536
ctdsplb	0.36416	0.45393
cth	0.89635	0.79021
cth1	0.25763	0.38127
ctif	0	0.0044667
ctnna1	0.016168	0.015533
ctnna2	0	0.038929
ctnnb1	0.38407	0.35193
ctnnb2	0.083574	0.10013
ctnnbip1	0.13962	0.16707
ctnnbl1	0.024685	0.030467
ctnnd1	0.14017	0.1544
ctps1a	0.4027	0.44307
ctr9	0.11985	0.17307
ctsa	0.097458	0.072867
ctsba	0.0071883	0.0208
ctsc	0.064647	0.11947
ctsd	0.048527	0.065267
ctsh	0.92637	0.925
ctsla	0.18731	0.2568
ctsll	0.80347	0.892
ctss2.1	0.010162	0.0534
cttn	0.023983	0.10427
ctu1	0.25977	0.55527
ctu2	0	0.4326
cuedc1b	0	0.27873
cuedc2	0.014408	0.1344
cul1a	0.40968	0.5552
cul1b	0.1511	0.039286
cul2	0.010417	0.049333
cul3a	0.17461	0.2906
cul3b	0.23664	0.40467
cul4b	0.34391	0.58427
cul5a	1	0.77307
cwc22	0.09933	0.18633
cwc25	0.16089	0.14833
cwc27	0	0.10973
cwf19l1	0.11802	0.12707
cwf19l2	0.11675	0.3074
cx43.4	0.43098	0.36787
cxadr	0.05605	0.048357
cxcl12a	0.82171	0.9332
cxcl12b	0.82973	0.90992
cxcr3.1	0.534	0.19586
cxcr4a	0.92604	0.93333
cxcr4b	0.82083	0.89633
cxxc1a	0.25	0.24733
cxxc1b	0.5	0.68929
cyb5a	0.20707	0.36587
cyb5r3	0	0
cybc1	0	0.019467
cyc1	0.31156	0.39313
cycsb	0.76771	0.7658
cyfip1	0.022236	0.038733
cyp11a1	0.074074	0.070667
cyp17a1	0.023658	0.026667
cyp20a1	0.2	0.17531
cyp24a1	1	0.93636
cyp26a1	0.89681	0.91733
cyp27c1	0.88832	0.99486
cyp2aa8	1	0.89921
cyp2k8	0.63377	0.67755
cyp2x6	0.93626	0.36317
cyp2y3	0.5	0.78386
cyp51	0.5	0.81169
cyyr1	0.6435	0.91843
daam1a	0.032622	0.0282
dab2	0.011327	0.21773
dact2	0.84459	0.8836
dad1	0.27497	0.3518
dag1	0.03277	0.036667
dalrd3	0	0.10127
dap	0.061649	0.092267
dap1b	0.20199	0.1536
dap3	0.02439	0.068267
daxx	0.43811	0.73207
dazap2	0.090336	0.20073
dazl	0	0.0334
dbf4	0.82073	0.90573
dbf4b	0	0.3586
dbi	0.28611	0.32873
dbnlb	0.061276	0.0818
dbr1	0.02554	0.0276
dbt	0.21492	0.23
dcaf13	0.12807	0.22587
dcaf15	0	0.144
dcaf5	0.36488	0.496
dcaf7	0.17162	0.3406
dcbld1	0.68654	0.58593
dcp2	0.25	0.50333
dcps	0.19322	0.23607
dctd	0.0033324	0.05
dctn2	0.13475	0.18057
dctn3	0.12055	0.40907
dctpp1	0.078531	0.1372
dcun1d1	0.21093	0.46047
dcun1d5	0.43209	0.50427
dcxr	0.043387	0.022133
dda1	0.10058	0.20007
ddi2	0.11864	0.13693
ddias	0.5	0.87493
ddit3	0.9363	0.85764
ddit4	0.85832	0.91733
ddost	0.17413	0.13407
ddt	0.085257	0.1044
ddx10	0.23822	0.3302
ddx18	0.48084	0.6386
ddx19	0.099753	0.098133
ddx20	0	0.36167
ddx21	0.35558	0.44987
ddx23	0.1978	0.23793
ddx24	0.57565	0.63827
ddx27	0.48833	0.67607
ddx39aa	0.199	0.18993
ddx39ab	0.083104	0.0754
ddx39b	0.0066706	0.0093333
ddx3xa	0.038782	0.049533
ddx3xb	0.093385	0.1186
ddx4	0.00518	0.0084667
ddx42	0.090983	0.101
ddx43	0.10884	0.1734
ddx46	0.096539	0.11473
ddx5	0.70004	0.7536
ddx51	0.46049	0.73073
ddx52	0.2199	0.50633
ddx54	0.36397	0.51329
ddx55	0.086938	0.5228
ddx56	0.65044	0.7288
ddx6	0.023529	0.14907
ddx61	0.55005	0.5716
decr1	0.31086	0.38447
decr2	0.19352	0.34967
dedd	0.49592	0.71713
dedd1	0.75328	0.8
def6a	0.66667	0.57508
degs1	0.59272	0.88808
degs2	0.8698	0.18592
dek	0.20157	0.22567
dennd6b	0.15846	0.19633
denr	0.22614	0.2944
depdc1a	0.13367	0.47593
depdc7a	0.93887	1
derl1	0.041389	0.067867
derl2	0.09637	0.184
desi1b	0.0096559	0.016533
desi2	0.055805	0.1346
dffa	0	0.10113
dffb	0.5	0.44233
dgcr8	0.067252	0.094867
dhcr7	0.2	0.11807
dhdds	0.090909	0.12627
dhfr	0.090964	0.12373
dhodh	0	0.1282
dhps	0	0.023133
dhrs12	0	0.192
dhrs13a.2	0.59408	0.21933
dhrs13a.3	0.5957	0.8132
dhrs13b.1	0.062	0.13573
dhrs3b	0.6939	0.88177
dhrs9	0.92179	0.90864
dhx15	0.16238	0.20527
dhx16	0.36731	0.534
dhx34	0.33333	0.87108
dhx37	0	0.51987
dhx38	0.16352	0.19093
dhx40	0.5	0.49171
dhx8	0.10278	0.1202
dhx9	0.44502	0.5742
diabloa	0.80817	0.97179
diablob	0.59627	0.37847
diaph3	0	0.0554
dicer1	0.044718	0.0428
dido1	0.75985	0.8888
dimt1l	0.80483	0.93662
dip2ba	0	0.1424
dis3	0.14973	0.094667
dis3l2	0.018715	0.031133
dkc1	0.21405	0.30567
dkk1b	0.90696	0.95693
dlat	0.026455	0.065267
dlb	1	1
dlc	0.89079	0.89275
dld	0.9451	0.90771
dldh	0.029561	0.079933
dlg1l	0	0.014714
dlg3	0.010924	0.0558
dlgap4a	0.23032	0.4074
dlgap5	0.28918	0.32793
dlst	0.05356	0.075933
dmap1	0.14206	0.40287
dna2	0.27655	0.56347
dnaja1	0.3433	0.37307
dnaja2a	0.15225	0.17033
dnaja2b	0.10251	0.1184
dnaja3a	0	0.27843
dnajb11	0.047141	0.29953
dnajb12a	0.089004	0.25133
dnajb1b	0.44946	0.51253
dnajb6a	0.02358	0.0172
dnajb6b	0.2869	0.29133
dnajc1	0.041457	0.057667
dnajc10	0	0.47427
dnajc11a	0.041304	0.078467
dnajc14	0.36616	0.8224
dnajc15	0	0.069133
dnajc2	0	0.53353
dnajc21	0.20682	0.53487
dnajc25	0	0.55113
dnajc4	0	0.219
dnajc5aa	0.0098475	0.014467
dnajc5ab	0	0.16947
dnajc5ga	0.12778	0.2946
dnajc5gb	0	0.0034286
dnajc6	0	0.1556
dnajc7	0.02596	0.0458
dnajc8	0.025957	0.063467
dnajc9	0.76928	0.77287
dnal4a	0.12783	0.25427
dnal4b	0.21933	0.6392
dnase1l4.1	0.6409	0.68738
dnase2	0.051278	0.0148
dnd1	0.0024129	0.0012667
dnm1l	0	0.064923
dnmbp	0.81736	0.51827
dnmt1	0.074857	0.23667
dnmt3ba	0.58704	0.542
dnmt3bb.1	0.05213	0.087067
dnmt3bb.2	0.34926	0.38553
dnmt3bb.3	0.7934	0.19673
dnpep	0	0.13207
dnph1	0	0.2574
dnttip2	0.5844	0.74827
dock1	0.067578	0.15013
dock7	0.06489	0.32187
dohh	0.77622	0.8432
dolpp1	0.13259	0.39727
dpcd	0.56077	0.6046
dpf2	0.48133	0.52187
dpf2l	0.20084	0.2172
dph1	0	0.0024667
dpm1	0.085095	0.24407
dpm2	0.41051	0.558
dpm3	0.5219	0.6816
dpp3	0.012923	0.011067
dpy30	0.15682	0.1738
dr1	0.4744	0.6284
drap1	0.015816	0.0144
drg1	0.068525	0.1006
drg2	0.08972	0.2716
drll.3	0.87662	1
dsc2l	0.68348	0.5117
dspa	0.75749	0.76831
dstyk	0.025018	0.014733
dtd1	0	0.629
dtl	0.40918	0.7096
dtnba	0.022891	0.046733
dtnbp1a	0	0.081
dtx2	0.30865	0.26607
dtymk	0.57031	0.839
duox2	1	0.66667
dus1l	0.1618	0.3204
dus2	0	0.254
dus3l	0.0618	0.24113
dus4l	0.44309	0.645
dusp1	0.88889	0.92393
dusp11	0.0473	0.22533
dusp22a	0	0.066643
dusp23a	0	0.015067
dusp4	0.85575	0.89227
dusp6	0.75227	0.95093
dut	0.0068092	0.006
dvl2	0.13507	0.236
dvl3a	0.25624	0.57267
dync1i2a	0.064174	0.073867
dync1li1	0	0.3248
dync1li2	0.13175	0.36773
dynll1	0.895	0.89093
dynll2a	0.54965	0.54753
dynll2b	0.29833	0.29013
dynlt3	0.44532	0.64227
dyrk2	0.77481	0.91993
dyrk3	0.57033	0.55453
dzip1	0.7677	0.83807
e2f3	0.42635	0.56047
e2f4	0.47066	0.53
e2f5	0.057657	0.1018
e2f7	0.8294	0.99238
e2f8	0.84411	0.90287
eaf1	0.16775	0.2206
eaf2	0.25744	0.36127
eapp	0.36086	0.48947
ebag9	0.022628	0.030067
ebna1bp2	0.59657	0.75007
ece1	0.9298	0.7608
ech1	0.013525	0.0077333
echs1	0.030284	0.036067
eci1	0.030535	0.15027
ecsit	0.4932	0.10153
ect2	0.75855	0.39573
eda	0.78808	1
edc3	0.25	0.626
edc4	0.025375	0.17467
edem1	0.014523	0.029133
edf1	0.14724	0.13747
eed	0	0.1802
eef1a1l1	0.65736	0.64807
eef1akmt1	0.22204	0.3778
eef1b2	0.80751	0.91667
eef1da	0	0.0088667
eef1db	0.66667	0.22607
eef1e1	0.41363	0.36333
eef1g	0.24845	0.3124
eef2a.1	0.9876	0.88671
eef2b	0.3705	0.39513
eef2kmt	0.41215	0.89009
efcab11	0.0023627	0.0234
efcab7	0.18606	0.34727
efemp2b	1	0.97182
efhd1	0.0098607	0.0154
efhd2	0.17218	0.053733
efna1a	1	0.843
efna1b	0.90895	0.99007
efna5a	0.9655	0.61886
efnb2a	0.89009	0.99114
efnb2b	0.97263	0.98308
efnb3b	0.5	0.12762
efs	1	0.98521
eftud2	0.12622	0.15813
egln1b	0.079	0.24521
ehbp1	0.37455	0.073267
ehd1a	0.044071	0.0384
ehd1b	0.019231	0.067
ehd3	0.19705	0.16647
ehd4	0.35115	0.44267
ehmt1a	0.035428	0.0738
ehmt1b	0.021275	0.037333
ei24	0.01688	0.024067
eif1	0.23002	0.23247
eif1ad	0.72365	0.96057
eif1axa	0.52327	0.62487
eif1axb	0.151	0.17153
eif1b	0.088952	0.077133
eif2a	0	0.4408
eif2ak3	0	0
eif2b4	0.085432	0.23513
eif2s1a	0.21267	0.20987
eif2s1b	0.5	0.28633
eif2s2	0.55627	0.72133
eif2s3	0.62019	0.65733
eif3ba	0.40029	0.43153
eif3c	0.35591	0.43527
eif3d	0.49187	0.66193
eif3ea	0.097053	0.0988
eif3eb	0	0.0068
eif3f	0.33962	0.457
eif3g	0.22736	0.4356
eif3ha	0.32381	0.40527
eif3i	0.36064	0.41273
eif3ja	0.048591	0.23147
eif3jb	0.06071	0.0598
eif3k	0.125	0.44571
eif3m	0.33105	0.46067
eif3s10	0.2176	0.26247
eif3s6ip	0.64244	0.70267
eif4a1a	0.31945	0.3378
eif4a1b	0.0083813	0.036333
eif4a3	0.13206	0.13773
eif4ba	0.023349	0.04
eif4bb	0.65614	0.7478
eif4e1b	0.0075703	0.0045333
eif4e1c	0.14065	0.1376
eif4e2	0	0.021267
eif4e2rs1	0.40417	0.53807
eif4e3	0.20547	0.35947
eif4ea	0.68449	0.87736
eif4eb	0.014527	0.010733
eif4ebp1	0.27295	0.28973
eif4ebp2	0.044618	0.107
eif4ebp3	0.50584	0.4928
eif4ebp3l	0.06905	0.073267
eif4enif1	0.48424	0.25873
eif4g1a	0.67786	0.81927
eif4g2a	0.077149	0.0972
eif4g2b	0.18968	0.26987
eif4g3a	0	0.0208
eif4h	0.082074	0.081533
eif5	0.28367	0.33267
eif5a	0.27623	0.30613
eif5a2	0.27013	0.28653
eif5b	0.11156	0.20487
eif6	0.21249	0.374
elac1	0.038432	0.051733
elac2	0	0.28857
elavl1a	0.17822	0.17127
elavl1b	0.38973	0.39907
elavl2	0.10536	0.1306
elf1	0.65532	0.39573
elf2b	0.77919	0.8798
ell	0.16428	0.5238
ell2	0.51201	0.4312
elmo1	0.032441	0.041533
elmod2	0	0.33533
eloa	0.30965	0.43993
eloal	0	0.00071429
eloca	0	0.63185
elocb	0.027122	0.038733
elof1	0.067244	0.060667
elovl1a	0.84335	0.11427
elovl1b	0.080807	0.1278
elovl4b	0.030728	0.042133
elovl6	0.84123	0.97243
elovl6l	0.79005	0.60083
elp3	0.15453	0.13313
emc1	0	0.1616
emc10	0.09785	0.36147
emc2	0.022569	0.033933
emc3	0.12708	0.23107
emc4	0.0658	0.38833
emc6	0.23369	0.2954
emc7	0.16667	0.39987
emc8	0.16904	0.35287
eme1	0.097678	0.32233
emg1	0.65159	0.75313
eml2	0.2	0.060643
enah	0.01868	0.0104
enc1	0.69238	0.8785
endog	0	0.037467
enkur	0	0.020467
eno1a	0	0.095
eno3	0	0.0232
enoph1	0.04346	0.083133
entpd4	0.037687	0.20493
eny2	0.30765	0.29727
ep300a	0.48655	0.79733
ep300b	0.34235	0.59533
ep400	0.18271	0.2012
epb41l5	0.022704	0.018733
epc1b	0.42857	0.71247
epc2	0.47931	0.67187
epcam	0.05901	0.0616
epdr1	0	0.0258
ephb2b	0	0
epn2	0.68836	0.8412
eppk1	0.93423	0.7691
eps8l1b	0.76358	0.5061
erbin	0.028398	0.073533
ercc3	0	0.112
ercc5	0.33333	0.23593
ercc6	0.375	0.99731
ercc6l	0.4729	0.59087
ercc6l2	0	0.16236
ercc8	0.31945	0.33007
erf	0.36023	0.5184
ergic2	0.085333	0.678
ergic3	0.5	0.74343
erh	0.2135	0.19773
eri1	0.092877	0.27487
erlec1	0.06644	0.1138
erlin1	0.068521	0.13533
ero1b	0	0.122
erp44	0.024122	0.047733
esco1	0.66667	0.77093
esco2	0.39597	0.54207
esd	0.031452	0.070467
esf1	0.67764	0.84593
espl1	0.027493	0.162
esrp1	0.96822	0.98
esrp2	0	0.035133
etf1b	0.38548	0.43593
etfa	0.0215	0.0468
etfb	0.0378	0.093933
ets2	0.68478	0.732
etv4	0.88623	0.95543
etv5a	0.2568	0.53153
etv5b	0.83838	0.88413
eve1	0.86804	0.99529
evi5b	0	0.27907
evpla	0.93789	0.92117
ewsr1a	0.61362	0.5736
ewsr1b	0.31771	0.3196
exd1	0.32453	0.2456
exd2	0.062266	0.1096
exd3	0.029979	0.0080667
exo5	0.84774	0.6702
exoc1	0.044834	0.20407
exoc2	0	0.0206
exoc3	0	0.054333
exoc8	0.56968	0.79387
exosc10	0.10111	0.1702
exosc2	0.28976	0.36973
exosc3	0.48432	0.46093
exosc4	0.7235	0.76947
exosc6	0.53354	0.6256
exosc8	0	0.1576
exosc9	0	0.23347
ext1a	0	0.0802
extl3	0	0.076467
eya3	0.13645	0.21033
ezh2	0.60128	0.70847
ezrb	0.047619	0.088214
f11r.1	0.094531	0.0936
f13a1b	0	0.0108
f2rl1.1	0	0.019533
f2rl1.2	0.7619	0.25745
fa2h	0.90551	0.4643
fabp3	0.0031068	0.019067
faf1	0.012441	0.026933
faf2	0.074737	0.13873
fahd1	0.083369	0.20387
fam107b	0.16726	0.28087
fam110b	0	0.0444
fam113	0	0
fam114a1	0.0264	0.076
fam117ab	0.010841	0.078667
fam122b	0.11605	0.61233
fam133b	0.14972	0.16773
fam135a	0	0.055667
fam13a	0.7628	0.79957
fam160b2	0	0
fam162a	0	0.40553
fam168b	0.28844	0.3216
fam169ab	0	0.0038
fam172a	0	0.020733
fam177a1	0.10945	0.16427
fam193a	0.27723	0.39967
fam193b	0.27945	0.5476
fam199x	0.53871	0.83607
fam204a	0	0.025231
fam207a	0.5	0.8126
fam210aa	0.44978	0.44729
fam210b	0	0.18893
fam222bb	0.23096	0.57927
fam32a	0.023599	0.0252
fam3a	0.80986	0.84107
fam3c	0.11884	0.138
fam49a	0.1645	0.2662
fam49ba	0	0.0033333
fam50a	0.16667	0.55147
fam53b	0.1049	0.16307
fam76b	0.36715	0.50547
fam83c	0.8622	0.65223
fam83d	0.85714	0.84347
fam83hb	0.79053	0.36992
fam89a	0.7944	0.75521
fam92a1	0.28266	0.37913
fan1	0	0.41753
farp2	0.04849	0.10967
farsa	0.3084	0.27579
farsb	0.15968	0.36379
fasn	0.3837	0.32327
faua	0.69386	0.8464
faub	0.055334	0.065533
fbl	0.20287	0.188
fbp1b	0.85175	0.74036
fbxl14a	0.53184	0.7186
fbxl6	0.63999	0.80767
fbxo11a	1	0.82467
fbxo18	0.66866	0.837
fbxo22	0.34463	0.54953
fbxo3	0	0.0824
fbxo32	0	0.36507
fbxo34	0.026883	0.11373
fbxo43	0	0.0052143
fbxo45	0.012685	0.0428
fbxo5	0.76459	0.91413
fbxo7	0	0.11113
fbxo9	0.07906	0.14393
fbxw11b	0.0593	0.42873
fbxw2	0.010673	0.16433
fbxw5	0.054392	0.10767
fbxw8	0	0.19213
fcf1	0.50855	0.58627
fcho2	0	0.074133
fdps	0.03648	0.1308
fdx1	0.010139	0.023533
fdx2	0.097826	0.15447
fem1b	0	0.5636
fen1	0.42189	0.45567
fer	0	0.11853
fermt2	0.37003	0.31467
fgd4b	0	0.001
fgf17	0.70971	0.95554
fgf24	0.82092	0.99143
fgf3	0.79842	0.97136
fgf4	1	0.83462
fgf8a	0.86985	0.99807
fgfbp1b	0.69934	0.93062
fgfr1a	0.53896	0.63747
fgfr1op2	0.29834	0.38507
fgfr4	0.83764	0.91186
fh	0	0.028786
fhdc3	0	0.1186
fhod1	0	0.013143
fibpa	0.1966	0.40029
fignl1	0.33333	0.4854
fip1l1b	0.12514	0.3502
fis1	0.12992	0.2908
fkbp10b	0	0
fkbp11	0.8518	0.97858
fkbp14	0.13579	0.10207
fkbp16	1	0.9
fkbp1aa	0.44369	0.39847
fkbp2	0.023393	0.11693
fkbp3	0.37175	0.034067
fkbp4	0.057316	0.28127
fkbp7	0.65362	0.95129
fkbp8	0	0.5832
fkbpl	0.69304	0.77787
flii	0	0.0382
flot1a	0	0.091143
flot1b	0.027811	0.048333
flot2b	0.5	0.095133
flrt3	0.87315	0.998
fmn2b	0	0.0324
fmnl1a	0.8	0.83333
fmnl2b	0.58919	0.6184
fmr1	0.10136	0.23493
fnbp1l	0.01863	0.0532
fnbp4	0.16337	0.2624
fnta	0.16566	0.147
fntb	0.011436	0.021867
fopnl	0.0050888	0.0056667
fosab	0.92074	0.88536
foxa	0.88553	0.7206
foxa2	0.8859	0.79531
foxa3	0.91633	0.866
foxb1a	0.97602	0.97618
foxb1b	0.4459	0.72
foxd3	0.85389	0.97015
foxd5	0.81117	0.99615
foxh1	0.82798	0.80407
foxi1	0.88183	0.96593
foxj3	0.112	0.1044
foxk1	0.044215	0.2196
foxn2b	0.21581	0.50013
foxo3a	0.023132	0.11307
foxo3b	0.95646	0.68343
foxp2	0.72136	0.8956
fra10ac1	0.03186	0.020733
frg1	0.30604	0.36053
frmd4ba	0.60131	0.84527
frmd6	0.84897	0.75753
frs2b	0.56414	0.70913
frzb	0.84064	0.86067
fscn1a	0.58676	0.62333
fstl1b	0	0.1478
fth1a	0.42623	0.40647
fthl27	0.82146	0.75793
ftr14l	1	1
ftr67	0.25	0.62393
ftr82	0.93539	0.90015
ftr83	0.90926	0.51427
ftr86	0.57731	0.18553
ftr90	1	1
ftsj1	0.024092	0.019733
ftsj3	0.13129	0.1706
fubp1	0.23177	0.23567
fuca1.1	0.16612	0.105
fuca1.2	0.87817	0.74987
fuca2	0	0.14353
fundc1	0.31647	0.51867
fuom	0	0
fut11	0.11568	0.30427
fut9b	0.72132	0.5782
fut9d	0.7133	0.9655
fxr1	0.63976	0.6944
fxr2	0.072346	0.085667
fxyd6l	0.0086534	0.0096667
fyna	0.14286	0.058933
fzd7a	0.88628	0.93313
fzd7b	0.69291	0.73553
fzd8a	0.93336	0.97769
fzd8b	0.91637	0.58193
fzr1a	0.23274	0.47873
g2e3	0.60578	0.84833
g3bp1	0.37327	0.40233
g3bp2	0.088548	0.13593
g6pd	0.048286	0.1866
gab1	0	0.27367
gabarapa	0.0056314	0.012133
gabarapb	0.21267	0.2806
gabarapl2	0	0.21393
gabpa	0.32552	0.30953
gabpb2a	0.17442	0.1952
gadd45aa	0.84043	0.60679
gadd45ba	0.90605	0.99786
gadd45bb	0.9593	1
gadd45ga	0.82116	0.95936
gadd45gip1	0.57847	0.7782
gale	0.020752	0.022267
galk2	0.44932	0.18573
galm	0.0792	0.044733
galnt2	0	0.014933
galnt6	0	0.018133
galnt7	0.02406	0.049133
galt	0	0.0146
ganab	0.5	0.4965
gapdh	0.0077155	0.0122
gar1	0.10755	0.0984
gars1	0.2	0.29147
gas1a	0.9454	0.98579
gas1b	0.83288	0.93027
gata2a	0.74763	0.97414
gata3	0.91431	0.89954
gata5	0.84603	0.88623
gata6	0.86649	0.82457
gatad1	0.79982	0.98821
gatad2ab	0.29896	0.49347
gatb	0.33333	0.14371
gatc	0.82506	0.89336
gatd3a	0	0.0116
gatm	0	0.076467
gbgt1l4	0.97277	0.25
gbp	0.80488	0.85187
gbp3	0	0.14093
gcat	0.0026224	0.0072
gcc1	0.9066	0.70907
gcdha	0	0.22917
gclc	0.012037	0.019467
gclm	0.099266	0.31967
gcnt4a	0.87565	0.97233
gcnt7	0.93227	0.63636
gcsha	0.37124	0.6336
gde1	0	0.0116
gdf3	0.0082848	0.011667
gdi2	0.13406	0.16713
gdpd5b	0.0093242	0.018267
gemin2	0.082583	0.13907
gemin4	0.16667	0.45243
gemin6	0	0.0026667
gemin7	0.16522	0.15747
gemin8	0.21527	0.50447
get1	1	0.869
get3	0.10483	0.14307
gfer	0.16273	0.096
gfm1	0.5	0.45162
gga1	0.099824	0.087533
ggcx	0.031382	0.058867
ggnbp2	0.053164	0.4836
ggps1	0.043811	0.12473
gid8a	1	0.87307
gid8b	0.1126	0.156
gig2o	0	0.10743
gigyf1b	0.86338	0.9206
gigyf2	0.036042	0.3748
ginm1	0.176	0.12753
gins1	0.070791	0.18793
gins2	0.5907	0.48293
gins3	0.6152	0.68527
gipc2	0.81765	0.15338
git1	0.13299	0.2006
gkap1	0.01415	0.0304
glceb	0.18687	0.1382
gle1	0.074675	0.18053
glg1a	0	0.21473
glipr2l	0.041854	0.192
glmna	0	0.0192
glo1	0.10714	0.10027
glod4	0.33333	0.31107
glrx	0.025919	0.024333
glrx3	0.036549	0.078467
glrx5	0.42417	0.57487
glud1a	0.0074038	0.0108
glud1b	0.0058806	0.011733
glula	0.030258	0.0692
glulb	0.6283	0.596
glyr1	0.40758	0.35953
gm2a	0.030277	0.087867
gmds	0.77423	0.44321
gmfb	0.038123	0.040333
gmnn	0.20018	0.31453
gmppaa	0	0.0116
gmppb	0	0.027
gmpr2	0	0.053667
gmps	0.15544	0.14667
gna11a	0.018797	0.043133
gna13a	0.083519	0.46267
gna13b	0.3062	0.64173
gna15.1	0.79159	0.84533
gnai1	0.95302	0.91815
gnai2a	0	0.063933
gnai2b	0	0.031067
gnaia	0.066544	0.089333
gnas	0	0.045667
gnb1a	0.020996	0.0352
gnb1b	0.29983	0.3596
gnb4b	0.18093	0.20347
gne	0.41942	0.4108
gng2	0	0.14347
gng5	0.10366	0.089667
gng7	0	0.0014667
gngt2a	1	1
gnl2	0.34138	0.65553
gnl3	0.53013	0.99147
gnmt	0.2	0.0898
gnpda1	0	0.014
gnpda2	0.10641	0.17033
gnptab	0.0464	0.1134
gnptg	0	0.14513
golga1	0	0.042286
golga3	0	0.3248
golga4	0.067122	0.15133
golga5	0.31674	0.41753
golga7	0.10372	0.12693
golga7ba	1	0.69915
golgb1	0.31774	0.4306
golph3	0.094332	0.13587
golt1bb	0.31026	0.479
gon4l	0.5378	0.73073
gopc	0.074735	0.10967
gorab	0.69712	0.85807
gorasp1a	0.10487	0.1192
gorasp2	0.45531	0.52073
gosr1	0	0.074267
gosr2	0	0.27527
got1	0.076017	0.072733
got2a	0	0.037133
gpalpp1	0.47534	0.54393
gpank1	0.2052	0.43907
gpat2	0	0.1666
gpat4	0.85941	0.9046
gpatch1	0.84319	0.723
gpatch11	0.5	0.612
gpatch3	0	0.64587
gpatch4	0.16974	0.301
gpatch8	0.13304	0.4158
gpbp1l1	0.56166	0.72133
gpc1b	0	0.0592
gpc4	0.85026	0.88713
gpd1b	0.84065	0.966
gpd1l	0.06863	0.068533
gpkow	0.15911	0.2696
gpm6bb	0	0.020867
gpn2	0.019583	0.11093
gpr107	0	0.051267
gpr137	0.66667	0.4612
gpr155a	0	0.047333
gpr160	0.59074	0.22743
gpr63	0.011588	0.051733
[truncated: 3,656 more rows]

## Sheet: Supp. Fig. 2D
	pseudo bulk avg	single cell avg	type (M/Z)		pb_stage_plots/cell_type_pseudobulk.violin.jpg
aatkb	0.006	0	M
abhd14a	0.069667	0.020919	M
acaa2	0.20567	0.21178	M
acadl	0	0	M
acsf2	0.005	0.0053362	M
aldh3a2a	0.29533	0	M
aldh6a1	0.016	0.0088231	M
ankha	0	0	M
anxa5b	0.014	0.012574	M
arhgap4a	0.36233	0.4885	M
arl6ip5b	0.042	0	M
atad1a	0.25	0.25	M
atp13a2	0.021333	0	M
bpnt1	0.012667	0	M
brf1a	0.049667	0	M
btg4	0	0	M
btr12	0.05	0.041667	M
buc	0.091	0.076806	M
bzw2	0.025667	0	M
c1galt1a	0.094	0	M
ca15b	0.022	0.017942	M
cadps2	0.013	0	M
capn1a	0.0013333	0	M
cat	0.005	0	M
ccna1	0.0056667	0.0090723	M
cd82b	0.007	0	M
cdk5rap3	0.008	0	M
chia.4	0.0023333	0	M
chm	0.012333	0	M
ckbb	0.146	0.13634	M
cldng	0.017333	0.013618	M
cnnm2a	0.0023333	0	M
cpox	0.036	0	M
crip1	0.002	0	M
crip2	0.011667	0	M
ctnna2	0.056333	0	M
cul2	0.074333	0.010417	M
dazl	0.048333	0	M
dcaf15	0.12967	0	M
diaph3	0.051333	0	M
dnpep	0.12767	0	M
dpp3	0.014	0.012923	M
ebag9	0.031333	0.022628	M
efcab11	0.009	0.0023627	M
eif3eb	0.009	0	M
eif4e1b	0.005	0.0075703	M
elovl4b	0.058	0.030728	M
eml2	0.091333	0.2	M
enkur	0.02	0	M
eno1a	0.019	0	M
exd1	0.23	0.32453	M
fam110b	0.047333	0	M
fam113	0	0	M
fam49ba	0.0043333	0	M
fmn2b	0.037667	0	M
fyna	0.064333	0.14286	M
glud1b	0.005	0.0058806	M
gnai2b	0.027	0	M
gpat2	0.15933	0	M
gss	0.0023333	0	M
gstcd	0.034667	0.04524	M
gtpbp3	0.059667	0	M
gulp1a	0.031667	0	M
hapln4	0.008	0	M
hdr	0.21967	0	M
hmbsb	0.035	0	M
hnmt	0.077	0.090909	M
hsd17b10	0.014	0.013408	M
iah1	0.025333	0.047494	M
ical1	0.19067	0	M
ilvbl	0.009	0	M
immp2l	0.005	0.0046026	M
itpr3	0.055667	0	M
kifap3b	0.0043333	0	M
kpna7	0	0	M
lamtor4	0.073667	0.049371	M
ldlrap1a	0.22733	0	M
lman1	0.0063333	0.0078503	M
lmf2b	0.012667	0	M
lmnl3	0.013333	0.014852	M
lrmp	0.052667	0.028571	M
lsm14b	0.014333	0	M
man2b1	0.010667	0	M
mcfd2	0.011	0	M
mcm3l	0.232	0	M
mctp2b	0.041333	0.042786	M
me3	0.039667	0.025705	M
mettl16	0.057333	0	M
mgat4b	0.014667	0.13567	M
mgmt	0.012	0.0075628	M
micall2a	0.047667	0.077991	M
mknk1	0.104	0	M
mkrn2	0.156	0	M
mon1a	0.11267	0	M
mpzl2b	0.015	0.0078513	M
msi2b	0.238	0.18344	M
mtpn	0.063333	0.052659	M
mut	0.020667	0.06642	M
myo6a	0.067667	0	M
nabp1b	0.056333	0.055415	M
nccrp1	0.022667	0	M
nf2a	0.0076667	0.0067581	M
nsmce1	0.026333	0	M
org	0.0086667	0.0029636	M
pabpc1l	0.0083333	0	M
pacsin3	0.025	0	M
phyhd1	0.13567	0.13719	M
pias4b	0.011333	0	M
pigc	0.038333	0	M
poc1b	0.226	0.2	M
ppp1r12c	0.11133	0.29098	M
ppp1r14aa	0.090333	0.11038	M
ppt1	0.041333	0.011887	M
prdx6	0.046	0.062316	M
prkcda	0.10533	0	M
prmt3	0.01	0	M
pros1	0.0023333	0	M
psat1	0.027	0.031508	M
ptpn2b	0.023667	0.01214	M
rab32a	0.0083333	0.010031	M
rab3db	0.035667	0	M
rab3gap2	0.024667	0.050592	M
rbpms2a	0.011333	0	M
rufy2	0.0096667	0	M
s100a1	0.010667	0.011053	M
samd13	0.071667	0	M
selenbp1	0.021667	0	M
sept9a	0.096667	0.033977	M
sesn1	0.89	0.88777	M
sh3glb2b	0	0	M
slc16a3	0.013	0.013121	M
slc27a1a	0.0073333	0	M
slc4a2b	0.005	0	M
smarca2	0.0013333	0	M
spdya	0.058	0	M
st6galnac1.2	0.030667	0.21995	M
st8sia7.1	0.0046667	0	M
stk10	0.18	0.38308	M
stk31	0.017667	0.018442	M
stx10	0.010333	0.037029	M
sumo2a	0.079667	0.07955	M
taok3a	0.152	0	M
tax1bp1a	0.079667	0.0791	M
tbc1d16	0.036333	0.1401	M
tcp11l1	0.109	0.095875	M
tdrd5	0.014667	0	M
thap7	0.26833	0.1955	M
tjp2b	0.011	0.017913	M
tmem120b	0.146	0	M
tmem144b	0.0083333	0.019804	M
tmem198b	0.066667	0	M
tmem222b	0.005	0.2	M
tmem68	0.041667	0.17117	M
tmprss4a	0.20833	0.37125	M
tmprss4b	0.0063333	0	M
tnika	0.021333	0	M
tp53i11b	0.052333	0	M
treh	0.0046667	0	M
tsc1a	0.048667	0.024789	M
vldlr	0.040333	0	M
wee2	0.0066667	0.0080566	M
xrcc4	0.012	0.019155	M
znf326	0.015667	0	M
zp3b	0.004	0	M
zp3c	0.0086667	0.038763	M
aldh1a2	0.977	0.79696	Z
arl4ab	1	0.8782	Z
atp1b3a	0.95667	0.91559	Z
b3gnt5a	0.819	0.91388	Z
bmp4	1	0.82432	Z
capn9	0.989	0.80252	Z
cd82a	0.731	0.78414	Z
cd99l2	0.93	0.92555	Z
cdh6	0.99267	0.98619	Z
cdx4	1	0.86715	Z
cebpa	0.998	0.92968	Z
ch25hl1.1	1	0.90634	Z
ctsh	1	0.92637	Z
cxcl12a	1	0.82171	Z
degs1	0.86833	0.59272	Z
dhrs3b	0.87867	0.6939	Z
dlc	0.93733	0.89079	Z
dld	1	0.9451	Z
dusp6	1	0.75227	Z
dzip1	0.99433	0.7677	Z
efnb2a	0.98267	0.89009	Z
efs	1	1	Z
enc1	1	0.69238	Z
fam13a	1	0.7628	Z
foxa2	0.955	0.8859	Z
frzb	0.886	0.84064	Z
gata2a	1	0.74763	Z
gna15.1	0.98733	0.79159	Z
her12	0.66667	0.84815	Z
irx1b	0.93633	0.88138	Z
ism1	1	0.83123	Z
kcnk1a	0.95433	0.86723	Z
lft2	1	0.89112	Z
lrrc15	0.96267	0.69342	Z
mdka	1	1	Z
morc3b	1	0.67953	Z
msgn1	0.92267	0.77302	Z
osr1	1	0.9146	Z
p4ha2	0.96833	0.80391	Z
ponzr5	1	0.83989	Z
rgma	1	0.64392	Z
rgs4	1	0.92347	Z
rnf183	1	0.8326	Z
s1pr5a	0.93567	0.75981	Z
slc16a9b	0.98733	0.63201	Z
sox2	0.97033	0.83992	Z
tmem154	0.85067	0.7914	Z
wnt5b	0.91333	0.85626	Z
zic2a	1	0.9163	Z

## Sheet: Supp. Fig. 3A
	number of cells				fromLior_May2022/matlab_plots_July2022/sc_plots/cell_type.hist.jpg
Unspecified	39
Unspecified (dome)	1275
Enveloping-layer	375
Endoderm	157
Muscle & blood progenitors	404
Neural ectoderm	1729
Non-neural ectoderm	847
Notochord	649
Primordial germ-cells	42
Prechordal plate	143
apoptotic-like	600
Unspecified (30%)	772
Ventral margin	1027
YSL (contamination)	167

## Sheet: Supp. Fig. 3B
% labeled	pseudotime				fromLior_May2022/matlab_plots_July2022/sc_plots/cell_umi.ptime_avg.1.jpg
11.3753	271.948
13.5514	299.113
15.0646	286.86
15.9833	312.969
18.2186	294.255
13.0137	278.603
11.4174	282.459
10.0888	278.303
11.9449	283.221
19.3883	298.149
12.5185	295.909
11.7161	271.831
10.6648	286.368
7.5327	276.026
14.8735	305.329
5.8429	258.634
22.7242	292.38
33.7264	291.328
12.258	257.322
7.4205	281.673
14.7428	302.494
6.0278	272.549
13.5211	263.769
2.7723	271.051
8.0447	247.024
14.8478	291.664
6.9295	261.594
15.694	294.946
18.7174	285.054
14.1773	271.397
6.9424	286.427
8.7777	270.905
4.6557	262.406
14.717	277.159
10.6021	292.252
9.5285	273.052
14.7011	272.116
7.9055	285.24
6.688	261.466
36.0316	311.428
15.2501	278.706
10.0803	284.062
9.9649	240
1.9839	270.098
7.8035	268.164
19.5435	294.712
9.1647	273.026
9.6781	278.529
6.5378	265.385
8.5504	267.683
8.9277	269.186
9.4374	279.417
32.5928	321.781
7.7959	290.102
9.3316	278.469
5.1404	266.078
11.506	294.075
12.1553	277.027
11.0917	244.916
30.7762	318.958
16.3802	284.618
14.172	240
9.6449	287.584
13.0311	240
8.7036	240
10.8087	285.536
10.6247	284.637
8.2637	269.908
13.7641	289.725
16.1731	279.124
10.1312	269.453
19.9416	311.964
17.0679	269.266
12.0762	288.176
5.1043	257.891
20.395	293.502
8.4186	275.476
7.5243	287.449
7.0057	262.214
10.0804	278.332
9.0952	257.03
7.0891	257.051
12.7598	279.446
8.0858	281.788
14.1823	281.541
13.2441	291.388
9.7136	275.858
12.5	282.47
6.0862	275.134
7.6034	261.501
9.9167	281.792
6.5222	273.2
4.7986	252.085
23.8703	330.99
8.2239	250.363
6.8457	254.678
10.9948	248.913
25.1436	304.565
16.9539	288.268
12.1043	290.213
10.3629	289.762
12.2807	292.932
10.4688	270.228
20.6155	314.21
6.2513	273.013
37.0285	312.631
10.5206	256.773
6.3121	270.63
5.988	283.158
14.4819	263.566
7.7007	269.468
16.2314	279.717
5.9493	269.963
9.0368	267.868
15.3352	297.575
31.6471	324.442
16.3161	292.633
32.1353	323.801
8.5281	258.797
14.7162	240.595
13.7771	294.111
5.9068	288.059
6.3224	246.585
22.2919	306.413
14.8726	282.352
18.7532	307.647
19.43	293.602
14.1633	249.959
7.5776	267.856
9.1016	292.827
8.8476	280.244
12.7779	276.643
12.5905	299
10.0628	263.731
18.4458	295.392
9.4657	292.846
6.8966	291.667
12.3661	276.337
5.117	275.07
8.559	285.81
8.2637	290.09
9.1183	257.547
12.9357	275.093
13.8501	306.854
9.1078	294.613
7.7627	270.803
9.3023	288.941
35.2628	319.862
15.0068	287.866
7.5765	272.72
8.286	271.684
17.7324	288.445
6.9471	245.981
14.8014	284.068
33.7286	337.78
6.0937	279.547
7.526	280.145
10.2639	299.032
7.0097	276.925
14.7847	293.239
6.1779	253.237
12.7842	273.075
8.868	272.16
8.6249	276.336
10.7416	294.238
9.1427	240
19.6417	294.377
12.7398	256.482
3.8419	264.829
1.8437	267.521
7.7937	282.844
23.1058	306.995
3.4935	260.311
5.2335	258.156
4.7201	258.811
24.6218	272.842
11.6645	274.473
19.7459	254.623
14.9049	291.036
5.5505	263.718
20.2614	297.83
21.9574	280.854
19.3735	293.049
9.6685	292.175
7.538	284.395
15.1608	293.318
10.4213	273.335
17.7411	294.294
2.0853	266.898
12.7447	240
10.9355	271.396
7.3867	251.818
16.4024	292.833
6.7849	265.304
9.6701	283.116
32.5409	322.574
22.6667	324.932
10.027	281.296
17.5962	292.581
12.715	273.227
8.2418	265.224
5.3593	247.471
10.3551	265.598
12.0548	281.54
10.5329	264.222
15.2934	309.265
10.6616	266.039
12.1159	296.943
10.6667	295.966
24.8394	301.127
9.2966	278.997
5.9831	269.378
19.3445	292.261
31.3624	317.347
6.8166	265.935
6.8496	265.276
6.1569	240
9.7467	284.301
22.6818	329.497
14.2857	301.946
29.1868	329.878
23.1434	295.219
6.6405	289.142
10.0536	295.351
7.9645	250.889
12.1438	287.309
16.2779	280.172
23.0031	292.08
23.9935	309.405
7.1512	278.625
17.6327	305.964
8.3886	277.685
10.3584	280.938
11.3648	274.645
17.0404	298.936
22.1837	309.363
17.3835	284.413
9.4091	278.16
5.4192	277.44
9.4706	278.751
3.0473	269.148
15.2365	304.733
6.1655	275.577
8.263	273.554
10.3555	240
7.1303	240
19.4039	308.89
12.2589	294.918
18.4511	302.608
12.9906	261.835
32.4581	339.887
4.6526	280.757
9.7567	271.66
10.9316	284.583
12.388	288.426
7.1724	263.225
13.6218	260.114
18.0552	293.998
12.9229	279.014
9.009	282.45
16.1658	263.849
30.5522	327.205
14.0632	299.877
8.0214	252.784
11.7474	262.68
7.3189	270.133
4.8544	240
2.981	269.986
6.4677	263.234
10.0134	298.27
12.012	273.624
6.1681	240
11.8012	280.791
24.3878	299.617
7.0028	263.775
11.0432	292.928
5.8526	275.586
20.5568	316.468
8.5414	256.685
34.9022	291.992
8.5433	265.705
7.9142	265.399
9.1344	257.247
20.5209	291.166
36.9697	295.784
4.3044	266.914
16.2448	291.462
10.2201	272.472
19.8167	294.883
10.2512	281.277
26.9112	327.515
10.9357	288.636
13.5998	285.976
5.8116	261.39
4.8056	255.035
14.6328	296.136
38.2372	339.952
18.857	240
16.104	277.519
17.2653	285.934
12.6854	291.372
10.2564	278.452
22.7691	298.127
7.3368	282.47
7.3908	261.145
5.9418	268.522
13.6664	290.539
18.5404	240
18.497	281.71
13.3862	287.122
9.2772	271.866
24.6549	293.889
11.6206	273.642
8.2383	260.086
5.1691	275.403
5.0787	280.723
20.9806	290.04
9.8999	261.536
10.123	273.892
11.0667	289.519
5.1917	254.703
18.7384	289.471
10.801	293.802
11.5673	269.636
12.9249	297.292
11.3049	245.643
14.9526	275.921
12.2112	264.74
12.2143	293.136
7.5139	287.141
5.0204	271.047
31.9055	328.85
7.7714	267.663
8.0266	240
11.9221	286.117
14.0673	287.828
7.4827	288.219
4.4759	255.363
11.8678	289.143
8.2517	271.297
9.1192	281.627
6.3654	259.238
14.3067	282.449
14.7624	240
37.0275	317.689
5.3484	259.107
30.7118	297.159
15.5835	298.84
29.2015	332.914
6.7174	290.727
35.0531	317.024
7.7521	281.314
11.0065	255.363
17.7322	289.519
13.6349	282.435
11.3995	292.712
14.959	274.352
15.2355	282.914
13.7588	292.244
14.3918	269.296
28.076	308.854
8.5625	278.827
14.0362	240
12.9049	291.211
15.6921	296.322
12.0361	285.031
5.9582	270.244
26.6626	323.29
12.1711	290.224
14.0187	283.312
9.8415	276.058
8.3937	266.589
36.8282	308.889
11.1377	254.67
17.5276	289.484
9.7943	276.189
14.0106	290.371
12.0289	291.832
15.177	286.316
19.8301	298.741
12.3632	278.187
13.0764	299.361
7.7807	265.61
8.4485	265.68
11.6048	265.325
13.1627	279.636
12.6402	274.658
13.122	244.579
5.225	259.842
12.1375	254.821
1.9065	273.429
11.5731	287.339
8.4048	292.134
8.7786	286.608
8.2617	289.319
8.9797	287.498
4.0816	266.649
18.1699	301.593
6.5495	262.777
8.0645	281.131
9.6245	287.05
15.1808	282.669
14.8174	295.141
9.8428	265.868
21.0004	290.999
6.74	285.339
18.3599	295.918
9.8841	290.926
11.8563	280.934
17.1123	297.518
11.1258	298.512
11.6246	240
11.2757	268.267
5.7303	276.875
32.2156	303.394
8.9409	277.231
7.935	275.339
11.4819	294.375
7.7421	243.905
7.6423	271.998
8.8328	270.05
8.4572	265.811
7.7465	294.02
19.2646	290.737
2.7997	265.092
20.3473	307.069
7.0971	287.812
8.5931	295.108
11.2379	270.714
8.8053	292.828
6.5217	262.495
8.3646	276.133
9.3562	277.974
11.9087	280.174
12.0593	251.577
12.4928	279.266
32.6136	330.454
2.6855	271.161
11.0275	263.96
7.0362	266.724
12.4486	277.851
14.4328	267.822
2.0223	265.852
11.0405	283.912
14.2455	277.18
34.7261	314.015
16.7762	306.501
5.7465	262.68
5.7733	253.442
17.5637	289.632
24.1742	308.181
6.9033	251.556
13.8382	274.085
8.4922	248.487
7.7427	291.973
7.8963	263.527
10.4922	247.75
21.8136	298.56
15.7204	283.05
20.1579	240
7.9592	240
7.5552	240
5.867	276.383
5.6018	268.119
5.232	275.748
5.6088	261.363
4.3345	253.705
24.2504	287.228
26.9409	335.786
7.9131	274.968
18.156	283.024
12.1275	284.502
5.4545	254.815
20.2343	291.391
8.8929	274.893
6.3552	266.014
9.9442	276.763
8.8764	279.183
19.6946	306.457
14.8546	303.505
16.0042	291.099
13.6766	288.655
15.9856	294.053
8.6862	248.19
18.818	303.982
12.4949	246.609
15.568	286.428
6.4945	285.05
16.163	240
18.8636	292.041
10.7734	260.687
5.5011	262.397
15.6002	277.993
12.7684	280.679
16.5241	286.883
10.1652	286.852
13.8511	240
8.0029	253.345
12.5517	298.487
13.5601	300.074
5.9162	281.173
14.4146	292.542
9.0192	282.308
15.0759	294.881
13.9022	289.925
10.3135	267.365
9.7005	283.205
7.6646	266.185
23.5513	316.797
10.0623	252.852
11.2681	270.946
20.7277	318.691
10.0579	281.68
8.1289	277.787
5.6615	277.209
18.3414	315.535
8.6605	281.545
13.5949	261.118
7.848	275.977
7.0906	250.135
7.8983	268.667
8.4786	276.979
16.558	292.069
11.2492	262.794
11.2577	285.848
3.8924	273.569
9.4208	274.175
12.0227	279.815
12.419	287.073
8.7153	280.281
14.5455	313.562
12.3724	274.345
37.6027	316.608
6.1313	257.148
11.3023	293.372
13.466	294.719
12.6777	286.486
10.1665	271.096
20.4525	297.896
17.1404	295.945
14.9175	294.887
4.6119	264.58
16.8348	294.799
17.384	294.278
6.5599	259.805
6.7726	275.707
9.622	279.268
12.1701	283.289
13.564	294.724
5.7901	272.508
6.7494	240
15.0343	276.478
32.6127	318.198
11.6111	280.196
7.4317	255.82
22.8033	317.487
34.192	301.525
5.6232	240
10.5983	274.875
46.0411	343.534
11.9338	247.184
17.681	294.744
16.3845	289.31
12.1358	284.957
7.5688	280.99
6.4516	282.889
12.1067	245.807
20.3845	324.147
37.5413	312.575
5.4277	264.05
17.4548	280.729
4.5011	264.154
14.6335	260.129
12.4741	291.881
11.1432	282.204
2.1414	267.458
3.1891	269.125
6.8496	269.887
11.6858	290.019
16.609	290.539
10.8392	293.846
8.6727	285.041
6.815	279.654
5.9303	271.231
14.3799	240
14.261	316.342
11.8243	240
9.9168	282.939
14.8974	297.646
17.7962	272.237
14.8501	285.309
15.7649	305.092
20.3873	321.876
15.4768	277.068
10.9211	293.03
8.4128	291.651
9.4254	287.661
5.6725	267.764
16.2832	272.487
13.0435	270.731
5.9051	268.194
16.4446	294.609
16.3731	289.039
9.8852	261.096
7.431	275.655
6.7242	290.227
4.3834	251.031
5.7944	283.051
16.1726	284.146
10.034	270.288
4.2139	270.971
4.5015	271.601
7.6754	252.754
15.7984	272.258
14.5558	297.37
14.5564	240
22.2311	307.067
13.8284	275.396
11.7558	291.256
8.0963	262.658
9.1472	246.744
7.0955	263.147
31.328	312.953
9.0209	295.89
14.1722	287.604
21.9927	307.129
14.9742	286.005
9.15	273.456
18.1441	304.971
15.5099	291.375
12.784	276.908
7.4456	263.786
6.6759	276.049
8.7534	267.408
6.3218	246.885
6.6929	270.193
24.0997	312.567
14.246	275.626
13.4168	284.373
8.2133	278.982
9.5195	293.043
11.2073	282.175
10.4498	265.694
12.5791	276.365
21.8141	293.994
12.4784	301.13
15.7076	284.002
6.1084	282.718
13.8497	281.26
7.5887	285.1
7.8166	283.599
14.8747	296.101
15.5205	298.818
10.8567	268.2
32.8895	319.896
4.713	279.761
11.0156	279.192
11.3304	267.107
9.6758	251.992
13.3069	248.88
7.8423	254.15
8.1588	240
32.4242	299.326
20.779	274.582
10.5167	240
11.7694	296.259
11.3857	291.753
11.8761	267.967
26.5367	323.463
7.7137	277.572
7.2379	272.666
34.311	333.906
4.9027	285.867
12.87	287.594
21.5997	307.505
12.6773	287.264
33.1754	327.822
11.0751	298.06
7.9598	254.463
9.5536	295.809
26.5405	281.388
7.3443	275.588
5.1699	278.378
15.8163	240
12.0838	301.056
8.5272	250.794
6.5655	273.929
21.4519	287.263
20.0506	328.148
15.9268	276.859
10.3426	289.404
16.979	302.212
10.7579	280.973
12.7607	264.147
22.8982	296.74
9.5613	284.872
9.3227	273.262
8.2718	248.228
8.3867	260.596
13.1563	274.758
4.3418	270.221
28.3447	292.712
36.8545	319.809
13.8483	286.914
7.6417	271.727
13.161	286.649
11.4569	295.367
22.9849	329.069
7.8838	283.286
7.9977	273.665
9.8516	281.105
14.013	300.608
15.3199	289.425
4.9803	255.935
7.7779	287.036
27.0479	303.554
7.4248	251.856
5.8313	263.623
34.1203	304.032
12.8196	280.413
31.9029	306.731
7.5746	285.244
24.5698	313.964
5.1758	257.481
32.338	312.67
10.6598	266.78
12.4555	294.996
6.3167	266.156
7.7559	267.779
13.4452	266.681
14.2403	275.982
8.4838	244.394
12.7585	288.824
6.8077	284.357
15.9733	291.286
6.0956	276.064
6.575	276.94
5.6899	284.824
14.606	291.345
13.2165	289.604
9.0653	262.685
9.065	276.967
5.1796	267.123
8.9379	292.132
20.552	320.798
11.3573	251.133
15.5335	280.932
11.4963	240
17.2997	309.94
11.6462	286.929
14.7326	293.989
18.1379	273.454
29.8096	320.533
2.0381	269.516
9.2045	269.55
14.5693	294.338
12.4816	280.54
6.1475	271.515
17.5986	269.816
9.487	286.928
5.5586	252.36
17.2947	283.193
8.2951	247.289
15.9065	296.802
11.3761	281.115
12.9993	290.902
5.814	276.113
7.97	259.72
8.6631	263.297
9.8148	290.132
12.2612	283.768
9.3617	264.43
15.1531	289.237
11.2236	242.696
11.4391	270.65
21.2877	294.336
5.1914	277.652
2.4905	271.538
9.817	266.505
4.6979	240
7.6865	263.286
9.4705	261.532
12.3052	290.818
14.9576	288.39
9.6132	278.414
14.6645	245.291
14.9476	240
8.7203	266.729
8.3723	285.849
12.2222	277.232
17.4474	297.983
11.7361	274.69
15.6016	259.781
13.1497	290.802
7.6605	292.705
22.0398	308.922
20.4745	311.96
6.3753	287.956
13.3077	280.045
14.8586	240
8.8846	240
4.064	240
17.5349	283.349
11.1954	240
13.5316	283.854
16.5517	290.193
5.2907	277.156
10.7293	292.048
5.2137	269.757
12.4497	264.217
11.6017	281.287
3.3761	272.912
15.0634	295.031
4.7653	249.881
14.5631	290.954
12.7455	281.882
7.4448	277.477
19.1453	294.221
9.0944	281.145
9.6029	243.304
12.1965	240
14.6728	291.159
12.8456	307.221
12.9198	297.615
4.4238	251.435
15.2426	295.365
4.667	270.118
8.6907	263.235
11.2039	277.223
13.9011	287.677
9.7744	281.28
5.8518	268.875
7.5441	267.802
11.7856	282.923
14.0675	291.418
4.1916	266.682
9.564	288.345
5.3318	270.714
22.096	290.82
12.0449	307.771
8.1484	281.903
12.6825	268.293
18.7367	304.368
14.0341	274.491
15.3935	286.796
31.3305	279.644
7.9468	278.39
11.7261	283.78
12.7267	293.49
13.2916	291.197
12.5565	244.731
13.2678	294.447
8.2998	280.361
9.6705	264.139
13.7492	285.869
5.3188	284.42
7.5814	263.716
17.0794	291.258
9.2413	252.128
20.3485	281.672
12.8997	293.882
19.9059	313.128
19.2677	294.491
19.0579	240
15.6211	240
12.6833	293.439
7.8104	284.349
7.2534	295.463
23.7464	324.649
10.5393	280.351
11.1745	240
9.0179	267.106
9.6343	275.133
10.2019	288.673
12.7852	288.359
14.6585	279.356
16.9648	286.364
8.399	282.934
7.0953	273.041
11.3366	279.721
6.4103	271.406
8.6243	288.059
17.681	274.875
9.127	260.57
17.3697	294.362
8.9863	286.25
13.0668	240
21.7642	282.743
9.608	273.67
12.296	257.846
10.1475	264.825
19.7393	287.188
5.1032	246.933
7.0896	302.514
17.9266	296.115
8.0092	282.286
12.6336	302.762
16.277	302.153
12.8741	264.88
12.0495	291.894
8.8953	277.983
17.633	306.244
8.0114	282.636
15.3061	297.746
7.2029	250.477
13.4268	289.56
8.7598	274.322
7.5132	282.49
10.854	282.789
13.7013	273.071
10.701	277.871
[truncated: 7,315 more rows]

[truncated: 25 more sheets: Supp. Fig. 3C, Supp. Fig. 3D, Supp. Fig. 4A, Fig S4b, Fig S4c, Fig S4d, Fig S5a, Fig S5b, Fig S6a, Fig S6b, Fig S6c, Fig S6d, Fig S7a, Fig S7b, Fig S7c, Fig S8a, Fig S8b, Fig S8c, Fig S8d, Fig S8e …]
